# Supplementary material for: Identification of Potential circRNA-microRNA-mRNA Regulatory Network in Skeletal Muscle
Source: Front Mol Biosci. 2021 Nov 29;8:762185. doi: 10.3389/fmolb.2021.762185 (PMC8666571; doi:10.3389/fmolb.2021.762185)
Supplement: Supplementary file 1 [file Table2.XLSX]

## Sheet: Sheet1
	Supplementary Table S2: RNA-seq data for young and aged human skeletal muscle samples used in the study
	Human skeletal muscle samples
	GEO Accession No. GSE164471; Bio Project No. PRJNA690800; SRA ID. SRP300916
	Muscle sample type	Donor Age	GEO Sub-ID	Bio Sample ID	SRA Run ID
	Young	22	GSM5011638	SAMN17261535	SRR13388754
		23	GSM5011616	SAMN17261529	SRR13388732
		25	GSM5011639	SAMN17261593	SRR13388755
		25	GSM5011640	SAMN17261592	SRR13388756
		26	GSM5011641	SAMN17261591	SRR13388757
		26	GSM5011642	SAMN17261585	SRR13388758
		27	GSM5011643	SAMN17261584	SRR13388759
		28	GSM5011617	SAMN17261522	SRR13388733
		31	GSM5011618	SAMN17261521	SRR13388734
		31	GSM5011619	SAMN17261520	SRR13388735
		31	GSM5011644	SAMN17261590	SRR13388760
		33	GSM5011645	SAMN17261589	SRR13388761
		35	GSM5011646	SAMN17261588	SRR13388762
	Aged	70	GSM5011660	SAMN17261567	SRR13388776
		72	GSM5011662	SAMN17261565	SRR13388778
		72	GSM5011663	SAMN17261564	SRR13388779
		72	GSM5011664	SAMN17261563	SRR13388780
		72	GSM5011633	SAMN17261544	SRR13388749
		72	GSM5011634	SAMN17261542	SRR13388750
		73	GSM5011665	SAMN17261594	SRR13388781
		76	GSM5011666	SAMN17261573	SRR13388782
		80	GSM5011635	SAMN17261540	SRR13388751
		81	GSM5011636	SAMN17261539	SRR13388752
		81	GSM5011667	SAMN17261572	SRR13388783
		81	GSM5011668	SAMN17261570	SRR13388784
		83	GSM5011637	SAMN17261537	SRR13388753
