# Supplementary material for: Identification of Potential circRNA-microRNA-mRNA Regulatory Network in Skeletal Muscle
Source: Front Mol Biosci. 2021 Nov 29;8:762185. doi: 10.3389/fmolb.2021.762185 (PMC8666571; doi:10.3389/fmolb.2021.762185)
Supplement: Supplementary file 2 [file Table3.XLSX]

## Sheet: Sheet1
													Aged Read Number	Aged Read Number	Aged Read Number	Aged Read Number	Aged Read Number	Aged Read Number	Aged Read Number	Aged Read Number	Aged Read Number	Aged Read Number	Aged Read Number	Aged Read Number	Aged Read Number	Young Read Number	Young Read Number	Young Read Number	Young Read Number	Young Read Number	Young Read Number	Young Read Number	Young Read Number	Young Read Number	Young Read Number	Young Read Number	Young Read Number	Young Read Number	Aged TPM	Aged TPM	Aged TPM	Aged TPM	Aged TPM	Aged TPM	Aged TPM	Aged TPM	Aged TPM	Aged TPM	Aged TPM
													SRR13388749	SRR13388750	SRR13388751	SRR13388752	SRR13388753	SRR13388776	SRR13388778	SRR13388779	SRR13388780	SRR13388781	SRR13388782	SRR13388783	SRR13388784	SRR13388732	SRR13388733	SRR13388734	SRR13388735	SRR13388754	SRR13388755	SRR13388756	SRR13388757	SRR13388758	SRR13388759	SRR13388760	SRR13388761	SRR13388762	SRR13388749	SRR13388750	SRR13388751	SRR13388752	SRR13388753	SRR13388776	SRR13388778	SRR13388779	SRR13388780	SRR13388781	SRR13388782
circRNA_id	chrom	start	end	strand	circType	geneName	isoformName	exonCount	index	exonSizes	sequence	length	o_749	o_750	o_751	o_752	o_753	o_776	o_778	o_779	o_780	o_781	o_782	o_783	o_784	y_732	y_733	y_734	y_735	y_754	y_755	y_756	y_757	y_758	y_759	y_760	y_761	y_762	o_749	o_750	o_751	o_752	o_753	o_776	o_778	o_779	o_780	o_781	o_782
chr2|178651452|178681450|-	chr2	178651452	178681450	-	circRNA	TTN	ENST00000342992.10	28	161,160,159,158,157,156,155,154,153,152,151,150,149,148,147,146,145,144,143,142,141,140,139,138,137,136,135,134	84,84,84,84,84,84,84,84,90,78,81,297,75,69,78,96,75,75,297,84,84,84,78,84,162,78,93,75	TGCTGAAGAAAGCTGTCCCTGAAGAAAAAGTACCAGTGCCCATTCCTAAGAAACTCAAACCTCCACCACCCAAAGTGCCTGAAGAACCAAAGAAAGTTTTTGAGGAAAAAATACGTATTTCAATTACCAAACGTGAAAAAGAGCAGGTGACTGAACCCGCTGCTAAAGTGCCCATGAAGCCCAAGAGGGTTGTCGCAGAAGAAAAAGTACCTGTCCCTAGAAAAGAAGTAGCACCACCTGTTAGAGTGCCAGAAGTGCCTAAAGAACTTGAACCAGAAGAGGTTGCCTTTGAAGAGGAAGTTGTAACCCATGTAGAAGAATATCTTGTAGAAGAAGAAGAAGAGTACATTCATGAAGAAGAGGAGTTCATAACTGAGGAAGAAGTGGTGCCAGTGATAC…	2805	4	4	0	1	2	3	1	5	0	3	2	2	0	0	1	0	0	0	1	0	0	0	0	3	0	0	770.861	505.114	0	216.638	281.849	358.295	88.2379	807.103	0	536.385	404.94
chr2|178679893|178684749|-	chr2	178679893	178684749	-	circRNA	TTN	ENST00000342992.10	10	137,136,135,134,133,132,131,130,129,128	162,78,93,75,78,207,81,84,84,84	TGCCAGAAGAGCCAAAGAAACCAGTTCCAGAAAAAAAGGTTCCTCCAAAAGTCATTAAGATGGAAGAACCTCTCCCAGCCAAAGTGACTGAGAGGCACATGCAAATTACCCAGGAAGAAAAAGTTCTTGTTGCTGTAACTAAAAAAGAGGCGCCTCCAAAAGCAAGAGTGCCAGAGGAACCGAAGAGAGCTGTCCCAGAAGAAAAAGTTCTGAAACTCAAACCTAAAAGAGAGGAGGAACCACCAGCTAAAGTGACTGAATTCAGAAAAAGAGTGGTTAAAGAAGAAAAAGTATCAATTGAAGCTCCAAAAAGAGAACCTCAACCCATCAAAGAAGTAACTATAATGGAAGAGAAAGAAAGGGCTTATACCCTAGAAGAAGAAGCTGTTTCAGTACAAC…	1026	3	0	0	3	5	5	7	2	1	3	0	2	1	0	3	3	7	0	14	22	16	7	4	25	2	6	578.146	0	0	649.913	704.622	597.158	617.665	322.841	134.102	536.385	0
chr2|178684905|178692580|-	chr2	178684905	178692580	-	circRNA	TTN	ENST00000342992.10	11	127,126,125,124,123,122,121,120,119,118,117	84,78,81,114,102,84,84,81,84,84,84	TCCCTGAGCTACCTGAGAAACCAGCTCCAGAAGAAGTGGCCCCTGTTCCTATCCCTAAAAAAGTGGAGCCCCCAGCACCAAAAGTTCCTGAGGTTCCCAAGAAACCCGTGCCAGAGGAGAAAAAGCCAGTTCCTGTGCCTAAGAAGGAACCTGCTGCTCCCCCAAAAGTCCCAGAGGTGCCAAAGAAACCTGTCCCTGAAGAAAAGATTCCCGTTCCTGTTGCAAAGAAAAAGGAAGCTCCCCCAGCTAAAGTTCCTGAAGTACAGAAGGGAGTTGTGACAGAAGAAAAAATAACCATTGTAACTCAAAGAGAGGAATCTCCACCACCAGCAGTGCCAGAAATACCAAAGAAGAAAGTTCCTGAAGAAAGGAAACCTGTTCCTCGGAAGGAGGAAGAAG…	960	6	8	0	1	9	15	22	5	12	8	6	6	6	6	7	4	10	0	28	67	41	24	32	54	4	28	1156.29	1010.23	0	216.638	1268.32	1791.47	1941.23	807.103	1609.23	1430.36	1214.82
chr2|178649553|178675113|-	chr2	178649553	178675113	-	circRNA	TTN	ENST00000589042.5	63	212,211,210,209,208,207,206,205,204,203,202,201,200,199,198,197,196,195,194,193,192,191,190,189,188,187,186,185,184,183,182,181,180,179,178,177,176,175,174,173,172,171,170,169,168,167,166,165,164,163,162,161,160,159,158,157,156,155,154,153,152,151,150	78,78,108,84,78,84,84,84,84,84,84,84,84,84,84,81,81,81,84,84,90,84,84,84,81,81,81,84,84,90,84,84,84,81,81,81,84,84,90,84,84,84,84,84,78,84,75,84,84,78,84,84,84,75,84,78,81,297,75,69,78,96,75	TTCCTGAGGTGCCTAAGAAGGTGGAAGAAAAACGAATCATTCTCCCTAAAGAAGAGGAAGTTCTACCAGTTGAAGTGACTGAGGAGCCTGAAGAAGAGCCTATTTCAGAAGAAGAAATCCCAGAAGAACCACCTAGCATAGAGGAAGTTGAAGAGGTGGCACCACCTAGAGTGCCTGAAGTGATTAAGAAAGCAGTACCTGAAGCACCTACTCCTGTTCCTAAAAAAGTGGAGGCACCACCAGCTAAAGTGTCAAAGAAAATTCCTGAGGAAAAAGTACCTGTTCCTGTTCAGAAAAAAGAGGCACCCCCAGCCAAAGTGCCTGAAGTACCAAAGAAAGTCCCAGAAAAGAAAGTCCTTGTGCCTAAAAAGGAAGCTGTTCCCCCAGCTAAAGGGAGAA…	5436	0	0	0	0	0	0	0	0	0	0	0	0	0	0	1	0	1	0	0	0	3	1	1	0	0	1	0	0	0	0	0	0	0	0	0	0	0
chr2|151640354|151650379|-	chr2	151640354	151650379	-	circRNA	NEB	ENST00000409198.5	8	61,60,59,58,57,56,55,54	312,108,105,204,312,108,105,204	AATCTATATAAATCTGACCTTGAGTGGCTGAGAGGCATAGGATGGAGTCCCTTGGGTTCTTTAGAGGCAGAAAAGAACAAGCGGGCTTCGGAAATCATCAGTGAGAAGAAATATCGTCAGCCTCCAGACAGAAACAAGTTCACCAGCATTCCTGATGCCATGGATATAGTTCTGGCAAAGACAAATGCCAAAAATAGGAGTGATAGACTTTATAGAGAAGCTTGGGACAAAGACAAGACTCAGATCCACATCATGCCTGATACACCTGACATTGTTCTGGCTAAAGCAAACTTAATCAACACAAGTGATAAACTCTACCGAATGGGTTATGAGGAGCTGAAGAGAAAAGGTTACGATCTTCCTGTTGATGCCATACCAATCAAAGCAGCAAAAGCCTCC…	1458	0	0	0	0	0	0	0	0	0	0	0	0	0	0	1	1	0	0	1	0	1	0	1	3	0	1	0	0	0	0	0	0	0	0	0	0	0
chr2|151506908|151514428|-	chr2	151506908	151514428	-	circRNA	NEB	ENST00000409198.5	5	136,135,134,133,132	105,105,105,114,111	AAAGAGTACAGGAAAGATCTAGAGGAAAGCATCCGTGGGAAGGGCCTCACTGAAATGGAAGATACACCTGACATGCTAAGAGCAAAGAATGCCACTCAAATCCTCAATGAGAAAGAATATAAGCGAGACCTGGAACTGGAAGTCAAAGGAAGAGGCCTGAATGCCATGGCCAATGAAACTCCGGATTTTATGAGGGCCAGGAATGCTACTGATATTGCCAGTCAGATTAAGTATAAGCAATCAGCAGAAATGGAGAAAGCCAATTTCACTTCTGTGGTTGATACTCCAGAGATCATTCATGCCCAACAAGTCAAGAATCTTTCAAGCCAGAAAAAGTACAAGGAAGATGCTGAGAAGTCCATGTCGTATTATGAGACTGTTTTGGACACCCCAGAGATA…	540	14	19	1	13	9	17	36	10	26	6	13	7	9	6	30	15	14	17	32	39	24	28	20	31	9	15	2698.02	2399.29	2932.55	2816.29	1268.32	2030.34	3176.56	1614.21	3486.66	1072.77	2632.11
chr2|151496940|151498352|-	chr2	151496940	151498352	-	circRNA	NEB	ENST00000397337.6	3	9,8,7	93,93,93	GTGCTATACAAAGAAAACCTGGGGACAGGAATTCCAATCCCCATCACTCCTGAGATGCAGAGAGTCAAACACAATCAAGAAAACCTTAGCTCGGTGTTATACAAAGAAAACATGGGCAAGGGAACCCCTTTACCTGTCACTCCCGAGATGGAAAGAGTCAAACACAATCAAGAAAATATTAGCTCGGTGTTATACAAAGAAAACATGGGCAAGGGAACCCCTCTACCTGTCACTCCTGAGATGGAGAGAGTCAAACACAATCAAGAAAATATTAGCTCG	279	0	0	0	5	1	3	7	3	1	2	0	4	4	0	1	0	0	0	0	2	1	1	1	1	0	0	0	0	0	1083.19	140.924	358.295	617.665	484.262	134.102	357.59	0
chr2|178683998|178692580|-	chr2	178683998	178692580	-	circRNA	TTN	ENST00000342992.10	14	130,129,128,127,126,125,124,123,122,121,120,119,118,117	84,84,84,84,78,81,114,102,84,84,81,84,84,84	TCCCTGAGCTACCTGAGAAACCAGCTCCAGAAGAAGTGGCCCCTGTTCCTATCCCTAAAAAAGTGGAGCCCCCAGCACCAAAAGTTCCTGAGGTTCCCAAGAAACCCGTGCCAGAGGAGAAAAAGCCAGTTCCTGTGCCTAAGAAGGAACCTGCTGCTCCCCCAAAAGTCCCAGAGGTGCCAAAGAAACCTGTCCCTGAAGAAAAGATTCCCGTTCCTGTTGCAAAGAAAAAGGAAGCTCCCCCAGCTAAAGTTCCTGAAGTACAGAAGGGAGTTGTGACAGAAGAAAAAATAACCATTGTAACTCAAAGAGAGGAATCTCCACCACCAGCAGTGCCAGAAATACCAAAGAAGAAAGTTCCTGAAGAAAGGAAACCTGTTCCTCGGAAGGAGGAAGAAG…	1212	0	0	0	0	0	6	1	1	3	2	1	0	1	0	2	2	11	0	8	7	2	8	5	18	0	2	0	0	0	0	0	716.589	88.2379	161.421	402.307	357.59	202.47
chr2|178646484|178650834|-	chr2	178646484	178650834	-	circRNA	TTN	ENST00000589042.5	8	216,215,214,213,212,211,210,209	75,81,84,84,78,78,108,84	TGCCAGAAGTGCCAAAGAAACCTGTCTTGGAAGAGAAACCAGCTGTTCCTGTTCCAGAAAGAGCGGAGTCTCCTCCCCCAGAAGTATATGAAGAACCTGAGGAAATTGCTCCTGAAGAGGAAATTGCTCCTGAAGAGGAAAAGCCAGTTCCTGTTGCAGAAGAGGAGGAACCAGAGGTTCCACCTCCAGCAGTGCCTGAAGAGCCCAAGAAGATCATCCCAGAGAAGAAAGTTCCTGTCATCAAAAAACCAGAAGCACCGCCTCCTAAAGAACCTGAGATGCCAAAGAAAGTTGTTCCAGTGAAGAAGGTCCCAACTGTTAAGAAGCCAGAAACACCAGCAGCTAAAGTGCCTGAGGTGCCCAAGAAACTTGTTCCAGTAAAGAAAGAACCTGTGCCTG…	672	1	1	0	3	6	6	0	0	3	1	0	4	4	0	0	0	0	0	1	2	0	0	1	0	1	1	192.715	126.279	0	649.913	845.547	716.589	0	0	402.307	178.795	0
chr6|75647730|75678927|+	chr6	75647730	75678927	+	circRNA	SENP6	ENST00000370010.6	10	6,7,8,9,10,11,12,13,14,15	71,146,298,230,168,34,195,227,110,117	GAAAGAATACCCACCTCATGTCCAAAAAGTTGAAATTAATCCTGTAAGGTTAAGTCGGCTCCAAGGTGTTGAACGTATAATGAAGAAAACAGAAGAGTCCGAATCACAAGTGGAGCCTGAAATTAAGAGGAAAGTACAACAGAAACGACACTGTAGTACCTATCAGCCTACTCCTCCTCTATCTCCTGCTTCAAAAAAATGTTTAACCCATTTAGAGGATTTGCAAAGAAATTGCAGACAAGCTATTACTTTGAATGAGTCTACTGGACCATTATTAAGAACGTCAATTCATCAGAATTCTGGAGGACAGAAGTCACAAAACACAGGATTAACAACCAAGAAGTTTTATGGCAACAATGTGGAAAAGGTTCCAATTGATATTATTGTGAATTGTGATGA…	1596	0	0	0	2	0	2	1	0	2	2	1	2	0	0	0	0	0	0	1	0	1	0	0	0	0	0	0	0	0	433.276	0	238.863	88.2379	0	268.204	357.59	202.47
chr2|178685252|178693689|-	chr2	178685252	178693689	-	circRNA	TTN	ENST00000342992.10	11	126,125,124,123,122,121,120,119,118,117,116	78,81,114,102,84,84,81,84,84,84,81	TCCCCGAGGTACAAAAGGAAATTGTTACTGAAGAGAAAATTCACGTTGCCATTTCCAAAAGGGTTGAACCACCACCTAAAGTCCCTGAGCTACCTGAGAAACCAGCTCCAGAAGAAGTGGCCCCTGTTCCTATCCCTAAAAAAGTGGAGCCCCCAGCACCAAAAGTTCCTGAGGTTCCCAAGAAACCCGTGCCAGAGGAGAAAAAGCCAGTTCCTGTGCCTAAGAAGGAACCTGCTGCTCCCCCAAAAGTCCCAGAGGTGCCAAAGAAACCTGTCCCTGAAGAAAAGATTCCCGTTCCTGTTGCAAAGAAAAAGGAAGCTCCCCCAGCTAAAGTTCCTGAAGTACAGAAGGGAGTTGTGACAGAAGAAAAAATAACCATTGTAACTCAAAGAGAGGAAT…	957	1	0	0	0	0	1	5	0	2	0	0	1	0	0	2	0	0	2	1	6	2	1	6	8	1	2	192.715	0	0	0	0	119.432	441.189	0	268.204	0	0
chr4|73085248|73092300|-	chr4	73085248	73092300	-	circRNA	ANKRD17	NM_001286771	2	30,29	198,1634	GGGTGGCACTGAATCAACAAGACAAGCAACTCAATTGATTAATGCTTTGATCAAGGATCCAGACAAAGAAATTGATGAACTTATTCCAAAGAATCGTTTGAAAAGCTCCTCAGCAAATTCCAAAATAGGGTCATCAGCACCTACCACCACTGCTGCTAACACTTCCTTAATGGGAATTAAAATGACAACTGTAGCTCTGTCATCAACATCTCAAACTGCCACAGCACTCACTGTGCCTGCAATTTCTTCTGCATCCACTCACAAAACCATTAAGAACCCAGTGAATAATGTGAGGCCTGGTTTTCCAGTTTCTCTTCCATTAGCATATCCTCCTCCACAGTTTGCACATGCTTTGCTTGCTGCTCAGACTTTCCAGCAGATCCGTCCACCAAGGTTGCC…	1832	13	8	1	21	23	33	66	20	28	16	20	18	8	2	16	5	5	0	34	23	16	18	10	3	16	11	2505.3	1010.23	2932.55	4549.39	3241.26	3941.24	5823.7	3228.41	3754.86	2860.72	4049.4
chr6|123438943|123512362|-	chr6	123438943	123512362	-	circRNA	TRDN	NM_006073	5	11,10,9,8,7	60,78,60,183,60	CAACTCACAAGGAAAAAATTGAGAAAAAAGAAAAACCAGAAACAAAGACACTGGCGAAAGAACAGAAGAAAGCTAAGACTGCAGAAAAGAGTGAAGAAAAGACTAAAAAGGAAGTGAAAGGTGGAAAACAGGAGAAAGTGAAGCAAACAGCTGCAAAAGTAAAAGAAGTACAGAAAACACCATCAAAACCCAAAGAAAAGGAGGACAAAGAGAAAGCAGCTGTGTCAAAGCATGAACAGAAAGATCAGTATGCATTCTGTCGATATATGATTGACATATTTGTCCATGGGGATTTAAAACCAGGACAAAGCCCAGCCATTCCACCTCCCTTACCGACAGAACAAGCTTCCAGACCCACTCCGGCATCACCTGCCCTTGAAGAAAAAGAAGGGGAAAAGA…	441	0	0	0	0	0	0	0	0	0	0	0	0	0	0	0	0	3	1	0	0	1	0	2	2	0	2	0	0	0	0	0	0	0	0	0	0	0
chr2|178683998|178689595|-	chr2	178683998	178689595	-	circRNA	TTN	ENST00000342992.10	11	130,129,128,127,126,125,124,123,122,121,120	84,84,84,84,78,81,114,102,84,84,81	TTCCTGAAGTACAGAAGGGAGTTGTGACAGAAGAAAAAATAACCATTGTAACTCAAAGAGAGGAATCTCCACCACCAGCAGTGCCAGAAATACCAAAGAAGAAAGTTCCTGAAGAAAGGAAACCTGTTCCTCGGAAGGAGGAAGAAGTTCCACCACCACCAAAAGTGCCAGCTCTGCCTAAGAAACCCGTCCCAGAGGAGAAAGTTGCAGTGCCAGTTCCTGTCGCTAAGAAAGCTCCTCCTCCCCGAGCTGAAGTCTCTAAGAAAACTGTTGTAGAAGAAAAGAGATTTGTTGCTGAAGAAAAACTATCCTTCGCAGTTCCTCAAAGAGTGGAAGTCACGCGGCACGAAGTATCTGCAGAGGAGGAATGGAGTTACTCAGAAGAGGAGGAAGGTGTGT…	960	0	3	0	1	0	6	9	2	2	7	1	6	1	0	7	3	10	0	6	6	20	7	4	32	6	1	0	378.836	0	216.638	0	716.589	794.141	322.841	268.204	1251.56	202.47
chr2|71418601|71428651|+	chr2	71418601	71428651	+	circRNA	ZNF638	NM_001014972	5	21,22,23,24,25	38,1225,66,955,105	GTGCAAATTGAGCATGACCCAGAATTAGAAAAAGAAAGCCCTGGCTTGAAAAACAGTCCAATTGATGAAAGTGAGGTGCAAACAGCAACTGATAGTCCCTCTGTTAAACCTAATGAGCTTGAAGAAGAAAGTACTCCCAGCATTCAAACAGAAACTTTGGTACAGCAGGAAGAGCCTTGTGAGGAAGAAGCTGAAAAAGCAACATGTGATTCTGACTTTGCTGTTGAAACTTTGGAGCTTGAAACTCAAGGAGAGGAGGTCAAAGAAGAAATTCCTCTTGTAGCATCCGCTTCAGTCAGTATTGAACAATTCACTGAAAATGCCGAGGAGTGTGCTTTAAATCAGCAGATGTTTAACAGTGACTTGGAGAAGAAAGGGGCAGAAATTATTAACCCTAAA…	2389	1	0	0	1	0	0	3	1	1	0	1	1	0	2	1	1	0	3	1	2	4	3	3	0	0	2	192.715	0	0	216.638	0	0	264.714	161.421	134.102	0	202.47
chr3|170145422|170149244|-	chr3	170145422	170149244	-	circRNA	PHC3	NM_001308116	2	6,5	99,159	ATCAACCTCTCCACTTCTCCTACACCTGCACAGTTAATAAGCCGTTCCCAGGCTTCCAGTTCTACCAGCGGCAGTATTACCCAACAGACTATGTTACTAGGGAGTACTTCCCCTACCCTAACGGCAAGCCAAGCTCAAATGTATCTCCGAGCTCAAATGCTGATTTTCACACCCGCTACCACTGTGGCTGCTGTACAGTCTGACATTCCTGTTGTCTCGTCGTCATCGTCATCTTCCTGTCAGTCTGCAGCTACTCAG	258	3	1	0	1	0	4	6	11	2	0	4	9	4	0	2	0	0	0	0	1	1	0	1	2	3	1	578.146	126.279	0	216.638	0	477.726	529.427	1775.63	268.204	0	809.881
chr2|178718321|178722937|-	chr2	178718321	178722937	-	circRNA	TTN	ENST00000342992.10	10	82,81,80,79,78,77,76,75,74,73	279,279,288,279,282,279,282,288,288,279	AACCGCCTTATTTTGTTACGGAACTGGAACCTCTGGAGGCAGCAGTTGGAGATTCGGTTTCTTTACAATGCCAAGTTGCTGGGACACCAGAAATTACAGTGTCTTGGTACAAAGGAGATACCAAATTACGGCCAACTCCTGAATACAGGACCTACTTTACAAACAATGTGGCCACACTTGTTTTTAATAAAGTGAACATCAATGACAGTGGAGAGTACACATGCAAAGCAGAAAATAGTATAGGAACTGCTTCTTCTAAGACTGTGTTCAGAATTCAAGAGCGCCAACTCCCACCTTCTTTTGCAAGACAATTAAAGGACATTGAACAAACTGTGGGGTTACCTGTTACACTCACTTGTCGATTAAATGGCTCTGCACCCATCCAAGTGTGCTGGTATA…	2823	0	0	0	0	0	0	0	0	0	0	0	0	0	0	0	0	1	0	1	0	1	1	0	3	0	0	0	0	0	0	0	0	0	0	0	0	0
chr20|47623910|47628023|+	chr20	47623910	47628023	+	circRNA	NCOA3	NM_001174087	5	4,5,6,7,8	173,101,175,189,102	TCTTACCTGCAGTGGTGAAAAACGGAGACGGGAGCAGGAAAGTAAATATATTGAAGAATTGGCTGAGCTGATATCTGCCAATCTTAGTGATATTGACAATTTCAATGTCAAACCAGATAAATGTGCGATTTTAAAGGAAACAGTAAGACAGATACGTCAAATAAAAGAGCAAGGAAAAACTATTTCCAATGATGATGATGTTCAAAAAGCCGATGTATCTTCTACAGGGCAGGGAGTTATTGATAAAGACTCCTTAGGACCGCTTTTACTTCAGGCATTGGATGGTTTCCTATTTGTGGTGAATCGAGACGGAAACATTGTATTTGTATCAGAAAATGTCACACAATACCTGCAATATAAGCAAGAGGACCTGGTTAACACAAGTGTTTACAATATCTT…	740	0	1	0	1	0	1	1	3	1	4	4	0	1	0	0	0	0	0	0	0	0	2	0	0	0	0	0	126.279	0	216.638	0	119.432	88.2379	484.262	134.102	715.18	809.881
chr2|178672406|178675995|-	chr2	178672406	178675995	-	circRNA	TTN	ENST00000342992.10	6	149,148,147,146,145,144	75,69,78,96,75,75	TGCCTGAAATTAAGAAGAAAGTGACAGAGAAGAAAGTGGTCATTCCCAAGAAAGAGGAGGCTCCCCCTGCCAAAGTTCCTGAGGTGCCTAAGAAGGTGGAAGAAAAACGAATCATTCTCCCTAAAGAAGAGGAAGTTCTACCAGTTGAAGTGACTGAGGAGCCTGAAGAAGAGCCTATTTCAGAAGAAGAAATCCCAGAAGAACCACCTAGCATAGAGGAAGTTGAAGAGGTGGCACCACCTAGAGTGCCTGAAGTGATTAAGAAAGCAGTACCTGAAGCACCTACTCCTGTTCCTAAAAAAGTGGAGGCACCACCAGCTAAAGTGTCAAAGAAAATTCCTGAGGAAAAAGTACCTGTTCCTGTTCAGAAAAAAGAGGCACCCCCAGCCAAAGTGCCTG…	468	1	4	0	0	0	3	0	1	1	2	0	0	0	0	0	0	0	0	0	1	0	0	0	0	0	0	192.715	505.114	0	0	0	358.295	0	161.421	134.102	357.59	0
chr11|68551120|68564432|+	chr11	68551120	68564432	+	circRNA	PPP6R3	ENST00000393800.6	4	6,7,8,9	66,113,114,130	TGGTTAAATGAGGAGAAAATTATCCAGAGGCTTGTGGAAATAGTTCATCCATCGCAAGAAGAAGATCGACATTCAAATGCATCACAATCACTTTGTGAAATTGTTCGCCTGAGCAGAGACCAGATGTTACAAATTCAGAACAGTACAGAGCCCGACCCCCTGCTTGCCACTCTAGAAAAGCAAGAAATTATAGAGCAGCTTCTATCAAATATTTTCCACAAGGAGAAAAATGAGTCAGCCATAGTCAGTGCAATCCAGATATTGCTGACTTTACTTGAGACACGACGACCAACATTTGAAGGCCATATAGAGATCTGCCCACCAGGCATGAGCCATTCAGCTTGTTCAGTAAACAAGAGTGTTCTAGAAGCCATCAGAGGAAGACTTGGATCTTTTCAT…	423	0	4	0	0	0	0	1	0	1	2	0	0	0	0	1	1	7	1	4	1	5	4	1	0	0	3	0	505.114	0	0	0	0	88.2379	0	134.102	357.59	0
chr10|86467278|86473973|-	chr10	86467278	86473973	-	circRNA	WAPL	NM_001318328	5	9,8,7,6,5	228,112,137,153,96	TCACCCACAAAAGCTGTATATAATGCCAGACATTGGAATCATCCAGATTCAGAAGAACTGCCTGGGCCACCAGTAGTAAAACCTCAGAGTGTCACAGTGAGGCTGTCTTCAAAGGAACCAAATCAAAAAGATGATGGAGTTTTTAAGGCTCCTGCACCACCATCCAAAGTGATAAAAACTGTGACAATACCTACTCAGCCCTACCAAGATATAGTTACTGCACTGAAATGCAGACGAGAAGACAAAGAATTATATACTGTTGTTCAGCACGTGAAGCACTTCAACGATGTTGTAGAATTTGGTGAAAATCAAGAGTTCACTGATGACATTGAGTACTTGTTAAGTGGCTTAAAGAGCACTCAGCCTCTAAACACACGTTGCCTTAGTGTTATTAGCTTG…	726	0	0	0	1	0	1	3	1	0	2	0	0	0	0	0	0	0	0	0	0	0	0	0	0	0	0	0	0	0	216.638	0	119.432	264.714	161.421	0	357.59	0
chr2|178684905|178684989|-	chr2	178684905	178684989	-	circRNA	TTN	ENST00000342992.10	1	127	84	TTCCTGAAGCACCTAAGAAAATTGTGCCAGAAAAGAAAGTTCCTGCTCCAGTTCCTAAAAAGGAAAAGGTGCCCCCACCTAAAG	84	7	8	1	5	3	4	1	3	1	1	1	8	3	0	4	0	3	1	2	3	2	1	1	2	0	2	1349.01	1010.23	2932.55	1083.19	422.773	477.726	88.2379	484.262	134.102	178.795	202.47
chr1|216650972|216707486|-	chr1	216650972	216707486	-	circRNA	ESRRG	NM_001243518	3	4,3,2	117,416,128	AACTGATGTAAAGTTCCCATCATGAATGTAATTAGGAATTGTGCATTTAGATCCTGAATGTGGCGAGAATGTGATTGGGGTCTTGGAGCAGTCAAGTCTGATCTGGCCTGTGTTCCTTCAGCTAAAAGGCTTCTCTGCAGAATGTCAAACAAAGATCGACACATTGATTCCAGCTGTTCGTCCTTCATCAAGACGGAACCTTCCAGCCCAGCCTCCCTGACGGACAGCGTCAACCACCACAGCCCTGGTGGCTCTTCAGACGCCAGTGGGAGCTACAGTTCAACCATGAATGGCCATCAGAACGGACTTGACTCGCCACCTCTCTACCCTTCTGCTCCTATCCTGGGAGGTAGTGGGCCTGTCAGGAAACTGTATGATGACTGCTCCAGCACCATTGTT…	661	0	0	0	5	0	1	10	2	10	4	1	0	1	0	3	0	0	0	0	0	0	0	1	0	0	0	0	0	0	1083.19	0	119.432	882.379	322.841	1341.02	715.18	202.47
chr1|155921374|155923687|-	chr1	155921374	155923687	-	circRNA	KHDC4	ENST00000368321.7	3	10,9,8	254,58,61	TCACCCCAAACCAGAAGGCCTGGCTGCTGCCAAGAAGCTTTGTGAGAATCTTTTGCAAACAGTTCATGCTGAATACTCTAGATTTGTGAATCAGATTAATACTGCTGTACCTTTACCAGGCTATACACAACCCTCTGCTATAAGTAGTGTCCCTCCTCAACCACCATATTATCCATCCAATGGCTATCAGTCTGGTTACCCTGTTGTTCCCCCTCCTCAGCAGCCAGTTCAACCTCCCTACGGAGTACCAAGCATAGTGCCACCAGCTGTTTCATTAGCACCTGGAGTCTTGCCGGCATTACCTACTGGAGTCCCACCTGTGCCAACACAATACCCGATAACACAAGTGCAGCCTCCAGCTAGCACTGGACAG	373	0	0	0	0	0	0	0	0	0	0	0	0	0	0	2	0	0	0	1	2	1	1	0	0	0	0	0	0	0	0	0	0	0	0	0	0	0
chr2|238328685|238329342|+	chr2	238328685	238329342	+	circRNA	TRAF3IP1	ENST00000391993.7	2	4,5	144,417	CTCTCTAGTGACGATGCGGTGCGGAGGGTTTTAGCTGGAGAGAAGGGAGAAGTGAAAGGCCGGGCCTCACTGACCTCAAGATCTCAGGAATTGGATAATAAGAATGTGCGAGAAGAAGAGTCCAGAGTTCACAAAAATACAGAGGATAGAGGAGACGCTGAAATAAAAGAGAGAAGTACAAGCAGAGATCGAAAACAGAAGGAAGAATTGAAAGAAGACCGCAAGCcaagagaaaaggacaaggacaaggagaaggccaaggagaaTGGCGGAAACAGACACAGAGAAGGGGAGAGAGAGAGAGCCAAAGCCCGGGCCAGGCCAGACAACGAGCGACAGAAAGACAGAGGCAACAGGGAGCGGGACAGAGACTCCGAGCGCAAGAAGGAGACAGAGAGA…	561	0	0	0	1	0	0	3	0	4	0	0	0	0	0	0	2	0	2	7	2	0	3	2	1	1	8	0	0	0	216.638	0	0	264.714	0	536.409	0	0
chr14|31127784|31133675|-	chr14	31127784	31133675	-	circRNA	HECTD1	NM_015382	4	26,25,24,23	222,837,177,167	GTCAACTGCAACTTGGCCTCTTGATCCACCAAAGGATGAGAAACAAGGGTGGAGACATGTGAGAATTAAACAGATGGGGAAAAATGCCAGTGGACAAACACACTACCTCTCATTATCTGGATTCGAACTTTATGGCACTGTAAATGGAGTATGTGAAGATCAGCTAGGGAAAGCAGCTAAAGAAGCAGAAGCTAATCTTAGACGGCAGAGACGTCTAGTACGTTCCCAGGTTCTGAAATACATGGTTCCAGGAGCTCGTGTTATCAGAGGCCTGGATTGGAAATGGCGAGATCAGGATGGCAGCCCACAGGGAGAAGGCACTGTCACAGGAGAACTACACAATGGCTGGATTGATGTCACCTGGGATGCTGGTGGCTCAAACTCTTACCGTATGGGCGC…	1403	0	0	0	0	0	0	2	3	2	0	0	1	1	0	0	0	0	0	0	0	0	0	0	0	0	0	0	0	0	0	0	0	176.476	484.262	268.204	0	0
chr14|55612018|55619312|+	chr14	55612018	55619312	+	circRNA	KTN1	NM_001079521	4	2,3,4,5	553,138,171,131	GTTTTATAGGATCACATTGACAAAAGTACCATGGAGTTTTATGAGTCAGCATATTTTATTGTTCTTATTCCTTCAATAGTTATTACAGTAATTTTCCTCTTCTTCTGGCTTTTCATGAAAGAAACATTATATGATGAAGTTCTTGCAAAACAGAAAAGAGAACAAAAGCTTATTCCTACCAAAACAGATAAAAAGAAAGCAGAAAAGAAAAAGAATAAAAAGAAAGAAATCCAGAATGGAAACCTCCATGAATCCGACTCTGAGAGTGTACCTCGAGACTTTAAATTATCAGATGCTTTGGCAGTAGAAGATGATCAAGTTGCACCTGTTCCATTGAATGTCGTTGAAACTTCAAGTAGTGTTAGGgaaagaaaaaagaaggaaaagaaacaaaAGCCT…	993	0	2	0	2	4	2	4	2	6	0	3	0	2	2	3	1	6	3	4	2	11	5	2	5	7	0	0	252.557	0	433.276	563.698	238.863	352.952	322.841	804.613	0	607.41
chr1|20904882|20942330|-	chr1	20904882	20942330	-	circRNA	EIF4G3	NM_003760	2	10,9	89,840	AGGAGAAGCCAAAACCAGATCCAGTGTTAAAGTCTCCTTCCCCAGTCCTTAGGCTAGTCCTCAGTGGAGAGAAGAAAGAACAAGAAGGCCAGACATCTGAAACTACTGCAATAGTATCCATAGCAGAGCTTCCTCTGCCTCCATCACCTACCACTGTTTCTTCTGTTGCTCGAAGTACAATTGCAGCCCCCACCTCTTCTGCTCTTAGTAGCCAACCAATATTCACCACTGCTATAGATGACAGATGTGAACTCTCATCCCCAAGAGAAGACACAATTCCTATACCCAGCCTCACATCTTGCACAGAAACATCAGACCCTTTACCAACAAATGAAAATGATGATGATATATGCAAGAAACCCTGTAGTGTAGCACCTAATGATATTCCACTGGTTTCTA…	929	0	4	0	5	0	5	12	1	4	1	4	2	2	1	1	4	0	10	3	12	2	6	10	30	5	8	0	505.114	0	1083.19	0	597.158	1058.85	161.421	536.409	178.795	809.881
chr14|45246742|45247377|-	chr14	45246742	45247377	-	circRNA	MIS18BP1	NM_018353	1	2	635	gtttctgtggatcccttctgaagttctatctgaaaattgcGCTTAAGTGAATTTTCTGTTAGAAGAACTTGGTTGCTACTTTCTTGTCAAGATGATTGCAACACCTTTGAAACATTCAAGAATTTACTTACCTCCAGAGGCATCTTCTCAAAGGAGAAATCTACCCATGGATGCAATCTTTTTTGACAGCATTCCTTCAGGCACACTTACTCCTGTAAAAGATTTGGTGAAATATCAGAACTCCTCCTTAAAATTGAATGACCATAAAAAGAATCAGTTCCTAAAAATGACAACTTTTAACAATAAAAATATATTTCAATCAACTATGCTAACAGAGGCTACTACCTCTAACAGTTCTCTTGATATCAGTGCTATAAAGCCCAACAAGGATGGATTAAA…	635	0	1	0	1	0	0	0	3	0	0	2	0	1	0	0	0	0	0	0	0	0	0	0	0	0	0	0	126.279	0	216.638	0	0	0	484.262	0	0	404.94
chr3|197814907|197820430|+	chr3	197814907	197820430	+	circRNA	LRCH3	NM_032773	3	2,3,4	145,127,106	ACCTGTCGCGAAATCGCCTTTCAGAAATTCCTATAGAAGCATGTCACTTTGTTTCTCTGGAAAATCTCAACTTGTACCAAAATTGTATTCGTTATATTCCAGAGGCAATTTTAAACCTACAAGCTCTAACATTCTTAAATATTAGTCGGAACCAACTGTCAACATTGCCGGTACACTTGTGTAATTTGCCATTGAAAGTCTTAATTGCTAGTAATAACAAATTGGTGTCACTTCCAGAAGAAATTGGACACCTTAGACATTTGATGGAACTTGATGTGAGCTGCAATGAAATTCAAACTATACCTTCCCAAATTGGTAACCTGGAGGCCTTGAGAGACCTTAATGTAAGAAGAAATCACCTAGTACATTTGCCTGAAG	378	0	0	0	0	0	0	0	0	0	0	0	0	0	0	1	0	2	1	1	0	0	0	3	0	0	0	0	0	0	0	0	0	0	0	0	0	0
chr9|85575314|85657643|-	chr9	85575314	85657643	-	circRNA	AGTPBP1	ENST00000376083.7	16	25,24,23,22,21,20,19,18,17,16,15,14,13,12,11,10	161,177,132,130,181,154,145,88,149,87,84,713,117,98,58,209	AAACAAATGCCAGGAGAGCTGTAGACAGAGGATATGTCCAAGTGCTTTTAACAATTTATGTAGATTGGCACCGCCATGATAACCGGCATAGAAACATGCTCATTCGGAAAGGAATTTTACAGAGTTTAAAAAGTGTTACAAACATCAAGTTGGGAAGAAAAGCATTTATTGATGCCAATGGGATGAAAATTCTGTATAATACTTCGCAATTGCCTGTTATTCCTGTGACTGGTCCTGTGGCTCAGCTCTACAGCTTACCTCCTGAAGTGGATGACGTAGTAGATGAAAGTGATGACAACGATGATATTGATGTAGAAGCTGAAAACGAAACTGAGAATGAAGATGACCTAGATCAAAATTTTAAGAATGATGATATTGAAACAGATATTAACAAACTAA…	2683	0	1	0	0	0	1	3	2	1	0	0	0	0	0	0	0	0	0	0	0	0	0	0	0	0	0	0	126.279	0	0	0	119.432	264.714	322.841	134.102	0	0
chr5|66053405|66054951|+	chr5	66053405	66054951	+	circRNA	ERBIN	ENST00000284037.9	1	21	1546	GCAAGAAGATGAAAATTTTAACAGCCTTTTACAAAATGGAGATATTTTAAACAGTTCAACAGAGGAAAAGTTCAAAGCTCATGATAAAAAAGATTTTAACTTACCTGAATATGATTTGAATGTTGAAGAGCGATTAGTTCTAATTGAGAAAAGTGTTGACTCAACAGCCACAGCTGATGACACTCACAAATTAGATCATATCAATATGAATCTTAATAAACTTATAACTAATGATACATTTCAACCAGAGATCATGGAAAGATCAAAAACACAGGATATTGTGCTTGGAACAAGCTTTTTAAGCATTAATTCTAAAGAGGAAACTGAGCACTTGGAAAATGGAAACAAGTATCCTAATTTGGAATCCGTAAATAAGGTAAATGGACATTCTGAGGAAAC…	1546	3	3	0	3	11	3	4	2	1	1	4	3	0	0	2	0	0	0	2	1	5	0	0	2	1	2	578.146	378.836	0	649.913	1550.17	358.295	352.952	322.841	134.102	178.795	809.881
chr2|178608605|178609986|-	chr2	178608605	178609986	-	circRNA	TTN	ENST00000342992.10	3	223,222,221	303,363,303	AACCCCCTGATCCACCTGTAGATGTAGAGGTTCATAATCCTACAGCGGAGGCAATGACTATTACATGGAAGCCACCTTTGTATGATGGAGGGAGCAAGATAATGGGCTACATCATAGAGAAGATTGCTAAGGGTGAAGAAAGGTGGAAGAGATGCAATGAACACCTGGTACCAATCCTGACCTATACAGCAAAAGGACTTGAAGAGGGGAAAGAGTACCAATTCCGTGTGCGAGCAGAGAACGCCGCGGGTATTAGTGAACCTTCTCGGGCTACTCCTCCAACCAAAGCTGTAGATCCCATTGATGCCCCCAAAGTCATTCTGAGAACAAGCCTAGAAGTGAAACGAGGTGATGAAATAGCACTTGATGCAAGTATTTCTGGATCACCTTACCCAACTA…	969	0	0	0	0	0	0	0	0	0	0	0	0	0	0	0	1	0	0	0	2	1	2	0	0	0	1	0	0	0	0	0	0	0	0	0	0	0
chr2|178652263|178684749|-	chr2	178652263	178684749	-	circRNA	TTN	ENST00000342992.10	30	157,156,155,154,153,152,151,150,149,148,147,146,145,144,143,142,141,140,139,138,137,136,135,134,133,132,131,130,129,128	84,84,84,84,90,78,81,297,75,69,78,96,75,75,297,84,84,84,78,84,162,78,93,75,78,207,81,84,84,84	TGCCAGAAGAGCCAAAGAAACCAGTTCCAGAAAAAAAGGTTCCTCCAAAAGTCATTAAGATGGAAGAACCTCTCCCAGCCAAAGTGACTGAGAGGCACATGCAAATTACCCAGGAAGAAAAAGTTCTTGTTGCTGTAACTAAAAAAGAGGCGCCTCCAAAAGCAAGAGTGCCAGAGGAACCGAAGAGAGCTGTCCCAGAAGAAAAAGTTCTGAAACTCAAACCTAAAAGAGAGGAGGAACCACCAGCTAAAGTGACTGAATTCAGAAAAAGAGTGGTTAAAGAAGAAAAAGTATCAATTGAAGCTCCAAAAAGAGAACCTCAACCCATCAAAGAAGTAACTATAATGGAAGAGAAAGAAAGGGCTTATACCCTAGAAGAAGAAGCTGTTTCAGTACAAC…	3087	1	0	0	0	0	0	2	0	0	0	0	0	0	1	0	0	0	0	2	1	0	1	2	0	1	2	192.715	0	0	0	0	0	176.476	0	0	0	0
chr6|123464905|123548612|-	chr6	123464905	123548612	-	circRNA	TRDN	NM_006073	8	10,9,8,7,6,5,4,3	78,60,183,60,66,60,33,159	CAAGCTCTATTGCCAAGATTGGCTCAGATCCTTTAAAACTGGTACGTGATGCTATGGAGGAAACCACGGACTGGATCTATGGCTTCTTTTCTTTGTTATCTGACATCATCTCATCtgaagatgaagaagatgatgatggtgacgaagatactgatAAAGGAGAAATAGATGAGCCTCCCTTGAGAAAAAAAGAAATACACAAAGATAAGACTGAAAAACAAGAGAAACCTGAAAGGAAAATACAAACTAAAGTTACACACaaagaaaaagaaaaaggaaaagaaaaagtaagagaaaaagaaaaaCCTGAAAAGAAAGCAACTCACAAGGAAAAAATTGAGAAAAAAGAAAAACCAGAAACAAAGACACTGGCGAAAGAACAGAAGAAAGCTAAGACTG…	699	0	1	0	0	1	10	5	15	10	0	0	8	5	0	1	0	1	0	0	1	4	1	0	1	0	2	0	126.279	0	0	140.924	1194.32	441.189	2421.31	1341.02	0	0
chr12|123160780|123203375|-	chr12	123160780	123203375	-	circRNA	MPHOSPH9	ENST00000541076.6	15	21,20,19,18,17,16,15,14,13,12,11,10,9,8,7	69,248,104,121,141,176,135,102,65,48,216,88,156,461,126	TCTAATACTAGTAATGAGATGAAGCTACCGTCACTGAAGGATATTTATTATAAAAAACAAAGGGAAAACAAGCAGTTACCTGAGAGGAATCTCACTTCTGCTTCCAACCCAAATCATCCACCAGAGGTCCTGACTCTAGATCCTACGTTACACATGAAGCCAAAGCAGCAGATTTCAGGGATTCAACCTCACGGCCTTCCGAATGCCCTTGATGACAGAATATCCTTTTCCCCGGACTCTGTTCTAGAGCCTAGTATGTCTAGTCCCTCTGACATAGACTCATTTTCACAAGCAAGTAATGTCACTTCTCAGTTACCTGGATTTCCAAAATATCCCTCACACACAAAAGCTTCTCCGGTGGACTCTTGGAAAAATCAGACATTCCAAAACGAAAGTAGG…	2256	0	1	0	2	0	0	1	1	2	0	1	0	0	0	0	0	0	0	0	0	1	0	0	0	0	0	0	126.279	0	433.276	0	0	88.2379	161.421	268.204	0	202.47
chr8|63707324|63751677|+	chr8	63707324	63751677	+	circRNA	AC069133.1	ENST00000522857.1	3	2,3,4	150,150,103	CTCAAGAATCCTGTTTCTCTGACAGAGGAAAGGAACAACAACTTGACTGGACACATCCTAACCCAACCATACGCTGTGTTACTTCCTCCACTGCGCCACACACAGCTATTATTCTAAGCTCTCTTATTCAAACCCTTAAGGATTTGTAAGCTCCTGACCAACTGGAAGAGAGTTCCTACCACAGAAAGAAAGGCAGCCAAGAACACAATGTCCCGACCTAGCTCTTGGAAGTACTAAATTTCATCACGGAAACCACAGCCTCAAGgacagaggacttatccagagtcatcaaatctatcgCTTTTTCTGCTTTCTGTTTTCTCTGAAAGAGCCGTGAATGATGAGACGACAAAATATTGGATTATTTGTGCTCTTGAAACAGATGCCACCTGAGTTGTG…	403	0	6	0	6	3	0	2	0	1	0	0	0	4	0	0	0	0	0	0	0	0	0	0	0	0	0	0	757.671	0	1299.83	422.773	0	176.476	0	134.102	0	0
chr14|102193462|102195120|+	chr14	102193462	102195120	+	circRNA	WDR20	ENST00000555879.5	2	2,3	52,183	acaatcccatgaggttggtagaacagagattctcatctccgttttaactgagGCTGCTGACTTGAGTAAACCAATAGATAAAAGGATATACAAAGGAACACAGCCTACTTGTCATGACTTCAACCACCTAACAGCCACAGCAGAAAGTGTCTCTCTCCTAGTGGGCTTTTCCGCAGGCCAAGTCCAGCTTATAGACCCAATCAAAAAAGAAACTAGCAAACTTTTTAATGAGGAA	235	0	0	0	0	0	0	1	0	0	0	0	0	0	0	1	0	0	0	3	0	0	0	2	5	1	0	0	0	0	0	0	0	88.2379	0	0	0	0
chr2|178673632|178677917|-	chr2	178673632	178677917	-	circRNA	TTN	ENST00000342992.10	5	147,146,145,144,143	78,96,75,75,297	TGCCAAAGAAACGTGAACCAGTTCCAGTTCCTGTAGCTCTACCTCAGGAAGAGGAAGTTCTATTTGAAGAAGAAATTGTTCCTGAAGAGGAAGTTCTACCTGAGGAAGAGGAAGTTCTACCTGAGGAAGAGGAAGTTCTACCTGAAGAAGAGGAAGTTCTACCTGAAGAAGAGGAAATTCCACCTGAGGAAGAGGAAGTTCCTCCCGAAGAAGAATATGTACCTGAGGAAGAAGAATTTGTACCTGAAGAAGAAGTCCTTCCAGAAGTTAAACCTAAGGTGCCAGTACCTGCACCAGTGCCTGAAATTAAGAAGAAAGTGACAGAGAAGAAAGTGGTCATTCCCAAGAAAGAGGAGGCTCCCCCTGCCAAAGTTCCTGAGGTGCCTAAGAAGGTGGAAG…	621	25	23	0	16	15	46	65	32	41	37	23	30	15	13	24	6	34	12	71	64	77	50	72	99	21	23	4817.88	2904.41	0	3466.2	2113.87	5493.85	5735.46	5165.46	5498.19	6615.41	4656.81
chr14|31144110|31172122|-	chr14	31144110	31172122	-	circRNA	HECTD1	NM_015382	11	17,16,15,14,13,12,11,10,9,8,7	147,135,77,264,223,171,139,175,115,99,77	CCTTTGAAGTAAATTTTATGGATGATGTAGGTCAGACTCTATTAAACTGGGCCTCTGCTTTTGGAACTCAGGAAATGGTAGAATTTCTTTGTGAGAGAGGTGCAGATGTTAATAGAGGTCAAAGGTCATCATCATTACATTATGCTGCATGTTTTGGAAGACCTCAAGTAGCAAAGACTCTGTTACGGCATGGTGCAAATCCAGATCTGAGAGATGAAGATGGGAAAACTCCATTAGATAAAGCTCGAGAAAGGGGCCATAGTGAAGTGGTAGCTATTCTTCAGTCTCCAGGTGATTGGATGTGTCCAGTTAATAAAGGAGATGATAAGAAAAAGAAAGATACAAACAAAGATGAAGAAGAATGTAATGAGCCCAAAGGAGATCCGGAAATGGCACCCA…	1622	0	0	0	0	0	0	0	0	0	0	0	0	0	0	0	1	1	0	0	0	1	1	0	4	0	0	0	0	0	0	0	0	0	0	0	0	0
chr9|33960825|33989126|-	chr9	33960825	33989126	-	circRNA	UBAP2	NM_001370062	6	10,9,8,7,6,5	53,66,104,55,78,154	ACTTCATGGGAGACTGTAGGGTGTAAGAAAAAGAATTTTGCaaaagaaaattcagaaaacaaagagaatagagagaagaaaagCGAGAAAGAATCGAGTCGTGGACGTGGAAACAACAACCGGAAAGGAAGAGGCGGCAATCGTGGCAGAGAATTTAGAGGTGAAGAAAATGGAATTGATTGCAATCAAGTGGACAAACCTTCAGATCGTGGCAAGCGAGCCCGGGGTAGAGGATTTGGACGTGGCAGAGGGAGAGGGGCAGGAAGGTTCTCAACCCAAGGCATGGGGACATTTAATCCTGCAGACTATTCAGATTCTACATCTACAGATGTGTGTGGGACAAAGCTAGTAGTTTGGGAAGCTGCTCAGAATGGTGCAGATGAGGGAACTGAACTGGCA…	510	0	2	0	0	0	4	7	4	3	4	2	0	1	0	3	2	1	1	7	6	11	5	2	0	7	5	0	252.557	0	0	0	477.726	617.665	645.682	402.307	715.18	404.94
chr9|36351114|36376127|-	chr9	36351114	36376127	-	circRNA	RNF38	ENST00000259605.10	7	9,8,7,6,5,4,3	85,107,162,171,168,214,194	AGTGAAGATAGTCCAAGTCCTAAGAGACAGCGCCTCTCTCATTCAGTCTTTGATTATACATCAGCATCACCAGCTCCCTCACCACCAATGCGACCATGGGAGATGACATCAAATAGGCAGCCCCCTTCAGTTCGACCAAGCCAACATCACTTCTCAGGGGAACGATGCAACACACCTGCACGCAACAGAAGAAGTCCTCCTGTCAGGCGCCAGAGAGGAAGAAGGGATCGTCTGTCTCGACATAATTCCATTAGTCAAGATGAAAACTATCACCATCTCCCTTACGCACAGCAGCAAGCAATAGAGGAGCCTCGAGCCTTCCACCCTCCGAATGTATCTCCCCGTCTGCTACATCCTGCTGCTCATCCACCCCAGCAGAATGCAGTCATGGTTGACATA…	1101	0	0	0	0	0	0	1	0	0	0	0	0	0	0	0	0	0	0	3	0	0	3	1	4	1	0	0	0	0	0	0	0	88.2379	0	0	0	0
chr4|148152468|148154901|-	chr4	148152468	148154901	-	circRNA	NR3C2	ENST00000344721.8	2	6,5	145,351	CACGAAAGTCAAAGAAGTTGGGAAAGTTAAAAGGGATTCACGaggagcagccacagcagcagcagcCCCCACCCCCACCCCCACCCCCGCAAAGCCCAGAGGAAGGGACAACGTACATCGCTCCTGCAAAAGAACCCTCGGTCAACACAGCACTGGTTCCTCAGCTCTCCACAATCTCACGAGCGCTCACACCTTCCCCCGTTATGGTCCTTGAAAACATTGAACCTGAAATTGTATATGCAGGCTATGACAGCTCAAAACCAGATACAGCCGAAAATCTGCTCTCCACGCTCAACCGCTTAGCAGGCAAACAGATGATCCAAGTCGTGAAGTGGGCAAAGGTACTTCCAGGATTTAAAAACTTGCCTCTTGAGGACCAAATTACCCTAATCCAGTATT…	496	0	0	0	2	0	2	2	0	0	0	0	0	0	0	0	2	1	0	0	5	1	1	2	2	2	5	0	0	0	433.276	0	238.863	176.476	0	0	0	0
chr8|140818276|140864399|-	chr8	140818276	140864399	-	circRNA	PTK2	NM_001352710	6	10,9,8,7,6,5	78,141,55,63,80,88	ATATGAATTGAGAATTCGTTATTTGCCAAAAGGATTTCTAAACCAGTTTACTGAAGATAAGCCAACTTTGAATTTCTTCTATCAACAGGTGAAGAGCGATTATATGTTAGAGATAGCTGATCAAGTGGACCAGGAAATTGCTTTGAAGTTGGGTTGTCTAGAAATACGGCGATCATACTGGGAGATGCGGGGCAATGCACTAGAAAAGAAGTCTAACTATGAAGTATTAGAAAAAGATGTTGGTTTAAAGCGATTTTTTCCTAAGAGTTTACTGGATTCTGTCAAGGCCAAAACACTAAGAAAACTGATCCAACAAACATTTAGACAATTTGCCAACCTTAATAGAGAAGAAAGTATTCTGAAATTCTTTGAGATCCTGTCTCCAGTCTACAGATTTGA…	505	0	0	0	0	0	0	0	0	0	0	0	0	0	2	2	2	3	0	0	0	0	0	1	0	0	0	0	0	0	0	0	0	0	0	0	0	0
chr15|58886974|58894582|-	chr15	58886974	58894582	-	circRNA	SLTM	ENST00000380516.6	10	19,18,17,16,15,14,13,12,11,10	145,315,171,125,181,164,86,167,104,150	GTTCTGAGTGCAAAAGTAGTTACAAATGCTCGAAGTCCTGGGGCAAAATGCTATGGCATTGTAACTATGTCTTCAAGCACAGAGGTGTCCAGGTGTATTGCACATCTTCATCGCACTGAGCTGCATGGACAGCTGATTTCTGTTGAAAAAGTAAAAGGTGATCCCTCTaagaaagaaatgaagaaagaaaATGATGAAAAGAGTAGTTCAAGAAGTTCTGGAGATAAAAAAAATACGAGTGATAGAAGTAGCAAGACACAAGCCTCTGTCAAAAAAGAAGAGAAAAGATCGTCTGAGAAATCTGAAAAAAAAGAAAGCAAGGATACTAAGAAAATAGAAGGTAAAGATGAGAAGAATGATAATGGAGCAAGTGGCCAAACATCAGAATCGATTAAAAAA…	1608	0	3	0	1	3	2	0	0	0	0	1	0	0	0	0	0	0	0	0	1	0	0	0	0	0	0	0	378.836	0	216.638	422.773	238.863	0	0	0	0	202.47
chr2|178663265|178663902|-	chr2	178663265	178663902	-	circRNA	TTN	ENST00000589042.5	4	173,172,171,170	84,84,84,84	TGCCAGAAGCTTCCAAAGAGGTTATCCGCGAAGAGAAAGTGCCCTTGGCTCCTCCTAAAGAGCCTGAAGTCCCACCTGTTAAAGTACCAGAGCCTCCCAAAGAAGTAGTTCCTGAAAAGAAAGCGCCAGTGGCTCCTCCTAAAGAGCCTGAAGTCCCACCTGTTAAAGTGCCTGAGGCTCCCAAAGAAGTTGTTCCTGAAAAGAAAGTGCCAGTGCCTCCTCCTAAAAAGCCTGAAGTGCCACCCACAAAAGTCCCAGAGGTGCCAAAGGCAGCTGTCCCAGAAAAGAAGTTGCCTGAAGCTATTCCTCCCAAACCGGAAAGTCCTCCCCCTGAAG	336	0	0	0	0	0	0	0	1	1	0	0	0	0	0	0	0	0	0	3	2	3	0	1	0	1	2	0	0	0	0	0	0	0	161.421	134.102	0	0
chr2|151519657|151519768|-	chr2	151519657	151519768	-	circRNA	NEB	ENST00000409198.5	1	127	111	GTTAAATACCGAGAAAATTTCGATAAAGAAAAGGGCAAGACACCAAAATACAATCCAAAAGACAGCCAGCTCTACAAAGTCATGAAAGATGCTAATAATCTTGCAAGTGAG	111	0	0	0	0	0	0	2	0	0	1	0	0	0	0	0	0	0	0	1	2	1	3	3	4	0	1	0	0	0	0	0	0	176.476	0	0	178.795	0
chr2|178728499|178730792|-	chr2	178728499	178730792	-	circRNA	TTN	ENST00000342992.10	6	63,62,61,60,59,58	279,279,279,282,279,288	ATCTTATCATACCTCCTTCATTCACCAAAAAGCTGAAGAAAATGGACAGCATTAAAGGTTCTTTCATTGATTTAGAATGTATAGTGGCTGGGTCACATCCCATAAGCATCCAGTGGTTCAAAGATGACCAAGAAATATCAGCTAGTGAAAAGTACAAATTCTCTTTTCATGACAATACTGCCTTCTTGGAAATCAGCCAGCTGGAAGGTACAGACAGTGGGACATACACTTGTTCTGCCACAAATAAGGCAGGGCACAACCAATGCAGTGGGCATCTGACAGTCAAAGAACCCCCTTACTTTGTGGAAAAGCCACAGTCACAAGATGTCAATCCCAACACAAGGGTACAGTTAAAGGCTCTTGTGGGTGGCACTGCACCCATGACAATAAAGTGGTTTA…	1686	0	0	0	0	0	1	2	0	2	0	0	1	0	0	0	0	0	0	4	6	1	1	2	4	1	2	0	0	0	0	0	119.432	176.476	0	268.204	0	0
chr2|178669591|178678208|-	chr2	178669591	178678208	-	circRNA	TTN	ENST00000589042.5	14	158,157,156,155,154,153,152,151,150,149,148,147,146,145	84,78,81,297,75,69,78,96,75,84,75,87,297,84	TGCCAGAGGTGCCCAAGAAGCTCATCCCAGAAGAAAAGAAACCAACACCTGTTCCGAAAAAAGTGGAAGCACCACCACCCAAAGTGCCAAAGAAACGTGAACCAGTTCCAGTTCCTGTAGCTCTACCTCAGGAAGAGGAAGTTCTATTTGAAGAAGAAATTGTTCCTGAAGAGGAAGTTCTACCTGAGGAAGAGGAAGTTCTACCTGAGGAAGAGGAAGTTCTACCTGAAGAAGAGGAAGTTCTACCTGAAGAAGAGGAAATTCCACCTGAGGAAGAGGAAGTTCCTCCCGAAGAAGAATATGTACCTGAGGAAGAAGAATTTGTACCTGAAGAAGAAGTCCTTCCAGAAGTTAAACCTAAGGTGCCAGTACCTGCACCAGTGCCTGAAGTGCCAAAGA…	1560	0	0	0	1	0	0	0	0	3	3	1	0	1	0	0	0	0	0	0	0	1	0	0	0	0	0	0	0	0	216.638	0	0	0	0	402.307	536.385	202.47
chr9|70277309|70282583|+	chr9	70277309	70282583	+	circRNA	SMC5	ENST00000361138.6	4	4,5,6,7	163,135,141,162	GTTCAGGGCTTCTGGAAATCTTGTAATCACCCGTGAGATTGATGTGGCAAAAAATCAGTCCTTTTGGTTCATCAACAAAAAATCTACAACCCAGAAAATAGTGGAAGAGAAAGTTGCAGCCTTAAATATTCAAGTGGGGAATCTTTGCCAGTTTCTCCCTCAGGACAAAGTTGGAGAATTTGCTAAACTCAGCAAAATTGAACTCCTCGAAGCCACTGAAAAGTCAATTGGTCCCCCAGAAATGCACAAATATCACTGTGAACTCAAAAACTTAAGGGAGAAAGAAAAACAGCTCGAGACCTCATGCAAAGAGAAAACTGAGTATCTACAGAAAATGGTTCAGAGGAATGAAAGATATAAACAAGATGTGGAGAGGTTCTATGAACGGAAGCGACATTT…	601	0	1	0	0	1	1	1	2	0	0	0	0	0	0	0	0	0	0	0	0	0	0	0	0	0	0	0	126.279	0	0	140.924	119.432	88.2379	322.841	0	0	0
chr14|30935162|30956242|-	chr14	30935162	30956242	-	circRNA	STRN3	ENST00000355683.9	6	7,6,5,4,3,2	142,130,174,82,74,104	GCCCGGATTGCATTTCTACAAGGCGAAAGAAAAGGTCAAGAGAACCTGAAGAAGGACTTAGTAAGAAGAATAAAGATGTTAGAGTATGCATTAAAACAAGAAAGGGCAAAATATCACAAATTAAAATATGGCACGGAACTGAACCAAGGTGACTTGAAAATGCCAACCTTTGAGTCAGAAGAAACCAAAGACACAGAGGCTCCCACAGCACCTCAGAATAGCCAGTTAACGTGGAAGCAAGGCAGACAGCTTTTAAGACAGTATCTTCAGGAAGTAGGTTATACAGATACAATATTAGATGTACGGTCTCAGCGGGTAAGGTCATTACTTGGACTATCTAATTCAGAACCAAATGGATCAGTAGAAACAAAGAATTTAGAACAGATCCTGAATGGAGGT…	706	4	0	0	1	2	1	1	3	3	2	0	0	2	0	0	0	0	0	0	2	0	0	0	0	0	3	770.861	0	0	216.638	281.849	119.432	88.2379	484.262	402.307	357.59	0
chr8|123077110|123144855|+	chr8	123077110	123144855	+	circRNA	TBC1D31	ENST00000287380.5	19	2,3,4,5,6,7,8,9,10,11,12,13,14,15,16,17,18,19,20	147,116,179,152,160,201,177,80,147,134,134,180,233,153,136,93,141,195,139	AATTATAGTGAACATTATTCACAACACTTCCGATTACCATCCAAAAGTTTTGCGATTTTTGAATGTGGCTTTTGATGGCACAGGCGACTGCTTAATTGCTGGGGACCACCAAGGAAATATTTATGTTTTTGACTTACATGGAAACAGGTTCAATCTTGTTCAGCGAACAGCACAAGCTTGCACAGCTCTGGCCTTTAATCTTCGTAGGAAATCTGAATTCCTTGTGGCATTAGCTGATTATTCTATTAAATGTTTTGATACAGTCACCAAGGAGCTAGTTAGCTGGATGAGAGGACATGAATCATCAGTATTTTCGATCTCTGTGCATGCATCAGGGAAATATGCCATCACAACTTCTTCTGATACAGCACAATTATGGGACTTGGATACCTTTCAGAG…	2897	0	0	0	0	0	0	0	0	0	0	0	0	0	0	1	0	0	0	3	2	1	1	0	0	0	0	0	0	0	0	0	0	0	0	0	0	0
chr2|178683998|178685330|-	chr2	178683998	178685330	-	circRNA	TTN	ENST00000342992.10	5	130,129,128,127,126	84,84,84,84,78	TGACAGAGAGGCAGGAGAAGAAAATTGTACTGAAACCAAAAATTCCTGCTAAAATAGAGGAGCCTCCACCGGCTAAAGTTCCTGAAGCACCTAAGAAAATTGTGCCAGAAAAGAAAGTTCCTGCTCCAGTTCCTAAAAAGGAAAAGGTGCCCCCACCTAAAGTGCCAGAAGAGCCAAAGAAACCAGTTCCAGAAAAAAAGGTTCCTCCAAAAGTCATTAAGATGGAAGAACCTCTCCCAGCCAAAGTGACTGAGAGGCACATGCAAATTACCCAGGAAGAAAAAGTTCTTGTTGCTGTAACTAAAAAAGAGGCGCCTCCAAAAGCAAGAGTGCCAGAGGAACCGAAGAGAGCTGTCCCAGAAGAAAAAGTTCTGAAACTCAAACCTAAAAGAGAGGAGG…	414	3	1	0	4	2	2	10	6	7	2	0	4	0	4	8	3	11	0	7	4	5	2	6	9	9	2	578.146	126.279	0	866.551	281.849	238.863	882.379	968.523	938.715	357.59	0
chr6|17646066|17649300|-	chr6	17646066	17649300	-	circRNA	NUP153	ENST00000537253.5	3	15,14,13	88,99,138	GAAATGGAAGTTCCAGTATTACCGAAAATCTCTCTACCGATCACCAGTTCTTCACTGCCTACCTTTAATTTTAGTTCCCCTGAGATCACAACTTCCTCTCCATCACCCATCAATTCGTCTCAAGCATTAACAAACAAGGTACAAATGACCTCTCCGAGCAGCACTGGCAGTCCCATGTTTAAATTTTCATCTCCAATCGTAAAATCTACTGAGGCAAATGTACTACCTCCATCATCTATTGGATTTACATTTAGTGTGCCTGTTGCAAAAACAGCAGAACTTTCTGGTTCTAGTAGTACTTTAGAACCAATTATAAGTAGTTCAG	325	0	0	0	0	0	0	0	0	0	0	0	0	0	0	0	0	0	0	0	0	0	1	1	0	1	1	0	0	0	0	0	0	0	0	0	0	0
chr8|140739017|140752316|-	chr8	140739017	140752316	-	circRNA	PTK2	NM_001352710	5	23,22,21,20,19	90,101,116,101,85	GAGAATCCAGCTTTGGCGGTTGCAATTAAAACATGTAAAAACTGTACTTCGGACAGCGTGAGAGAGAAATTTCTTCAAGAAGCCTTAACAATGCGTCAGTTTGACCATCCTCATATTGTGAAGCTGATTGGAGTCATCACAGAGAATCCTGTCTGGATAATCATGGAGCTGTGCACACTTGGAGAGCTGAGGTCATTTTTGCAAGTAAGGAAATACAGTTTGGATCTAGCATCTTTGATCCTGTATGCCTATCAGCTTAGTACAGCTCTTGCATATCTAGAGAGCAAAAGATTTGTACACAGGGACATTGCTGCTCGGAATGTTCTGGTGTCCTCAAATGATTGTGTAAAATTAGGAGACTTTGGATTATCCCGATATATGGAAGATAGTACTTACTAC…	493	0	0	0	0	0	0	2	0	0	0	0	0	0	0	0	1	1	0	2	1	2	0	1	0	0	0	0	0	0	0	0	0	176.476	0	0	0	0
chr7|139279317|139284574|+	chr7	139279317	139284574	+	circRNA	UBN2	NM_173569	3	13,14,15	43,51,1551	GGCAAAGAAAAAGGTGATTCCTGCACCTAAACCCAAAGTAAAGGAGGTGATGGTAAAGACCCTTCCTCTCCATTCTTTCCCCACTATGCTTAAGGAGTGTAGTCCAAAAAAGGACCAGAAAACTCCAACATCCCTGGTGGCTTCGGTTAGCGGTCCTCCAACGAGCTCCAGCACAGCTGCCATTGCTGCAGCTAGCTCTAGCTCTGCACCAGCCCAAGAAACCATCTGCCTCGACGACTCACTAGATGAAGACCTTTCTTTCCATTCACCTTCACTGGATCTTGTTTCTGAAGCTTTAGCGGTTATCAACAATGGGAACAAGGGCCCTCCAGTTGGCTCAAGGATAAGCATGCCAACCACAAAGCCTCGTCCAGGACTGAGAGAAGAAAAATTAGCAAG…	1645	0	0	0	0	0	1	0	3	1	0	3	2	3	0	0	0	0	0	0	0	2	0	0	0	0	0	0	0	0	0	0	119.432	0	484.262	134.102	0	607.41
chr8|42950387|42974194|+	chr8	42950387	42974194	+	circRNA	HOOK3	ENST00000307602.8	8	6,7,8,9,10,11,12,13	68,63,84,164,141,202,111,88	AGTACATCCAAGCCATTATGATGATGGAGGAATCTGTTCAACATGTTGTCATGACAGCCATTCAAGAGCTGATGAGTAAAGAATCTCCTGTCTCTGCTGGAAATGATGCCTATGTTGACCTTGATCGTCAGCTGAAGAAAACTACAGAGGAACTAAATGAAGCTTTGTCAGCAAAGGAAGAAATTGCTCAAAGATGCCATGAACTGGATATGCAGGTTGCAGCATTGCAGGAAGAGAAAAGTAGTTTGTTGGCAGAGAATCAGGTATTAATGGAAAGACTCAATCAATCTGATTCTATAGAAGACCCTAACAGTCCAGCAGGAAGAAGGCATTTGCAGCTCCAGACTCAATTAGAACAGCTCCAAGAAGAAACATTCAGACTAGAAGCAGCCAAAGATG…	921	1	0	0	0	1	1	0	0	0	1	0	0	0	0	0	0	0	0	0	0	0	0	0	0	0	0	192.715	0	0	0	140.924	119.432	0	0	0	178.795	0
chr15|56666394|56678821|-	chr15	56666394	56678821	-	circRNA	ZNF280D	NM_001002843	6	15,14,13,12,11,10	141,308,135,147,101,158	GTTTATGAACCACATGAAACACCATTTGGAACTTGAGAAGCAGAGCAGTGAGAGCTGGGAAAACCATACCACCTGCCAGCACTGCTACCGTCAGTTTCCCACACCATTTCAGTTGCAGTGTCACATCGAAAGTACACATACGCCCCATGAATTTTCTACTATTTGTAAAATCTGTGAATTGTCATTTGAAACAGAACATGTTCTTTTACAACATATGAAGGACAATCATAAACCTGGTGAAATGCCATATGTCTGCCAGGTTTGTAATTATAGATCATCATCATTTTCTGATGTAGAAACTCATTTTAGAACATCCCATGAAAACACTAAGAACTTGCTATGCCCGTTTTGCCTCAAAGTTATTAAAATTGCAACACCATATATGCATCATTATATGAA…	990	0	1	0	1	0	0	0	0	0	1	0	1	0	0	0	0	0	0	0	0	0	0	0	0	0	0	0	126.279	0	216.638	0	0	0	0	0	178.795	0
chr18|20966916|20970513|-	chr18	20966916	20970513	-	circRNA	ROCK1	NM_005406	5	27,26,25,24,23	160,189,89,94,166	AGAAACTCTTGCTACTCAGTTGGATCTAGCAGAAACAAAAGCTGAGTCTGAGCAGTTGGCGCGAGGCCTTCTGGAAGAACAGTATTTTGAATTGACGCAAGAAAGCAAGAAAGCTGCTTCAAGAAATAGACAAGAGATTACAGATAAAGATCACACTGTTAGTCGGCTTGAAGAAGCAAACAGCATGCTAACCAAAGATATTGAAATATTAAGAAGAGAGAATGAAGAGCTAACAGAGAAAATGAAGAAGGCAGAGGAAGAATATAAACTGGAGAAGGAGGAGGAGATCAGTAATCTTAAGGCTGCCTTTGAAAAGAATATCAACACTGAACGAACCCTTAAAACACAGGCTGTTAACAAATTGGCAGAAATAATGAATCGAAAAGATTTTAAAATTGA…	698	0	4	0	2	0	3	4	0	2	1	0	3	1	0	1	0	0	0	0	0	4	2	0	0	0	0	0	505.114	0	433.276	0	358.295	352.952	0	268.204	178.795	0
chr5|88823734|88823927|-	chr5	88823734	88823927	-	circRNA	MEF2C	NM_001193350	1	2	193	GAACGAATGCAGGAATTTGGGAACTGAGCTGTGCAAGTGCTGAAGAAGGAGATTTGTTTGGAGgaaacaggaaagagaaagaaaaggaaggaaaaaATACATAATTTCAGGGACGAGAGAGAGAAGAAAAACGGGGACTATGGGGAGAAAAAAGATTCAGATTACGAGGATTATGGATGAACGTAACAGACAG	193	2	3	0	2	9	3	4	0	5	0	0	0	0	0	0	0	0	0	0	2	0	0	1	2	0	1	385.431	378.836	0	433.276	1268.32	358.295	352.952	0	670.511	0	0
chr4|128074459|128098330|+	chr4	128074459	128098330	+	circRNA	LARP1B	ENST00000326639.10	7	2,3,4,5,6,7,8	59,60,175,141,144,166,145	AATTCGGTTCCCTCAAAATTATAAAGGCAGGAAAGCTCAAGACAAAGAAATCCAACAAGGCTAGTGATTTCAGTGATATGGAGAATTGGCCAACACCAAGTGAATTAGTGAACACTGGATTTCAGAGCGTCCTCAGCCaaggaaataaaaagccacaaaatagaaaagaaaaagaagagaaggttgaaaagagaagtaacagtgacagcaaagaaaaCCGGGAAACAAAATTAAATGGTCCTGGTGAAAACGTCAGTGAGGATGAGGCTCAGTCAAGTAATCAACGTAAGAGAGCTAATAAGCACAAGTGGGTACCACTCCACTTAGATGTTGTAAGATCAGAGAGTCAAGAAAGACCTGGATCCCGGAACAGCTCAAGATGTCAACCTGAAGCAAATA…	890	0	0	0	0	0	1	0	0	0	2	1	1	0	0	2	0	0	0	8	4	4	0	6	4	2	0	0	0	0	0	0	119.432	0	0	0	357.59	202.47
chr1|91343429|91353299|-	chr1	91343429	91353299	-	circRNA	HFM1	NM_001017975	7	20,19,18,17,16,15,14	81,48,134,95,146,102,44	GTTACAGAAGTATGCATATTCCGTAAGAGATTCAAAACTGAGAGATATCTTAAAAGATGGTGCTGCTTATCATCATGCTGGTATGGAGCTGTCAGATAGAAAAGTAGTTGAGGGAGCTTTTACTGTTGGAGATTTACCAGTTCTTTTTACTACCAGTACTTTAGCTATGGGAGTAAATTTGCCTGCTCACCTAGTAGTTATAAAATCTACAATGCATTATGCTGGAGGACTGTTTGAAGAGTACAGTGAAACAGATATTCTACAGATGATTGGTAGAGCTGGTCGACCTCAATTTGACACTACAGCTACTGCAGTTATCATGACTCGATTAAGCACAAGGGACAAGTACATTCAGATGTTAGCTTGTAGAGACACTGTAGAAAGCAGTTTGCACAGACA…	650	0	0	0	1	0	1	2	0	0	0	0	1	0	0	0	0	0	0	0	0	0	0	0	0	0	0	0	0	0	216.638	0	119.432	176.476	0	0	0	0
chr2|178647380|178650271|-	chr2	178647380	178650271	-	circRNA	TTN	ENST00000589042.5	5	214,213,212,211,210	84,84,78,78,108	TATATGAAGAACCTGAGGAAATTGCTCCTGAAGAGGAAATTGCTCCTGAAGAGGAAAAGCCAGTTCCTGTTGCAGAAGAGGAGGAACCAGAGGTTCCACCTCCAGCAGTGCCTGAAGAGCCCAAGAAGATCATCCCAGAGAAGAAAGTTCCTGTCATCAAAAAACCAGAAGCACCGCCTCCTAAAGAACCTGAGATGCCAAAGAAAGTTGTTCCAGTGAAGAAGGTCCCAACTGTTAAGAAGCCAGAAACACCAGCAGCTAAAGTGCCTGAGGTGCCCAAGAAACTTGTTCCAGTAAAGAAAGAACCTGTGCCTGTTACCAAAAAACCAGAAGTTCTTCCAGAAAAAGTGCCCAAAGTGCCTGAGAAAATCATCCCAGAAAAGGAAGTGTCTGTGCCTA…	432	0	0	0	0	0	0	0	0	0	0	0	0	0	0	1	0	0	1	0	0	1	0	3	0	0	3	0	0	0	0	0	0	0	0	0	0	0
chr15|65752378|65761438|-	chr15	65752378	65761438	-	circRNA	DENND4A	ENST00000443035.7	3	4,3,2	250,333,79	TTATTTCTCAAACTCTGAGGCTGCGGAGTTCACACATTGAAATCTGTCATCTTTTTCAGAGAGAAACTTTCGGTAATGTATGTAACCTTCTGTAATGGAAGATGATTGAAGACAAGGGGCCTCGTGTTGCTGACTACTTTGTTGTAGCAGGATTAACTGATGTTTCAAAGCCTCTAGAAGAAGAAATTCACTTCAATGATGCTTGTCATAAAGTAGCTAAACCAAAAGAACCTATTACAGATGTTTCAGTTATTATCAAATCTCTTGGGGAGGAAGTCCCACAGGATTATATCTGTATTGATGTTACCCCAACTGGATTGTCAGCTGATCTTAATAATGGAAGTCTTGTGGGGCCACAGATTTACCTTTGCTATAGAAGAGGAAGAGATAAGCCTCCAC…	662	0	0	0	0	0	0	0	0	0	0	0	0	0	0	1	1	0	0	0	0	1	0	6	4	1	0	0	0	0	0	0	0	0	0	0	0	0
chr2|151664758|151665539|-	chr2	151664758	151665539	-	circRNA	NEB	ENST00000409198.5	2	43,42	105,207	AATCTGTACAAATCTGACTTCACCAATTGGATGAAAGGGATCGGCTGGGTGCCCATAGAGTCCCTGGAGGTGGAGAAGGCAAAGAAAGCAGGAGAGATTCTTAGTGAGAAGAAGTATCGCCAGCACCCCGAGAAGCTGAAGTTCACTTACGCCATGGACACAATGGAACAGGCACTTAACAAGAGTAACAAACTGAACATGGACAAGAGGCTCTACACTGAAAAATGGAACAAGGACAAGACCACCATTCATGTCATGCCTGACACACCGGATATTTTACTCTCCAGAGTAAACCAAATCACCATGAGTGAT	312	1	1	0	0	0	3	11	5	4	2	2	7	3	0	2	2	8	0	9	8	6	7	5	17	3	13	192.715	126.279	0	0	0	358.295	970.617	807.103	536.409	357.59	404.94
chr2|178649553|178678208|-	chr2	178649553	178678208	-	circRNA	TTN	ENST00000589042.5	68	212,211,210,209,208,207,206,205,204,203,202,201,200,199,198,197,196,195,194,193,192,191,190,189,188,187,186,185,184,183,182,181,180,179,178,177,176,175,174,173,172,171,170,169,168,167,166,165,164,163,162,161,160,159,158,157,156,155,154,153,152,151,150,149,148,147,146,145	78,78,108,84,78,84,84,84,84,84,84,84,84,84,84,81,81,81,84,84,90,84,84,84,81,81,81,84,84,90,84,84,84,81,81,81,84,84,90,84,84,84,84,84,78,84,75,84,84,78,84,84,84,75,84,78,81,297,75,69,78,96,75,84,75,87,297,84	TGCCAGAGGTGCCCAAGAAGCTCATCCCAGAAGAAAAGAAACCAACACCTGTTCCGAAAAAAGTGGAAGCACCACCACCCAAAGTGCCAAAGAAACGTGAACCAGTTCCAGTTCCTGTAGCTCTACCTCAGGAAGAGGAAGTTCTATTTGAAGAAGAAATTGTTCCTGAAGAGGAAGTTCTACCTGAGGAAGAGGAAGTTCTACCTGAGGAAGAGGAAGTTCTACCTGAAGAAGAGGAAGTTCTACCTGAAGAAGAGGAAATTCCACCTGAGGAAGAGGAAGTTCCTCCCGAAGAAGAATATGTACCTGAGGAAGAAGAATTTGTACCTGAAGAAGAAGTCCTTCCAGAAGTTAAACCTAAGGTGCCAGTACCTGCACCAGTGCCTGAAGTGCCAAAGA…	6063	5	4	0	1	5	0	0	0	0	4	0	0	0	0	0	0	0	0	1	0	1	0	0	0	0	0	963.577	505.114	0	216.638	704.622	0	0	0	0	715.18	0
chr2|178673632|178684749|-	chr2	178673632	178684749	-	circRNA	TTN	ENST00000342992.10	20	147,146,145,144,143,142,141,140,139,138,137,136,135,134,133,132,131,130,129,128	78,96,75,75,297,84,84,84,78,84,162,78,93,75,78,207,81,84,84,84	TGCCAGAAGAGCCAAAGAAACCAGTTCCAGAAAAAAAGGTTCCTCCAAAAGTCATTAAGATGGAAGAACCTCTCCCAGCCAAAGTGACTGAGAGGCACATGCAAATTACCCAGGAAGAAAAAGTTCTTGTTGCTGTAACTAAAAAAGAGGCGCCTCCAAAAGCAAGAGTGCCAGAGGAACCGAAGAGAGCTGTCCCAGAAGAAAAAGTTCTGAAACTCAAACCTAAAAGAGAGGAGGAACCACCAGCTAAAGTGACTGAATTCAGAAAAAGAGTGGTTAAAGAAGAAAAAGTATCAATTGAAGCTCCAAAAAGAGAACCTCAACCCATCAAAGAAGTAACTATAATGGAAGAGAAAGAAAGGGCTTATACCCTAGAAGAAGAAGCTGTTTCAGTACAAC…	2061	0	2	0	0	0	1	1	0	0	0	0	0	0	3	1	2	2	0	0	4	0	0	0	14	0	0	0	252.557	0	0	0	119.432	88.2379	0	0	0	0
chr2|151633653|151640060|-	chr2	151633653	151640060	-	circRNA	NEB	NM_001271208	4	65,64,63,62	312,108,105,204	AATATGTACAAGTCTGATCTCCAGTGGATGAGAGGCATTGGCTGGGTGTCCATTGGCTCTTTGGATGTGGAAAAATGCAAAAGGGCAACTGAAATTTTGAGTGATAAAATCTATCGCCAGCCTCCAGACAGATTCAAATTTACCAGTGTGACTGACTCTCTGGAACAAGTGTTGGCCAAAAATAATGCCATCACTATGAACAAGCGTTTATACACAGAAGCCTGGGACAAAGACAAGACTCAGATCCACATAATGCCAGACACACCAGAAATTATGTTGGCAAGAATGAACAAAATCAACTACAGTGAGAGTCTGTACAAACTTGCTAATGAAGAAGCAAAGAAGAAAGGCTATGACTTGCGAAGCGACGCCATCCCCATCGTGGCGGCCAAGGCCTCC…	729	0	0	0	0	0	0	0	0	0	0	0	0	0	0	0	0	0	0	0	1	1	0	1	1	0	0	0	0	0	0	0	0	0	0	0	0	0
chr2|151667803|151672680|-	chr2	151667803	151672680	-	circRNA	NEB	ENST00000409198.5	4	40,39,38,37	108,105,207,312	TATAAATACAAGGAAGCTTATGAGAAGTCAAAGGGAAAGCATGTGGGTTTCAGAAGCCTCCAGGATGATCCCAAGCTGGTCCACTATATGAATGTGGCAAAGCTGCAGTCTGATCGTGAATACAAGAAGAACTATGAGAACACCAAAACCAGCTACCATACCCCTGGGGACATGGTTAGCATCACAGCTGCAAAGATGGCCCAGGATGTCGCTACCAATGTCAACTACAAACAGCCATTGCATCATTACACATACCTACCTGACGCCATGAGTCTTGAGCATACGAGGAATGTCAATCAAATTCAGAGTGATAATGTGTATAAAGACGAGTATAACAGCTTCTTGAAGGGCATCGGATGGATCCCTATTGGTTCCCTGGAGGTGGAGAAGGTCAAGAAA…	732	1	0	0	0	0	2	4	0	7	0	1	1	2	0	2	2	1	0	3	15	2	3	12	7	5	1	192.715	0	0	0	0	238.863	352.952	0	938.715	0	202.47
chr5|176289653|176290955|+	chr5	176289653	176290955	+	circRNA	SIMC1	NM_001308196	1	4	1302	GACTTCATTGACTTAACTAGAGAGACCAGACCAAGGACAAAAGATCGCAGTGGACTGTATGTGATTGACCTGACAAGAGCTGAGGGAGAAAATAGACCTATTGCCACTCTTGACTTAACTTTAGAACCTGTCACTCCTTCCCAGAAGGAGCCAACCAGTCTTCAGACATGTGCCAGCCTCTCTGGCAAAGCGGTGATGGAAGGGCACGTGGACAGAAGCTCTCAGCCTACAGCACGGAGAATCATTAACAGTGATCCTGTAGATTTGGACCTAGTGGAAGAAAACACCTTTGTAGGTCCCCCACCCGCTACATCCATCAGTGGAGGCTCTGTTTATCCAACAGAGCCTAATTGTAGCTCAGCCACATTCACAGGTAACCTCAGCTTCTTGGCAAGTCTA…	1302	0	1	0	0	0	2	0	1	0	0	1	0	0	0	0	0	0	0	0	0	0	0	0	0	0	0	0	126.279	0	0	0	238.863	0	161.421	0	0	202.47
chr15|72518066|72572165|+	chr15	72518066	72572165	+	circRNA	ARIH1	ENST00000379887.8	10	2,3,4,5,6,7,8,9,10,11	68,145,93,56,67,107,43,72,131,58	AATCCAGCAACTATCACAAGAATACTCCTTAGCCACTTCAATTGGGATAAAGAGAAGCTAATGGAAAGGTACTTTGATGGAAACCTGGAGAAGCTCTTTGCTGAGTGTCATGTAATTAATCCAAGTAAAAAGTCTCGAACACGCCAGATGAATACAAGGTCATCAGCACAGGATATGCCTTGTCAGATCTGCTACTTGAACTACCCTAACTCGTATTTCACTGGCCTTGAATGTGGACATAAGTTTTGTATGCAGTGCTGGAGTGAATATTTAACTACCAAAATAATGGAAGAAGGCATGGGTCAGACTATTTCGTGTCCTGCTCATGGTTGTGATATCTTAGTGGATGACAACACAGTTATGCGCCTGATCACAGATTCAAAAGTTAAATTAAAGTAT…	840	0	0	0	0	1	0	0	0	0	0	0	0	0	0	0	3	0	2	0	1	2	0	2	2	0	2	0	0	0	0	140.924	0	0	0	0	0	0
chr2|151497625|151499390|-	chr2	151497625	151499390	-	circRNA	NEB	NM_001271208	3	172,171,170	93,93,93	GTGTTGTATAAAGAAAACGTTGGAAAAGGGATTCCAATCCCCATCACTCCAGAGATGGAGAGAGTCAAACACAATCAAGAAAACTTTAGTTCGGTGCTATACAAAGAAAACCTGGGGACAGGAATTCCAATCCCCATCACTCCTGAGATGCAGAGAGTCAAACACAATCAAGAAAACCTTAGCTCGGTGTTATACAAAGAAAACATGGGCAAGGGAACCCCTTTACCTGTCACTCCCGAGATGGAAAGAGTCAAACACAATCAAGAAAATATTAGCTCG	279	0	0	0	1	0	1	0	1	1	0	0	0	0	0	0	0	0	0	0	0	0	0	0	0	0	0	0	0	0	216.638	0	119.432	0	161.421	134.102	0	0
chr1|216650972|216715249|-	chr1	216650972	216715249	-	circRNA	ESRRG	ENST00000391890.7	4	5,4,3,2	117,416,119,176	ACTTGAATGAGACCTGCCTCATCAGTCATGGGATCATAGTGTCACAGATGGAAAAGCAACTATCAGCTGAATTGTACTGAACTACACACTTGGCTAATTCATCTTATTGCTCTACACATCTAAAGGAAGGCTCATTCTGTTCTTGGAGTCTAGACAGCATCAGGAGTTGGGCTCAGTGAACAAAACTTTAATGTCTAGAGCATTTATGAGGGTTTTAATGATTGGAAAATCTATCCTGAGAATGTGGTCACCATATGTGACAGCCTTGCTTTCTATCTTGTCTTCAGTTTCTGGGGCTTCTCTGCAGAATGTCAAACAAAGATCGACACATTGATTCCAGCTGTTCGTCCTTCATCAAGACGGAACCTTCCAGCCCAGCCTCCCTGACGGACAGCGTCA…	828	0	0	0	0	2	0	1	1	2	3	0	0	0	0	0	0	0	0	0	0	0	0	0	0	0	0	0	0	0	0	281.849	0	88.2379	161.421	268.204	536.385	0
chr1|88740987|88786213|+	chr1	88740987	88786213	+	circRNA	PKN2	NM_001320707	7	2,3,4,5,6,7,8	301,155,118,146,217,186,110	GGGGATTCCCGAAGTCTTCCGTTTTCTGAGAATGTGAGTGCTGTTCAAAAATTAGACTTTTCAGATACAATGGTGCAGCAGAAATTGGATGATATCAAGGATCGAATTAAGAGAGAAATAAGGAAAGAACTGAAAATCAAAGAAGGAGCTGAAAATCTGAGGAAAGTCACAACAGATAAAAAAAGTTTGGCTTATGTAGACAACATTTTGAAAAAATCAAATAAAAAATTAGAAGAACTACATCACAAGCTGCAGGAATTAAATGCACATATTGTTGTATCAGATCCAGAAGATATTACAGATTGCCCAAGGACTCCAGATACTCCAAATAATGACCCTCGTTGTTCTACTAGCAACAATAGATTGAAGGCCTTACAAAAACAATTGGATATAGAACTT…	1233	4	1	0	2	2	1	0	0	2	2	0	2	0	5	4	1	1	0	8	3	6	1	12	0	5	0	770.861	126.279	0	433.276	281.849	119.432	0	0	268.204	357.59	0
chr12|45836588|45839496|+	chr12	45836588	45839496	+	circRNA	ARID2	ENST00000334344.10	5	7,8,9,10,11	67,251,97,210,168	TTTTGGAAAGACATCGTTGATGATAATGAAGTTCGTGACCTCATTTCTGACAGAAACAAGTCTCATGAAGGTACATCAGGAGAATGGATTTGGGAGTCTTTATTTCATCCACCTCGAAAGCTGGGCATTAACGATATTGAAGGACAGCGGGTACTTCAGATTGCAGTGATTTTGAGAAATCTTTCCTTTGAGGAGGGCAATGTTAAGCTCTTGGCAGCTAATCGTACCTGTCTTCGTTTCCTATTACTTTCTGCACATAGTCATTTTATTTCTTTAAGGCAATTAGGCCTTGACACATTAGGAAATATTGCAGCTGAGCTTTTACTGGACCCTGTTGATTTCAAAACTACTCATCTGATGTTTCATACTGTTACAAAATGTCTAATGTCAAGGGATAGA…	793	0	0	0	0	0	0	0	0	0	0	0	0	0	0	2	0	3	0	4	0	1	0	0	11	0	0	0	0	0	0	0	0	0	0	0	0	0
chr2|178649553|178652179|-	chr2	178649553	178652179	-	circRNA	TTN	ENST00000589042.5	9	212,211,210,209,208,207,206,205,204	78,78,108,84,78,84,84,84,84	TCCCAGAGGTGCCAAAGGTAGCTGTCCCAGAAAAGAAGGTGCCTGAAGCTATTCCTCCCAAACCGGAAAGTCCTCCCCCTGAAGTGTTCGAGGAGCCTGAGGAAGTTGCCCTAGAAGAGCCTCCTGCTGAAGTTGTGGAAGAGCCAGAGCCAGCGGCGCCTCCACAAGTGACCGTACCACCTAAGAAACCTGTCCCAGAAAAGAAAGCACCTGCTGTCGTTGCCAAAAAACCTGAACTACCACCAGTGAAAGTGCCCGAGGTGCCCAAGGAGGTTGTTCCTGAAAAGAAGGTGCCTCTGGTGGTTCCCAAAAAGCCAGAAGCCCCACCTGCTAAAGTGCCTGAAGTTCCAAAAGAAGTTGTTCCAGAAAAGAAAGTAGCTGTTCCCAAAAAGCCAGAAG…	762	0	0	0	1	1	2	0	0	1	0	0	0	0	0	0	0	0	0	0	0	0	0	0	0	0	0	0	0	0	216.638	140.924	238.863	0	0	134.102	0	0
chr4|128162193|128179512|+	chr4	128162193	128179512	+	circRNA	LARP1B	ENST00000326639.10	4	12,13,14,15	124,36,212,107	CAAGAAGTTGAGAACTTTAAGAAGCTAAATCTCATTAGTAAAGAGCAGTTTGAAAACCTAACACCTGAACTTCCTTTTGAGCCAAACCAAGAAGTTCCTGTAGCACCTTCACAGTCCAGGCAAGgaggtgttcaaggagtgcttcacattcccaagaaagATTTGACTGATGAATTAGCTCAGAAGTTATTTGATGTTTCAGAAATAACTTCAGCAGCAATGGTTCATTCGTTGCCTACAGCAGTTCCAGAATCTCCTAGAATTCATCCTACAAGAACACCCAAAACACCTCGAACACCTAGGTTACAAGATCCTAACAAAACACCAAGATTTTATCCTGTTGTTAAAGAACCAAAAGCCATTGATGTAAAGAGTCCAAGAAAGAGAAAAACAAGGCAT…	479	1	0	0	0	2	0	0	0	1	0	1	0	0	0	0	0	0	0	0	0	0	0	0	0	0	0	192.715	0	0	0	281.849	0	0	0	134.102	0	202.47
chr18|50918109|50932360|+	chr18	50918109	50932360	+	circRNA	ME2	ENST00000321341.10	7	7,8,9,10,11,12,13	104,110,98,114,115,143,103	GCACTCTTAAAAGACCCATTTTACATGGGCTTGTACCAGAAACGAGATCGCACACAACAGTATGATGACCTGATTGATGAGTTTATGAAAGCTATTACTGACAGATATGGCCGGAACACACTCATTCAGTTCGAAGACTTTGGAAATCATAATGCATTCAGGTTCTTGAGAAAGTACCGAGAAAAATATTGTACTTTCAATGATGATATTCAAGGGACAGCTGCAGTAGCTCTAGCAGGTCTTCTTGCAGCACAAAAAGTTATTAGTAAACCAATCTCCGAACACAAAATCTTATTCCTTGGAGCAGGAGAGGCTGCTCTTGGAATTGCAAATCTTATAGTTATGTCTATGGTAGAAAATGGCCTGTCAGAACAAGAGGCACAAAAGAAAATCTGGATG…	787	0	0	0	0	0	1	4	0	0	0	0	1	0	0	5	0	2	0	4	1	2	2	0	0	3	0	0	0	0	0	0	119.432	352.952	0	0	0	0
chr17|32362913|32369782|+	chr17	32362913	32369782	+	circRNA	ZNF207	ENST00000581531.5	6	4,5,6,7,8,9	71,158,93,243,160,184	AATGATGCCAATGGGTGGAATGATGCCACCTGGACCAGGAATACCACCTCTGATGCCTGGAATGCCACCAGGTATGCCCCCACCTGTTCCACGTCCTGGAATTCCTCCAATGACTCAAGCACAGGCTGTTTCAGCGCCAGGTATTCTTAATAGACCACCTGCACCAACAGCAACTGTACCTGCCCCACAGCCTCCAGTTACTAAGCCTCTTTTCCCCAGTGCTGGACAGATGGGGACACCTGTCACAAGCTCAAGTACAGCTTCATCCAATTCAGAAAGTCTGTCTGCATCTTCTAAAGCTCTGTTTCCTAGCACAGCACAAGCTCAGGCAGCTGTCCAAGGACCTGTTGGTACAGATTTCAAACCCTTAAATAGTACCCCTGCAACAACTACAGAACC…	909	0	2	0	0	0	0	2	0	1	0	0	0	1	0	0	0	0	0	0	0	0	0	0	0	0	0	0	252.557	0	0	0	0	176.476	0	134.102	0	0
chr2|151497625|151502885|-	chr2	151497625	151502885	-	circRNA	NEB	ENST00000397337.6	3	8,7,6	93,93,93	GTTTTGTACAAAGAAAATTTGGGGAAAGGAATCCCAACACCTATCACTCCAGAGATGGAGAGAGTCAAACGCAATCAAGAGAACTTTAGCTCGGTGCTATACAAAGAAAACCTGGGGACAGGAATTCCAATCCCCATCACTCCTGAGATGCAGAGAGTCAAACACAATCAAGAAAACCTTAGCTCGGTGTTATACAAAGAAAACATGGGCAAGGGAACCCCTTTACCTGTCACTCCCGAGATGGAAAGAGTCAAACACAATCAAGAAAATATTAGCTCG	279	0	1	0	1	2	0	0	0	2	0	0	0	0	0	0	0	0	0	0	0	0	0	0	0	0	0	0	126.279	0	216.638	281.849	0	0	0	268.204	0	0
chr2|151530993|151538244|-	chr2	151530993	151538244	-	circRNA	NEB	ENST00000409198.5	7	118,117,116,115,114,113,112	108,105,105,105,105,105,105	CTACGCTACAAAGAAACATTTCAAAAGACCAAAGGGAAATACCACACGGTGAAAGATGCCCTAGACATTGTCTATCATCGCAAAGTCACAGATGACATCAGTAAAATAAAATACAAGGAGAACTACATGAGCCAGTTGGGTATCTGGAGGTCCATTCCTGATCGTCCAGAGCATTTCCACCACCGAGCAGTCACTGACACAGTCAGTGATGTAAAATATAAAGAAGACTTGACTTGGCTTAAAGGCATTGGTTGCTATGCCTATGATACCCCTGATTTCACTCTGGCTGAAAAGAACAAGACTCTCTACAGCAAGTATAAGTATAAAGAAGTATTTGAAAGGACAAAGTCAGATTTCAAGTATGTTGCCGACTCTCCGATCAATAGGCATTTCAAGTAT…	738	0	0	0	1	0	0	0	0	0	0	2	0	1	0	0	0	3	1	5	0	0	2	0	7	2	1	0	0	0	216.638	0	0	0	0	0	0	404.94
chr11|68185780|68190152|-	chr11	68185780	68190152	-	circRNA	KMT5B	NM_001369431	2	3,2	148,236	GAGAGAACATTGAAAGTATTCTCTAAGCTATTTGAAGAGAGTGACTAAATGCACCTGGGTCAGGCTGTCTGTGGGTATGAAGTGGTTGGGAGAATCCAAGAACATGGTGGTGAATGGCAGGAGAAATGGAGGCAAGTTGTCTAATGACCATCAGCAGAATCAATCAAAATTACAGCACACGGGGAAGGACACCCTGAAGGCTGGCAAAAATGCAGTCGAGAGGAGGTCGAACAGATGTAATGGTAACTCGGGATTTGAAGGACAGAGTCGCTATGTACCATCCTCTGGAATGTCCGCCAAGGAACTCTGTGAAAATGATGACCTAGCAACCAGTTTGGTTCTTGATCCCTATTTAGGTTTTCAAACACACAAAATGAATACTAG	384	0	0	0	0	0	0	0	0	0	0	0	0	0	0	0	0	1	1	0	0	0	0	1	0	1	0	0	0	0	0	0	0	0	0	0	0	0
chr2|178675038|178680055|-	chr2	178675038	178680055	-	circRNA	TTN	ENST00000342992.10	9	145,144,143,142,141,140,139,138,137	75,75,297,84,84,84,78,84,162	TGCCAGAAGTGCCTAAAGAACTTGAACCAGAAGAGGTTGCCTTTGAAGAGGAAGTTGTAACCCATGTAGAAGAATATCTTGTAGAAGAAGAAGAAGAGTACATTCATGAAGAAGAGGAGTTCATAACTGAGGAAGAAGTGGTGCCAGTGATACCAGTCAAAGTGCCTGAGGTACCCAGGAAACCTGTTCcagaagagaagaaacctgttcctgttcccaagaagaagGAAGCTCCACCGGCAAAAGTGCCTGAGGTTCCTAAGAAGCCAGAGGAGAAAGTTCCTGTGCTTATTCCTAAAAAGGAGAAGCCTCCGCCAGCAAAAGTTCCTGAAGTGCCCAAGAAACCTGTGCCAGAGGAGAAAGTACCAGTACCAGTTCCTAAAAAGGTGGAAGCTCCAC…	1023	1	1	0	0	0	0	1	0	0	1	0	0	1	0	0	0	0	0	0	0	1	0	0	0	0	0	192.715	126.279	0	0	0	0	88.2379	0	0	178.795	0
chr14|99458278|99459185|-	chr14	99458278	99459185	-	circRNA	SETD3	ENST00000331768.9	2	6,5	257,73	GCAGAAGAATTGTTTTTATGGGTTCCACGAAAATTGCTAATGACTGTTGAATCTGCTAAAAATTCAGTGTTGGGGCCCTTATATTCTCAAGACCGAATCCTTCAAGCCATGGGAAACATCGCACTGGCCTTTCATTTGCTGTGTGAGCGAGCCAGCCCTAACTCCTTCTGGCAGCCCTATATTCAAACCCTCCCCAGTGAATATGACACTCCTCTCTACTTTGAAGAAGATGAAGTTCGGTATCTTCAGTCCACACAAGCTATACATGATGTCTTCAGCCAGTATAAAAACACAGCTCGACAGTACGCCTACTTCTATAAAGTCATCCAG	330	0	0	0	0	0	1	0	2	3	2	1	0	0	0	1	0	0	0	0	0	0	0	0	0	0	0	0	0	0	0	0	119.432	0	322.841	402.307	357.59	202.47
chr6|54136714|54149127|+	chr6	54136714	54149127	+	circRNA	MLIP	ENST00000514921.5	2	4,5	1572,72	TTAACTTCTTCTCCCACTACCTCTGAGCAGCTTGCCTGTAAACCACCTGCTTTCTCCTTTGTTTCTCCAACTAATCCGAACACACCACCCGACCCAGTTAACCTCGAGGGAGCCTCTGTCCTAGAGGAGTTCCACACTAGGAGGCTGGATGTCGGTGGGGCCGTGGTGGAAGAATCAGCTACGTATTTTCAAACTACCGCTCACTCTACACCCTTTTCTGCATCGAAGGGCACCTCCTCGACGTTACTGTTTCCCCATTCCACTCAACTATCAGGTTCTAATTTACCCAGTTCAACTGCAGCAGATCCAAAGCCTGGACTGACCTCTGAAGTTCTCAAGAAGACAACTTTAACCTCGCATGTCCTTAGTCACGGAGAAAGTCCGAGAACCTCTTCTTCT…	1644	1	2	2	4	21	25	10	22	15	16	22	18	9	14	3	0	9	0	15	5	6	7	8	7	17	3	192.715	252.557	5865.1	866.551	2959.41	2985.79	882.379	3551.25	2011.53	2860.72	4454.34
chr10|68165701|68175461|+	chr10	68165701	68175461	+	circRNA	MYPN	NR_045662	4	9,10,11,12	117,373,591,139	AGGAGATTTGCACCTTGGTCATTGCTGAGGTGTTTGCAGAAGATTCTGGGTGCTTCACATGTACTGCAAGCAACAAATACGGCACAGTGTCAAGCATTGCACAGCTGCACGTGAGAGGAAATGAGGACCTCAGCAACAACGGGTCTCTTCACTCAGCCAACTCTACCACCAACCTGGCAGCTATTGAGCCACAGCCCTCCCCACCCCACTCAGAGCCTCCATCTGTGGAACAACCCCCCAAACCCAAACTCGAGGGGGTTCTGGTGAACCACAATGAGCCCCGGTCCAGCTCCAGGATTGGGCTTCGTGTGCACTTCAACCTGCCTGAAGATGACAAAGGAAGTGAAGCATCCTCCGAGGCTGGTGTGGTGACCACCAGACAGACCAGGCCCGATTCTT…	1220	0	0	0	0	0	0	0	0	0	0	0	1	0	0	1	0	3	3	2	2	2	2	0	0	1	14	0	0	0	0	0	0	0	0	0	0	0
chr7|92294888|92362273|+	chr7	92294888	92362273	+	circRNA	ANKIB1	NM_019004	9	2,3,4,5,6,7,8,9,10	278,298,183,118,209,89,145,167,89	AATGTGAAAGATGTTGCAGAAGTGTTCCAGAAGTGGCTGAAGATAGAAGGAAAAAAGTGCCACTGCCTATCAGAAAAAACAAAACAAAACATGGGAAATACAACCACCAAATTCCGTAAAGCACTCATCAATGGTGATGAAAACCTGGCCTGCCAAATATATGAAAACAATCCTCAGCTAAAAGAATCTCTTGATCCAAATACATCTTATGGGGAGCCCTACCAGCACAATACTCCATTACATTATGCTGCTAGACATGGAATGAATAAAATATTAGGGACTTTTCTTGGTAGAGATGGAAATCCAAATAAACGGAATGTGCACAATGAAACATCTATGCATTTGTTGTGTATGGGACCTCAAATTATGATATCTGAAGGAGCCCTTCATCCTCGCTTG…	1576	0	0	0	0	0	0	0	0	0	0	0	0	0	0	1	1	1	0	0	0	2	0	6	0	6	0	0	0	0	0	0	0	0	0	0	0	0
chr2|151553827|151562214|-	chr2	151553827	151562214	-	circRNA	NEB	ENST00000409198.5	6	99,98,97,96,95,94	198,114,108,105,105,105	AATGTGTATAAAGATGACCTGAATTGGTTGAAAGGCATTGGTTGCTACGTTTGGGATACACCCCAAATCCTCCATGCCAAGAAATCATACGACCTTCAGAGTCAGCTACAATATACAGCAGCAGGTAAAGAAAATCTACAAAACTATAATCTGGTCACAGACACGCCCCTCTATGTGACTGCTGTTCAGAGTGGCATTAATGCCAGTGAGGTAAAATATAAAGAAAATTATCATCAGATTAAGGACAAATACACAACAGTTCTAGAAACAGTGGATTATGACAGAACCAGAAACCTGAAGAATCTTTACAGCAGTAACCTGTACAAGGAGGCCTGGGATAGAGTGAAAGCCACCAGCTACATCCTGCCTTCCAGCACCTTGTCCCTGACACACGCCAAG…	735	0	0	0	0	0	0	0	0	0	0	0	0	0	0	0	0	0	0	1	1	0	3	1	0	0	1	0	0	0	0	0	0	0	0	0	0	0
chr6|124931695|124948098|-	chr6	124931695	124948098	-	circRNA	RNF217-AS1	NR_026876	4	5,4,3,2	43,110,141,168	GCATGACTAAGAGATATCGTGAAATTACAACTCAACAATGAATTACAGCACAGGCTTTTCACAACTAAGAGACTGTCCATCATGGTGCCAGTTTTTCTCAAAATGGCATGTGTGCATGAAATTCTACAGGCATATGGGGTCGTGATCTGCTAATCTCCAGTTATTATAcaaaactacagatacttgaaaacagaaccaaataaaaattctagcagaagaagacaatatatgaaatttaataattcatttcctgggaatgacagcagaaaggtgatgacagaggaaagagccaataaaatttgaagacagactccttcctgttgccttgtgaagaaggctcctgcttccccttcaccttctgcgcgattgtaagtttcctgaggcctcctagccatgctt…	462	0	3	0	0	0	0	4	3	2	1	2	1	0	5	5	0	0	0	11	6	0	1	1	18	1	3	0	378.836	0	0	0	0	352.952	484.262	268.204	178.795	404.94
chr3|47870812|47877523|-	chr3	47870812	47877523	-	circRNA	MAP4	ENST00000429422.5	5	6,5,4,3,2	293,60,184,216,107	GAATAGCCAGGCCAGAAGAAGGAAGGCCTGTGGTGAGTGGGACAGGAAATGACATCACCACCCCACCGAACAAGGAGCTCCCACCAAGCCCAGAGAAGAAAACAAAGCCTTTGGCCACCACTCAACCTGCAAAGACTTCAACATCGAAAGCCAAAACACAGCCCACTTCTCTCCCTAAGCAGCCAGCTCCCACCACCATTGGTGGGTTGAATAAAAAACCCATGAGCCTTGCTTCAGGCTTAGTGCCAGCTGCCCCACCCAAACGCCCTGCCGTCGCCTCTGCCAGGCCTTCCATCTTACCTTCAAAAGACGTGAAGCCAAAGCCCATTGCAGATGCAAAGGCTCCTGAGAAGCGGGCCTCACCATCCAAGCCAGCTTCTGCCCCAGCCTCCAGATCTG…	860	0	0	0	0	0	1	0	1	1	0	0	0	1	0	1	0	0	0	1	5	3	4	0	10	6	0	0	0	0	0	0	119.432	0	161.421	134.102	0	0
chr22|45178237|45178900|+	chr22	45178237	45178900	+	circRNA	NUP50	ENST00000347635.8	1	5	663	GTTCTCTTGCTGCAAATGGCCCTACCACCTTGGTTGATAAAGTTTCAAATCCCAAAACTAATGGGGACAGTCAGCAGCCCTCCTCCTCTGGCCTTGCTTCCAGTAAAGCTTGTGTCGGAAATGCCTATCACAAGCAGTTGGCCGCCTTGAACTGCTCCGTGCGGGATTGGATAGTGAAGCACGTGAATACAAACCCCCTCTGTGATCTGACACCTATCTTTAAAGACTATGAGAAATATTTAGCAAACATTGAACAGCAACACGGGAACAGTGGCAGGAATTCTGAAAGTGAATCTAACAAAGTGGCAGCTGAAACACAGTCTCCTTCCCTTTTTGGCTCAACAAAATTACAGCAAGAGTCAACGTTTTTGTTTCATGGCAACAAAACTGAAGATACAC…	663	3	2	0	0	4	2	4	3	3	0	4	1	1	0	1	3	1	4	0	2	3	9	4	9	4	8	578.146	252.557	0	0	563.698	238.863	352.952	484.262	402.307	0	809.881
chr14|45170588|45189362|+	chr14	45170588	45189362	+	circRNA	FANCM	NM_001308133	9	11,12,13,14,15,16,17,18,19	158,156,1906,95,69,129,157,107,561	GAATGAGGCAAAGTAGCCTAAAGAAAGATTGGTTCTTATCAGAAGAAGAATTTAAATTATGGAACAGACTTTATAGATTAAGGGACAGTGATGAAATTAAAGAGATAACATTGCCTCAAGTTCAGTTTTCTTCTTTACAAAATGAGGAAAACAAACCAGCTCAAGAATCAACCACTGGAATTCATCAACTCTCTCTCTCTGAATGGAGACTGTGGCAAGATCATCCTTTGCCTACACATCAAGTTGATCACTCAGATCGATGCCGCCATTTTATAGGCCTTATGCAAATGATAGAGGGAATGAGACACGAAGAGGGAGAATGCAGCTATGAATTGGAAGTTGAATCTTATTTACAAATGGAAGATGTTACCTCAACATTTATTGCTCCCAGGAATGAAT…	3338	0	0	0	0	4	0	2	0	1	2	2	0	0	0	0	0	0	0	1	0	0	0	0	0	0	0	0	0	0	0	563.698	0	176.476	0	134.102	357.59	404.94
chr11|45965314|45979966|-	chr11	45965314	45979966	-	circRNA	PHF21A	NM_001352028	4	10,9,8,7	294,90,252,207	AAAAGAGTAGTTGAACAGCTACGGAAGAACCTGATAGTAAAGCAAGAACAACCGGACAAGTTCCAAATACAGCCATTGCCACAATCTGAAAACAAACTACAAACAGCACAGCAGCAaccactacagcaactacaacaacagcagcagtaccaccaccaccacgcccagcaGTCAGCTGCAGCCTCTCCCAACCTGACTGCTTCACAGAAGACTGTAACTACAGCTTCTATGATTACCACAAAGACACTACCTCTCGTCTTGAAAGCAGCAACTGCGACCATGCCTGCCTCTGTGGTGGGCCAGAGACCTACCATTGCTATGGTGACCGCCATCAACAGTCAGAAGGCTGTGCTCAGCACTGATGTGCAGAACACACCAGTCAACCTCCAGACGTCTAGT…	843	0	0	0	1	1	1	3	0	2	1	0	2	0	0	1	2	1	0	1	3	3	3	0	6	1	7	0	0	0	216.638	140.924	119.432	264.714	0	268.204	178.795	0
chr1|8624309|8656441|-	chr1	8624309	8656441	-	circRNA	RERE	ENST00000337907.7	2	4,3	71,469	CATTTTTGAAACGTTGGGGTTGTTGGAGTGGTTGGATTTTCCCTGGAATTGAGTGAGAAATTCAGAAGACTGAAGCCCAGGCTTACTGTCTACCTTTCACGGAGGCCTAGCCGTGAGAGGACAGAAGAAGGCACGTGGCGAATCATGACAGCGgacaaagacaaagacaaagacaaagaGAAGgaccgggaccgagaccgggaccgagagagagagaaaagagacaaagcaagagagagtgagaATTCAAGGCCACGCCGGAGCTGTACCTTGGAAGGAGGAGCCAAAAATTATGCTGAGAGTGATCACAGTGAAGACGAGGACAATGACAACAATAGTGCCACCGCAGAGGAGTCCACGAAGAAGAATAAGAAGAAACCACCGAAAAAAAAGTCTCGT…	540	0	0	0	0	0	0	0	0	0	0	0	0	0	0	0	0	0	0	0	2	0	0	1	1	1	3	0	0	0	0	0	0	0	0	0	0	0
chr2|178672634|178689373|-	chr2	178672634	178689373	-	circRNA	TTN	ENST00000342992.10	28	148,147,146,145,144,143,142,141,140,139,138,137,136,135,134,133,132,131,130,129,128,127,126,125,124,123,122,121	69,78,96,75,75,297,84,84,84,78,84,162,78,93,75,78,207,81,84,84,84,84,78,81,114,102,84,84	TGCCAGAAATACCAAAGAAGAAAGTTCCTGAAGAAAGGAAACCTGTTCCTCGGAAGGAGGAAGAAGTTCCACCACCACCAAAAGTGCCAGCTCTGCCTAAGAAACCCGTCCCAGAGGAGAAAGTTGCAGTGCCAGTTCCTGTCGCTAAGAAAGCTCCTCCTCCCCGAGCTGAAGTCTCTAAGAAAACTGTTGTAGAAGAAAAGAGATTTGTTGCTGAAGAAAAACTATCCTTCGCAGTTCCTCAAAGAGTGGAAGTCACGCGGCACGAAGTATCTGCAGAGGAGGAATGGAGTTACTCAGAAGAGGAGGAAGGTGTGTCCATTTCAGTTTATAGagaagaagaaagagaggaggaggaagaagcagaGGTTACAGAATATGAAGTGATGGAAGAGCCTG…	2757	0	0	0	0	0	0	0	0	0	0	0	0	0	0	1	0	1	0	0	4	3	0	0	0	0	0	0	0	0	0	0	0	0	0	0	0	0
chr13|75760931|75808199|+	chr13	75760931	75808199	+	circRNA	LMO7	ENST00000357063.7	7	5,6,7,8,9,10,11	107,31,114,199,253,282,720	GATAATATAAACGTTTTCTTGAAAGCTTGTGAACAGATTGGATTGAAAGAAGCCCAGCTTTTCCATCCTGGAGATCTACAGGATTTATCAAATCGAGTCACTGTCAAGCAAGAAGAGACTGACAGGAGAGTGAAAAATGTTTTGATAACATTGTACTGGCTGGGAAGAAAAGCACAAAGCAACCCGTACTATAATGGTCCCCATCTTAATTTGAAAGCGTTTGAGAATCTTTTAGGACAAGCACTGACGAAGGCACTCGAAGACTCCAGCTTCCTGAAAAGAAGTGGCAGGGACAGTGGCTACGGTGACATCTGGTGTCCTGAACGTGGAGAATTTCTTGCTCCTCCAAGGCACCATAAGAGAGAAGATTCCTTTGAAAGCTTGGACTCTTTGGGCTCG…	1706	0	0	0	0	0	0	0	0	0	0	0	0	0	0	1	0	0	0	0	1	0	1	2	0	0	0	0	0	0	0	0	0	0	0	0	0	0
chr5|97101758|97103094|+	chr5	97101758	97103094	+	circRNA	LIX1-AS1	ENST00000504578.2	2	2,3	374,69	GAGACGGGTTTGGCTCTGTGATTCATCAGAAATAAGAAAAACAAACACTGTAAATGGAGAACTTGAAAAAGAGGTGGGCACCATCTCCCCACCCAAGAGAATGGATTTAAGAGGAAATTTGTTTATGGGATGAAGTTTTAAAAGGCGACCTGGAAAATTTAGCAAAGATGTAAATAAACAACTCTTCCTTGGATTGCATTAGGCTTCAGAATAAATATATTAACCAGCTTCAGTCAAAGTCTGCCTAGAATCTGACCCTGACAAGACCCAGTGACTAGTGCTGCTCCGAACCTTCCCCACCAACAGCAGGCAATTTTCTCTGTGGCAAAGCTACCTCGAAACAGGCATCCAGGCTTCCCTCCCACGAAGTGAAGatgagaaaactgagtctcagaatgg…	443	0	2	0	0	0	1	1	1	0	0	0	0	0	0	0	0	0	0	0	0	0	0	0	0	0	0	0	252.557	0	0	0	119.432	88.2379	161.421	0	0	0
chr5|143295459|143314168|-	chr5	143295459	143314168	-	circRNA	NR3C1	ENST00000394464.6	5	7,6,5,4,3	131,145,279,117,167	CCCCAGCATGAGACCAGATGTAAGCTCTCCTCCATCCAGCTCCTCAACAGCAACAACAGGACCACCTCCCAAACTCTGCCTGGTGTGCTCTGATGAAGCTTCAGGATGTCATTATGGAGTCTTAACTTGTGGAAGCTGTAAAGTTTTCTTCAAAAGAGCAGTGGAAGGACAGCACAATTACCTATGTGCTGGAAGGAATGATTGCATCATCGATAAAATTCGAAGAAAAAACTGCCCAGCATGCCGCTATCGAAAATGTCTTCAGGCTGGAATGAACCTGGAAGCTCGAAAAACAAAGAAAAAAATAAAAGGAATTCAGCAGGCCACTACAGGAGTCTCACAAGAAACCTCTGAAAATCCTGGTAACAAAACAATAGTTCCTGCAACGTTACCACAACT…	839	0	0	0	0	0	0	1	0	1	1	0	0	1	0	0	0	0	0	0	0	0	0	0	0	0	0	0	0	0	0	0	0	88.2379	0	134.102	178.795	0
chr12|122327946|122341697|-	chr12	122327946	122341697	-	circRNA	CLIP1	NM_198240	7	15,14,13,12,11,10,9	216,166,157,84,58,117,945	GTGGCTACAGTTTCAGAAAAGTCACGTATAATGGAACTGGAGAAAGACCTAGCATTGAGAGTACAGGAAGTAGCTGAGCTCCGAAGAAGGCTAGAGTCCAATAAGCCTGCTGGGGATGTGGACATGTCACTTTCCCTTTTGCAAGAGATAAGCTCTTTGCAAGAAAAGTTAGAAGTCACCCGTACTGACCACCAGAGAGAAATAACTTCTCTGAAGGAGCATTTTGGAGCCCGGGAAGAAACTCATCAGAAGGAGATAAAGGCTCTGTATACCGCCACGGAAAAGCTTTCCAAAGAGAACGAGTCATTGAAAAGCAAGCTGGAGCATGCCAACAAAGAGAACTCAGATGTGATAGCTCTATGGAAGTCCAAACTGGAGACTGCCATCGCATCCCACCAG…	1743	0	0	0	1	3	0	2	1	0	0	0	2	0	0	1	0	0	0	0	0	0	0	0	0	0	0	0	0	0	216.638	422.773	0	176.476	161.421	0	0	0
chr2|178663432|178669675|-	chr2	178663432	178669675	-	circRNA	TTN	ENST00000589042.5	15	172,171,170,169,168,167,166,165,164,163,162,161,160,159,158	84,84,84,84,78,84,75,84,84,78,84,84,84,75,84	CACCCGAAGTACCCAAGAAAATTGTCCCAGAAGAAAAAGTTCGTGAAGCTGTTCTGAAAAAGCCTGAAGTTCCACCAGCTAAAGTTCCTGGGATGCCTAAGAAAAGTGTTCAAGAAGAAAAATCACCTATTGTTATTTCTGAAGACACAGAGATGTACATTTATGAAGCATCTGAAGAAGCAGTCCTAGAAGAAAAAGTACTTGTGACTCAACCTCAAAAGACAAAACCCAAACTAGCAAAAGTGCCTGAGCCACCCAAGAAAGTTGTTCCAGAAGACAAAATATATGTGACTATTCCTAAAAAGAGAGAAACACCAGCAACTAAAGAACCTGATACAACCAGAGGCATTTTTCCAGAGGTGGAGCCACCTGAGGCTATTCCTGAAATTCCAGAACATC…	1230	0	0	0	0	0	1	0	0	0	0	0	0	0	0	1	0	0	0	1	0	4	2	1	0	0	0	0	0	0	0	0	119.432	0	0	0	0	0
chr2|178684665|178689595|-	chr2	178684665	178689595	-	circRNA	TTN	ENST00000342992.10	9	128,127,126,125,124,123,122,121,120	84,84,78,81,114,102,84,84,81	TTCCTGAAGTACAGAAGGGAGTTGTGACAGAAGAAAAAATAACCATTGTAACTCAAAGAGAGGAATCTCCACCACCAGCAGTGCCAGAAATACCAAAGAAGAAAGTTCCTGAAGAAAGGAAACCTGTTCCTCGGAAGGAGGAAGAAGTTCCACCACCACCAAAAGTGCCAGCTCTGCCTAAGAAACCCGTCCCAGAGGAGAAAGTTGCAGTGCCAGTTCCTGTCGCTAAGAAAGCTCCTCCTCCCCGAGCTGAAGTCTCTAAGAAAACTGTTGTAGAAGAAAAGAGATTTGTTGCTGAAGAAAAACTATCCTTCGCAGTTCCTCAAAGAGTGGAAGTCACGCGGCACGAAGTATCTGCAGAGGAGGAATGGAGTTACTCAGAAGAGGAGGAAGGTGTGT…	792	3	13	0	5	2	14	16	0	3	10	2	4	2	0	11	4	4	2	9	16	16	10	12	7	6	9	578.146	1641.62	0	1083.19	281.849	1672.04	1411.81	0	402.307	1787.95	404.94
chr18|55269830|55279656|-	chr18	55269830	55279656	-	circRNA	TCF4	NM_001243236	3	4,3,2	133,134,106	GTCTATGCTCCATCAGCAAGCACTGCCGACTACAATAGGGACTCGCCAGGCTATCCTTCCTCCAAACCAGCAACCAGCACTTTCCCTAGCTCCTTCTTCATGCAAGATGGCCATCACAGCAGTGACCCTTGGAGCTCCTCCAGTGGGATGAATCAGCCTGGCTATGCAGGAATGTTGGGCAACTCTTCTCATATTCCACAGTCCAGCAGCTACTGTAGCCTGCATCCACATGAACGTTTGAGCTATCCATCACACTCCTCAGCAGACATCAATTCCAGTCTTCCTCCGATGTCCACTTTCCATCGTAGTGGTACAAACCATTACAGCACCTCTTCCTGTACGCCTCCTGCCAACGGGACAGACAGTATAATGG	373	0	0	0	0	0	0	0	0	0	0	0	0	0	0	0	0	0	0	1	0	1	0	2	0	1	0	0	0	0	0	0	0	0	0	0	0	0
chr11|45945839|45979966|-	chr11	45945839	45979966	-	circRNA	PHF21A	NM_001101802	9	14,13,12,11,10,9,8,7,6	164,61,80,52,99,294,87,252,207	AAAAGAGTAGTTGAACAGCTACGGAAGAACCTGATAGTAAAGCAAGAACAACCGGACAAGTTCCAAATACAGCCATTGCCACAATCTGAAAACAAACTACAAACAGCACAGCAGCAaccactacagcaactacaacaacagcagcagtaccaccaccaccacgcccagcaGTCAGCTGCAGCCTCTCCCAACCTGACTGCTTCACAGAAGACTGTAACTACAGCTTCTATGATTACCACAAAGACACTACCTCTCGTCTTGAAAGCAGCAACTGCGACCATGCCTGCCTCTGTGGTGGGCCAGAGACCTACCATTGCTATGGTGACCGCCATCAACAGTCAGAAGGCTGTGCTCAGCACTGATGTGCAGAACACACCAGTCAACCTCCAGACGTCTAGT…	1296	0	0	0	1	0	1	0	1	0	2	0	0	0	0	0	0	0	0	0	0	0	0	0	0	0	0	0	0	0	216.638	0	119.432	0	161.421	0	357.59	0
chr2|178651452|178689595|-	chr2	178651452	178689595	-	circRNA	TTN	ENST00000342992.10	42	161,160,159,158,157,156,155,154,153,152,151,150,149,148,147,146,145,144,143,142,141,140,139,138,137,136,135,134,133,132,131,130,129,128,127,126,125,124,123,122,121,120	84,84,84,84,84,84,84,84,90,78,81,297,75,69,78,96,75,75,297,84,84,84,78,84,162,78,93,75,78,207,81,84,84,84,84,78,81,114,102,84,84,81	TTCCTGAAGTACAGAAGGGAGTTGTGACAGAAGAAAAAATAACCATTGTAACTCAAAGAGAGGAATCTCCACCACCAGCAGTGCCAGAAATACCAAAGAAGAAAGTTCCTGAAGAAAGGAAACCTGTTCCTCGGAAGGAGGAAGAAGTTCCACCACCACCAAAAGTGCCAGCTCTGCCTAAGAAACCCGTCCCAGAGGAGAAAGTTGCAGTGCCAGTTCCTGTCGCTAAGAAAGCTCCTCCTCCCCGAGCTGAAGTCTCTAAGAAAACTGTTGTAGAAGAAAAGAGATTTGTTGCTGAAGAAAAACTATCCTTCGCAGTTCCTCAAAGAGTGGAAGTCACGCGGCACGAAGTATCTGCAGAGGAGGAATGGAGTTACTCAGAAGAGGAGGAAGGTGTGT…	4131	0	0	0	0	0	0	0	0	0	0	0	0	0	0	0	1	0	0	0	2	0	1	0	2	0	0	0	0	0	0	0	0	0	0	0	0	0
chr2|151706880|151710538|-	chr2	151706880	151710538	-	circRNA	NEB	ENST00000409198.5	3	13,12,11	117,108,105	CAAAAATACAAAGAAGACTATGAAAATAAAATCAAAGGCAAATGGAGTGAGACACCTTGCTTTGAAGTTGCAAATGCCAGAATGAATGCTGATAACATTAGCACAAGGAAATACCAGGAAGATTTTGAAAACATGAAAGACCAGATCTACTTCATGCAGACCGAAACACCAGAGTATAAAATGAATAAAAAAGCTGGTGTGGCAGCTAGCAAGGTAAAATACAAAGAAGACTATGAAAAGAATAAAGGAAAAGCAGATTATAATGTGCTTCCTGCTTCAGAGAACCCACAGCTTAGGCAGCTGAAGGCAGCAGGAGATGCCCTAAGTGAC	330	0	0	0	0	0	0	0	0	0	0	0	0	0	0	2	0	0	0	1	0	1	0	0	0	0	1	0	0	0	0	0	0	0	0	0	0	0
chr17|67107168|67114403|-	chr17	67107168	67114403	-	circRNA	HELZ	ENST00000358691.9	4	31,30,29,28	517,235,571,80	GTAAAAGTGATACAAATAATTCCGGACCTGAAATTAATAAGATTCGAACACCAGAGAAAAAGCCAACAGAACCAAAACAGGTTGATTTGGAATCAAATCCACAGAACAGAAGTCCTGAATCACGTCCTAGTGTTGTTTATCCCAGTACCAAATTTCCTCGCAAAGATAATCTCAACCCAAGACACATAAATCTTCCCCTTCCTGCTCCCCACGCACAGTATGCAATCCCTAATCGCCACTTTCATCCCCTTCCCCAGCTACCAAGACCACCCTTTCCAATTCCACAGCAGCACACCTTGTTAAATCAGCAGCAGAATAATTTGCCTGAACAACCAAATCAGATACCACCTCAGCCAAATCAGGTAGTCCAGCAGCAAAGTCAGTTGAATCAGCAGCCTC…	1403	2	4	0	0	0	1	1	1	1	2	1	6	4	0	1	0	0	0	0	0	2	1	0	0	0	3	385.431	505.114	0	0	0	119.432	88.2379	161.421	134.102	357.59	202.47
chr2|178651242|178678830|-	chr2	178651242	178678830	-	circRNA	TTN	ENST00000342992.10	23	162,161,160,159,158,157,156,155,154,153,152,151,150,149,148,147,146,145,144,143,142,141,140	78,84,84,84,84,84,84,84,84,90,78,81,297,75,69,78,96,75,75,297,84,84,84	TTCCTGAAGTGCCCAAGAAACCTGTGCCAGAGGAGAAAGTACCAGTACCAGTTCCTAAAAAGGTGGAAGCTCCACCTGCCAAAGTGCCAGAGGTACCCAAGAAGCCTGTGCCTGAGAAGAAGGTGCCAGTTCCTGCTCCTAAGAAAGTGGAGGCTCCACCTGCAAAAGTGCCAGAGGTGCCCAAGAAGCTCATCCCAGAAGAAAAGAAACCAACACCTGTTCCGAAAAAAGTGGAAGCACCACCACCCAAAGTGCCAAAGAAACGTGAACCAGTTCCAGTTCCTGTAGCTCTACCTCAGGAAGAGGAAGTTCTATTTGAAGAAGAAATTGTTCCTGAAGAGGAAGTTCTACCTGAGGAAGAGGAAGTTCTACCTGAGGAAGAGGAAGTTCTACCTGAAG…	2313	1	0	0	0	1	1	4	1	0	0	0	0	0	0	0	0	0	0	0	1	0	0	0	0	0	0	192.715	0	0	0	140.924	119.432	352.952	161.421	0	0	0
chr2|178639698|178642317|-	chr2	178639698	178642317	-	circRNA	TTN	ENST00000342992.10	5	172,171,170,169,168	90,63,90,75,81	TGCCTGGAGGTGAAAAGAAAGTTCGCAAATTACTTCCGGAACGTAAACCTGAACCAAAGGAAGAAGTTGTTCTGAAAAGCGTTCTAAGAAAAAGACCTGAAGAAGAAGAACCTAAAGTAGAACCTAAAAAACTAGAAAAAGTTAAAAAACCTGCAGTACCAGAACCACCACCTCCAAAACCTGTTGAAGAGGTTGAAGTACCTACTGTTACAAAAAGGGAAAGGAAGATTCCTGAACCAACAAAAGTGCCTGAAATCAAGCCAGCAATACCTCTCCCTGCACCTGAACCGAAACCAAAGCCCGAAGCAGAAGTGAAAACAATCAAACCACCTCCTGTGGAACCTGAACCAACCCCCATCGCTGCCCCAGTAACAGTGCCAGTGGTTGGAAAGAAAGCAG	399	1	0	0	0	0	0	0	3	0	1	0	0	1	0	0	0	0	0	0	0	0	0	0	0	0	0	192.715	0	0	0	0	0	0	484.262	0	178.795	0
chr6|57193841|57210445|-	chr6	57193841	57210445	-	circRNA	RAB23	ENST00000468148.5	5	6,5,4,3,2	93,83,157,86,220	ATTTGAGAGGGAAGATCTGATCTCCTAGAATTAGAGTTGGTACAGAAACCATTTCAGCTCCAAAAATGTTGGAGGAAGATATGGAAGTCGCCATAAAGATGGTGGTTGTAGGGAATGGAGCAGTTGGAAAATCAAGTATGATTCAGCGATATTGCAAAGGCATTTTTACAAAAGACTACAAGAAAACCATTGGAGTTGATTTTTTGGAGCGACAAATTCAAGTTAATGATGAAGATGTCAGACTAATGTTATGGGACACTGCAGGTCAGGAGGAATTTGATGCAATTACAAAGGCCTACTATCGAGGAGCCCAGGCTTGTGTGCTCGTGTTCTCTACCACAGATAGGGAATCTTTTGAAGCAGTTTCCAGTTGGAGAGAGAAAGTAGTAGCCGAAGTGG…	639	0	0	0	1	4	2	0	0	2	0	0	0	0	0	0	0	0	0	0	0	0	0	0	0	0	0	0	0	0	216.638	563.698	238.863	0	0	268.204	0	0
chr4|13576837|13595944|-	chr4	13576837	13595944	-	circRNA	BOD1L1	ENST00000040738.9	14	25,24,23,22,21,20,19,18,17,16,15,14,13,12	154,85,50,46,35,76,74,85,80,73,71,61,44,85	GCTTATGTGCCTTCAGAGGAAGAGAAAAATGGTGAAATTCTGGCACCACCAGAAAGTCTGTGTGGGGGAAAGCCAAGTGGAATAGCTGAACTCCAGAGGGAGCCTTTGTTGGTGAATGAATCACTAAATGTTGAAAATTCAGGCTTCAGAACAAATGAAGAAATTCATAGCGAATCTTATAACAAAGGAGAGATATCCAGTGGTAGAAAAGACAACGCAGAAGCCATAAGCGGTCACAGTGTTGAAGCAGATCCTAAAGAGGTTGAAGAGGAAGAAAGGCATATGCCTAAAAGAAAAAGAAAGCAGCATTATCTCTCTTCAGAAGATGAACCAGATGATAATCCAGATGTCCTGGATTCCAGAATAGAAACAGCACAAAGGCAGTGTCCTGAAACGGAG…	1019	0	0	0	0	0	0	1	0	0	0	0	0	0	1	2	0	1	0	0	0	0	0	2	0	0	0	0	0	0	0	0	0	88.2379	0	0	0	0
chr4|94264706|94285069|+	chr4	94264706	94285069	+	circRNA	SMARCAD1	NM_001128430	14	10,11,12,13,14,15,16,17,18,19,20,21,22,23	200,91,100,60,76,136,138,96,118,128,189,119,183,110	TTCACAAAGATGTCCAAAACTAATGGCTTATCAGAAGATTTGATATGGCACTGTAAAACACTGATCCAAGAAAGAGATGTAGTTATAAGGCTTATGAACAAATGTGAAGACATTTCAAATAAATTGACCAAACAAGTTACCATGCTTACTGGAAATGGAGGTGGATGGAACATAGAACAACCTTCCATTCTAAACCAAAGTTTGTCACTCAAGCCCTATCAGAAGGTTGGTTTGAATTGGCTGGCATTGGTACATAAACATGGACTTAATGGCATTTTGGCAGATGAAATGGGCCTAGGAAAAACTATTCAAGCCATTGCATTTCTGGCATACCTCTATCAGGAGGGTAATAATGGTCCTCATTTGATCGTTGTTCCAGCTTCAACTATAGATAACTGG…	1744	0	1	0	0	0	0	1	0	1	0	0	0	1	0	0	0	0	0	0	0	0	0	0	0	0	0	0	126.279	0	0	0	0	88.2379	0	134.102	0	0
chr2|178683210|178684413|-	chr2	178683210	178684413	-	circRNA	TTN	ENST00000342992.10	3	131,130,129	81,84,84	TGACTGAGAGGCACATGCAAATTACCCAGGAAGAAAAAGTTCTTGTTGCTGTAACTAAAAAAGAGGCGCCTCCAAAAGCAAGAGTGCCAGAGGAACCGAAGAGAGCTGTCCCAGAAGAAAAAGTTCTGAAACTCAAACCTAAAAGAGAGGAGGAACCACCAGCTAAAGTGACTGAATTCAGAAAAAGAGTGGTTAAAGAAGAAAAAGTATCAATTGAAGCTCCAAAAAGAGAACCTCAACCCATCAAAG	249	0	0	0	0	0	0	0	0	0	0	0	0	0	0	0	0	0	0	3	0	0	1	3	2	0	0	0	0	0	0	0	0	0	0	0	0	0
chr2|178652263|178675113|-	chr2	178652263	178675113	-	circRNA	TTN	ENST00000342992.10	13	157,156,155,154,153,152,151,150,149,148,147,146,145	84,84,84,84,90,78,81,297,75,69,78,96,75	TTCCTGAGGTGCCTAAGAAGGTGGAAGAAAAACGAATCATTCTCCCTAAAGAAGAGGAAGTTCTACCAGTTGAAGTGACTGAGGAGCCTGAAGAAGAGCCTATTTCAGAAGAAGAAATCCCAGAAGAACCACCTAGCATAGAGGAAGTTGAAGAGGTGGCACCACCTAGAGTGCCTGAAGTGATTAAGAAAGCAGTACCTGAAGCACCTACTCCTGTTCCTAAAAAAGTGGAGGCACCACCAGCTAAAGTGTCAAAGAAAATTCCTGAGGAAAAAGTACCTGTTCCTGTTCAGAAAAAAGAGGCACCCCCAGCCAAAGTGCCTGAAGTACCAAAGAAAGTCCCAGAAAAGAAAGTCCTTGTGCCTAAAAAGGAAGCTGTTCCCCCAGCTAAAGGGAGAA…	1275	0	0	0	0	0	0	1	1	0	0	0	2	1	0	0	0	0	0	0	0	0	0	0	0	0	0	0	0	0	0	0	0	88.2379	161.421	0	0	0
chr9|33996222|34017189|-	chr9	33996222	34017189	-	circRNA	UBAP2	NM_001370062	3	4,3,2	111,78,140	ATTTTCTATTTTGTACATACATTATTTTGTATATACTGTATATGATGACTTCAGTGAGCAGTGACCATTGTCGAGGTGCTCGGGAAAAACCACAGATTTCAGCAGCACAATCAACGCAACCACAGAAACAAGTGGTACAGGCAACAGCTGAACAGATGCGTCTCGCTCAAGTGATCTTTGATAAGAATGATTCAGATTTTGAAGCTAAAGTTAAGCAGCTTATGGAAGTGACAGGGAAAAATCAGGATGAATGCATAGTGGCCCTACATGATTGTAATGGAGATGTGAACAAAGCTATCAATATATTGCTGGAAGGGAATTCAGACACA	329	0	0	0	0	0	2	0	0	4	0	0	1	1	0	0	0	0	0	0	0	0	0	0	0	0	0	0	0	0	0	0	238.863	0	0	536.409	0	0
chr2|151496275|151496368|-	chr2	151496275	151496368	-	circRNA	NEB	ENST00000409198.5	1	141	93	GTGTTATACAAAGAAAACATGGGCAAGGGAACTCCTTTAGCTGTCACTCCCGAGATGGAGCGAGTCAAACACAATCAAGAAAATATTAGCTCG	93	0	1	0	0	2	2	1	1	0	0	0	0	0	0	1	2	0	0	1	2	3	0	4	2	1	1	0	126.279	0	0	281.849	238.863	88.2379	161.421	0	0	0
chr20|49074784|49091022|+	chr20	49074784	49091022	+	circRNA	CSE1L	ENST00000396192.7	11	10,11,12,13,14,15,16,17,18,19,20	66,203,85,62,137,104,98,151,209,98,86	CTGCTGATGAAGAAGCATTTGAAGATAATTCTGAGGAGTACATAAGGAGAGATTTGGAAGGATCTGATATTGATACTAGACGCAGGGCTGCTTGTGATCTGGTACGAGGATTATGCAAGTTTTTTGAGGGACCTGTGACAGGAATCTTCTCTGGTTATGTTAATTCCATGCTGCAGGAATACGCAAAAAATCCATCTGTCAACTGGAAACACAAAGATGCAGCCATCTACCTAGTGACATCTTTGGCATCAAAAGCCCAAACACAGAAGCATGGAATTACACAAGCAAATGAACTTGTAAACCTAACTGAGTTCTTTGTGAATCACATCCTCCCTGATTTAAAATCAGCTAATGTGAATGAATTTCCTGTCCTTAAAGCTGACGGTATCAAATATATTA…	1299	0	0	0	1	0	0	0	0	0	0	0	0	0	0	0	1	0	0	3	1	3	0	2	0	0	0	0	0	0	216.638	0	0	0	0	0	0	0
chr2|151502792|151502885|-	chr2	151502792	151502885	-	circRNA	NEB	ENST00000409198.5	1	140	93	GTTTTGTACAAAGAAAATTTGGGGAAAGGAATCCCAACACCTATCACTCCAGAGATGGAGAGAGTCAAACGCAATCAAGAGAACTTTAGCTCG	93	1	0	0	1	1	2	2	1	4	0	2	9	0	0	0	0	0	0	0	1	0	0	0	0	1	1	192.715	0	0	216.638	140.924	238.863	176.476	161.421	536.409	0	404.94
chr14|60455000|60471739|-	chr14	60455000	60471739	-	circRNA	C14orf39	NM_174978	11	16,15,14,13,12,11,10,9,8,7,6	145,179,62,59,86,77,128,92,121,43,188	AGAAATGTATCATGATTATATATGTCAGTATAAAGAAGTTTTGAAGCAGTACCAACTAAAATACTCAGAAACACCCTTTTCACGTGAATATTATGAGAAGAAAAGAGAACATGAAGAAATTCAAAGCAGAGTGTTGGCATGTACTGAACAATTAAAAATGAATGAAACAATTTTTATGAAATTTCGAGTGCCTGCTCCCTTTCCATCACTTACTAAATGGACTTTAAACATTGTTAATTTGAGATGTGAAACACAAGATATTCTTAAACATGCCAGCAATCTTACCAAAAGTTCATCCGAATTGAAGAAAGAAGTAGATGAAATGGAAATAGAAATTAATTATTTAAACCAGCAGATATCTAGGCATAATGAAACTAAGGCTCTTTCAGAAACTCTGGA…	1180	0	1	0	4	5	3	3	4	6	0	4	12	1	0	0	1	1	2	0	0	2	4	1	0	0	0	0	126.279	0	866.551	704.622	358.295	264.714	645.682	804.613	0	809.881
chr10|118691264|118730410|-	chr10	118691264	118730410	-	circRNA	CACUL1	NM_153810	6	7,6,5,4,3,2	139,90,103,96,103,127	TAATGAATGTTATAACTATTGAAGATTATAAGAGCACATACTGGCCAAAATTGGATGGTGCCATAGATCAACTTTTAACTCAGAGTCCTGGTGACTATATCCCCATATCCTATGAACAGATATACAGTTGTGTGTATAAATGTGTATGCCAGCAGCACTCGGAACAGATGTATAGTGATCTGATTAAAAAGATAACTAATCACTTAGAGAGAGTCTCAAAGGAGCTGCAGGCCAGCCCTCCAGATCTCTATATTGAAAGATTTAATATAGCTCTTGGACAATATATGGGAGCATTGCAGAGCATTGTGCCTCTTTTCATATATATGAATAAGTTTTACATCGAAACCAAGCTTAACAGAGACTTAAAAGATGACCTTATAAAGCTGTTTACGGAACATG…	658	1	4	0	1	0	0	2	0	0	0	6	2	0	0	0	0	0	0	1	0	0	0	0	0	0	0	192.715	505.114	0	216.638	0	0	176.476	0	0	0	1214.82
chr2|151655269|151658090|-	chr2	151655269	151658090	-	circRNA	NEB	ENST00000409198.5	4	51,50,49,48	105,207,312,108	AAACTCTACAAACTTTCCTTGGAAGAGTCTAAAAAGAAAGGCTATGATCTCAGACCTGATGCAATTCCTATCAAAGCTGCCAAGGCTTCCAGAGATATTGCAAGTGATTATAAATACAAGTACAATTATGAAAAAGGGAAGGGGAAAATGGTTGGTTTCCGCAGTCTCGAGGATGATCCCAAATTAGTCCATTCCATGCAAGTGGCTAAGATGCAATCTGATCGGGAGTACAAGAAAAACTATGAGAACACAAAGACCAGCTACCACACCCCTGCCGACATGCTCAGTGTCACGGCTGCAAAGGATGCCCAAGCCAACATCACCAACACTAACTACAAGCACCTGATTCACAAGTACATCCTCCTTCCAGATGCAATGAACATTGAGCTGACCAGGAAT…	732	2	1	0	4	0	14	11	9	2	1	5	1	1	0	2	2	6	5	11	18	4	6	14	24	1	3	385.431	126.279	0	866.551	0	1672.04	970.617	1452.78	268.204	178.795	1012.35
chr14|88416710|88437903|+	chr14	88416710	88437903	+	circRNA	SPATA7	ENST00000045347.11	8	5,6,7,8,9,10,11,12	134,473,67,116,54,78,55,66	ATGCAGACCAACAACGAAGAGAGAAACTCAAAAAGGAATTAGCACAATGTGAAAAAGAGTTCAAATTAACTAAAACTGCAATGCGAGCCAATTATAAAAATAATTCCAAGTCACTTTTTAATACCTTACAAAAGCCCTCAGGCGAACCGCAAATTGAGGATGACATGTTAAAAGAAGAAATGAATGGATTTTCATCCTTTGCAAGGTCACTAGTACCCTCTTCAGAGAGACTACACCTAAGTCTACATAAATCCAGTAAAGTCATCACAAATGGTCCTGAGAAGAACTCCAGTTCCTCCCCGTCCAGTGTGGATTATGCAGCCTCCGGGCCCCGGAAACTGAGCTCTGGAGCCCTGTATGGCAGAAGGCCCAGAAGCACATTCCCAAATTCCCACCGGT…	1043	0	1	0	0	0	2	3	2	1	0	0	3	1	3	0	0	3	0	5	0	6	10	3	1	1	2	0	126.279	0	0	0	238.863	264.714	322.841	134.102	0	0
chr2|178637368|178644616|-	chr2	178637368	178644616	-	circRNA	TTN	ENST00000342992.10	7	173,172,171,170,169,168,167	51,90,63,90,75,81,69	CTATTCCAAAGAAGAAAGTTCCTGAAAAACCTCAGGTTCCAGAAAAAGTGGAGCTTACACCTCTGAAAGTGCCTGGAGGTGAAAAGAAAGTTCGCAAATTACTTCCGGAACGTAAACCTGAACCAAAGGAAGAAGTTGTTCTGAAAAGCGTTCTAAGAAAAAGACCTGAAGAAGAAGAACCTAAAGTAGAACCTAAAAAACTAGAAAAAGTTAAAAAACCTGCAGTACCAGAACCACCACCTCCAAAACCTGTTGAAGAGGTTGAAGTACCTACTGTTACAAAAAGGGAAAGGAAGATTCCTGAACCAACAAAAGTGCCTGAAATCAAGCCAGCAATACCTCTCCCTGCACCTGAACCGAAACCAAAGCCCGAAGCAGAAGTGAAAACAATCAAACCAC…	519	0	0	0	1	2	2	12	1	3	1	4	8	2	0	2	1	0	0	0	1	1	0	0	0	0	4	0	0	0	216.638	281.849	238.863	1058.85	161.421	402.307	178.795	809.881
chr2|178675038|178681738|-	chr2	178675038	178681738	-	circRNA	TTN	ENST00000342992.10	13	145,144,143,142,141,140,139,138,137,136,135,134,133	75,75,297,84,84,84,78,84,162,78,93,75,78	AACCAGAGAAGCCTATCCCTGTAAAGCCTGTCCCAGAAGAACCAGTTCCCACAAAACCAAAGGCCCCACCGGCTAAAGTGCTGAAGAAAGCTGTCCCTGAAGAAAAAGTACCAGTGCCCATTCCTAAGAAACTCAAACCTCCACCACCCAAAGTGCCTGAAGAACCAAAGAAAGTTTTTGAGGAAAAAATACGTATTTCAATTACCAAACGTGAAAAAGAGCAGGTGACTGAACCCGCTGCTAAAGTGCCCATGAAGCCCAAGAGGGTTGTCGCAGAAGAAAAAGTACCTGTCCCTAGAAAAGAAGTAGCACCACCTGTTAGAGTGCCAGAAGTGCCTAAAGAACTTGAACCAGAAGAGGTTGCCTTTGAAGAGGAAGTTGTAACCCATGTAGAAGAAT…	1347	0	0	0	0	0	1	0	0	0	0	0	0	1	0	1	1	0	0	2	5	0	1	1	14	0	0	0	0	0	0	0	119.432	0	0	0	0	0
chr2|178663626|178663710|-	chr2	178663626	178663710	-	circRNA	TTN	ENST00000589042.5	1	171	84	TACCAGAGCCTCCCAAAGAAGTAGTTCCTGAAAAGAAAGCGCCAGTGGCTCCTCCTAAAGAGCCTGAAGTCCCACCTGTTAAAG	84	0	0	0	0	0	1	0	0	1	2	0	1	0	0	0	0	0	0	0	0	0	0	0	0	0	0	0	0	0	0	0	119.432	0	0	134.102	357.59	0
chr2|151494160|151499390|-	chr2	151494160	151499390	-	circRNA	NEB	NM_001271208	6	175,174,173,172,171,170	93,93,93,93,93,93	GTGTTGTATAAAGAAAACGTTGGAAAAGGGATTCCAATCCCCATCACTCCAGAGATGGAGAGAGTCAAACACAATCAAGAAAACTTTAGTTCGGTGCTATACAAAGAAAACCTGGGGACAGGAATTCCAATCCCCATCACTCCTGAGATGCAGAGAGTCAAACACAATCAAGAAAACCTTAGCTCGGTGTTATACAAAGAAAACATGGGCAAGGGAACCCCTTTACCTGTCACTCCCGAGATGGAAAGAGTCAAACACAATCAAGAAAATATTAGCTCGGTGTTATACAAAGAAAACATGGGCAAGGGAACCCCTCTACCTGTCACTCCTGAGATGGAGAGAGTCAAACACAATCAAGAAAATATTAGCTCGGTGTTATACAAAGAAAACATGGGCAAG…	558	0	0	0	1	0	0	0	2	0	1	1	2	0	0	0	0	1	0	0	0	0	0	0	0	0	0	0	0	0	216.638	0	0	0	322.841	0	178.795	202.47
chr2|178652652|178663902|-	chr2	178652652	178663902	-	circRNA	TTN	ENST00000589042.5	32	201,200,199,198,197,196,195,194,193,192,191,190,189,188,187,186,185,184,183,182,181,180,179,178,177,176,175,174,173,172,171,170	84,84,84,84,81,81,81,84,84,90,84,84,84,81,81,81,84,84,90,84,84,84,81,81,81,84,84,90,84,84,84,84	TGCCAGAAGCTTCCAAAGAGGTTATCCGCGAAGAGAAAGTGCCCTTGGCTCCTCCTAAAGAGCCTGAAGTCCCACCTGTTAAAGTACCAGAGCCTCCCAAAGAAGTAGTTCCTGAAAAGAAAGCGCCAGTGGCTCCTCCTAAAGAGCCTGAAGTCCCACCTGTTAAAGTGCCTGAGGCTCCCAAAGAAGTTGTTCCTGAAAAGAAAGTGCCAGTGCCTCCTCCTAAAAAGCCTGAAGTGCCACCCACAAAAGTCCCAGAGGTGCCAAAGGCAGCTGTCCCAGAAAAGAAGTTGCCTGAAGCTATTCCTCCCAAACCGGAAAGTCCTCCCCCTGAAGTGCCTGAAGTGCTGCCACCGAAGGAAGTGGTCCCAGAAAAGAAAGTACCGGTGCCTCCTGCCA…	2679	0	0	0	0	0	0	0	1	1	0	0	0	0	0	0	0	0	2	1	2	1	1	0	0	1	1	0	0	0	0	0	0	0	161.421	134.102	0	0
chr2|178652263|178663902|-	chr2	178652263	178663902	-	circRNA	TTN	ENST00000589042.5	34	203,202,201,200,199,198,197,196,195,194,193,192,191,190,189,188,187,186,185,184,183,182,181,180,179,178,177,176,175,174,173,172,171,170	84,84,84,84,84,84,81,81,81,84,84,90,84,84,84,81,81,81,84,84,90,84,84,84,81,81,81,84,84,90,84,84,84,84	TGCCAGAAGCTTCCAAAGAGGTTATCCGCGAAGAGAAAGTGCCCTTGGCTCCTCCTAAAGAGCCTGAAGTCCCACCTGTTAAAGTACCAGAGCCTCCCAAAGAAGTAGTTCCTGAAAAGAAAGCGCCAGTGGCTCCTCCTAAAGAGCCTGAAGTCCCACCTGTTAAAGTGCCTGAGGCTCCCAAAGAAGTTGTTCCTGAAAAGAAAGTGCCAGTGCCTCCTCCTAAAAAGCCTGAAGTGCCACCCACAAAAGTCCCAGAGGTGCCAAAGGCAGCTGTCCCAGAAAAGAAGTTGCCTGAAGCTATTCCTCCCAAACCGGAAAGTCCTCCCCCTGAAGTGCCTGAAGTGCTGCCACCGAAGGAAGTGGTCCCAGAAAAGAAAGTACCGGTGCCTCCTGCCA…	2847	1	0	0	0	0	2	2	0	4	1	0	1	1	2	1	0	0	5	3	9	3	1	1	0	3	2	192.715	0	0	0	0	238.863	176.476	0	536.409	178.795	0
chr2|178663432|178684749|-	chr2	178663432	178684749	-	circRNA	TTN	ENST00000589042.5	42	172,171,170,169,168,167,166,165,164,163,162,161,160,159,158,157,156,155,154,153,152,151,150,149,148,147,146,145,144,143,142,141,140,139,138,137,136,135,134,133,132,131	84,84,84,84,78,84,75,84,84,78,84,84,84,75,84,78,81,297,75,69,78,96,75,84,75,87,297,84,84,84,78,84,162,78,93,75,78,207,81,84,84,84	TGCCAGAAGAGCCAAAGAAACCAGTTCCAGAAAAAAAGGTTCCTCCAAAAGTCATTAAGATGGAAGAACCTCTCCCAGCCAAAGTGACTGAGAGGCACATGCAAATTACCCAGGAAGAAAAAGTTCTTGTTGCTGTAACTAAAAAAGAGGCGCCTCCAAAAGCAAGAGTGCCAGAGGAACCGAAGAGAGCTGTCCCAGAAGAAAAAGTTCTGAAACTCAAACCTAAAAGAGAGGAGGAACCACCAGCTAAAGTGACTGAATTCAGAAAAAGAGTGGTTAAAGAAGAAAAAGTATCAATTGAAGCTCCAAAAAGAGAACCTCAACCCATCAAAGAAGTAACTATAATGGAAGAGAAAGAAAGGGCTTATACCCTAGAAGAAGAAGCTGTTTCAGTACAAC…	4062	0	0	0	0	0	0	0	0	0	0	0	0	0	0	0	0	1	0	1	0	0	0	0	0	2	1	0	0	0	0	0	0	0	0	0	0	0
chr1|92563641|92636336|-	chr1	92563641	92636336	-	circRNA	EVI5	NM_001350197	6	19,18,17,16,15,14	96,96,147,159,141,135	CATAAATGCAGTTCCAACTACAACGAAGATTTTGTGCTACAGCTAGAGAAGGAATTGGTCCAAGCCCGACTGAGTGAAGCTGAGTCTCAGTGTGCATTAAAAGAGATGCAGGATAAAGTCTTGGATATAGAGAAGAGGAATAACTCCCTTCCTGATGAGAATAATATTGCAAGGCTTCAGGAAGAACTCATTGCTGTGAAACTTAGAGAAGCAGAAGCCATTATGGGTTTGAAAGAACTTAGACAGCAAGTCAAGGATTTAGAGGAACACTGGCAGCGCCACTTAGCTCGTACTACTGGGAGATGGAAAGACCCACCCAAGAAAAATGCTATGAATGAGTTACAAGATGAACTGATGACCATTCGACTTAGAGAAGCTGAAACACAAGCAGAAATAAGA…	774	4	3	0	1	1	0	5	3	1	2	0	0	0	0	1	0	0	0	0	1	2	1	1	3	0	0	770.861	378.836	0	216.638	140.924	0	441.189	484.262	134.102	357.59	0
chrX|118378418|118393271|+	chrX	118378418	118393271	+	circRNA	WDR44	ENST00000371822.9	2	2,3	34,640	GTCTCCAGGAAAAGTTGGGCTTTCAACATTCAAGATTATTGAAAGTATTATTGAGGAGAGTCAGAAAGTACTACAGCTTGAAGATGACTCTTTGGATTCCAAAGGAAAAGAACTCTCTGATCAAGCTACTGCCAGTCCTATTGTGGCTAGAACAGATCTGAGCAATATACCCGGACTGTTAGCCATAGATCAAGTACTACCGGAAGAATCCCAAAAGGCAGAGAGTCAGAATACATTTGAAGAGACTGAATTAGAATTAAAAAAATGCTTTCCTTCTGATGAAACCTGTGAGAAACCAGTAGATGAAACCACGAAGTTAACTCAAACAAGTTCAACTGAGCAGCTTAATGTGCTTGAAACTGAAACAGAAGTATTGAACAAGGAAGCAGTGGAAGTCAA…	674	0	0	0	2	0	0	1	0	2	0	1	0	0	0	0	0	0	0	0	0	0	0	0	0	0	0	0	0	0	433.276	0	0	88.2379	0	268.204	0	202.47
chr13|45975282|45985761|-	chr13	45975282	45985761	-	circRNA	ZC3H13	ENST00000242848.8	3	12,11,10	556,192,465	ATACTAGGGGCAAACGAGACAGAGAAAAGGACTCAAGAGAAGAACGAGAATATGAACAGGATCAGAGCTCTTCTAGAGACCACAGAGATGACAGAGAACCTCGAGATGGTCGGGATCGGAGAGATGCCAGAGATACTAGGGACCGAAGGGAACTAAGAGACTCCAGAGACATGCGGGACTCAAGGGAGATGAGAGATTATAGCAGAGATACCAAAGAGAGCCGTGATCCCAGAGATTCTCGGTCCACTCGTGATGCCCATGACTACAGGGACCGTGAAGGTCGAGATACTCATCGAAAGGAGGATACATATCCAGAAGAATCCCGGAGTTATGGCCGAAACCATTTGAGAGAAGAAAGTTCTCGTACGGAAATAAGGAATGAGTCCAGAAATGAGTCTC…	1213	0	0	0	0	5	0	1	0	0	0	1	1	1	0	0	0	0	0	0	0	0	0	0	0	0	0	0	0	0	0	704.622	0	88.2379	0	0	0	202.47
chr10|17704430|17705741|+	chr10	17704430	17705741	+	circRNA	STAM	ENST00000377524.7	3	10,11,12	88,55,154	GATAAAATGGACCAGTTGCTACAGATGCTGCAAAGTACAGACCCCAGTGATGATCAGCCAGACCTACCAGAGCTGCTTCATCTTGAAGCAATGTGTCACCAGATGGGACCTCTCATTGATGAAAAGCTGGAAGATATTGATAGAAAACATTCAGAACTCTCAGAACTTAATGTGAAAGTGATGGAGGCCCTTTCCTTATATACCAAGTTAATGAACGAAGATCCGATGTATTCCATGTATGCAAAGTTACAGAATCAGCCATATTATATGCAGTCATCTGGTGTTTCTGGTTCTCAG	297	0	4	0	0	0	1	0	2	4	0	1	0	1	0	5	3	2	0	3	3	1	3	1	0	1	4	0	505.114	0	0	0	119.432	0	322.841	536.409	0	202.47
chr2|151489970|151490518|-	chr2	151489970	151490518	-	circRNA	NEB	ENST00000409198.5	2	149,148	107,147	TCCAAGCTCAGCGCCGGAGCCGGGAGCAGTCACGATCTGCCAGTGCACTAAGCATCAGTGGGGGTGAGGAGAAGTCTGAGCATTCAGAAGCACCAGACCACCACCTTTCGACTTACAGCGACGGGGGTGTCTTTGCAGTCTCAACAGCTTACAAACATGCAAAAACCACAGAGCTCCCACAACAACGATCATCTTCAGTTGCTACCCAACAGACAACGGTATCTTCCATCCCATCTCATCCATCTACTGCTGGA	254	0	1	0	1	0	3	0	2	0	1	1	4	1	5	2	2	0	1	2	1	4	2	4	0	5	0	0	126.279	0	216.638	0	358.295	0	322.841	0	178.795	202.47
chr1|20969473|21111383|-	chr1	20969473	21111383	-	circRNA	EIF4G3	ENST00000356916.7	9	12,11,10,9,8,7,6,5,4	123,98,115,180,33,96,129,76,61	caatcccacagagtattgatgaggaaactgaagtttggagcgatcacatcattttcccaagAATTCCTAGAGGACCTGTGCAACAACCTCTTGAGGATCGAATCTTCACTCCCGCTGTCTCAGCAGTCTACAGCACGGTAACACAAGTGGCAAGACAGCCGGGAACCCCTACCCCATCCCCTTATTCAGCACATGAAATAAACAAGGGGCATCCAAATCTTGCGGCAACGCCCCCGGGACATGCATCGTCCCCTGGACTCTCTCAAACCCCTTATCCCTCTGGACAGAATGCAGGTCCAACCACGCTGGTATACCCTCAAACCCCTCAGACAATGAATTCACAACCTCAAACCCGTTCTCCGTTTGCAGCGGGGCCTCGACCTCCCCATCATCAGTTTT…	911	0	0	0	0	4	0	2	0	0	0	1	0	1	0	0	0	0	0	0	0	0	0	0	0	0	0	0	0	0	0	563.698	0	176.476	0	0	0	202.47
chr2|178672406|178672703|-	chr2	178672406	178672703	-	circRNA	TTN	ENST00000342992.10	2	149,148	75,69	TGTCAAAGAAAATTCCTGAGGAAAAAGTACCTGTTCCTGTTCAGAAAAAAGAGGCACCCCCAGCCAAAGTGCCTGAAGTACCAAAGAAAGTCCCAGAAAAGAAAGTCCTTGTGCCTAAAAAGGAAGCTGTTCCCCCAGCTAAAG	144	3	6	0	0	0	1	2	0	3	0	0	1	1	0	0	0	0	0	0	0	1	0	2	2	0	0	578.146	757.671	0	0	0	119.432	176.476	0	402.307	0	0
chr2|151618274|151625638|-	chr2	151618274	151625638	-	circRNA	NEB	ENST00000409198.5	4	71,70,69,68	204,312,108,105	CGCTTATACACAGAAGCCTGGGACAAAGACAAGACCCAAGTCCATATTATGCCTGATACACCTGAAATCATGTTGGCAAGACAAAATAAAATAAATTATAGTGAGAGCCTCTATCGTCAGGCCATGGAAGAAGCCAAGAAAGAAGGCTATGACTTGAGAAGTGATGCCATTCCCATTGTGGCTGCCAAGGCCTCTCGGGATATTGCCAGTGATTACAAATACAAAGAAGCATATCGTAAACAGTTGGGTCACCACATTGGCGCCCGAGCAGTACACGATGACCCCAAGATAATGTGGTCCCTCCACATTGCCAAAGTGCAGAGTGACCGTGAGTACAAGAAAGATTTTGAGAAATACAAGACAAGGTACAGCAGCCCAGTGGACATGCTTGGTATCGTT…	729	1	0	0	0	1	5	9	6	3	1	1	4	1	0	2	4	2	0	3	11	2	5	6	8	3	7	192.715	0	0	0	140.924	597.158	794.141	968.523	402.307	178.795	202.47
chr9|33960825|33998864|-	chr9	33960825	33998864	-	circRNA	UBAP2	NM_001370062	8	10,9,8,7,6,5,4,3	53,66,104,55,78,154,111,78	GCAACAGCTGAACAGATGCGTCTCGCTCAAGTGATCTTTGATAAGAATGATTCAGATTTTGAAGCTAAAGTTAAGCAGCTTATGGAAGTGACAGGGAAAAATCAGGATGAATGCATAGTGGCCCTACATGATTGTAATGGAGATGTGAACAAAGCTATCAATATATTGCTGGAAGGGAATTCAGACACAACTTCATGGGAGACTGTAGGGTGTAAGAAAAAGAATTTTGCaaaagaaaattcagaaaacaaagagaatagagagaagaaaagCGAGAAAGAATCGAGTCGTGGACGTGGAAACAACAACCGGAAAGGAAGAGGCGGCAATCGTGGCAGAGAATTTAGAGGTGAAGAAAATGGAATTGATTGCAATCAAGTGGACAAACCTTCAGATCGT…	699	0	3	0	0	2	0	2	0	0	0	0	2	2	0	0	0	0	0	0	1	2	0	0	0	0	0	0	378.836	0	0	281.849	0	176.476	0	0	0	0
chr2|99360235|99379428|+	chr2	99360235	99379428	+	circRNA	EIF5B	ENST00000289371.10	11	2,3,4,5,6,7,8,9,10,11,12	126,85,673,218,151,99,90,75,290,108,111	CACCAAGGATGACATTGATCTTGATGCCTTGGCTGCAGAAATAGAAGGAGCTGGTGCTGCCAAAGAACAGGAGCCTCAAAAGTCAAAAGGGAAAAAGAAAAAAGAGAAAAAAAAGCAGGACTTTGATGAAGATGATATCCTGAAAGAACTGGAAGAATTGTCTTTGGAAGCTCAAGGCATCAAAGCTGACAGAGAAACTGTTGCAGTGAAGCCAACAGAAAACAATGAAGAGGAATTCACCTCAAAAGATAAAAAAAAGAAAGGACAGAAGGGCAAAAAACAGAGTTTTGATGATAATGATAGCGAAGAATTGGAAGATAAAGATTCAAAATCAAAAAAGACTGCAAAACCGAAAGTGGAAATGTACTCTGGGAGTGATGATGATGATGATTTTAACAA…	2026	0	0	0	0	0	1	0	0	0	1	0	0	0	4	1	0	0	0	8	0	2	0	7	0	0	0	0	0	0	0	0	119.432	0	0	0	178.795	0
chr2|178681375|178689136|-	chr2	178681375	178689136	-	circRNA	TTN	ENST00000342992.10	13	134,133,132,131,130,129,128,127,126,125,124,123,122	75,78,207,81,84,84,84,84,78,81,114,102,84	TGCCAGCTCTGCCTAAGAAACCCGTCCCAGAGGAGAAAGTTGCAGTGCCAGTTCCTGTCGCTAAGAAAGCTCCTCCTCCCCGAGCTGAAGTCTCTAAGAAAACTGTTGTAGAAGAAAAGAGATTTGTTGCTGAAGAAAAACTATCCTTCGCAGTTCCTCAAAGAGTGGAAGTCACGCGGCACGAAGTATCTGCAGAGGAGGAATGGAGTTACTCAGAAGAGGAGGAAGGTGTGTCCATTTCAGTTTATAGagaagaagaaagagaggaggaggaagaagcagaGGTTACAGAATATGAAGTGATGGAAGAGCCTGAGGAATATGTTGTGGAAGAAAAGCTGCACATTATTTCTAAGAGAGTGGAAGCTGAGCCAGCTGAAGTGACAGAGAGGCAGGAGA…	1236	0	0	0	0	0	1	0	0	0	1	0	0	0	0	0	0	1	1	0	0	2	2	0	0	0	2	0	0	0	0	0	119.432	0	0	0	178.795	0
chr1|66891153|66905375|-	chr1	66891153	66905375	-	circRNA	WDR78	ENST00000371026.7	3	4,3,2	113,185,175	GAACAATGCCACACAACCAAAGAAGTCTATTAGCTTTTTTGCTACAATGAAAGCAACTTCAGTGAAAGGATATACTGGTGCAAATCAAAGCAGAATGGCTGTGTCCAAAACCGTGCTTATTCCACCTGAACTGAAAACTGTAGAAAAACCAAATCCCAATATAAAGACAACACAGGTATTTGACATAAATGGAACTGATGTTACTCCCCGACCTCTTTACCATCCAGATCCACTTACTGGTACAGCAAAACCAAGTAAACTCTTGACATCACAAGAAGGATCACTTGGATCAGAATTTATATCTTCCTATAGCCTTTATCAGAATACAATAAATCCTAGTACGTTAGGGCAGTTTACAAGGTCAGTTTTAGGAAGCAGTACAGTTTCTAAGTCAAGTGT…	473	0	2	0	0	1	2	2	0	1	0	0	0	0	0	2	0	5	0	1	1	1	6	2	0	3	0	0	252.557	0	0	140.924	238.863	176.476	0	134.102	0	0
chr2|178727584|178727863|-	chr2	178727584	178727863	-	circRNA	TTN	ENST00000342992.10	1	65	279	AACCACCAAGCTTCCTAGTGAAACCTGGGCGACAGCAAGCCATACCTGATTCTACAGTGGAATTTAAGGCAATACTAAAAGGAACACCACCATTTAAAATAAAATGGTTTAAGGATGATGTGGAACTTGTCTCAGGTCCTAAATGTTTCATTGGCTTGGAAGGGTCGACTAGCTTCTTAAATCTCTACTCAGTGGATGCTTCTAAGACTGGACAGTATACTTGCCATGTTACCAATGATGTTGGTAGCGACTCTTGTACTACGATGTTGCTTGTGACAG	279	0	0	0	0	0	0	1	0	0	0	0	0	0	0	0	0	0	0	1	1	1	0	3	4	0	0	0	0	0	0	0	0	88.2379	0	0	0	0
chr4|2657802|2672372|+	chr4	2657802	2672372	+	circRNA	FAM193A	NM_001366316	6	8,9,10,11,12,13	78,113,243,154,180,252	ATGACAATGAAAACCAAGCAGCGCATGTTAACAGAAGACTGGGAGCTTTTTAAACAAAGAAGATTCATTGAAGAACAGTTAACCAATAAGAAAGCAGTTACTGGCGAGAACAACTTCACAGACACCATGAGGCACATGTTATCGTCCCGGCTGAGCATGCCCGACTGCCCCAACTGCAACTACAGGAGAAGATGTGCTTGCGATGACTGCAGTCTCTCACACATCCTCACGTGTGGTATCATGGACCCCCCCGTCACTGATGACATCCACATTCACCAGCTCCCACTTCAAGTGGATCCTGCTCCTGACTATCTTGCTGAGAGGAGCCCGCCCAGTGTGTCATCTGCAAGCTCGGGGTCCGGCTCCAGCTCTCCCATCACAATTCAGCAGCACCCCAGG…	1020	0	1	0	0	0	2	2	0	1	0	0	0	0	0	0	0	0	0	2	4	0	0	2	7	5	2	0	126.279	0	0	0	238.863	176.476	0	134.102	0	0
chr5|132927120|132934941|-	chr5	132927120	132934941	-	circRNA	AFF4	ENST00000265343.9	3	5,4,3	87,45,795	ACTAGCAAAGAAGATAAGTTATCAAGTCGTATTCAGAGTATGCTTGGAAACTACGATGAAATGAAGGATTTCATAGGAGACAGATCTATACCAAAGCTTGTTGCAATTCCCAAGCCTACAGTACCACCATCAGCAGATGAAAAATCTAACCCAAATTTCTTTGAACAGAGACATGGAGGCTCTCATCAGAGTAGCAAATGGACTCCAGTAGGACCCGCACCCAGCACTTCTCAGTCTCAGAAACGGTCCTCAGGCTTACAGAGTGGACATAGTAGCCAGCGGACCAGCGCAGGTAGCAGTAGTGGCACTAACAGTAGTGGTCAGAGGCACGACCGTGAGTCATATAACAATAGTGGGAGCAGTAGCCGGAAAAAAGGCCAGCATGGATCAGAACACTCC…	927	0	1	0	0	3	1	5	0	2	1	3	0	3	0	0	0	0	0	0	0	2	0	0	0	0	3	0	126.279	0	0	422.773	119.432	441.189	0	268.204	178.795	607.41
chr2|178671089|178684749|-	chr2	178671089	178684749	-	circRNA	TTN	ENST00000342992.10	24	151,150,149,148,147,146,145,144,143,142,141,140,139,138,137,136,135,134,133,132,131,130,129,128	81,297,75,69,78,96,75,75,297,84,84,84,78,84,162,78,93,75,78,207,81,84,84,84	TGCCAGAAGAGCCAAAGAAACCAGTTCCAGAAAAAAAGGTTCCTCCAAAAGTCATTAAGATGGAAGAACCTCTCCCAGCCAAAGTGACTGAGAGGCACATGCAAATTACCCAGGAAGAAAAAGTTCTTGTTGCTGTAACTAAAAAAGAGGCGCCTCCAAAAGCAAGAGTGCCAGAGGAACCGAAGAGAGCTGTCCCAGAAGAAAAAGTTCTGAAACTCAAACCTAAAAGAGAGGAGGAACCACCAGCTAAAGTGACTGAATTCAGAAAAAGAGTGGTTAAAGAAGAAAAAGTATCAATTGAAGCTCCAAAAAGAGAACCTCAACCCATCAAAGAAGTAACTATAATGGAAGAGAAAGAAAGGGCTTATACCCTAGAAGAAGAAGCTGTTTCAGTACAAC…	2583	0	0	0	1	0	1	1	0	0	2	0	0	0	0	0	0	0	0	0	0	0	0	0	0	0	0	0	0	0	216.638	0	119.432	88.2379	0	0	357.59	0
chr6|42810305|42830172|+	chr6	42810305	42830172	+	circRNA	BICRAL	ENST00000614467.4	5	4,5,6,7,8	96,46,49,69,1680	CAAAACGTCATATTATTTCACAAAAAGCCCAGCGATTTCACCTGAAGAAGCTTGGGAACTCCTGCCAAAAattgtagcacttctcacattgcaatgTTGTCATGGATGATGATGATGACTCGTGTCTCCTTGATCTTATTGGAGACCCACAAGCATTGAACTATTTTCTACATGGACCTAGTAATAAATCTAGCAATGATGACTTGACTAATGCAGGATATTCTGCAGCCAATTCAAATTCAATTTTCGCCAACTCTAGTAATGCTGATCCTAAGTCATCCCTCAAAGGTGTAAGCAACCAGCTTGGAGAAGGGCCCAGTGATGGACTGCCACTTTCAAGTAGCCTCCAGTTTCTTGAAGATGAACTCGAGTCTTCTCCTCTTCCTGATCTCACTGAGG…	1940	0	0	0	0	0	0	0	0	0	0	0	0	0	0	0	0	2	1	1	0	1	0	0	0	0	0	0	0	0	0	0	0	0	0	0	0	0
chr2|151496275|151498352|-	chr2	151496275	151498352	-	circRNA	NEB	ENST00000397337.6	4	10,9,8,7	93,93,93,93	GTGCTATACAAAGAAAACCTGGGGACAGGAATTCCAATCCCCATCACTCCTGAGATGCAGAGAGTCAAACACAATCAAGAAAACCTTAGCTCGGTGTTATACAAAGAAAACATGGGCAAGGGAACCCCTTTACCTGTCACTCCCGAGATGGAAAGAGTCAAACACAATCAAGAAAATATTAGCTCGGTGTTATACAAAGAAAACATGGGCAAGGGAACCCCTCTACCTGTCACTCCTGAGATGGAGAGAGTCAAACACAATCAAGAAAATATTAGCTCGGTGTTATACAAAGAAAACATGGGCAAGGGAACTCCTTTAGCTGTCACTCCCGAGATGGAGCGAGTCAAACACAATCAAGAAAATATTAGCTCG	372	0	2	0	1	4	5	3	6	1	0	0	7	1	0	2	0	1	0	1	2	0	0	2	0	1	1	0	252.557	0	216.638	563.698	597.158	264.714	968.523	134.102	0	0
chr2|178712314|178712975|-	chr2	178712314	178712975	-	circRNA	TTN	ENST00000342992.10	2	92,91	279,279	AACCACCATCTTTTGTTCAGAAACCTGATCCCATGGATGTTTTAACTGGGACCAATGTAACTTTCACAAGTATCGTAAAAGGAACACCTCCTTTCAGTGTTAGCTGGTTCAAAGGTAGCAGTGAACTAGTACCAGGTGACAGATGCAACGTGTCTTTGGAGGATTCAGTTGCTGAACTGGAGTTGTTCGATGTAGATACATCACAAAGTGGAGAATATACTTGCATAGTTAGCAATGAAGCTGGCAAGGCTTCTTGTACAACACATCTCTACATAAAAGCCCCAGCCAAATTTGTGAAGAGGCTGAATGATTACAGCATAGAGAAAGGAAAACCCCTGATCCTAGAGGGTACATTCACTGGAACTCCTCCCATTTCGGTTACCTGGAAGAAAAATGGCA…	558	0	1	0	0	0	3	1	2	0	0	1	4	1	0	1	0	1	0	6	6	4	1	5	3	4	2	0	126.279	0	0	0	358.295	88.2379	322.841	0	0	202.47
chr2|151493774|151499390|-	chr2	151493774	151499390	-	circRNA	NEB	NM_001271208	7	176,175,174,173,172,171,170	93,93,93,93,93,93,93	GTGTTGTATAAAGAAAACGTTGGAAAAGGGATTCCAATCCCCATCACTCCAGAGATGGAGAGAGTCAAACACAATCAAGAAAACTTTAGTTCGGTGCTATACAAAGAAAACCTGGGGACAGGAATTCCAATCCCCATCACTCCTGAGATGCAGAGAGTCAAACACAATCAAGAAAACCTTAGCTCGGTGTTATACAAAGAAAACATGGGCAAGGGAACCCCTTTACCTGTCACTCCCGAGATGGAAAGAGTCAAACACAATCAAGAAAATATTAGCTCGGTGTTATACAAAGAAAACATGGGCAAGGGAACCCCTCTACCTGTCACTCCTGAGATGGAGAGAGTCAAACACAATCAAGAAAATATTAGCTCGGTGTTATACAAAGAAAACATGGGCAAG…	651	0	0	0	1	0	0	2	1	0	0	0	3	0	0	0	0	0	0	0	0	0	0	0	0	0	0	0	0	0	216.638	0	0	176.476	161.421	0	0	0
chr15|92924320|92929091|+	chr15	92924320	92929091	+	circRNA	AC013394.1	ENST00000630790.1	3	4,5,6	232,87,62	TCACTCAGCCTCTGAAGAAGCTTCGGGTTCAGACTCAGGCAGTCAGTCGGAAAGTGAGCAGGGAAGTGATCCAGGAAGTGGACATGGCAGCGAGTCGAACAGCAGCTCTGAATCTTCTGAGAGTCAGTCGGAATCTGAGAGCGAATCAGCAGGTTCCAAATCCCAGCCAGTCCTCCCAGAAGCCAAAGAGAAGCCAGCCTCTAAGAAGGAACGGATAGCTGATGTGAAGAAGATGTGGGAAGAATATCCTGATGTTTATGGGGTCAGGCGGTCAAACCGAAGCAGACAAGAACCATCGCGATTTAATATTAAGGAAGAGGCAAGTAGCGGGTCTGAGAGTGGGAGCCCAAAAAGAAGAGGCCAGAGGCAGCTGAAAAAACA	381	0	0	0	0	0	0	0	0	3	0	0	0	0	0	1	0	1	0	0	1	1	2	1	0	1	1	0	0	0	0	0	0	0	0	402.307	0	0
chr5|32379114|32420103|-	chr5	32379114	32420103	-	circRNA	ZFR	NM_016107	15	17,16,15,14,13,12,11,10,9,8,7,6,5,4,3	96,98,142,151,206,163,146,120,197,292,192,248,219,145,283	CCAGCAGCCAGCTTCGGGTGTAGCCTATTCTCATCCAACTACAGTTGCTAGCTACACTGTCCATCAGGCTCCAGTAGCTGCTCACACAGTTACTGCTGCCTATGCACCAGCAGCCGCCACAGTTGCAGTTGCCAGGCctgctccagtagctgttgcagctgctgcaacagctgctgctTATGGAGGCTACCCCACTGCACACACAGCAACTGACTATGGTTATACTCAGAGGCAACAAGAAGcaccaccaccaccacccccagctactacacaaaactaccaGGATTCATACTCATATGTAAGGTCCACAGCTCCTGCTGTAGCTTATGATAGTAAGCAATACTACCAACAACCAACAGCAActgctgctgctgtagctgccgctgcCCAACCTCAGCC…	2698	0	0	0	0	0	0	1	1	1	2	0	0	0	0	0	0	0	0	0	0	0	0	0	0	0	0	0	0	0	0	0	0	88.2379	161.421	134.102	357.59	0
chr3|47042560|47098081|-	chr3	47042560	47098081	-	circRNA	SETD2	NM_014159	9	17,16,15,14,13,12,11,10,9	140,135,670,184,49,663,120,135,127	AAAAGAAGCCCAGAAATGTTTCTGCGGATCAGCCAATTGCCGGGGTTACCTGGGAGGAGAAAACAGAGTCAGCATCAGAGCAGCAGGAGGGAAAATGAAGAAGGAACGATCTCGTAAGAAGGATTCAGTGGATGGAGAGCTAGAAGCTCTGATGGAAAATGGTGAGGGTCTCTCTGATAAAAACCAGGTGCTCAGCTTATCCCGGCTAATGGTTAGAATTGAAACTTTGGAGCAGAAACTTACCTGTCTGGAACTCATACAGAACACACACTCACAGTCCTGCCTGAAGTCCTTTCTGGAACGTCATGGGCTGTCTTTGTTGTGGATCTGGATGGCAGAGCTAGGTGACGGCCGGGAAAGTAACCAGAAGCTTCAGGAAGAGATTATAAAGACTTTGGA…	2223	0	0	0	0	0	1	0	2	4	1	0	0	0	0	0	0	0	0	0	0	0	0	0	0	0	0	0	0	0	0	0	119.432	0	322.841	536.409	178.795	0
chr2|151502792|151505570|-	chr2	151502792	151505570	-	circRNA	NEB	ENST00000409198.5	3	140,139,138	93,93,93	GTGAAGTATAAGGAAGCAATAGGACAAGGAACTCCAATCCCTGACCTGCCTGAAGTGAAACGTGTGAAGGAGACGCAGAAGCACATTAGCTCGGTTATGTACAAAGAAAACTTGGGAACAGGCATTCCAACCACTGTGACTCCAGAGATTGAGAGAGTCAAACGCAATCAAGAGAACTTTAGCTCGGTTTTGTACAAAGAAAATTTGGGGAAAGGAATCCCAACACCTATCACTCCAGAGATGGAGAGAGTCAAACGCAATCAAGAGAACTTTAGCTCG	279	0	4	0	0	0	4	0	0	3	0	0	3	0	1	2	2	0	2	2	3	3	0	1	10	2	0	0	505.114	0	0	0	477.726	0	0	402.307	0	0
chr16|18839697|18842454|-	chr16	18839697	18842454	-	circRNA	SMG1	NM_015092	3	42,41,40	249,230,247	ATAATGCTAAGTTTGCAACAGAGAGCACAGAAACGTGCAAGTTACATCTTGCGTCTTGAAGAAATCAGTCCATGGTTGGCTGCCATGACTAACACTGAAATTGCTCTTCCTGGGGAAGTCTCAGCCAGAGACACTGTCACAATCCATAGTGTGGGCGGAACCATCACAATCTTACCGACTAAAACCAAGCCAAAGAAACTTCTCTTTCTTGGATCAGATGGGAAGAGCTATCCTTATCTTTTCAAAGGACTGGAGGATTTACATCTGGATGAGAGAATAATGCAGTTCCTATCTATTGTGAATACCATGTTTGCTACAATTAATCGCCAAGAAACACCCCGGTTCCATGCTCGACACTATTCTGTAACACCACTAGGAACAAGATCAGGACTAATCCAG…	726	0	0	0	0	0	0	0	0	0	2	0	0	0	0	0	0	0	1	3	0	2	2	0	5	6	0	0	0	0	0	0	0	0	0	0	357.59	0
chr4|38089931|38103157|+	chr4	38089931	38103157	+	circRNA	TBC1D1	NM_001253912	3	15,16,17	186,162,159	ATTATTCAGAGCTGGGAGAGCTTCCCCCACGATCTCCTTTAGAACCAGTTTGTGAAGATGGGCCCTTTGGCCCCCCACCAGAGGAAAAGAAAAGGACATCTCGTGAGCTCCGAGAGCTGTGGCAAAAGGCTATTCTTCAACAGATACTGCTGCTTAGAATGGAGAAGGAAAATCAGAAGCTCCAAGCCTCTGAAAATGATTTGCTGAACAAGCGCCTGAAGCTCGATTATGAAGAAATTACTCCCTGTCTTAAAGAAGTAACTACAGTGTGGGAAAAGATGCTTAGCACTCCAGGAAGATCAAAAATTAAGTTTGACATGGAAAAAATGCACTCGGCTGTTGGGCAAGGTGTGCCACGTCATCACCGAGGTGAAATCTGGAAATTTCTAGCTGAGCAAT…	507	0	0	0	0	0	0	2	0	0	3	4	0	0	2	3	0	0	0	6	6	6	1	2	0	0	6	0	0	0	0	0	0	176.476	0	0	536.385	809.881
chr2|178685517|178689136|-	chr2	178685517	178689136	-	circRNA	TTN	ENST00000342992.10	4	125,124,123,122	81,114,102,84	TGCCAGCTCTGCCTAAGAAACCCGTCCCAGAGGAGAAAGTTGCAGTGCCAGTTCCTGTCGCTAAGAAAGCTCCTCCTCCCCGAGCTGAAGTCTCTAAGAAAACTGTTGTAGAAGAAAAGAGATTTGTTGCTGAAGAAAAACTATCCTTCGCAGTTCCTCAAAGAGTGGAAGTCACGCGGCACGAAGTATCTGCAGAGGAGGAATGGAGTTACTCAGAAGAGGAGGAAGGTGTGTCCATTTCAGTTTATAGagaagaagaaagagaggaggaggaagaagcagaGGTTACAGAATATGAAGTGATGGAAGAGCCTGAGGAATATGTTGTGGAAGAAAAGCTGCACATTATTTCTAAGAGAGTGGAAGCTGAGCCAGCTGAAG	381	1	0	0	0	0	1	1	0	0	2	0	2	0	0	0	0	1	1	0	2	4	5	2	2	0	5	192.715	0	0	0	0	119.432	88.2379	0	0	357.59	0
chr2|151568315|151570601|-	chr2	151568315	151570601	-	circRNA	NEB	ENST00000409198.5	5	85,84,83,82,81	102,99,105,312,105	AAACTTTACCGTGAGGGCTGGGATGAAATGAAGGCGGGCTGTGATGTCCGGCTGGATGCCATCCCCATCCAGGCTGCCAAGGCCTCCAGGGAGATTGCCAGTGACTATAAATATAAGCTTGACCATGAGAAGCAGAAGGGACACTACGTGGGCACCCTCACAGCCAGGGATGACAACAAGATCCGCTGGGCCCTCATAGCTGACAAGCTCCAGAATGAACGAGAGTACCGGCTGGACTGGGCCAAATGGAAGGCCAAGATCCAGAGCCCTGTGGACATGCTTTCCATCCTGCACTCTAAAAATTCCCAGGCTCTGGTCAGTGACATGGATTACCGCAATTACCTGCACCAGTGGACCTGCATGCCCGACCAGAACGATGTGATTCAGGCCAAGAAGGCC…	723	0	0	0	0	0	0	2	1	2	0	1	0	0	0	0	0	0	0	0	0	1	0	0	0	0	0	0	0	0	0	0	0	176.476	161.421	268.204	0	202.47
chr2|151540696|151547533|-	chr2	151540696	151547533	-	circRNA	NEB	ENST00000409198.5	5	110,109,108,107,106	105,105,111,99,105	TTGATCTACAAATCAGACTTCTTCAAGATGCAGGGCCACATGATCTCTCTGCCATACACACCCCAAGTGATCCATTGCCGCTATGTGGGAGACATCACCAGTGATATTAAATACAAAGAGGACTTGCAGGTCCTGAAGGGATTTGGCTGCTTCCTGTATGACACTCCTGACATGGTCCGCTCCCGGCACCTGCGGAAGCTCTGGTCTAATTACCTATACACTGATAAGGCAAGGAAGATGCGAGACAAATACAAAGTGGTGCTTGACACTCCAGAATACAGAAAAGTGCAAGAACTGAAGACACATCTGAGTGAGCTGGTCTACAGAGCTGCAGGCAAGAAGCAGAAGTCAATCTTTACTTCAGTTCCTGATACTCCTGATCTTTTAAGAGCCAAGCGA…	525	0	0	0	1	1	4	4	0	0	3	0	2	4	0	2	0	1	0	2	0	0	0	0	0	0	0	0	0	0	216.638	140.924	477.726	352.952	0	0	536.385	0
chr2|151656152|151656464|-	chr2	151656152	151656464	-	circRNA	NEB	ENST00000409198.5	1	49	312	TATAAATACAAGTACAATTATGAAAAAGGGAAGGGGAAAATGGTTGGTTTCCGCAGTCTCGAGGATGATCCCAAATTAGTCCATTCCATGCAAGTGGCTAAGATGCAATCTGATCGGGAGTACAAGAAAAACTATGAGAACACAAAGACCAGCTACCACACCCCTGCCGACATGCTCAGTGTCACGGCTGCAAAGGATGCCCAAGCCAACATCACCAACACTAACTACAAGCACCTGATTCACAAGTACATCCTCCTTCCAGATGCAATGAACATTGAGCTGACCAGGAATATGAATCGCATACAGAGTGAT	312	0	0	0	0	0	0	0	0	0	0	0	0	0	0	1	0	0	0	0	0	0	4	2	0	1	0	0	0	0	0	0	0	0	0	0	0	0
chr14|88416710|88433212|+	chr14	88416710	88433212	+	circRNA	SPATA7	ENST00000556553.5	6	5,6,7,8,9,10	134,473,67,116,54,78	ATGCAGACCAACAACGAAGAGAGAAACTCAAAAAGGAATTAGCACAATGTGAAAAAGAGTTCAAATTAACTAAAACTGCAATGCGAGCCAATTATAAAAATAATTCCAAGTCACTTTTTAATACCTTACAAAAGCCCTCAGGCGAACCGCAAATTGAGGATGACATGTTAAAAGAAGAAATGAATGGATTTTCATCCTTTGCAAGGTCACTAGTACCCTCTTCAGAGAGACTACACCTAAGTCTACATAAATCCAGTAAAGTCATCACAAATGGTCCTGAGAAGAACTCCAGTTCCTCCCCGTCCAGTGTGGATTATGCAGCCTCCGGGCCCCGGAAACTGAGCTCTGGAGCCCTGTATGGCAGAAGGCCCAGAAGCACATTCCCAAATTCCCACCGGT…	922	0	2	0	3	0	2	0	7	1	0	0	2	3	0	0	0	0	0	3	1	2	0	1	0	0	0	0	252.557	0	649.913	0	238.863	0	1129.94	134.102	0	0
chr2|178675670|178678208|-	chr2	178675670	178678208	-	circRNA	TTN	ENST00000589042.5	5	149,148,147,146,145	84,75,87,297,84	TGCCAGAGGTGCCCAAGAAGCTCATCCCAGAAGAAAAGAAACCAACACCTGTTCCGAAAAAAGTGGAAGCACCACCACCCAAAGTGCCAAAGAAACGTGAACCAGTTCCAGTTCCTGTAGCTCTACCTCAGGAAGAGGAAGTTCTATTTGAAGAAGAAATTGTTCCTGAAGAGGAAGTTCTACCTGAGGAAGAGGAAGTTCTACCTGAGGAAGAGGAAGTTCTACCTGAAGAAGAGGAAGTTCTACCTGAAGAAGAGGAAATTCCACCTGAGGAAGAGGAAGTTCCTCCCGAAGAAGAATATGTACCTGAGGAAGAAGAATTTGTACCTGAAGAAGAAGTCCTTCCAGAAGTTAAACCTAAGGTGCCAGTACCTGCACCAGTGCCTGAAGTGCCAAAGA…	627	0	0	0	0	0	0	0	0	0	0	0	0	0	0	0	0	1	0	0	0	2	0	0	0	0	1	0	0	0	0	0	0	0	0	0	0	0
chr2|151627001|151639384|-	chr2	151627001	151639384	-	circRNA	NEB	NM_001271208	8	70,69,68,67,66,65,64,63	204,312,108,105,204,312,108,105	CGTTTATACACAGAAGCCTGGGACAAAGACAAGACTCAGATCCACATAATGCCAGACACACCAGAAATTATGTTGGCAAGAATGAACAAAATCAACTACAGTGAGAGTCTGTACAAACTTGCTAATGAAGAAGCAAAGAAGAAAGGCTATGACTTGCGAAGCGACGCCATCCCCATCGTGGCGGCCAAGGCCTCCAGGGACATCATCAGTGACTACAAATATAAAGATGGTTACTGCAAGCAACTTGGCCACCATATTGGAGCCCGGAACATTGAAGATGACCCCAAGATGATGTGGTCCATGCACGTAGCCAAGATCCAGAGTGACAGGGAGTACAAAAAGGACTTTGAGAAGTGGAAGACCAAGTTCAGCAGCCCAGTGGACATGCTGGGGGTGGTG…	1458	0	0	0	0	0	0	0	0	4	2	0	0	0	0	1	2	2	0	3	2	0	0	1	13	1	0	0	0	0	0	0	0	0	0	536.409	357.59	0
chr3|152414940|152415111|+	chr3	152414940	152415111	+	circRNA	MBNL1	ENST00000282486.10	1	3	171	GGCCGTTGCTCCAGGGAGAACTGCAAATATCTTCATCCACCCCCACATTTAAAAACGCAGTTGGAGATAAATGGACGCAATAACTTGATTCAGCAGAAGAACATGGCCATGTTGGCCCAGCAAATGCAACTAGCCAATGCCATGATGCCTGGTGCCCCATTACAACCCGTG	171	0	0	0	0	0	0	0	0	0	0	0	0	0	0	1	0	0	0	1	0	0	0	1	0	0	0	0	0	0	0	0	0	0	0	0	0	0
chr3|142093060|142101841|-	chr3	142093060	142101841	-	circRNA	TFDP2	ENST00000489671.5	2	3,2	67,107	GTTGTTCTTTTAAAGAATTATTGAAGACGAAGGTTTTTTTCTTTTTATTTTTTTAATGGCTTTACAGAATCTTAAATAGAATACAGTTTGACATGACGGCAAAAAATGTTGGTTTGACTTCCACAAATGCAGAAGTAAGAGGATTTATAGATCAGAATCTCAGTCCAACAAAAG	174	0	1	0	0	0	1	0	0	1	0	0	0	0	0	0	0	0	0	0	0	0	0	0	0	0	0	0	126.279	0	0	0	119.432	0	0	134.102	0	0
chr4|168511422|168512412|+	chr4	168511422	168512412	+	circRNA	PALLD	NM_001166108	1	2	990	AACACAGTTTCAGAAAACAGTTTCCAGTGCCTCTGGCCTTCCTACTGAAAGCAGACACAGAGTGCATGAAGACCGTTCAAATATGTCAGGGACCTCCTCCCATGAGTCCTTCTATGACTCCCTCTCAGACATGCAGGAAGAAAGCAAGAATACTGACTTCTTCCCGGGCCTTTCTGCTTTCCTCAGCCAGGAAGAGATAAACAAGAGTCTTGACCTGGCCCGGAGAGCCATAGCCGACTCCGAAACAGAAGATTTTGACTCGGAAAAGGAGATCTCGCAGATTTTCAGTACTTCTCCTGCAAGCCTCTGTGAACATCCTTCCCATAAGGAGACCAAATTGGGTGAACACGCCTCGAGGAGACCTCAGGATAACAGGTCAACACCTGTCCAGCCTCTGGC…	990	0	3	0	0	0	2	2	2	3	2	1	4	0	6	6	1	0	0	3	4	6	4	2	0	2	1	0	378.836	0	0	0	238.863	176.476	322.841	402.307	357.59	202.47
chr2|178684329|178689373|-	chr2	178684329	178689373	-	circRNA	TTN	ENST00000342992.10	9	129,128,127,126,125,124,123,122,121	84,84,84,78,81,114,102,84,84	TGCCAGAAATACCAAAGAAGAAAGTTCCTGAAGAAAGGAAACCTGTTCCTCGGAAGGAGGAAGAAGTTCCACCACCACCAAAAGTGCCAGCTCTGCCTAAGAAACCCGTCCCAGAGGAGAAAGTTGCAGTGCCAGTTCCTGTCGCTAAGAAAGCTCCTCCTCCCCGAGCTGAAGTCTCTAAGAAAACTGTTGTAGAAGAAAAGAGATTTGTTGCTGAAGAAAAACTATCCTTCGCAGTTCCTCAAAGAGTGGAAGTCACGCGGCACGAAGTATCTGCAGAGGAGGAATGGAGTTACTCAGAAGAGGAGGAAGGTGTGTCCATTTCAGTTTATAGagaagaagaaagagaggaggaggaagaagcagaGGTTACAGAATATGAAGTGATGGAAGAGCCTG…	795	1	0	0	2	12	19	4	1	5	5	1	4	3	0	4	0	0	0	6	3	4	2	0	3	1	2	192.715	0	0	433.276	1691.09	2269.2	352.952	161.421	670.511	893.975	202.47
chr20|35716739|35725155|-	chr20	35716739	35725155	-	circRNA	RBM39	ENST00000639702.1	4	11,10,9,8	66,138,153,118	AGAACCTATTGATAATTTAACTCCTGAGGAAAGAGATGCAAGGACAGTCTTCTGTATGCAGCTGGCGGCAAGAATTCGACCAAGGGATTTGGAAGAGTTTTTCTCTACAGTAGGAAAGGTTCGAGATGTGAGGATGATTTCTGACAGAAATTCAAGACGTTCCAAAGGAATTGCTTATGTGGAGTTCGTCGATGTTAGCTCAGTGCCTCTAGCAATAGGATTAACTGGCCAACGAGTTTTAGGCGTGCCAATCATAGTACAGGCATCACAGGCAGAAAAAAACAGAGCTGCAGCAATGGCAAACAATTTACAAAAGGGAAGTGCTGGACCTATGAGGCTTTATGTGGGCTCATTACACTTCAACATAACTGAAGATATGCTTCGTGGGATCTTTGAGCC…	475	0	0	0	0	0	0	0	0	0	0	0	0	0	0	1	0	0	0	1	0	0	1	0	0	0	0	0	0	0	0	0	0	0	0	0	0	0
chr8|132803818|132839582|+	chr8	132803818	132839582	+	circRNA	PHF20L1	ENST00000220847.8	12	6,7,8,9,10,11,12,13,14,15,16,17	214,126,83,253,189,207,57,108,165,182,100,196	GATTGGATAGCTTTAGTCAAAGCAGCTGCTGCAGCTGCAGCCAAGAACAAAACAGGGAGTAAACCTCGAACCAGCGCTAACAGCAATAAAGATAAGGATAAAGATGAGAGAAAGTGGTTTAAAGTACCTTCAAAGAAGGAGGAAACTTCAACTTGTATAGCCACACCAGACGTAGAGAAGAAGGAAGATCTGCCTACATCTAGTGAAACATTTGGACTTCATGTAGAGAACGTTCCAAAGATGGTCTTTCCACAGCCAGAGAGCACATTATCAAACAAGAGGAAAAATAATCAAGGCAACTCGTTTCAGGCAAAGAGAGCTCGACTTAACAAGATTACTGGTTTGTTGGCATCCAAAGCTGTTGGGGTTGATGGTGCTGAAAAAAAGGAAGACTACAAT…	1880	0	1	0	0	1	1	0	0	0	0	0	0	0	0	0	0	0	0	0	0	0	0	0	0	0	0	0	126.279	0	0	140.924	119.432	0	0	0	0	0
chr7|130547673|130552430|-	chr7	130547673	130552430	-	circRNA	COPG2	ENST00000425248.5	6	20,19,18,17,16,15	172,140,63,126,104,76	CTGCTGTGAGTGCTTTGGCTAAATTTGGGGCTCAGAATGAGAGTCTTCTCCCAAGCATCCTTGTACTCTTACAGAGGTGTATGATGGATACTGATGACGAGGTACGAGACAGAGCTACCTTCTATCTGAATGTGCTGCAGCAGAGGCAGATGGCACTAAATGCCACATATATCTTTAATGGTTTGACGGTCTCTGTACCAGGGATGGAAAAAGCCTTACACCAGTACACGTTGGAGCCTTCAGAAAAACCGTTTGACATGAAATCAATTCCTCTTGCTATGGCTCCTGTCTTTGAACAGAAAGCAGAAATCACACTTGTGGCTACTAAGCCAGAGAAGTTGGCTCCTTCCAGGCAAGACATTTTCCAAGAACAATTGGCTGCCATTCCTGAGTTTCTGA…	681	0	0	0	0	1	0	0	1	1	0	0	0	0	0	0	0	0	0	0	0	0	0	0	0	0	0	0	0	0	0	140.924	0	0	161.421	134.102	0	0
chr2|178675920|178684989|-	chr2	178675920	178684989	-	circRNA	TTN	ENST00000342992.10	18	144,143,142,141,140,139,138,137,136,135,134,133,132,131,130,129,128,127	75,297,84,84,84,78,84,162,78,93,75,78,207,81,84,84,84,84	TTCCTGAAGCACCTAAGAAAATTGTGCCAGAAAAGAAAGTTCCTGCTCCAGTTCCTAAAAAGGAAAAGGTGCCCCCACCTAAAGTGCCAGAAGAGCCAAAGAAACCAGTTCCAGAAAAAAAGGTTCCTCCAAAAGTCATTAAGATGGAAGAACCTCTCCCAGCCAAAGTGACTGAGAGGCACATGCAAATTACCCAGGAAGAAAAAGTTCTTGTTGCTGTAACTAAAAAAGAGGCGCCTCCAAAAGCAAGAGTGCCAGAGGAACCGAAGAGAGCTGTCCCAGAAGAAAAAGTTCTGAAACTCAAACCTAAAAGAGAGGAGGAACCACCAGCTAAAGTGACTGAATTCAGAAAAAGAGTGGTTAAAGAAGAAAAAGTATCAATTGAAGCTCCAAAAAGAG…	1896	0	1	0	1	0	1	1	0	0	0	0	3	0	1	0	3	3	0	0	4	2	1	0	8	0	1	0	126.279	0	216.638	0	119.432	88.2379	0	0	0	0
chr11|45953526|45969904|-	chr11	45953526	45969904	-	circRNA	PHF21A	NM_001352028	3	11,10,9	99,294,90	CAGGTTCAGGCAACACCTCCTCAGCCCATCAAAGTACCACAGTTTATCCCCCCTCCTAGACTCACTCCACGTCCAAACTTTCTTCCACAGGTTCGACCCAAGCCTGTGGCCCAGAATAACATTCCTATTGCCCCAGCACCACCTCCCATGCTCGCAGCTCCTCAGCTTATCCAGAGGCCCGTCATGCTGACCAAGTTCACCCCCACAACCCTTCCCACATCCCAGAATTCCATCCACCCCGTCCGTGTCGTCAATGGGCAGACTGCAACCATAGCCAAAACGTTCCCCATGGCCCAGCTCACCAGCATTGTGATAGCTACTCCAGGGACCAGACTCGCTGGACCTCAAACTGTACAGCTTAGCAAGCCAAGTCTTGAAAAACAGACAGTTAAATCTCAC…	483	0	0	0	0	0	0	0	0	0	0	0	0	0	0	0	0	0	0	1	0	0	1	0	2	0	0	0	0	0	0	0	0	0	0	0	0	0
chr17|67086828|67114403|-	chr17	67086828	67114403	-	circRNA	HELZ	ENST00000358691.9	5	32,31,30,29,28	253,517,235,571,80	GTAAAAGTGATACAAATAATTCCGGACCTGAAATTAATAAGATTCGAACACCAGAGAAAAAGCCAACAGAACCAAAACAGGTTGATTTGGAATCAAATCCACAGAACAGAAGTCCTGAATCACGTCCTAGTGTTGTTTATCCCAGTACCAAATTTCCTCGCAAAGATAATCTCAACCCAAGACACATAAATCTTCCCCTTCCTGCTCCCCACGCACAGTATGCAATCCCTAATCGCCACTTTCATCCCCTTCCCCAGCTACCAAGACCACCCTTTCCAATTCCACAGCAGCACACCTTGTTAAATCAGCAGCAGAATAATTTGCCTGAACAACCAAATCAGATACCACCTCAGCCAAATCAGGTAGTCCAGCAGCAAAGTCAGTTGAATCAGCAGCCTC…	1656	0	2	0	1	0	0	0	0	0	0	0	0	1	0	0	0	0	0	0	0	0	0	0	0	0	0	0	252.557	0	216.638	0	0	0	0	0	0	0
chr2|178640540|178646030|-	chr2	178640540	178646030	-	circRNA	TTN	ENST00000342992.10	5	170,169,168,167,166	90,75,81,69,111	AACCTGAACCTGAAAAGGTTATTGAGAAGCCAAAACTCAAACCAAGACCCCCACCTCCTCCACCTGCTCCACCTAAGGAAGATGTGAAGGAGAAAATATTCCAACTTAAAGCTATTCCAAAGAAGAAAGTTCCTGAAAAACCTCAGGTTCCAGAAAAAGTGGAGCTTACACCTCTGAAAGTGCCTGGAGGTGAAAAGAAAGTTCGCAAATTACTTCCGGAACGTAAACCTGAACCAAAGGAAGAAGTTGTTCTGAAAAGCGTTCTAAGAAAAAGACCTGAAGAAGAAGAACCTAAAGTAGAACCTAAAAAACTAGAAAAAGTTAAAAAACCTGCAGTACCAGAACCACCACCTCCAAAACCTGTTGAAGAGGTTGAAGTACCTACTGTTACAAAAAGGG…	426	0	0	0	0	0	0	0	0	0	0	0	0	0	0	0	0	1	0	0	0	0	1	0	0	0	1	0	0	0	0	0	0	0	0	0	0	0
chr6|123547339|123548612|-	chr6	123547339	123548612	-	circRNA	TRDN	NM_006073	2	4,3	33,159	CAAGCTCTATTGCCAAGATTGGCTCAGATCCTTTAAAACTGGTACGTGATGCTATGGAGGAAACCACGGACTGGATCTATGGCTTCTTTTCTTTGTTATCTGACATCATCTCATCtgaagatgaagaagatgatgatggtgacgaagatactgatAAAGGAGAAATAGATGAGCCTCCCTTGAGAAAAAAAG	192	0	2	0	1	0	0	0	0	0	0	1	0	0	0	0	0	0	0	0	0	0	0	0	0	0	0	0	252.557	0	216.638	0	0	0	0	0	0	202.47
chr8|67131950|67190759|+	chr8	67131950	67190759	+	circRNA	CSPP1	ENST00000262210.9	14	14,15,16,17,18,19,20,21,22,23,24,25,26,27	130,148,153,113,150,147,105,67,118,140,141,47,64,110	GAATACGGTTGGACAGAATGAACTGAAGATTACAAGTGATCAAGTGATAAATTCAGGATTGATTTTTGAAGATAAACCGAAACCTTCCAAACAGTCACTTCAGTCTTACCAAGAGGCTTTGCAGCAGCAGATTCGGGAaagagaagaaagaaggaagaaagaacgtgaagaaaaagaagaatatgaagctaaattagaagctgaaatgaGAACATATAATCCCTGGGGAAAAGGTGGAGGTGGTGCTCCTCTCAGGGATGCAAAAGGAAATCTGATAACTGATTTGAATAGGATGCACAGACAAAATATAGATGCCTACCATAACCCAGATGCAAGAACATATGAAGATAAAAGGGCTGTTGTATCTCTAGACCCAAATTTAGCCACTTCAAATGCTGA…	1633	0	0	0	0	0	0	0	0	0	0	0	0	0	0	0	0	0	0	0	0	0	1	1	0	0	1	0	0	0	0	0	0	0	0	0	0	0
chr5|66043076|66054951|+	chr5	66043076	66054951	+	circRNA	ERBIN	ENST00000284037.9	6	16,17,18,19,20,21	122,174,186,115,184,1546	TTATGTTTATATCAGATAATGAAAGTTTTAACCCTTCATTGTGGGAGGAACAGAGGAAACAGCGGGCTCAAGTTGCATTTGAATGTGATGAAGACAAAGATGAAAGGGAGGCACCTCCCAGGGAGGGAAATTTAAAAAGATATCCAACACCATACCCAGATGAGCTTAAGAATATGGTCAAAACTGTTCAAACCATTGTACATAGATTAAAAGATGAAGAGACCAATGAAGACTCAGGAAGAGATTTGAAACCACATGAAGATCAACAAGATATAAATAAAGATGTGGGTGTGAAGACCTCAGAAAGTACTACTACAGTAAAAAGCAAAGTTGATGAAAGAGAAAAATATATGATAGGAAACTCTGTACAGAAGATCAGTGAACCTGAAGCTGAGATTA…	2327	0	0	0	0	0	3	0	2	2	0	3	0	0	0	1	0	0	0	0	0	0	0	0	0	0	0	0	0	0	0	0	358.295	0	322.841	268.204	0	607.41
chr4|77005600|77030970|+	chr4	77005600	77030970	+	circRNA	SEPT11	ENST00000264893.10	7	3,4,5,6,7,8,9	196,187,162,97,169,133,188	GTGAGACAGGCATTGGCAAATCCACGTTAATGGACACTTTGTTCAACACCAAATTTGAAAGTGACCCAGCTACTCACAATGAACCAGGTGTTCGGTTAAAAGCCAGAAGTTATGAGCTTCAGGAAAGCAATGTACGGCTGAAGTTAACCATTGTTGACACCGTGGGATTTGGAGACCAGATAAATAAAGATGACAGCTATAAGCCGATAGTAGAATATATTGATGCCCAGTTCGAGGCCTACCTGCAAGAGGAATTGAAGATTAAACGTTCTCTCTTCAACTACCATGACACGAGGATCCATGCCTGCCTCTACTTTATTGCCCCTACTGGACATTCACTAAAGTCCCTGGATCTGGTCACCATGAAAAAGCTGGACAGTAAGGTGAACATCATTCCAA…	1132	0	0	0	0	0	0	0	0	0	0	0	0	0	0	1	0	0	0	0	0	2	0	1	0	0	0	0	0	0	0	0	0	0	0	0	0	0
chr15|77284957|77286504|-	chr15	77284957	77286504	-	circRNA	PEAK1	NM_024776	2	3,2	121,82	GAAAAGAATACTTGAGATCCATTTGTAAGGAAAGAAAAGGAAGCAACAACATAATGCCCAGAGTTGGAGCCAATTAAACCAGacgagtctcactctgtcgcccaggctggagtgcggtggcgtgatcttggctcactgcaacctctgccttccgggttcgagtaattctcctgcctcagcctcccaagcagctgggtctacag	203	0	0	0	1	2	0	0	0	0	0	0	0	1	0	0	0	0	0	0	0	0	0	0	0	0	0	0	0	0	216.638	281.849	0	0	0	0	0	0
chr7|121097698|121142141|+	chr7	121097698	121142141	+	circRNA	CPED1	ENST00000310396.9	11	6,7,8,9,10,11,12,13,14,15,16	133,169,143,73,168,105,170,71,51,187,169	AACTGCAACTTCCAGTGAGTCCCTCTGTGTGTCTGGATCAGGGAATGCAATTAAAGCCGAGTACTTCGAGTCACCTTTTAAAAACAGTGAAGCCACGTGTGTGGAAACCAGGGGACTGGAGTCGTGAACAGCTGAATGAAACGACAGTCCTTGCTCCACATGAAACAATCTTTCGAGCCGAAGATCTATCTGTGATTCTTAAAGCGTATGTGTTGGTGACGTCCTTAACCCCTTTGCGTGCATTCATTCATTCGACGGGCACAGTTTGGAATCCACCAAAGAAAAAACGCTTCACTGTCAAGCTGCAAACATTTTTTGAGACATTCCTGAGAGCCAGTTCACCTCAACAGGCTTTTGACATTATGAAGGAAGCAATTGGCAAACTACTGCTAGCGGCTG…	1439	0	0	0	0	1	0	0	0	1	0	0	1	0	0	0	0	0	0	0	0	0	0	0	0	0	0	0	0	0	0	140.924	0	0	0	134.102	0	0
chr18|58342905|58357252|+	chr18	58342905	58357252	+	circRNA	NEDD4L	NM_001144967	4	16,17,18,19	198,78,55,59	GGTGCCAAGGACTCACCCGTACGTCGGGCTGTGAAAGACACCCTTTCCAACCCACAGTCCCCACAGCCATCACCTTACAACTCCCCCAAACCACAACACAAAGTCACACAGAGCTTCTTGCCACCCGGCTGGGAAATGAGGATAGCGCCAAACGGCCGGCCCTTCTTCATTGATCATAACACAAAGACTACAACCTGGGAAGATCCACGTTTGAAATTTCCAGTACATATGCGGTCAAAGACATCTTTAAACCCCAATGACCTTGGCCCCCTTCCTCCTGGCTGGGAAGAAAGAATTCACTTGGATGGCCGAACGTTTTATATTGATCATAATAGCAAAATTACTCAGTGGGAAGACCCAAGACTGCAGAACCCAGCTATTACTGGTCCG	390	0	0	0	0	0	2	0	0	0	0	1	0	1	0	0	0	0	0	0	0	0	0	0	0	0	0	0	0	0	0	0	238.863	0	0	0	0	202.47
chr2|178651242|178664737|-	chr2	178651242	178664737	-	circRNA	TTN	ENST00000589042.5	42	208,207,206,205,204,203,202,201,200,199,198,197,196,195,194,193,192,191,190,189,188,187,186,185,184,183,182,181,180,179,178,177,176,175,174,173,172,171,170,169,168,167	78,84,84,84,84,84,84,84,84,84,84,81,81,81,84,84,90,84,84,84,81,81,81,84,84,90,84,84,84,81,81,81,84,84,90,84,84,84,84,84,78,84	TGCCTGAAGCTCTCCAAGAAATTGTCCCTGAAAAGAAAACGCTTGTGGTTCCTCTCAGAAAGCCTGAAGTCCTTCCTGATGAAGTGCCGGAGGCTCTCAGAGAAGTTGTCCCGGAAAAGAAAGTGCATCCTCCCCAAAGGGCTGAAGTTGTACCTGTCAAAGTGCACGAAGCTCCCAAAGAGATTATCCCTGAAAAGAAAGTGTCGGTGGTGCCTCCTAAAAAGCCTGAAGTCCCACCTGTTAAAGTGCCAGAAGCTTCCAAAGAGGTTATCCGCGAAGAGAAAGTGCCCTTGGCTCCTCCTAAAGAGCCTGAAGTCCCACCTGTTAAAGTACCAGAGCCTCCCAAAGAAGTAGTTCCTGAAAAGAAAGCGCCAGTGGCTCCTCCTAAAGAGCCTGAAG…	3507	0	0	0	0	0	0	0	1	1	1	0	0	0	0	0	0	0	0	0	0	0	0	0	0	0	0	0	0	0	0	0	0	0	161.421	134.102	178.795	0
chr7|7588497|7596461|+	chr7	7588497	7596461	+	circRNA	MIOS	ENST00000340080.8	4	8,9,10,11	66,159,153,205	TATGAAAACAAAGTTGCAGTACGTGACAGAGTGGCATTTGCTTGTAAATTCCTTAGTGATACTCAGTTAAATAGATACATCGAAAAGTTGACCAATGAAATGAAAGAGGCTGGAAATTTGGAAGGAATTTTGCTTACAGGCCTTACTAAAGATGGAGTGGACTTAATGGAGAGTTATGTTGATAGAACTGGAGATGTTCAAACAGCAAGTTACTGTATGTTACAGGGTTCACCTTTAGATGTTCTTAAAGATGAAAGGGTTCAGTACTGGATTGAGAATTATAGAAATTTATTAGATGCCTGGAGGTTTTGGCATAAACGAGCTGAATTTGATATTCACAGGAGTAAGTTGGATCCCAGTTCCAAGCCTTTAGCACAAGTTTTTGTGAGTTGCAATTTC…	583	0	0	0	0	0	0	0	0	1	1	0	1	0	0	0	0	0	0	0	0	0	0	0	0	0	0	0	0	0	0	0	0	0	0	134.102	178.795	0
chr14|60458677|60471739|-	chr14	60458677	60471739	-	circRNA	C14orf39	NM_174978	9	14,13,12,11,10,9,8,7,6	62,59,86,77,128,92,121,43,188	AGAAATGTATCATGATTATATATGTCAGTATAAAGAAGTTTTGAAGCAGTACCAACTAAAATACTCAGAAACACCCTTTTCACGTGAATATTATGAGAAGAAAAGAGAACATGAAGAAATTCAAAGCAGAGTGTTGGCATGTACTGAACAATTAAAAATGAATGAAACAATTTTTATGAAATTTCGAGTGCCTGCTCCCTTTCCATCACTTACTAAATGGACTTTAAACATTGTTAATTTGAGATGTGAAACACAAGATATTCTTAAACATGCCAGCAATCTTACCAAAAGTTCATCCGAATTGAAGAAAGAAGTAGATGAAATGGAAATAGAAATTAATTATTTAAACCAGCAGATATCTAGGCATAATGAAACTAAGGCTCTTTCAGAAACTCTGGA…	856	0	0	0	1	0	0	0	1	0	1	0	0	0	0	0	0	0	0	0	0	0	0	0	0	0	0	0	0	0	216.638	0	0	0	161.421	0	178.795	0
chr2|175080659|175118369|-	chr2	175080659	175118369	-	circRNA	ATF2	ENST00000264110.6	8	13,12,11,10,9,8,7,6	106,207,150,87,115,179,129,119	ATCAGACCCCAACACCAACAAGATTCTTGAAAAACTGTGAAGAAGTGGGTTTGTTTAATGAGTTGGCGAGTCCATTTGAGAATGAATTCAAGAAAGCTTCAGAAGATGACATTAAAAAAATGCCTCTAGATTTATCCCCTCTTGCAACACCTATCATAAGAAGCAAAATTGAGGAGCCTTCTGTTGTAGAAACAACTCACCAGGATAGTCCTTTACCTCACCCAGAGTCTACTACCAGTGATGAGAAGGAAGTACCATTGGCACAAACTGCACAGCCCACATCAGCTATTGTTCGTCCAGCATCATTACAGGTTCCCAATGTGCTGCTTACAAGTTCTGACTCAAGTGTAATTATTCAGCAGGCAGTACCTTCACCAACCTCAAGTACTGTAATCACCC…	1092	0	0	0	0	0	0	2	0	1	1	0	0	0	0	0	0	0	0	0	0	0	0	0	0	0	0	0	0	0	0	0	0	176.476	0	134.102	178.795	0
chr2|178681375|178684082|-	chr2	178681375	178684082	-	circRNA	TTN	ENST00000342992.10	5	134,133,132,131,130	75,78,207,81,84	TGCCAGAGGAACCGAAGAGAGCTGTCCCAGAAGAAAAAGTTCTGAAACTCAAACCTAAAAGAGAGGAGGAACCACCAGCTAAAGTGACTGAATTCAGAAAAAGAGTGGTTAAAGAAGAAAAAGTATCAATTGAAGCTCCAAAAAGAGAACCTCAACCCATCAAAGAAGTAACTATAATGGAAGAGAAAGAAAGGGCTTATACCCTAGAAGAAGAAGCTGTTTCAGTACAACGGGAAGAAGAATATGAGGAATATGAAGAATATGATTATAAAGAATTTGAGGAGTATGAACCAACAGAAGAATATGACCAATATGAAGAATACGAGGAGCGGGAGTATGAACGATATGAAGAGCATGAAGAATACATCACAGAACCAGAGAAGCCTATCCCTGTAAAGC…	525	9	28	0	11	12	21	17	9	18	11	11	12	5	17	14	11	12	10	19	30	21	2	3	44	14	11	1734.44	3535.8	0	2383.02	1691.09	2508.06	1500.04	1452.78	2413.84	1966.74	2227.17
chr3|9388086|9390497|-	chr3	9388086	9390497	-	circRNA	THUMPD3-AS1	NR_132781	2	3,2	41,208	gttgctccttgagggcaggacagttcttatGGCTTTATCCGTTGCGTAAGCACAGAgaggtctgcgaggtcaaaactattgtcatgatagcaagatgcctgtctttttcatttattctcacggtgtgcagaggctacatgatgtgtgatgacatcctcattgatgttaatgaatggtgctatacttgaattttctaaggtgtcattagcaattctcctgcctcagcctcctgcataactgggactacag	249	0	0	0	0	0	0	0	0	0	0	0	0	0	0	1	0	0	0	1	1	0	0	0	0	0	0	0	0	0	0	0	0	0	0	0	0	0
chr7|92070904|92101056|+	chr7	92070904	92101056	+	circRNA	AKAP9	NM_147185	18	28,29,30,31,32,33,34,35,36,37,38,39,40,41,42,43,44,45	105,153,180,1074,141,486,64,122,192,189,145,220,151,669,209,106,183,201	GTAGAGGACCGAAAACACTTTGGAGCTGTAGAAGCTAAACCAGAATTGTCCCTAGAAGTACAATTGCAGGCTGAACGAGATGCCATAGACAGAAAGGAAAAAGAGATTACAAACTTAGAAGAGCAATTAGAACAGTTTAGAGAAGAACTGGAAAATAAGAATGAAGAAGTTCAACAATTACATATGCAATTAGAAATACAGAAAAAGGAATCTACTACCCGCCTACAAGAACTTGAACAGGAAAACAAATTATTTAAGGATGACATGGAGAAACTGGGACTTGCCATAAAGGAATCTGATGCCATGTCTACTCAAGACCAACATGTGCTATTTGGGAAATTTGCTCAAATAATACAGGAAAAAGAGGTAGAAATTGACCAATTAAATGAACAAGTTACG…	4590	2	6	0	2	0	0	0	3	1	1	0	2	0	0	1	1	0	0	0	0	0	1	0	1	0	0	385.431	757.671	0	433.276	0	0	0	484.262	134.102	178.795	0
chr2|73447959|73455295|+	chr2	73447959	73455295	+	circRNA	ALMS1	ENST00000484298.5	2	7,8	6108,134	GAGACACTTCTAAAGGAGGCATAGCTAAAGTTACTCAATCCAACTTGAAGTCAGGCATCACTACCACTCCTGTTGATTCAGACATTGGATCTCATTTATCCTTGTCCCTTGAGGACCTGTCTCAGTTGGCTGTAAGTTCTCCTCTAGAAACTACTACTGGTCAACACACTGATACTCTCAACCAAAAGACATTAGCAGATACTCATCTAACTGAAGAGACTCTGAAAGTCACAGCTATTCCTGAACCAGCTGACCAGAAGACTGCAACACCAACAGTACTCTCTAGTTCCCACTCACATAGGGGGAAGCCCAGCATTTTCTACCAGCAGGGCTTGCCAGACAGTCATCTAACTGAAGAGGCTTTGAAAGTTTCAGCTGCTCCTGGACTAGCTGACCAGA…	6242	0	5	0	1	3	6	7	2	2	3	0	2	0	0	4	6	1	0	5	2	8	8	3	0	10	4	0	631.393	0	216.638	422.773	716.589	617.665	322.841	268.204	536.385	0
chr1|13769117|13773188|+	chr1	13769117	13773188	+	circRNA	PRDM2	ENST00000491134.5	2	4,5	56,111	ACCAAGCGGAGCAGCCAGCTGGCAGTAGCGCCCTGTAGGACCCCCAGGACCCGATGGGAAGAAAAAATCCCAGGAAAATAAAAACAAAGGAAACAAAATCCAAGACATACAACTGAAGACAAGTGAGCCAGATTTCACCTCTGCAAATATGAGAGATTCTGCAGAAG	167	0	0	0	0	0	0	0	0	0	0	0	0	0	0	0	0	0	0	0	2	2	0	1	0	0	0	0	0	0	0	0	0	0	0	0	0	0
chr2|151657982|151672680|-	chr2	151657982	151672680	-	circRNA	NEB	ENST00000409198.5	12	48,47,46,45,44,43,42,41,40,39,38,37	108,105,207,312,108,105,207,312,108,105,207,312	TATAAATACAAGGAAGCTTATGAGAAGTCAAAGGGAAAGCATGTGGGTTTCAGAAGCCTCCAGGATGATCCCAAGCTGGTCCACTATATGAATGTGGCAAAGCTGCAGTCTGATCGTGAATACAAGAAGAACTATGAGAACACCAAAACCAGCTACCATACCCCTGGGGACATGGTTAGCATCACAGCTGCAAAGATGGCCCAGGATGTCGCTACCAATGTCAACTACAAACAGCCATTGCATCATTACACATACCTACCTGACGCCATGAGTCTTGAGCATACGAGGAATGTCAATCAAATTCAGAGTGATAATGTGTATAAAGACGAGTATAACAGCTTCTTGAAGGGCATCGGATGGATCCCTATTGGTTCCCTGGAGGTGGAGAAGGTCAAGAAA…	2196	0	0	0	1	0	0	4	2	0	0	0	4	2	0	0	0	0	0	0	2	0	0	0	0	0	1	0	0	0	216.638	0	0	352.952	322.841	0	0	0
chr2|151560591|151561312|-	chr2	151560591	151561312	-	circRNA	NEB	ENST00000409198.5	3	97,96,95	108,105,105	CTACAATATACAGCAGCAGGTAAAGAAAATCTACAAAACTATAATCTGGTCACAGACACGCCCCTCTATGTGACTGCTGTTCAGAGTGGCATTAATGCCAGTGAGGTAAAATATAAAGAAAATTATCATCAGATTAAGGACAAATACACAACAGTTCTAGAAACAGTGGATTATGACAGAACCAGAAACCTGAAGAATCTTTACAGCAGTAACCTGTACAAGGAGGCCTGGGATAGAGTGAAAGCCACCAGCTACATCCTGCCTTCCAGCACCTTGTCCCTGACACACGCCAAGAACCAGAAGCATCTGGCCAGCCAT	318	0	0	0	0	0	0	0	0	0	0	0	0	0	0	0	0	0	0	1	1	1	0	0	0	0	0	0	0	0	0	0	0	0	0	0	0	0
chr10|72715110|72715902|+	chr10	72715110	72715902	+	circRNA	MCU	NR_073062	2	2,3	116,49	GTCTTTCACTACCATTCCTACAGTGATTGGCAAGATACCGTTTCTACCTCACTCTCCATGTACCATGCCAGTGACATCTTAGCTGCTAGAGTGTGGAGCTGGCCTGTGGGAGTCAAGTATTGGTGATGTGACCTGTTCACGCAGGGGAAACTTGAACATTCGCAG	165	0	0	0	0	0	0	0	0	0	0	0	0	0	0	0	0	0	0	2	2	0	0	0	0	0	1	0	0	0	0	0	0	0	0	0	0	0
chr15|50643339|50663046|-	chr15	50643339	50663046	-	circRNA	TRPM7	ENST00000646667.1	4	5,4,3,2	214,199,39,80	TCCCAGAAATCCTGGATAGAAAGCACTTTGACCAAGAGGGAATGTGTATATATTATACCAAGTTCCAAGGACCCTCACAGATGCCTTCCAGGATGTCAAATTTGTCAGCAACTCGTCAGGTGTTTTTGTGGTCGCTTGGTCAAGCAACATGCTTGTTTTACTGCAAGTCTTGCCATGAAATACTCAGATGTGAAATTGGGTGACCATTTTAATCAGGCAATAGAAGAATGGTCTGTGGAAAAGCATACAGAACAGAGCCCAACGGATGCTTATGGAGTCATAAATTTTCAAGGGGGTTCTCATTCCTACAGAGCTAAGTATGTGAGGCTATCATATGACACCAAACCTGAAGTCATTCTGCAACTTCTGCTTAAAGAATGGCAAATGGAGTTACCCAAA…	532	0	2	0	0	0	0	3	0	0	1	0	0	0	0	0	0	0	0	0	0	0	0	0	0	0	0	0	252.557	0	0	0	0	264.714	0	0	178.795	0
chr2|178663265|178673710|-	chr2	178663265	178673710	-	circRNA	TTN	ENST00000589042.5	22	173,172,171,170,169,168,167,166,165,164,163,162,161,160,159,158,157,156,155,154,153,152	84,84,84,84,84,78,84,75,84,84,78,84,84,84,75,84,78,81,297,75,69,78	TGCCTGAAGTGATTAAGAAAGCAGTACCTGAAGCACCTACTCCTGTTCCTAAAAAAGTGGAGGCACCACCAGCTAAAGTGTCAAAGAAAATTCCTGAGGAAAAAGTACCTGTTCCTGTTCAGAAAAAAGAGGCACCCCCAGCCAAAGTGCCTGAAGTACCAAAGAAAGTCCCAGAAAAGAAAGTCCTTGTGCCTAAAAAGGAAGCTGTTCCCCCAGCTAAAGGGAGAACTGTCCTTGAAGAAAAAGTATCAGTTGCCTTCCGCCaagaagtagtagtaaaagaaagactagaattagaagtagtagaagcagaagtggaagaaattccggaagaagaagaGTTCCATGAAGTTGAAGAATATTTTGAAGAAGGCGAGTTTCATGAAGTAGAAGAATTCA…	1992	0	0	0	1	0	1	0	0	2	0	5	0	4	0	0	0	0	0	0	1	0	0	0	0	0	0	0	0	0	216.638	0	119.432	0	0	268.204	0	1012.35
chr2|178723855|178729169|-	chr2	178723855	178729169	-	circRNA	TTN	ENST00000342992.10	9	70,69,68,67,66,65,64,63,62	288,279,282,279,282,279,288,279,279	AACCACCATCATTCATTAAGAAGATAGAAAATACCACTACTGTTTTGAAAAGTTCTGCCACCTTTCAGAGTACCGTGGCAGGTTCTCCTCCTATTTCTATAACCTGGCTAAAGGATGATCAGATTCTTGATGAAGATGATAATGTCTATATTTCATTTGTGGACAGTGTGGCCACACTTCAAATCAGAAGTGTGGATAATGGACACAGTGGGAGATATACCTGTCAAGCCAAGAATGAGTCAGGAGTTGAGAGGTGTTATGCTTTCCTTTTAGTACAAGAACCAGCTCAAATCGTAGAGAAAGCTAAATCAGTTGATGTTACGGAGAAAGATCCCATGACCTTGGAATGTGTTGTGGCTGGAACACCAGAACTCAAAGTGAAATGGCTTAAAGACGGGA…	2535	0	0	0	0	0	0	0	0	0	0	0	0	0	0	1	0	0	0	0	1	0	1	0	0	0	0	0	0	0	0	0	0	0	0	0	0	0
chr4|51863436|51891851|+	chr4	51863436	51891851	+	circRNA	DCUN1D4	ENST00000509376.5	5	2,3,4,5,6	71,115,92,677,92	ATTTTCAGCTGAACTCTCATCTCTCAACACTGGCAAATATTCATAAGATCTACCACACCCTTAATAAGCTGGAAGTCTGCGGTCTTGCAGTTCTTCAGACTGCTTTAATAAAGTGATGCCACCAAGGAAAAAGAGAAGACCTGCCTCTGGAGATGATTTATCTGCCAAGAAAAGTAGACATGATAGCATGTATAGAAAATATGATTCGACTAGAATAAAGACTGAAGAAGAAGCCTTTTCAAGTAAAAGGTGCTTGGAATGGTTCTATGAATATGCAGGAACTGATGATGTTGTAGGCCCTGAAGGCATGGAGAAATTTTGTGAAGACATTGGTGTTGAACCAGAAAACGTGAGTCAAACTTACTGAGTTGGGTGAATCAGTTGGTTGTTTTTCATACT…	1047	2	0	0	2	0	1	0	1	0	0	0	0	2	2	1	0	5	0	3	0	3	4	0	9	2	0	385.431	0	0	433.276	0	119.432	0	161.421	0	0	0
chr2|151514817|151514928|-	chr2	151514817	151514928	-	circRNA	NEB	ENST00000409198.5	1	131	111	AAAGAATATAGGAAAGATTATGAAGAGTCCATTAAAGGCAGAAACCTGACTGGCCTGGAGGTCACGCCAGCTTTGTTACATGTCAAATATGCAACTAAAATAGCAAGCGAG	111	2	2	0	1	1	0	0	0	1	0	0	0	0	2	1	1	3	7	1	4	1	0	0	1	0	4	385.431	252.557	0	216.638	140.924	0	0	0	134.102	0	0
chr2|178649816|178681171|-	chr2	178649816	178681171	-	circRNA	TTN	ENST00000342992.10	31	165,164,163,162,161,160,159,158,157,156,155,154,153,152,151,150,149,148,147,146,145,144,143,142,141,140,139,138,137,136,135	78,108,84,78,84,84,84,84,84,84,84,84,90,78,81,297,75,69,78,96,75,75,297,84,84,84,78,84,162,78,93	TGCCTGAAGAACCAAAGAAAGTTTTTGAGGAAAAAATACGTATTTCAATTACCAAACGTGAAAAAGAGCAGGTGACTGAACCCGCTGCTAAAGTGCCCATGAAGCCCAAGAGGGTTGTCGCAGAAGAAAAAGTACCTGTCCCTAGAAAAGAAGTAGCACCACCTGTTAGAGTGCCAGAAGTGCCTAAAGAACTTGAACCAGAAGAGGTTGCCTTTGAAGAGGAAGTTGTAACCCATGTAGAAGAATATCTTGTAGAAGAAGAAGAAGAGTACATTCATGAAGAAGAGGAGTTCATAACTGAGGAAGAAGTGGTGCCAGTGATACCAGTCAAAGTGCCTGAGGTACCCAGGAAACCTGTTCcagaagagaagaaacctgttcctgttcccaagaagaagG…	3078	0	0	0	0	0	1	0	0	0	1	0	1	0	0	0	0	0	0	0	0	0	0	0	0	0	0	0	0	0	0	0	119.432	0	0	0	178.795	0
chr2|54050957|54057360|+	chr2	54050957	54057360	+	circRNA	ACYP2	ENST00000458030.3	2	3,4	93,122	atacaaggtctcgctgttctacctaggctgttctagaactcctaatgtcaagctatcctcctgcctcggcctcccatgctgttgggattacagCTATAAATTCATACAATTATCAGAGTTTGGTTTTGGTCAAGTCATAATTGTGAGTGAAGAACCATGGAAGGAGAACATTTCTTGCTCATCAACTACTTTCATAAAATCAACAATTTGCTTAA	215	1	0	0	1	1	0	0	0	0	0	0	0	0	0	0	0	0	0	0	0	0	0	0	0	0	0	192.715	0	0	216.638	140.924	0	0	0	0	0	0
chr13|20788485|20827179|-	chr13	20788485	20827179	-	circRNA	XPO4	NM_022459	14	20,19,18,17,16,15,14,13,12,11,10,9,8,7	131,119,181,294,175,170,160,178,146,143,177,175,158,113	TGGGCAGACATTATATAGCTATGTTTGAATCCTCGCAAAATGTGCTGTTGAAGCCAACAGAGTCCTGGCGGGAGACTCTTCTGGACAGCAGAGTTATGGAGCTTTTCTTCACAGTACATCGAAAAATCAGAGAAGATTCAGATATGGCACAAGATTCTCTGCAGTGCCTTGCCCAGTTAGCTTCTCTTCATGGACCCATCTTCCCAGATGAAGGATCACAAGTTGATTATCTAGCACACTTCATTGAGGGATTACTGAATACTATCAATGGAATTGAAATAGAAGATTCTGAAGCTGTGGGGATCTCCAGCATTATCAGCAACCTGATAACCGTGTTCCCACGAAATGTTTTAACTGCCATTCCAAGTGAACTTTTCTCCTCCTTTGTTAACTGCCTCA…	2320	0	2	0	0	0	1	1	2	8	0	0	0	2	0	0	0	0	0	0	0	0	0	0	0	1	0	0	252.557	0	0	0	119.432	88.2379	322.841	1072.82	0	0
chr8|100268784|100288267|-	chr8	100268784	100288267	-	circRNA	RNF19A	NM_001353837	4	5,4,3,2	163,145,209,767	AACATCCATGATAGCAGTCTTCTGTAAATCGAACTTTTCAAGAATTCTCTGAAGGAACCAAGTAGGATATTCTTACATCATGACTTAATGTGAATGCAAGAACAAGAAATAGGTTTTATCTCTAAATATAATGAAGGGCTGTGTGTAAACACTGACCCTGTCTCAATTCTAACAAGCATTTTAGACATGAGTTTACATCGGCAAATGGGTTCAGATCGAGATCTTCAGTCCTCTGCTTCATCTGTGAGCTTGCCTTCAGTCAAAAAGGCACCCAAAAAAAGAAGAATTTCAATAGGCTCCCTGTTTCGGAGGAAAAAAGATAACAAACGTAAATCAAGGGAGCTAAATGGCGGGGTGGATGGAATTGCAAGTATTGAAAGTATACATTCTGAAATGTGT…	1284	0	0	0	0	0	1	0	0	1	1	0	0	0	0	0	0	0	0	0	0	0	0	0	0	0	0	0	0	0	0	0	119.432	0	0	134.102	178.795	0
chr18|8076454|8088851|+	chr18	8076454	8088851	+	circRNA	PTPRM	ENST00000580170.5	3	9,10,11	110,202,103	TCCCAGGTGCTGTTCCCACTGAATCCATACAAGGAAGTACCTTTGAAGAGAAGATATTTCTTCAGTGGAGAGAACCAACTCAAACATATGGTGTAATCACTTTATATGAGATCACCTACAAAGCAGTCAGTTCCTTTGACCCAGAAATAGATTTATCCAATCAGAGTGGAAGAGTTTCAAAGCTGGGAAATGAAACCCATTTTCTGTTTTTTGGACTGTATCCGGGGACCACATACTCCTTTACCATCCGAGCTAGCACAGCTAAGGGTTTTGGGCCTCCAGCAACAAACCAGTTCACCACCAAAATATCAGCACCCTCTATGCCAGCTTATGAACTTGAGACACCTTTGAATCAAACTGACAATACCGTGACAGTCATGCTGAAACCTGCCCACAGCA…	415	0	0	0	0	0	0	0	0	0	0	0	0	0	0	0	0	0	0	1	2	2	0	0	0	0	0	0	0	0	0	0	0	0	0	0	0	0
chr3|184913518|184940243|+	chr3	184913518	184940243	+	circRNA	VPS8	ENST00000287546.8	11	25,26,27,28,29,30,31,32,33,34,35	43,73,120,72,120,57,83,85,99,90,47	ATGAACAAGTTGTTATGGGCAATAAGCTCCTTGTATATATTAGCTGTTGTCTAGCAGGTCGTGCCTATCCCCTTGGTGACATCCCTGAAGATCTGGTTCCCTTGGTTAAAAACCAGGTTTTTGAATTTCTAATTCGCCTGCATTCAGCAGAGGCTTCTCCTGAGGAAGAAATCTATCCTTACATTCGGACTTTGCTACATTTTGACACAAGAGAATTTCTAAATGTATTGGCACTGACTTTTGAAGATTTTAAAAATGACAAGCAAGCTGTGGAATATCAACAGCGAATTGTGGATATTTTGTTGAAAGTTATGGTGGAGAATTCAGACTTTACCCCCTCACAAGTAGGATGTCTCTTTACCTTCCTTGCTCGGCAGCTTGCAAAGCCTGACAACACCT…	889	0	0	0	0	0	0	0	0	0	0	0	0	0	0	1	0	0	0	0	2	0	0	1	0	0	0	0	0	0	0	0	0	0	0	0	0	0
chr6|123265317|123279082|-	chr6	123265317	123279082	-	circRNA	TRDN	NM_006073	9	33,32,31,30,29,28,27,26,25	21,45,18,48,48,27,30,30,27	GCAAAGAAGTCAAGCCTAAACCTCCACAACTACAAGGAAAAAAGGAAGAGAAGCCAGAGCCCCAAATTAAAAAAGAAGCAAAACCAGCTATATCTGAAAAAGTGCAAATACACAAACAAGACATAGTGAAACCAGAAAAGACTGTTTCTCATGGTAAACCAGAAGAAAAAGTTCTCAAGCAGGTAAAAGCTGTCACAATAGAAAAAACAGCCAAGCCCAAACCAACAAAAAAAGCTGAACATCGAGAAAGAGAACCTCCATCTATAAAAACAGACAAACCAAAACCAACTCCAA	294	0	0	0	1	0	0	0	0	0	0	0	1	1	0	0	0	0	0	0	0	0	0	0	0	0	0	0	0	0	216.638	0	0	0	0	0	0	0
chr7|35638349|35673278|-	chr7	35638349	35673278	-	circRNA	HERPUD2	ENST00000396081.5	4	5,4,3,2	123,155,114,78	TTGACGAAGGATCAGAGATTGGTGTATTCGGGCAGACTGCTTCCCGATCATCTGCAGCTGAAAGACATTCTCAGAAAACAAGATGAGTATCATATGGTTCATCTAGTATGTACTTCTCGGACTCCTCCCAGTTCTCCAAAATCCAGCACCAATAGAGAAAGTCATGAAGCATTGGCATCCAGCAGCAATTCTAGTTCAGATCATTCAGGATCAACAACTCCATCATCTGGTCAAGAAACCTTGTCTTTAGCTGTGGGTTCTTCCTCAGAAGGATTGAGGCAGCGTACCCTTCCACAAGCACAAACTGACCAAGCACAGAGTCACCAGTTTCCATATGTAATGCAAGGAAATGTAGACAACCAATTTCCTGGGCAAGCTGCTCCACCTGGATTCCCAGTG…	470	1	2	0	0	0	0	0	1	0	0	0	0	0	0	0	0	0	0	0	0	0	0	0	0	0	0	192.715	252.557	0	0	0	0	0	161.421	0	0	0
chr6|75634706|75703072|+	chr6	75634706	75703072	+	circRNA	SENP6	ENST00000370010.6	14	5,6,7,8,9,10,11,12,13,14,15,16,17,18	105,71,146,298,230,168,34,195,227,110,117,120,93,428	TGAAAATACGCAAAATACGTCATTATGTTCTGGAACTGTAGTTCATGGTAGACGTTTTCATCATGCTCATGCACAGATACCAGTAGTAAAAACAGCAGCCCAAAGGAAAGAATACCCACCTCATGTCCAAAAAGTTGAAATTAATCCTGTAAGGTTAAGTCGGCTCCAAGGTGTTGAACGTATAATGAAGAAAACAGAAGAGTCCGAATCACAAGTGGAGCCTGAAATTAAGAGGAAAGTACAACAGAAACGACACTGTAGTACCTATCAGCCTACTCCTCCTCTATCTCCTGCTTCAAAAAAATGTTTAACCCATTTAGAGGATTTGCAAAGAAATTGCAGACAAGCTATTACTTTGAATGAGTCTACTGGACCATTATTAAGAACGTCAATTCATCA…	2342	0	1	0	0	0	1	0	0	0	1	0	0	0	0	0	0	0	0	0	0	0	0	0	0	0	0	0	126.279	0	0	0	119.432	0	0	0	178.795	0
chr2|167239854|167254165|+	chr2	167239854	167254165	+	circRNA	XIRP2	ENST00000409043.5	4	6,7,8,9	111,73,134,134	GAGGCAATTCATAGCAGCCAGGTTGGCACTTCAAGAAGCAGCCAGGAAATGGCAAGAAATGAACAAGAAGGGTCCAAAGTACAGAAAATTGATGTTCATGGAACAGAAATGGTCTCTCATCTTGAAAAGCACACCGAGGAAGTAAACCAAGCATCTCAGTTTCATCAATATGTTCAAGAAACTGTCATTGATACACCTGAGGATGAAGAGATTCCAAAGGTTTCGACTAAGTTGTTAAAAGAGCAGTTTGAAAAGTCTGCCCAGGAAAAGATCCTTTATTCTGACAAAGAGATGACAACCCCAGCCAAGCAGATTAAGAAGCTGCTGCTCCAAGACAAGGAAATATGTATACTTTGTCAAAAGACAGTTTATCCAATGGAGTGCCTAGTGGCAGACAAG…	452	0	0	0	0	0	2	5	0	0	0	0	0	0	0	4	0	0	0	3	4	0	3	2	0	0	1	0	0	0	0	0	238.863	441.189	0	0	0	0
chr2|178684329|178684413|-	chr2	178684329	178684413	-	circRNA	TTN	ENST00000342992.10	1	129	84	TGACTGAGAGGCACATGCAAATTACCCAGGAAGAAAAAGTTCTTGTTGCTGTAACTAAAAAAGAGGCGCCTCCAAAAGCAAGAG	84	1	1	0	3	3	2	1	0	0	0	0	1	1	0	0	0	0	1	0	0	0	0	0	3	0	0	192.715	126.279	0	649.913	422.773	238.863	88.2379	0	0	0	0
chr6|123464905|123464983|-	chr6	123464905	123464983	-	circRNA	TRDN	NM_006073	1	10	78	GACAAAGCCCAGCCATTCCACCTCCCTTACCGACAGAACAAGCTTCCAGACCCACTCCGGCATCACCTGCCCTTGAAG	78	1	2	0	1	4	0	1	1	0	0	0	0	1	1	0	0	0	0	0	0	0	0	0	0	1	0	192.715	252.557	0	216.638	563.698	0	88.2379	161.421	0	0	0
chr22|27894554|27914347|-	chr22	27894554	27914347	-	circRNA	PITPNB	NM_001284278	6	7,6,5,4,3,2	84,75,8,92,146,31	CCGTGTGGTTTTGCCATGTTCTGTTCAGGAGTATCAGGTTGGGCAGCTTTACTCTGTTGCAGAAGCTAGTAAGAATGAGACTGGTGGTGGAGAAGGAATTGAAGTCTTAAAGAATGAACCTTATGAGAAGGATGGAGAAAAGGGACAGTATACGCACAAAATTTATCACCTAAAGAGCAAAGTGCCTGCATTCGTGAGGATGATTGCTCCCGAGGGCTCCTTGGTGTTTCATGAGAAAGCCTGGAATGCGTACCCCTACTGTAGAACAATTGTAACGAATGAATATATGAAAGATGATTTCTTCATTAAAATCGAAACATGGCACAAACCAGACTTGGGAACATTAGAAAATGTACATGGTTTAGATCCAAACACATGGAAAACTGTTGAAATTGTCCA…	436	0	0	0	0	0	0	0	0	0	0	0	0	0	0	0	0	1	0	1	0	1	0	3	0	0	0	0	0	0	0	0	0	0	0	0	0	0
chr4|42503449|42524847|-	chr4	42503449	42524847	-	circRNA	ATP8A1	ENST00000381668.9	4	24,23,22,21	65,139,140,85	GACACTGTAATTTATGATCGACTGGCAGAGACGTCAAAATACAAAGAAATTACCCTAAAACATTTAGAGCAGTTTGCTACAGAAGGGTTAAGAACTTTATGTTTTGCTGTGGCTGAGATTTCAGAGAGCGACTTTCAGGAGTGGCGAGCAGTCTATCAGCGAGCATCTACATCTGTGCAGAACAGGCTACTCAAACTCGAAGAGAGTTATGAGTTGATTGAAAAGAATCTTCAGCTACTTGGAGCAACAGCCATTGAGGATAAATTACAAGATCAAGTGCCTGAAACCATAGAAACGCTAATGAAAGCAGACATCAAAATCTGGATCCTTACAGGGGACAAGCAAGAAACTGCCATTAACATCGGACACTCCTGCAAACTGTTGAAGAAGAACATGGGA…	429	1	0	0	0	0	0	0	0	0	0	0	1	1	0	0	0	0	0	0	0	0	0	0	0	0	0	192.715	0	0	0	0	0	0	0	0	0	0
chr3|172247532|172298787|+	chr3	172247532	172298787	+	circRNA	FNDC3B	NM_022763	5	5,6,7,8,9	244,282,59,152,60	GTGATTGAAGATAGTACTGGAGTCCGCCGGGTGGTGGTCACACCCCAGTCTCCTGAGTGTTATCCCCCAAGCTACCCCTCAGCCATGTCTCCAACCCATCATCTCCCTCCCTATCTGACTCACCATCCACATTTTATTCATAACTCACACACGGCTTACTACCCACCTGTTACCGGACCTGGAGATATGCCGCCTCAGTTTTTTCCCCAGCATCATCTTCCCCACACAATATATGGTGAGCAAGAAATTATACCATTTTATGGAATGTCAACCTACATCACCCGAGAAGACCAGTACAGCAAGCCTCCGCACAAAAAACTGAAAGACCGCCAGATCGATCGCCAGAACCGCCTCAACAGCCCTCCTTCTTCTATCTACAAAAGCAGCTGCACAACAGTA…	797	0	0	0	1	0	0	0	1	1	0	0	0	0	0	0	0	0	0	0	0	0	0	0	0	0	0	0	0	0	216.638	0	0	0	161.421	134.102	0	0
chr4|120754552|120811449|-	chr4	120754552	120811449	-	circRNA	PRDM5	NM_001300823	7	13,12,11,10,9,8,7	86,94,161,94,158,85,80	GAGATCCTAAGAAAAAGCTTATATGTTCAGTGTGCAATAAAAAGTGTTCTTCAGCATCAAGCCTACAGGAACATAGAAAGATTCATGAGATATTTGATTGTCAAGAATGTATGAAGAAATTTATTTCAGCTAATCAGCTAAAACGTCATATGATCACCCACTCAGAAAAACGACCCTATAATTGCGAGATTTGTAATAAGTCTTTCAAGAGGCTTGATCAAGTGGGTGCTCACAAAGTAATACACAGCGAAGACAAACCTTACAAATGCAAACTTTGTGGAAAGGGATTTGCCCACAGAAATGTTTACAAGAATCATAAGAAGACCCACTCTGAGGAGAGACCGTTCCAATGTGAAGAATGTAAAGCTTTGTTCCGGACCCCATTTTCTTTACAGAGAC…	758	0	0	0	0	0	0	0	0	0	0	0	0	0	0	1	0	0	0	0	0	1	0	1	0	0	0	0	0	0	0	0	0	0	0	0	0	0
chr3|142355400|142359931|-	chr3	142355400	142359931	-	circRNA	XRN1	ENST00000264951.8	3	32,31,30	96,208,70	CTAATAGAGAAGCCGATGTACTATTTGAAGTATTATTTGATGAAGAATTTCCTGGAGGGTTAACAATAAGATGCTCACCTGGTAGAGGTTATCGACTGCCAACAAGTGCCTTGGTGAACCTTTCTCATGGGAGTCGCTCTGAAACTGGAAATCAGAAGTTGACAGCCATCGTAAAACCACAACCAGCTGTACATCAACATAGCTCAAGTTCATCAGTTTCCTCTGGGCATTTGGGAGCCCTCAACCATTCCCCTCAATCACTTTTTGTTCCTACTCAAGTACCTACTAAAGATGATGATGAATTCTGCAACATTTGGCAGTCCTTACAGGGATCTGGAAAGATGCAATACTTTCAGCCAACTATACAAGAGAAG	374	1	0	0	0	0	0	0	2	2	0	0	0	0	0	0	0	0	0	0	0	0	0	0	0	0	0	192.715	0	0	0	0	0	0	322.841	268.204	0	0
chr15|70664661|70684446|-	chr15	70664661	70684446	-	circRNA	UACA	NM_001008224	10	17,16,15,14,13,12,11,10,9,8	153,2739,53,37,99,33,108,69,38,182	AACTGCCCTCATGCTAGGTTGCGAATATGGTTGCAGAGATGCAGTAGAAGTCTTAATTAAAAATGGTGCTGATATAAGCTTGCTGGATGCGCTTGGCCATGATAGTTCTTACTATGCAAGAATTGGTGACAATCTGGACATTCTAACCTTGTTGAAGACTGCATCGGAAAATACCAACAAAGGGAGAGAACTTTGGAAGAAAGGGCCATCTTTGCAACAGCGAAATTTGACACACATGCAAGATGAAGTAAATGTGAAGTCACATCAGAGGGAGCATCAAAATATTCAGGATTTGGAGATTGAAAATGAAGATTTGAAAGAGAGGTTGAGAAAAATTCAGCAAGAACAAAGAATACTTTTGGATAAAGTCAATGGTTTACAGTTACAGCTGAATGAGGA…	3511	0	0	0	0	0	0	0	0	0	0	0	0	0	0	1	0	0	0	0	1	1	0	0	0	0	0	0	0	0	0	0	0	0	0	0	0	0
chr15|85064369|85109130|+	chr15	85064369	85109130	+	circRNA	PDE8A	ENST00000310298.8	11	3,4,5,6,7,8,9,10,11,12,13	57,191,57,55,89,79,138,89,52,43,78	GTAGCAGTAGCTGATGTGCAGTTTGGCCCCATGAGATTTCATCAAGATCAACTTCAGGTACTTTTAGTGTTTACCAAAGAAGATAACCAATGTAATGGATTCTGCAGGGCATGTGAAAAAGCAGGGTTTAAGTGTACAGTTACCAAGGAGGCTCAGGCTGTCCTTGCCTGTTTCCTGGACAAACATCATGACATTATCATCATAGACCACAGAAATCCTCGACAGCTGGATGCAGAGGCACTGTGCAGGTCTATCAGATCATCAAAACTCTCAGAAAACACAGTTATTGTTGGTGTAGTACGCAGGGTGGATAGAGAAGAGTTGTCCGTAATGCCTTTCATTTCTGCTGGATTTACAAGGAGGTATGTAGAAAACCCCAACATCATGGCCTGCTACAAT…	928	0	0	0	0	0	0	0	0	0	0	0	0	0	0	1	0	0	0	0	0	0	0	1	0	1	0	0	0	0	0	0	0	0	0	0	0	0
chr2|178646484|178649631|-	chr2	178646484	178649631	-	circRNA	TTN	ENST00000589042.5	5	216,215,214,213,212	75,81,84,84,78	AACCTGAGATGCCAAAGAAAGTTGTTCCAGTGAAGAAGGTCCCAACTGTTAAGAAGCCAGAAACACCAGCAGCTAAAGTGCCTGAGGTGCCCAAGAAACTTGTTCCAGTAAAGAAAGAACCTGTGCCTGTTACCAAAAAACCAGAAGTTCTTCCAGAAAAAGTGCCCAAAGTGCCTGAGAAAATCATCCCAGAAAAGGAAGTGTCTGTGCCTATCCCTGCAGAGCCAGAAGTTCCACCTGCTGAAGTTGAAGAGACTCCTGAGGAAATAATATATGAAGAAAAAGCATCTATAACCATTGGTAGAAAAGAGACTCCCCCTGTTGAAGAACGTGAAATTGAAAAGTATATTAAACCTGAAGAGCCCGAACCTGAACCACAGCCTGAAGAAATACCAGTAA…	402	8	7	1	4	9	2	0	0	4	4	1	9	4	5	0	0	4	1	5	2	12	0	1	5	2	1	1541.72	883.95	2932.55	866.551	1268.32	238.863	0	0	536.409	715.18	202.47
chr2|178651665|178659088|-	chr2	178651665	178659088	-	circRNA	TTN	ENST00000342992.10	6	160,159,158,157,156,155	84,84,84,84,84,84	TCCCAGAGGTGCCAAAGGCAGCTGTCCCAGAAAAGAAGGTGCCTGAAGCTATTCCTCCCAAACCGGAAAGTCCTCCCCCTGAAGTGCCAGAGGCTCCGAAAGAAGTTGTTCCTGAAAAGAAAGTGCCAGCGGCTCCTCCTAAAAAGCCTGAAGTCACACCTGTTAAAGTGCCTGAGGCTCCCAAAGAAGTTGTTCCTGAAAAGAAAGTGCCAGTGCCTCCTCCTAAAAAGCCTGAAGTGCCACCCACAAAAGTCCCAGAGGTGCCAAAGGTAGCTGTCCCAGAAAAGAAGGTGCCTGAAGCTATTCCTCCCAAACCGGAAAGTCCTCCCCCTGAAGTGTTCGAGGAGCCTGAGGAAGTTGCCCTAGAAGAGCCTCCTGCTGAAGTTGTGGAAGAGCCAG…	504	2	0	0	0	0	2	0	0	0	0	0	0	1	0	0	0	0	0	0	0	0	0	0	0	0	0	385.431	0	0	0	0	238.863	0	0	0	0	0
chr14|65430215|65455718|+	chr14	65430215	65455718	+	circRNA	FUT8	ENST00000556518.5	2	2,3	94,98	agacagggtttctctgtgttgcccaggctggtctcgaactctgagctcaagcgacctgcccacctcggccacccaaaatgttgggattacagggGTTGCTGCTTTTGCTCAGAGGACATCCATGACCCTAATGGTCTTTTTGTTCAAGATAAAGTGATTTTTTGCCTTTGTTGATTAACTGGACAAATTCAG	192	0	0	0	0	0	0	0	0	0	0	0	0	0	0	0	0	0	0	1	0	1	1	0	0	0	0	0	0	0	0	0	0	0	0	0	0	0
chr4|121833230|121839696|-	chr4	121833230	121839696	-	circRNA	BBS7	NM_176824	3	15,14,13	165,140,66	TCAAACGACAACTTCCTTCTTGCCACTTATCGGTGCCAGGCAGATACTACAAGGCTGGAACTCAAGATTCGCTCAATTGAAGGCCAGTATGGCACACTACAAGCATATGTGACTCCAAGAATTCAACCCAAAACCTGTCAGGTCCGCCAGTACCACATCAAACCTCTTTCACTCCATCAAAGAACTCACTTTATTGATCATGACAGACCCATGAATACACTGACCCTAACAGGCCAGTTCAGTTTTGCTGAAGTTCACTCCTGGGTGGTTTTTTGTCTGCCTGAAGTTCCAGAAAAACCTCCAGCAGGAGAATGTGTGACATTTTACTTTCAGAACACCTTTCTAGATACACAACTTGAAAGTACCTACAG	371	0	0	0	0	0	0	0	0	0	0	0	0	0	0	0	0	0	0	1	0	0	1	0	0	1	0	0	0	0	0	0	0	0	0	0	0	0
chr2|178695864|178702066|-	chr2	178695864	178702066	-	circRNA	TTN	ENST00000342992.10	6	111,110,109,108,107,106	405,48,72,84,60,27	AAATCAAACTTGAGCTGAAGCCTCCTGATATTCCTGACTCCAGAGTTCCAATCCCAACCATGCCTATCAGAGCAGTGCCACCAGAAGAAATCCCTCCTGTGGTTGCTCCTCCTATCCCCCTTTTGCTACCAACACCCGAAGAAAAGAAACCACCACCAAAACGTATTGAAGTTACCAAAAAGGCTGTGAAGAAAGATGCCAAAAAAGTTGTTGCAAAGCCCAAAGAGATGACACCACGTGAAGAGATTGTCAAGAAGCCTCCACCTCCTACTACCTTAATTCCAGCAAAAGCTCCTGAAATCATTGATGTATCCTCTAAAGCTGAAGAAGTAAAAATAATGACTATAACCAGAAAGAAAGAGGTTCAGAAAGAAAAAGAAGCTGTGTATGAGAAAAAGC…	696	1	1	0	0	0	1	0	0	0	0	0	0	0	0	0	0	0	0	0	0	0	0	0	0	0	0	192.715	126.279	0	0	0	119.432	0	0	0	0	0
chr21|29034836|29048855|+	chr21	29034836	29048855	+	circRNA	USP16	NM_001001992	12	4,5,6,7,8,9,10,11,12,13,14,15	104,104,185,96,131,88,79,92,57,177,655,95	GGCTGTGGCAGAAATTCTCAGGAGCAGCATGCCTTGAAGCACTATCTGACGCCAAGATCTGAACCTCACTGTCTGGTTCTTAGTTTGGACAACTGGAGTGTATGGTGTTACGTATGTGATAATGAGGTCCAGTATTGTAGTTCAAACCAGTTGGGTCAAGTGGTTGATTATGTCAGAAAACAAGCCAGCATTACAACTCCAAAGCCAGAGAAAGATAATGGAAATATTGAACTTGAAAATAAAAAATTAGAAAAAGAGAGTAAGAATGAACAAGAGAGAGAAAAGAAGGAAAACATGGCTAAAGAGAATCCTCCCATGAATTCTCCTTGCCAAATAACCGTGAAAGGACTCAGTAATTTGGGAAACACATGTTTCTTCAATGCAGTTATGCAGAACTTG…	1863	0	0	0	1	0	2	0	0	1	0	0	0	0	0	0	0	0	0	0	0	0	0	0	0	0	0	0	0	0	216.638	0	238.863	0	0	134.102	0	0
chr2|151497625|151503441|-	chr2	151497625	151503441	-	circRNA	NEB	ENST00000397337.6	4	8,7,6,5	93,93,93,93	GTTATGTACAAAGAAAACTTGGGAACAGGCATTCCAACCACTGTGACTCCAGAGATTGAGAGAGTCAAACGCAATCAAGAGAACTTTAGCTCGGTTTTGTACAAAGAAAATTTGGGGAAAGGAATCCCAACACCTATCACTCCAGAGATGGAGAGAGTCAAACGCAATCAAGAGAACTTTAGCTCGGTGCTATACAAAGAAAACCTGGGGACAGGAATTCCAATCCCCATCACTCCTGAGATGCAGAGAGTCAAACACAATCAAGAAAACCTTAGCTCGGTGTTATACAAAGAAAACATGGGCAAGGGAACCCCTTTACCTGTCACTCCCGAGATGGAAAGAGTCAAACACAATCAAGAAAATATTAGCTCG	372	0	0	0	0	0	0	0	0	0	2	1	0	1	0	0	0	0	0	0	0	0	0	0	0	0	0	0	0	0	0	0	0	0	0	0	357.59	202.47
chr2|178671970|178678208|-	chr2	178671970	178678208	-	circRNA	TTN	ENST00000342992.10	9	150,149,148,147,146,145,144,143,142	297,75,69,78,96,75,75,297,84	TGCCAGAGGTGCCCAAGAAGCTCATCCCAGAAGAAAAGAAACCAACACCTGTTCCGAAAAAAGTGGAAGCACCACCACCCAAAGTGCCAAAGAAACGTGAACCAGTTCCAGTTCCTGTAGCTCTACCTCAGGAAGAGGAAGTTCTATTTGAAGAAGAAATTGTTCCTGAAGAGGAAGTTCTACCTGAGGAAGAGGAAGTTCTACCTGAGGAAGAGGAAGTTCTACCTGAAGAAGAGGAAGTTCTACCTGAAGAAGAGGAAATTCCACCTGAGGAAGAGGAAGTTCCTCCCGAAGAAGAATATGTACCTGAGGAAGAAGAATTTGTACCTGAAGAAGAAGTCCTTCCAGAAGTTAAACCTAAGGTGCCAGTACCTGCACCAGTGCCTGAAATTAAGAAGA…	1146	0	0	0	0	0	0	0	0	0	0	0	0	0	0	0	0	0	0	1	0	1	0	0	2	0	0	0	0	0	0	0	0	0	0	0	0	0
chr2|178672634|178689595|-	chr2	178672634	178689595	-	circRNA	TTN	ENST00000342992.10	29	148,147,146,145,144,143,142,141,140,139,138,137,136,135,134,133,132,131,130,129,128,127,126,125,124,123,122,121,120	69,78,96,75,75,297,84,84,84,78,84,162,78,93,75,78,207,81,84,84,84,84,78,81,114,102,84,84,81	TTCCTGAAGTACAGAAGGGAGTTGTGACAGAAGAAAAAATAACCATTGTAACTCAAAGAGAGGAATCTCCACCACCAGCAGTGCCAGAAATACCAAAGAAGAAAGTTCCTGAAGAAAGGAAACCTGTTCCTCGGAAGGAGGAAGAAGTTCCACCACCACCAAAAGTGCCAGCTCTGCCTAAGAAACCCGTCCCAGAGGAGAAAGTTGCAGTGCCAGTTCCTGTCGCTAAGAAAGCTCCTCCTCCCCGAGCTGAAGTCTCTAAGAAAACTGTTGTAGAAGAAAAGAGATTTGTTGCTGAAGAAAAACTATCCTTCGCAGTTCCTCAAAGAGTGGAAGTCACGCGGCACGAAGTATCTGCAGAGGAGGAATGGAGTTACTCAGAAGAGGAGGAAGGTGTGT…	2838	3	3	0	1	0	3	1	1	0	0	1	1	0	0	1	0	0	0	0	0	1	0	0	5	0	0	578.146	378.836	0	216.638	0	358.295	88.2379	161.421	0	0	202.47
chr10|113631508|113631964|-	chr10	113631508	113631964	-	circRNA	NRAP	NM_001322945	2	18,17	102,108	GTTAAGTATAAAGAAGGCTGGGAGAAGACAAAGGGGAAAGGATTTGAGATGAAGCTGGATGCCATGTCTCTGCTGGCCGCCAAAGCCTCTGGGGAGCTTGCTAGCAATATTAAATATAAAGAAGAATATGAAAAGACAAAAGGCAAAGCCATGGGAACAGCCGACTCTAGGCTTCTGCACTCCCTGCAGATTGCTAAGATGAGCAGTGAG	210	0	0	0	0	0	0	0	0	0	0	0	0	0	0	0	0	0	0	0	2	0	0	2	2	0	0	0	0	0	0	0	0	0	0	0	0	0
chrX|97072940|97141794|+	chrX	97072940	97141794	+	circRNA	DIAPH2	ENST00000355827.8	5	18,19,20,21,22	102,95,102,240,130	TTCAAAAGAACGCAGAAGCATTAGAAGAAAAGAAGACTGGGCCTACAAAGAAGAAAGTGAAAGAACTGAGAATTTTGGATCCCAAAACAGCTCAGAATCTGTCCATCTTTCTGGGATCATATCGCATGCCATATGAAGACATAAGAAACGTTATTCTGGAGGTTAATGAAGACATGCTGAGTGAGGCTTTAATTCAGAACCTTGTGAAACATCTTCCTGAGCAGAAGATACTCAACGAATTAGCAGAGCTTAAGAATGAATATGATGACCTCTGTGAGCCTGAACAATTTGGAGTTGTGATGAGCTCTGTGAAAATGTTACAGCCTCGTCTCAGTAGTATCCTGTTCAAGCTCACATTTGAAGAACACATAAACAACATCAAACCAAGCATCATAGCAG…	669	0	0	0	0	0	0	1	1	1	0	0	0	0	0	0	0	0	0	0	0	0	0	0	0	0	0	0	0	0	0	0	0	88.2379	161.421	134.102	0	0
chr4|119267319|119273708|+	chr4	119267319	119273708	+	circRNA	USP53	NM_019050	5	12,13,14,15,16	163,153,147,739,77	ATTGGAACTAGATGGAAAGATGTTGTCTCCAAATGCATTCGATGCCACTTTCAGCCACTACTTTTGTTTTATGCAAACCCAGATGGCACAGCAGTTTCTACTGAGGATGCACTCAGGCAGGTCATCAGCTGGTCACATTACAAATCTGTTGCAGAAAATATGGGATGTGAAAAGCCTGTAATTCATAAGTCAGATAATTTAAAAGAAAATGGATTTGGTGATCAGGCAAAGCAGAGAGAAAATCAGAAATTTCCAACTGATAATATTTCATCATCTAATCGGAGCCACAGTCACACAGGTGTAGGGAAAGGACCAGCTAAGTTAAGTCACATTGATCAAAGGGAAAAGATAAAAGACATTTCCAGAGAATGTGCTCTGAAAGCTATTGAACAGAAAAAC…	1279	0	0	0	0	0	1	0	0	1	0	1	0	0	0	0	0	0	0	0	0	0	0	0	0	0	0	0	0	0	0	0	119.432	0	0	134.102	0	202.47
chr2|178646484|178649331|-	chr2	178646484	178649331	-	circRNA	TTN	ENST00000589042.5	4	216,215,214,213	75,81,84,84	TGCCTGAGGTGCCCAAGAAACTTGTTCCAGTAAAGAAAGAACCTGTGCCTGTTACCAAAAAACCAGAAGTTCTTCCAGAAAAAGTGCCCAAAGTGCCTGAGAAAATCATCCCAGAAAAGGAAGTGTCTGTGCCTATCCCTGCAGAGCCAGAAGTTCCACCTGCTGAAGTTGAAGAGACTCCTGAGGAAATAATATATGAAGAAAAAGCATCTATAACCATTGGTAGAAAAGAGACTCCCCCTGTTGAAGAACGTGAAATTGAAAAGTATATTAAACCTGAAGAGCCCGAACCTGAACCACAGCCTGAAGAAATACCAGTAAAAG	324	0	1	0	1	0	0	1	0	0	2	0	1	0	0	0	0	0	0	0	0	0	0	1	0	0	0	0	126.279	0	216.638	0	0	88.2379	0	0	357.59	0
chr7|91992157|92003235|+	chr7	91992157	92003235	+	circRNA	AKAP9	NM_147185	5	4,5,6,7,8	54,171,156,198,2388	GTAAATGGTTGCAGTTTTGTGATGAGAACAGGAAAGCCTACAAATTTATTAAGGGAAGAAGAATTTGGTGTTGATGATTCTTATTCTGAACAAGGAGCACAAGACAGTCCGACTCATCTAGAGATGATGGAAAGTGAGTTGGCTGGGAAGCAGCATGAGATTGAAGAGCTAAACAGAGAGCTGGAAGAAATGAGGGTTACCTATGGGACTGAAGGACTGCAGCAGTTACAAGAATTTGAAGCTGCCATTAAACAAAGAGATGGCATTATAACCCAGCTCACTGCTAATTTACAACAAGCAAGAAGAGAAAAGGATGAGACAATGAGAGAATTTTTAGAGTTGACAGAACAGAGTCAAAAATTACAGATTCAATTTCAGCAATTACAGGCTAGTGAAACT…	2967	8	20	0	13	1	32	21	7	11	11	17	18	9	6	6	0	1	0	8	10	26	5	10	3	19	3	1541.72	2525.57	0	2816.29	140.924	3821.81	1853	1129.94	1475.12	1966.74	3441.99
chr10|94030682|94032252|+	chr10	94030682	94032252	+	circRNA	PLCE1	NM_001288989	1	2	1570	GAAACAGGAATCATTCAAACTGGATTTTAAAATCATTGCAAATCAGTGATGGATCAGAAGTTGCAGAGTGCAATCCCGAGTAAAAGTCTTCAAAAAATTTTGCTTCAGGTAACAGAGGAAGGAAAATTGATCTACCACCTTAAAACCCTGATCTAGAAAAAATATATATTCATGATAGGAAGTTATAACTAAGAAAATTTATTTGCCTCTTAATGCTCCTGAATGAAAGGAATTATCCCTTTGTTCTTTGGGAGGACTTGTGTATCTGAGATTGTTGTAATAATCAGTCATTTTATTAAAACCTTGACATGATCACCAGGGAGGAAAAATAGAGCAATAGTCAAAACCTGTGTGTTAGTCCAAGATGACTTCTGAAGAAATGACAGCTTCTGTTCTCAT…	1570	0	0	0	0	0	0	0	0	1	0	0	0	0	0	0	1	2	0	0	4	1	0	0	0	0	0	0	0	0	0	0	0	0	0	134.102	0	0
chr12|71626259|71633017|-	chr12	71626259	71633017	-	circRNA	ZFC3H1	ENST00000378743.7	9	22,21,20,19,18,17,16,15,14	187,184,120,102,122,132,110,543,132	ATTCACAGAGTTCAACAGCGTGTTACAATTAAGAAAGCTTTGACTCTAAAATATGGAGAAGAGCTTGCTCGGGCAAAGGCAGTGGCCAGTAAAGAAATAGGAAAACGTAAACTGGAACAAGATCGCTTTGGGCCAAACAAAATGATGAGACTGGACAGTTCTCCAGTATCAAGTCCAAGAAAGCATTCAGCAGAACTAATTGCTATGGAGAAAAGACGGTTACAAAAGCTAGAATATGAATATGCCCTGAAAATTCAAAAATTAAAAGAAGCCCGTGCCCTTAAAGCAAAGGAACAACAAAATATCTCTCCAGTTGTGGAAGAGGAACCCGAATTTTCTTTACCTCAACCCTCACTTCATGATCTGACACAAGATAAATTAACCCTGGACACTGAAGAA…	1632	0	0	0	1	0	0	0	0	0	2	2	0	0	0	0	0	0	0	0	0	0	0	0	0	0	0	0	0	0	216.638	0	0	0	0	0	357.59	404.94
chr8|78675786|78689373|+	chr8	78675786	78689373	+	circRNA	ZC2HC1A	ENST00000263849.8	4	2,3,4,5	77,117,142,152	AGAATGGAGGTGTTGTCCAAGTTGGAGAATTGTTACCTTGCAAGATTTGTGGAAGAACATTCTTTCCAGTAGCATTAAAAAAACATGGACCCATTTGCCAGAAGACTGCAACTAAAAAACGGAAGACTTTTGATTCAAGCAGACAGAGAGCTGAAGGAACTGATATTCCAACAGTAAAACCTCTCAAACCGAGGCCAGAACCACCAAAGAAACCATCTAATTGGAGAAGGAAACATGAAGAATTCATTGCTACCATAAGAGCAGCTAAAGGCCTTGATCAGGCCCTCAAAGAGGGTGGCAAACTtcctcctcctcctccaccttctTATGATCCTGATTATATTCAATGTCCATATTGTCAGAGGAGATTCAATGAAAATGCAGCTGATAGACATATAA…	488	0	2	0	1	0	0	0	0	1	0	0	0	0	0	0	0	0	0	0	0	0	0	0	0	0	0	0	252.557	0	216.638	0	0	0	0	134.102	0	0
chr1|28027788|28058094|-	chr1	28027788	28058094	-	circRNA	EYA3	NM_001990	6	7,6,5,4,3,2	138,137,67,80,44,101	ATTGTGAAAACTGCTGAGAGAGACTTGCAATCCAGTCACATAAGTATAATAAAGAAATATTGGTCCTCATGGAAGAAGAGCAAGATTTACCAGAGCAACCAGTGAAAAAAGCCAAGATGCAGGAATCAGGAGAGCAAACTATAAGTCAAGTAAGCAATCCAGATGTCAGTGATCAGAAGCCTGAAACATCAAGCCTTGCTTCAAACCTTCCCATGTCAGAGGAAATTATGACATGCACCGATTACATCCCTCGCTCATCCAATGATTATACCTCACAAATGTATTCTGCAAAACCTTATGCACATATTCTCTCAGTTCCTGTTTCGGAAACTGCTTACCCTGGACAGACTCAATACCAGACACTACAGCAGACTCAACCCTATGCTGTCTACCCTCAGG…	567	0	2	0	0	0	0	0	0	1	0	1	0	0	0	0	0	0	0	0	0	0	0	0	0	0	0	0	252.557	0	0	0	0	0	0	134.102	0	202.47
chr15|58883625|58894193|-	chr15	58883625	58894193	-	circRNA	SLTM	ENST00000380516.6	10	20,19,18,17,16,15,14,13,12,11	161,145,315,171,125,181,164,86,167,104	GTAAAAGGTGATCCCTCTaagaaagaaatgaagaaagaaaATGATGAAAAGAGTAGTTCAAGAAGTTCTGGAGATAAAAAAAATACGAGTGATAGAAGTAGCAAGACACAAGCCTCTGTCAAAAAAGAAGAGAAAAGATCGTCTGAGAAATCTGAAAAAAAAGAAAGCAAGGATACTAAGAAAATAGAAGGTAAAGATGAGAAGAATGATAATGGAGCAAGTGGCCAAACATCAGAATCGATTAAAAAAAGTGAAGAAAAGAAGCGAATAAGTTCCAAGAGTCCAGGACATATGGTAATACTAGACCAAACTAAAGGAGATCATTGTAGACCATCAAGAAGAGGAAGATATGAGAAAATTCATGGAAGAAGTAAGGAAAAGGAGAGAGCTAGTCTAGAT…	1619	0	0	0	0	0	2	0	1	1	0	0	0	0	0	0	0	0	0	0	0	0	0	0	0	0	0	0	0	0	0	0	238.863	0	161.421	134.102	0	0
chr21|37108391|37162063|+	chr21	37108391	37162063	+	circRNA	TTC3	NM_001001894	21	11,12,13,14,15,16,17,18,19,20,21,22,23,24,25,26,27,28,29,30,31	55,163,46,124,64,61,85,135,81,113,121,123,102,93,65,137,327,252,47,57,74	AAATGCACTCGGTGATGGAAAGAGAGCCACTATTCTGAAGAACACTTGGCCAAAGGGTCATTATCGTTATTGTGATGCTCTTTCTATGCTGGGGGAATATGACTGGGCCCTGCAAGCAAACATAAAAGCTCAAAAACTCTGTAAAAATGACCCTGAGGGAATCAAGGATCTAATTCAGCAGCATGTAAAGTTACAAAAACAAATAGAAGACCTACAAGGTCGAACAGCAAATAAGGATCCAATTAAAGCCTTTTATGAAAACAGGGCCTACACACCTAGGAGTTTATCAGCACCTATATTTACTACTTCACTTAACTTTGTGGAGAAGGAAAGAGATTTCAGAAAAATTAATCACGAAATGGCCAACGGTGGTAATCAGAATCTAAAGGTGGCGGATGA…	2325	2	0	0	0	0	0	0	0	0	0	2	1	1	0	1	0	0	0	0	0	0	0	0	0	0	0	385.431	0	0	0	0	0	0	0	0	0	404.94
chr8|55782747|55796152|+	chr8	55782747	55796152	+	circRNA	TGS1	ENST00000260129.5	6	2,3,4,5,6,7	65,173,823,118,87,175	GGATCGAAAATTGTACAATTTGGGATTAAAAGGCTATTACATCAGAGACAGTGGCAACAATTCAGGAGACCAGGCGACAGAAGAAGAGGAAGGTGGTTATTCCTGTGGTACTGCAGAATCACATGACAGCAAAGGCATAGGCCTGGATGAAAGTGAACTTGATTCTGAGGCTGAACTCATGAGAAGTATGGGATTGCCACTTCAATTTGGTAGGATAACTGCACATAAGGATTTTGAGGTATCTATGAATACTAGAAATAAAGTTAAAATAAAAAAGAAAAAACATCAAAAGAAATACTTAGATGAAATTGTGCAAGAATCTTGGAGAAAAGAATATGAAGAAGACGACATTTTGGCTTCAGATGATCCATCTTCAATTGAACAGTATGAGAACACCAG…	1441	0	0	0	1	0	0	2	0	4	0	0	0	1	0	0	0	0	0	0	0	1	0	0	0	0	0	0	0	0	216.638	0	0	176.476	0	536.409	0	0
chr2|151618274|151630819|-	chr2	151618274	151630819	-	circRNA	NEB	ENST00000409198.5	8	71,70,69,68,67,66,65,64	204,312,108,105,204,312,108,105	CGTTTATACACAGAGGCCTGGGACAAAGACAAGACTCAAATTCACATAATGCCTGATACACCAGAGATTATGTTGGCAAGGCAGAACAAAATCAACTACAGTGAGACTCTATACAAACTTGCCAATGAAGAAGCAAAAAAGAAAGGCTACGACTTGCGAAGTGACGCCATCCCCATCGTGGCTGCCAAGGCCTCCAGGGACGTTATCAGTGATTACAAATACAAAGATGGTTACCGCAAGCAGCTCGGCCACCACATTGGAGCCCGGAACATTGAAGATGACCCCAAGATGATGTGGTCCATGCATGTGGCCAAGATCCAGAGTGACAGGGAGTATAAGAAGGACTTTGAGAAGTGGAAGACCAAGTTCAGCAGCCCAGTGGACATGCTGGGAGTGGTG…	1458	0	0	0	0	0	0	3	0	2	1	0	1	0	0	0	1	0	0	1	4	2	0	3	3	2	0	0	0	0	0	0	0	264.714	0	268.204	178.795	0
chr2|135631717|135675486|+	chr2	135631717	135675486	+	circRNA	R3HDM1	NM_001282799	11	6,7,8,9,10,11,12,13,14,15,16	60,141,109,96,38,51,227,149,303,124,155	GGACAGAATGATGCTGCTGAAATTGGAACAAGAAATTTTAGATTTCATTGGTAATAATGAGTCTCCACGTAAAAAATTCCCCCCAATGACATCTTACCATAGGATGCTATTACACAGAGTAGCCGCTTACTTTGGATTAGACCACAATGTTGATCAGAGTGGGAAGTCTGTCATAGTAAACAAAACTAGCAATACAAGAATACCTGATCAGAAATTTAATGAACATATTAAGGATGATAAAGGTGAAGACTTTCAGAAACGTTATATCCTCAAGAGAGATAACTCTAGCTTTGACAAAGATGATAACCAGATGAGAATACGTTTGAAAGATGACAGAAGAAGCAAATCTATAGAAGAAAGAGAAGAAGAGTACCAGAGAGCCAGAGACCGAATATTTTC…	1453	0	0	0	0	0	0	0	0	0	0	0	0	0	0	0	1	0	0	0	0	0	0	0	5	1	0	0	0	0	0	0	0	0	0	0	0	0
chr17|19958013|19958571|-	chr17	19958013	19958571	-	circRNA	AKAP10	ENST00000225737.10	1	4	558	GCAGATCTTGTCTGGACTACCAGACTCAAGAGACCAAATCAAGCCTTTCTAAGACCCTTGAACAAGTCTTGCACGACACTATTGTCCTCCCTTACTTCATTCAATTCATGGAACTTCGGCGAATGGAGCATTTGGTGAAATTTTGGTTAGAGGCTGAAAGTTTTCATTCAACAACTTGGTCGCGAATAAGAGCACACAGTCTAAACACAGTGAAGCAGAGCTCACTGGCTGAGCCTGTCTCTCCATCTAAAAAGCATGAAACTACAGCGTCTTTTTTAACTGATTCTCTTGATAAGAGATTGGAGGATTCTGGCTCAGCACAGTTGTTTATGACTCATTCAGAAGGAATTGACCTGAATAATAGAACTAACAGCACTCAGAATCACTTGCTGCTTTCCC…	558	0	1	0	0	0	0	0	2	0	0	1	0	0	0	1	0	2	0	5	0	0	0	2	0	1	4	0	126.279	0	0	0	0	0	322.841	0	0	202.47
chr15|63696123|63716473|-	chr15	63696123	63716473	-	circRNA	HERC1	ENST00000443617.6	6	27,26,25,24,23,22	216,269,52,121,313,172	ATATCAGAAAACCAGGACTCTGCAGATGTTGATCCTCAGGAGCATTCATTTACTCGAACTATTGATGAAGAAGCTGAAATGGAAGAACAGGCTGAGAGAGACCGGGAAGAGGGGCATCCGGAGCCAGAGGATGAAGAGGAGGAACGGGAACATGAAGTGATGACAGCTGGCAAAATCTTTCAGTGTTTCCTCTCAGCCCGTGAAGTAGCTCGTAGCCGAGACCGAGATAGAATGAACAGTGGGGCAGGGTCTGGGGCTCGAGCTGATGATCCACCTCCTCAGTCTCAGCAAGAGCGAAGGGTCAGCACAGACCTTCCTGAGGGTCAGGATGTGTACACTGCTGCATGCAACTCCGTGATCCATCGGTGTGCCCTGTTAATATTAGGAGTAAGTCCTGTG…	1143	0	0	0	0	0	0	2	0	2	1	0	0	0	0	2	0	1	0	1	2	3	1	0	0	2	0	0	0	0	0	0	0	176.476	0	268.204	178.795	0
chr5|143282567|143314168|-	chr5	143282567	143314168	-	circRNA	NR3C1	ENST00000394464.6	6	8,7,6,5,4,3	158,131,145,279,117,167	CCCCAGCATGAGACCAGATGTAAGCTCTCCTCCATCCAGCTCCTCAACAGCAACAACAGGACCACCTCCCAAACTCTGCCTGGTGTGCTCTGATGAAGCTTCAGGATGTCATTATGGAGTCTTAACTTGTGGAAGCTGTAAAGTTTTCTTCAAAAGAGCAGTGGAAGGACAGCACAATTACCTATGTGCTGGAAGGAATGATTGCATCATCGATAAAATTCGAAGAAAAAACTGCCCAGCATGCCGCTATCGAAAATGTCTTCAGGCTGGAATGAACCTGGAAGCTCGAAAAACAAAGAAAAAAATAAAAGGAATTCAGCAGGCCACTACAGGAGTCTCACAAGAAACCTCTGAAAATCCTGGTAACAAAACAATAGTTCCTGCAACGTTACCACAACT…	997	0	0	0	0	0	0	1	0	1	0	0	1	0	0	0	0	0	0	0	0	0	0	0	0	0	0	0	0	0	0	0	0	88.2379	0	134.102	0	0
chr10|113626046|113629021|-	chr10	113626046	113629021	-	circRNA	NRAP	NM_001322945	2	21,20	99,105	CTGCAGTACAAGGCTGACCTGGCATGGATGAAGGGAGTTGGGTGGCTGACAGAGGGGAGTCTCAACTTGGAACAAGCCAAGAAGGCTGGACAGCTGGTCAGCGAGAAAAACTACCGGCAGAGGGTCGATGAGCTGAAGTTCACCAGCGTGACCGACAGCTCCCAGATGGAGCACGCCAAGAAGAGCCAGGAGCTACAGAGCGGG	204	0	0	0	0	0	0	0	2	0	0	0	0	0	0	0	0	1	0	0	0	1	2	1	5	1	0	0	0	0	0	0	0	0	322.841	0	0	0
chr5|131504625|131548190|-	chr5	131504625	131548190	-	circRNA	RAPGEF6	NM_001164386	6	11,10,9,8,7,6	153,159,137,178,132,144	GTAGAGAATGCCAAAGATAATGAAGATAGTATTCTACAAAGAGAAATTCCTGCCAGACAATCCCGAAGAAGATTTCGGAAAATTAACTATAAAGGAGAGCGCCAAACCATTACTGATGATGTGGAGGTTAACAGCTATCTTTCTCTTCCAGCTGATCTTACCAAGATGCATCTCACAGAAAACCCTCATCCACAGGTGACTCATGTGTCTTCTAGTCAGTCTGGTTGTAGCATTGCCAGTGACTCTGGAAGCAGCAGTTTATCTGATATCTATCAGGCTACGGAGAGTGAGGTAGGAGATGTAGATTTGACACGTCTTCCAGAAGGACCTGTTGATTCTGAGGATGACGAAGAGGAAGATGAAGAGATTGATCGAACAGATCCATTGCAGGGGCGAGAT…	903	0	2	0	0	0	0	0	0	1	0	0	1	0	0	0	0	0	0	0	0	0	0	0	0	0	0	0	252.557	0	0	0	0	0	0	134.102	0	0
chr21|46363479|46367139|+	chr21	46363479	46367139	+	circRNA	PCNT	ENST00000359568.9	2	14,15	455,556	GTAAAACACAATCTAATTGAAGACCACCAGAAGGAACTAAATAATGCTAAGCAAAAGACTGAGCTGATGAAACAGGAATTCCAAAGAAAAGAAACGGACTGGAAAGTTATGAAGGAGGAGCTACAGCGGGAAGCTGAGGAGAAGTTAACATTGATGCTACTTGAACTGAGAGAAAAGGCTGAATCCGAGAAACAGACCATCATAAACAAGTTTGAGCTTCGAGAAGCTGAAATGAGGCAGCTTCAGGACCAACAGGCAGCCCAGATCCTGGATCTGGAGAGGTCCTTGACGGAGCAGCAGGGCCGCCTGCAGCAGCTGGAACAGGACCTCACTTCAGACGACGCCCTGCATTGCAGCCAGTGTGGGCGGGAGCCGCCCACAGCCCAGGACGGGGAGCTT…	1011	0	0	0	0	0	2	3	0	1	0	0	0	0	0	0	0	0	0	0	0	0	0	0	0	0	0	0	0	0	0	0	238.863	264.714	0	134.102	0	0
chr9|83678440|83683066|-	chr9	83678440	83683066	-	circRNA	UBQLN1	ENST00000376395.8	3	5,4,3	159,263,116	GCCTCAGGATCATTCAGCTCAGCAAACAAATACAGCTGGAAGCAATGTTACTACATCATCAACTCCTAATAGTAACTCTACATCTGGTTCTGCTACTAGCAACCCTTTTGGTTTAGGTGGCCTTGGGGGACTTGCAGGTCTGAGTAGCTTGGGTTTGAATACTACCAACTTCTCTGAACTACAGAGTCAGATGCAGCGACAACTTTTGTCTAACCCTGAAATGATGGTCCAGATCATGGAAAATCCCTTTGTTCAGAGCATGCTCTCAAATCCTGACCTGATGAGACAGTTAATTATGGCCAATCCACAAATGCAGCAGTTGATACAGAGAAATCCAGAAATTAGTCATATGTTGAATAATCCAGATATAATGAGACAAACGTTGGAACTTGCCAGGAA…	538	0	0	0	0	0	0	0	0	0	0	0	0	0	0	1	0	0	0	0	0	3	0	0	0	0	1	0	0	0	0	0	0	0	0	0	0	0
chr2|178679338|178684749|-	chr2	178679338	178684749	-	circRNA	TTN	ENST00000342992.10	12	139,138,137,136,135,134,133,132,131,130,129,128	78,84,162,78,93,75,78,207,81,84,84,84	TGCCAGAAGAGCCAAAGAAACCAGTTCCAGAAAAAAAGGTTCCTCCAAAAGTCATTAAGATGGAAGAACCTCTCCCAGCCAAAGTGACTGAGAGGCACATGCAAATTACCCAGGAAGAAAAAGTTCTTGTTGCTGTAACTAAAAAAGAGGCGCCTCCAAAAGCAAGAGTGCCAGAGGAACCGAAGAGAGCTGTCCCAGAAGAAAAAGTTCTGAAACTCAAACCTAAAAGAGAGGAGGAACCACCAGCTAAAGTGACTGAATTCAGAAAAAGAGTGGTTAAAGAAGAAAAAGTATCAATTGAAGCTCCAAAAAGAGAACCTCAACCCATCAAAGAAGTAACTATAATGGAAGAGAAAGAAAGGGCTTATACCCTAGAAGAAGAAGCTGTTTCAGTACAAC…	1188	7	11	1	0	8	10	12	1	8	2	2	4	5	1	5	1	3	0	1	4	4	7	6	14	4	1	1349.01	1389.06	2932.55	0	1127.4	1194.32	1058.85	161.421	1072.82	357.59	404.94
chr1|155395458|155459898|-	chr1	155395458	155459898	-	circRNA	ASH1L	ENST00000368346.7	4	7,6,5,4	95,180,742,102	GCTCCCAGCCAACCTCTGATAAACCCTCCCAGCGGCCATCAGAGAGCACAAATTGTAGCCCTACCCGGAAAAGGTCTTCATCTGAGAGTACTTCTTCAACAGTAAACGGAGTTCCCTCTCGAAGTCCAAGATTAGTTGCTTCTGGGGATGACTCTGTGGATAGTCTGCTGCAGCGGATGGTACAAAATGAGGACCAAGAGCCCATGGAGAAAAGTATTGATGCTGTGATTGCAACTGCCTCTGCACCACCTTCTTCCAGTCCAGGCCGTAGCCACAGCAAGGACCGAACCCTGGGAAAACCAGACAGCCTTTTAGTGCCTGCAGTCACAAGTGACTCTTGCAATAATAGCATCTCACTCCTATCTGAAAAGTTGACAAGCAGCTGTTCCCCCCATCATA…	1119	0	0	0	0	0	0	0	0	0	0	0	0	0	0	0	0	0	1	0	0	0	0	0	0	1	1	0	0	0	0	0	0	0	0	0	0	0
chr8|100264033|100288267|-	chr8	100264033	100288267	-	circRNA	RNF19A	NM_001353837	6	7,6,5,4,3,2	162,115,163,145,209,767	AACATCCATGATAGCAGTCTTCTGTAAATCGAACTTTTCAAGAATTCTCTGAAGGAACCAAGTAGGATATTCTTACATCATGACTTAATGTGAATGCAAGAACAAGAAATAGGTTTTATCTCTAAATATAATGAAGGGCTGTGTGTAAACACTGACCCTGTCTCAATTCTAACAAGCATTTTAGACATGAGTTTACATCGGCAAATGGGTTCAGATCGAGATCTTCAGTCCTCTGCTTCATCTGTGAGCTTGCCTTCAGTCAAAAAGGCACCCAAAAAAAGAAGAATTTCAATAGGCTCCCTGTTTCGGAGGAAAAAAGATAACAAACGTAAATCAAGGGAGCTAAATGGCGGGGTGGATGGAATTGCAAGTATTGAAAGTATACATTCTGAAATGTGT…	1561	0	0	0	0	0	0	1	3	5	1	0	0	0	0	0	0	0	0	0	0	0	0	0	0	0	0	0	0	0	0	0	0	88.2379	484.262	670.511	178.795	0
chr1|77926413|77936044|+	chr1	77926413	77936044	+	circRNA	NEXN	ENST00000330010.12	5	6,7,8,9,10	198,177,189,198,222	GAAGGAGATGATTCACTACTTATAACTGTGGTACCTGTCAAATCATATAAAACATCTGGAAAAATGAAAAAGAATTTTGAGGATCTAGAAAAAGAACGTGAAGAGAAAGAAAGGATCAAGTACGAGGAAGATAAAAGAATAAGATATGAAGAACAACGACCATCTCTCAAGGAAGCAAAGTGTCTTTCATTAGTTATGGATGATGAAATAGAAAGTGAAGCAAAAAAAGAATCACTTTCTCCCGGAAAATTGAAACTAACTTTTGAAGAACTGGAGCGACAAAGACAAGAAAACCGAaagaagcaagctgaagaggaagcaagaaaacgtttagaagaagagaagCGTGCTTTTGAAGAAGCAAGGCGGCAAATGGTAAATGAAGATGAGGAAAACCAA…	984	2	0	0	0	0	1	0	0	0	1	2	0	0	0	0	0	0	0	0	0	1	0	0	0	0	0	385.431	0	0	0	0	119.432	0	0	0	178.795	404.94
chr21|37108391|37167620|+	chr21	37108391	37167620	+	circRNA	TTC3	NM_001001894	24	11,12,13,14,15,16,17,18,19,20,21,22,23,24,25,26,27,28,29,30,31,32,33,34	55,163,46,124,64,61,85,135,81,113,121,123,102,93,65,137,327,252,47,57,74,165,1066,66	AAATGCACTCGGTGATGGAAAGAGAGCCACTATTCTGAAGAACACTTGGCCAAAGGGTCATTATCGTTATTGTGATGCTCTTTCTATGCTGGGGGAATATGACTGGGCCCTGCAAGCAAACATAAAAGCTCAAAAACTCTGTAAAAATGACCCTGAGGGAATCAAGGATCTAATTCAGCAGCATGTAAAGTTACAAAAACAAATAGAAGACCTACAAGGTCGAACAGCAAATAAGGATCCAATTAAAGCCTTTTATGAAAACAGGGCCTACACACCTAGGAGTTTATCAGCACCTATATTTACTACTTCACTTAACTTTGTGGAGAAGGAAAGAGATTTCAGAAAAATTAATCACGAAATGGCCAACGGTGGTAATCAGAATCTAAAGGTGGCGGATGA…	3622	0	0	0	1	0	1	0	0	1	0	0	0	0	0	0	0	0	0	0	0	0	0	0	0	0	0	0	0	0	216.638	0	119.432	0	0	134.102	0	0
chr12|29633146|29660885|-	chr12	29633146	29660885	-	circRNA	TMTC1	NM_001367875	3	8,7,6	190,104,82	GTATCTGAGAGCAAGCAGCAATAGAAATTTCCTGCTTACCATGAGACCATTTTTAAAAAGGGCCATTTTGGTCCTAAGTtatGTGCTTGTCATTTTGTACTTCCGTCTGTGGATAATGGGAGGATCTATGCCCCTCTTTTCAGAGCAGGATAATCCAGCTTCATTTTCGCCTTACATTCTTACGAGATTCCTCACCTATTCCTACCTCTTGGCCTTCAATGTGTGGCTTCTGCTTGCACCCGTGACCCTGTGCTATGACTGGCAGGTCGGCAGTATTCCTCTGGTAGAGACCATATGGGACATGCGGAACTTAGCCACCATCTTTCTGGCGGTTGTGATGGCCTTATTGAGCCTGCACTGCTTAGCAGCCTTTAAG	376	0	0	0	0	0	1	1	0	0	0	0	1	0	0	0	0	0	0	0	0	0	0	0	0	0	0	0	0	0	0	0	119.432	88.2379	0	0	0	0
chr4|83056925|83068522|+	chr4	83056925	83068522	+	circRNA	COPS4	ENST00000264389.6	5	5,6,7,8,9	154,151,171,116,85	ACAGTACAATGTAGATTATAAACTGGAGACTTACTTGAAGATTGCTAGGCTATATCTGGAGGATGATGATCCAGTCCAGGCAGAGGCTTACATAAATCGAGCATCGTTGCTTCAGAATGAATCAACCAATGAACAATTACAGATACATTATAAGGTATGCTATGCACGTGTTCTTGATTATAGAAGAAAATTCATTGAAGCTGCACAAAGGTACAATGAGCTCTCTTACAAGACAATAGTCCACGAAAGTGAAAGACTAGAGGCCTTAAAACATGCTTTGCACTGTACGATCTTAGCATCAGCAGGGCAGCAGCGTTCTCGGATGCTAGCTACTCTTTTTAAGGATGAAAGGTGCCAGCAACTTGCTGCCTATGGGATCCTAGAGAAAATGTATCTAGA…	677	0	0	0	0	2	0	0	0	0	2	0	0	2	0	0	0	0	0	0	0	0	0	0	0	0	0	0	0	0	0	281.849	0	0	0	0	357.59	0
chr18|8244057|8253414|+	chr18	8244057	8253414	+	circRNA	PTPRM	ENST00000580170.5	5	15,16,17,18,19	152,75,27,12,188	GAAACTGGCCAAGAAGCGGAAAGAGACCATGAGCAGCACCCGACAGGAGATGACTGTGATGGTGAACTCAATGGACAAGAGCTATGCTGAGCAGGGCACAAACTGCGACGAGGCTTTCTCATTCATGGACACGCACAATCTGAATGGGAGATCTGTGTCTTCACCATCGTCCTTCACAATGAAAACAAATACACTGAGCACATCGGTGCCTAATTCCTATTACCCAGACCCATTTGTGCCAACTGCAATTTTAGTGCCAATAAATGATGAAACCCACACAATGGCCAGCGATACCAGCAGCCTGGTGCAGTCCCATACTTACAAGAAGCGAGAGCCGGCCGACGTGCCCTATCAGACTGGGCAGCTCCACCCCGCCATCCGGGTGGCAGACCTCCTTCA…	454	0	0	0	0	3	0	0	1	3	0	0	0	1	0	1	0	0	0	0	0	0	0	0	0	0	0	0	0	0	0	422.773	0	0	161.421	402.307	0	0
chr12|39319905|39326324|-	chr12	39319905	39326324	-	circRNA	KIF21A	NM_001173463	4	26,25,24,23	108,215,55,61	AAAATGTAGAGGATAGTACTGATGAGGATGCTCCTTTAAACAGCCCAGGATCAGAAGGAAGCACGCTGTCTTCAGATCTCATGAAGCTTTGTGGTGAAGTGAAACCTAAGAACAAGGCCCGAAGGAGAACCACCACTCAGATGGAATTGCTGTATGCAGATAGCAGTGAACTAGCTTCAGACACTAGTACAGGAGATGCCTCCTTGCCTGGCCCTCTCACACCTGTTGCAGAAGGGCAAGAGATTGGAATGAATACAGAGACAAGTGGTACTTCTGCTAGGGAAAAAGAGCTCTCTCCCCCACCTGGCTTACCTTCTAAGATAGGCAGCATTTCCAGGCAGTCATCTCTATCAGAAAAAAAAATTCCAGAGCCTTCTCCTGTAACAAGGAGAAAGGCAT…	439	0	0	0	0	0	0	1	0	1	1	0	0	0	0	0	0	0	0	0	0	0	0	0	0	0	0	0	0	0	0	0	0	88.2379	0	134.102	178.795	0
chr4|128074459|128082305|+	chr4	128074459	128082305	+	circRNA	LARP1B	ENST00000326639.10	4	2,3,4,5	59,60,175,141	AATTCGGTTCCCTCAAAATTATAAAGGCAGGAAAGCTCAAGACAAAGAAATCCAACAAGGCTAGTGATTTCAGTGATATGGAGAATTGGCCAACACCAAGTGAATTAGTGAACACTGGATTTCAGAGCGTCCTCAGCCaaggaaataaaaagccacaaaatagaaaagaaaaagaagagaaggttgaaaagagaagtaacagtgacagcaaagaaaaCCGGGAAACAAAATTAAATGGTCCTGGTGAAAACGTCAGTGAGGATGAGGCTCAGTCAAGTAATCAACGTAAGAGAGCTAATAAGCACAAGTGGGTACCACTCCACTTAGATGTTGTAAGATCAGAGAGTCAAGAAAGACCTGGATCCCGGAACAGCTCAAGATGTCAACCTGAAGCAAATA…	435	0	2	0	0	0	0	1	0	0	0	0	0	0	0	0	0	0	3	3	1	2	1	3	0	0	0	0	252.557	0	0	0	0	88.2379	0	0	0	0
chr9|19290703|19316839|+	chr9	19290703	19316839	+	circRNA	DENND4C	ENST00000434457.6	8	5,6,7,8,9,10,11,12	173,239,67,59,145,176,101,219	GTTTAATTTTTAGATATCCAGAAGAGGACTATGAGTCATTTCCACTCTCAGAATCAGATGTACCTCTTTTCTGCCTTCCTATGGGAGCTACTATTGAGTGCTGGGATCCTGAAACCAAATATCCACTTCCAGTTTTTTCAACTTTTGTCTTGACAGGTTCTTCAGCCAAAAAGGTATATGGAGCTGCCATTCAGTTTTATGAACCTTACTCTCGGGAACTTCTATCAGAGAAACAGCTTATGCACCTGGGCTTGTTGACGCCTGTGGAGAGAAAAATGGTCTCCAAATCCATCAATACAAACAAATGCATTTGTTTACTCTCACACTGGCCTTTTTTTGAAGCTTTTAGGAAATTTCTTATGTTTATCTACAAACTTTCTGTGTCTGGACCACATCCTC…	1179	0	0	0	0	0	0	0	0	0	0	0	0	0	0	2	0	0	0	0	2	0	0	1	0	0	0	0	0	0	0	0	0	0	0	0	0	0
chr14|31127784|31169468|-	chr14	31127784	31169468	-	circRNA	HECTD1	NM_015382	18	26,25,24,23,22,21,20,19,18,17,16,15,14,13,12,11,10,9	222,837,177,167,324,140,135,106,95,147,135,77,264,223,171,139,175,115	ACTCTGTTACGGCATGGTGCAAATCCAGATCTGAGAGATGAAGATGGGAAAACTCCATTAGATAAAGCTCGAGAAAGGGGCCATAGTGAAGTGGTAGCTATTCTTCAGTCTCCAGGTGATTGGATGTGTCCAGTTAATAAAGGAGATGATAAGAAAAAGAAAGATACAAACAAAGATGAAGAAGAATGTAATGAGCCCAAAGGAGATCCGGAAATGGCACCCATATACTTGAAAAGGTTATTGCCAGTGTTTGCACAAACATTTCAGCAAACTATGCTGCCTTCAATAAGGAAAGCAAGTCTTGCTCTAATTCGAAAAATGATTCATTTTTGCTCTGAAGCACTGTTAAAAGAAGTTTGTGATTCTGATGTTGGTCACAATTTGCCTACAATACTAGTG…	3649	0	0	0	1	6	0	0	2	0	0	1	0	0	0	0	0	0	0	0	0	0	0	0	0	0	0	0	0	0	216.638	845.547	0	0	322.841	0	0	202.47
chr2|151516458|151531896|-	chr2	151516458	151531896	-	circRNA	NEB	ENST00000409198.5	14	130,129,128,127,126,125,124,123,122,121,120,119,118,117	105,105,105,111,105,102,111,111,105,105,105,105,108,105	ATCAAATACAGGAAAAACTATGAAAAATCAAAGGACAAATTTACCTCAATTGTGGATACTCCAGAACACCTGCGTACTACAAAAGTCAACAAACAAATCAGCGATATCCTTTATAAATTGGAATACAACAAGGCCAAACCCAGAGGCTACACCACAATCCACGACACACCCATGTTGCTGCATGTCCGCAAGGTTAAAGATGAAGTCAGTGATCTGAAATACAAAGAAGTATACCAAAGAAATAAATCCAACTGCACCATTGAGCCAGATGCTGTTCATATCAAAGCAGCCAAGGACGCCTACAAAGTCAACACCAATCTGGACTATAAGAAACAGTACGAAGCCAACAAAGCCCACTGGAAGTGGACTCCTGACCGACCGGACTTCCTCCAGGCTGCC…	1488	0	1	0	0	0	0	1	0	0	1	0	0	0	0	0	0	0	0	0	0	0	0	0	0	0	0	0	126.279	0	0	0	0	88.2379	0	0	178.795	0
chr21|29321220|29329693|+	chr21	29321220	29329693	+	circRNA	BACH1	ENST00000286800.7	3	2,3,4	294,1335,207	GTTGATGATAATTAGAAGCATGCTTTCCACTGAACTTCCCGACAACATTTGTTATGCAGAATGTCTCTGAGTGAGAACTCGGTTTTTGCCTATGAATCTTCTGTGCATAGCACCAATGTTTTACTCAGCCTTAATGACCAGCGGAAGAAAGATGTGCTGTGCGATGTCACCATCTTTGTGGAGGGACAGCGGTTCCGCGCTCACCGGTCCGTGCTGGCGGCATGCAGCAGTTACTTCCACTCAAGAATCGTAGGCCAGGCTGATGGAGAGCTGAACATTACTCTTCCAGAAGAGGTGACAGTTAAAGGATTTGAACCTTTAATTCAGTTTGCCTACACTGCTAAACTGATTTTAAGTAAAGAGAATGTGGATGAAGTGTGCAAATGTGTGGAGTTTTTA…	1836	0	0	0	0	0	2	3	0	4	2	0	0	0	0	5	1	0	0	1	8	2	3	4	0	1	0	0	0	0	0	0	238.863	264.714	0	536.409	357.59	0
chr2|178662965|178663902|-	chr2	178662965	178663902	-	circRNA	TTN	ENST00000589042.5	5	174,173,172,171,170	90,84,84,84,84	TGCCAGAAGCTTCCAAAGAGGTTATCCGCGAAGAGAAAGTGCCCTTGGCTCCTCCTAAAGAGCCTGAAGTCCCACCTGTTAAAGTACCAGAGCCTCCCAAAGAAGTAGTTCCTGAAAAGAAAGCGCCAGTGGCTCCTCCTAAAGAGCCTGAAGTCCCACCTGTTAAAGTGCCTGAGGCTCCCAAAGAAGTTGTTCCTGAAAAGAAAGTGCCAGTGCCTCCTCCTAAAAAGCCTGAAGTGCCACCCACAAAAGTCCCAGAGGTGCCAAAGGCAGCTGTCCCAGAAAAGAAGTTGCCTGAAGCTATTCCTCCCAAACCGGAAAGTCCTCCCCCTGAAGTGCCTGAAGTGCTGCCACCGAAGGAAGTGGTCCCAGAAAAGAAAGTACCGGTGCCTCCTGCCA…	426	5	1	0	1	4	0	0	3	3	4	4	2	3	0	1	0	1	0	5	4	1	0	3	0	2	1	963.577	126.279	0	216.638	563.698	0	0	484.262	402.307	715.18	809.881
chr2|178652652|178653124|-	chr2	178652652	178653124	-	circRNA	TTN	ENST00000589042.5	3	201,200,199	84,84,84	TGCCAGAGGCTCCCAAAGAAGTTGTTCCTGAAAAGAAAGTGCCAGTGACTCCTCCTAAAAAACCTGAAGTCCCACCTGTTAAAGTGCCAGAGGCTCCCATAGAGGTTGTTCCTGAAAAGAAAATGCCCTTGGCTCCTCCTAAAAAGCCTGAAGTCCCTCCTGTTAAAGTACCAGAGGCTCCCAAAGAGGTTGTTCCTGAAAAGAAAGTGCCCTCGGCTCCTCCTAAAAAGCCTGAAGTCCCACCTGTTAAAG	252	0	0	0	0	0	0	0	0	1	1	4	0	2	0	0	0	0	0	0	0	0	0	0	0	0	0	0	0	0	0	0	0	0	0	134.102	178.795	809.881
chr2|151591347|151656464|-	chr2	151591347	151656464	-	circRNA	NEB	NM_001271208	48	96,95,94,93,92,91,90,89,88,87,86,85,84,83,82,81,80,79,78,77,76,75,74,73,72,71,70,69,68,67,66,65,64,63,62,61,60,59,58,57,56,55,54,53,52,51,50,49	108,105,204,312,108,105,204,312,108,105,204,312,108,105,204,312,108,105,204,312,108,105,204,312,108,105,204,312,108,105,204,312,108,105,204,312,108,105,204,312,108,105,204,312,108,105,207,312	TATAAATACAAGTACAATTATGAAAAAGGGAAGGGGAAAATGGTTGGTTTCCGCAGTCTCGAGGATGATCCCAAATTAGTCCATTCCATGCAAGTGGCTAAGATGCAATCTGATCGGGAGTACAAGAAAAACTATGAGAACACAAAGACCAGCTACCACACCCCTGCCGACATGCTCAGTGTCACGGCTGCAAAGGATGCCCAAGCCAACATCACCAACACTAACTACAAGCACCTGATTCACAAGTACATCCTCCTTCCAGATGCAATGAACATTGAGCTGACCAGGAATATGAATCGCATACAGAGTGATAATGAATATAAGCAAGATTACAATGAATGGTACAAAGGGCTTGGCTGGAGTCCAGCAGGTTCTCTGGAAGTGGAGAAGGCCAAGAAA…	8751	0	0	0	0	0	0	1	0	0	0	0	0	0	0	6	1	0	0	0	0	1	0	0	7	0	0	0	0	0	0	0	0	88.2379	0	0	0	0
chr2|39278406|39309519|-	chr2	39278406	39309519	-	circRNA	MAP4K3	NM_001270425	10	23,22,21,20,19,18,17,16,15,14	80,85,42,113,160,43,54,39,59,59	TTGGCCAAGTGAAATTTGATCCACCCTTAAGAAAGGAGACAGAACCACATCATGAACTTGATCTGCAACTGGAATATGGACAAGGACACCAAGGTGGTTACTTTTTAGGTGCAAACAAGAGTCTTCTCAAGTCTGTTGAAGAAGAATTGCATCAGCGAGGACACGTCGCACATTTAGAAGATGATGAAGGAGATGATGATGAATCTAAACACTCAACTCTGAAAGCAAAAATTCCACCTCCTTTGCCACCAAAGCCTAAGTCTATCTTCATACCACAGGAAATGCATTCTACTGAGGATGAAAATCAAGGAACAATCAAGAGATGTCCCATGTCAGGGAGCCCAGCAAAGCCATCCCAAGTTCCACCTAGACCACCACCTCCCAGATTACCCCCACACA…	734	0	0	0	0	0	1	1	0	0	1	0	0	0	0	0	0	0	0	0	0	0	0	0	0	0	0	0	0	0	0	0	119.432	88.2379	0	0	178.795	0
chr7|140794307|140808995|-	chr7	140794307	140808995	-	circRNA	BRAF	ENST00000496384.7	5	8,7,6,5,4	160,120,149,103,104	GTACCTGCAAGGTGTGGAGTTACAGTCCGAGACAGTCTAAAGAAAGCACTGATGATGAGAGGTCTAATCCCAGAGTGCTGTGCTGTTTACAGAATTCAGGATGGAGAGAAGAAACCAATTGGTTGGGACACTGATATTTCCTGGCTTACTGGAGAAGAATTGCATGTGGAAGTGTTGGAGAATGTTCCACTTACAACACACAACTTTGTACGAAAAACGTTTTTCACCTTAGCATTTTGTGACTTTTGTCGAAAGCTGCTTTTCCAGGGTTTCCGCTGTCAAACATGTGGTTATAAATTTCACCAGCGTTGTAGTACAGAAGTTCCACTGATGTGTGTTAATTATGACCAACTTGATTTGCTGTTTGTCTCCAAGTTCTTTGAACACCACCCAATACCA…	636	0	0	0	0	0	1	1	0	0	1	0	0	0	0	0	0	0	0	0	0	0	0	0	0	0	0	0	0	0	0	0	119.432	88.2379	0	0	178.795	0
chr15_KI270905v1_alt|3260067|3262709|-	chr15_KI270905v1_alt	3260067	3262709	-	circRNA	MTMR10	NM_017762	3	5,4,3	143,73,137	GAGAAATTGTCGTAAATGAAGTCAATTTTGTGAGAAAATGCATTGCAACAGACACAAGCCAGTACGATTTGTGGGGAAAGCTGATATGCAGTAACTTCAAAATCTCCTTTATTACAGATGACCCAATGCCATTACAGAAATTCCATTACAGAAACCTTCTTCTTGGTGAACACGATGTCCCTTTAACATGTATTGAGCAAATTGTCACAGTAAACGACCACAAGAGGAAGCAGAAAGTCCTAGGCCCCAACCAGAAACTGAAATTTAATCCAACAGAGTTAATTATTTATTGTAAAGATTTCAGAATTGTCAGATTTCGCTTTGATGAATCAGGTCCCGAAAGTGCTAAAAAG	353	0	0	0	0	0	0	0	0	0	0	0	0	0	0	0	0	2	0	0	0	2	0	0	4	0	0	0	0	0	0	0	0	0	0	0	0	0
chr1|112576985|112600848|-	chr1	112576985	112600848	-	circRNA	ST7L	NM_017744	8	11,10,9,8,7,6,5,4	103,73,115,98,155,79,116,55	AATGTAAGGTATGGAGAAACCCTCTAAATCTTTTCAGAGGAGCAGAATATAGGAGATACACTTGGGTGACTGGTAAAGAGCCACTTACATACTATGACATGAACCTGTCAGCTCAGGACCATCAGACCTTTTTCACCTGTGACACAGATTTTTTACGTCCTTCAGACACAGTTATGCAGAAGGCTTGGAGGGAAAGAAATCCTCCAGCTCGAATCAAAGCAGCCTATCAAGCTTTAGAATTAAACAATGACTGTGCCACTGCATATGTTCTACTGGCTGAGGAAGAAGCAACAACTATTGTAGATGCTGAAAGGTTATTTAAACAGGCACTCAAGGCAGGAGAAACAATTTATAGGCAGTCACAGCAGTGCCAGCACCAAAGTCCTCAGCATGAAGCTC…	794	0	0	0	0	0	0	0	0	0	0	0	0	0	0	1	0	0	0	0	0	0	2	2	0	0	0	0	0	0	0	0	0	0	0	0	0	0
chr12|31495809|31499671|-	chr12	31495809	31499671	-	circRNA	DENND5B	NM_001308339	2	4,3	110,66	TTTTGTACCAATGGCTAGAAGCAGATCGTCATGGCAAGAGCCAAGGTGCTGCAAATACGACTTCAGGCGAAAATTTTGACCAGAGTCCTTTGAGAAGAACATTCAAATCCAAAGTTCTCGCCCACTATCCTCAGAATATAGAATGGAACCCTTTTGATCAAGATGCGGTGAACATG	176	0	0	0	0	0	0	0	0	0	0	0	0	0	0	0	0	0	0	0	1	0	1	0	0	1	0	0	0	0	0	0	0	0	0	0	0	0
chr2|178689289|178692580|-	chr2	178689289	178692580	-	circRNA	TTN	ENST00000342992.10	5	121,120,119,118,117	84,81,84,84,84	TCCCTGAGCTACCTGAGAAACCAGCTCCAGAAGAAGTGGCCCCTGTTCCTATCCCTAAAAAAGTGGAGCCCCCAGCACCAAAAGTTCCTGAGGTTCCCAAGAAACCCGTGCCAGAGGAGAAAAAGCCAGTTCCTGTGCCTAAGAAGGAACCTGCTGCTCCCCCAAAAGTCCCAGAGGTGCCAAAGAAACCTGTCCCTGAAGAAAAGATTCCCGTTCCTGTTGCAAAGAAAAAGGAAGCTCCCCCAGCTAAAGTTCCTGAAGTACAGAAGGGAGTTGTGACAGAAGAAAAAATAACCATTGTAACTCAAAGAGAGGAATCTCCACCACCAGCAGTGCCAGAAATACCAAAGAAGAAAGTTCCTGAAGAAAGGAAACCTGTTCCTCGGAAGGAGGAAGAAG…	417	7	11	0	0	3	10	10	4	3	1	1	8	2	8	7	1	3	0	5	12	14	15	12	16	3	2	1349.01	1389.06	0	0	422.773	1194.32	882.379	645.682	402.307	178.795	202.47
chr1|61990167|62038049|+	chr1	61990167	62038049	+	circRNA	PATJ	ENST00000642238.1	3	28,29,30	197,92,73	AAAAAATCAGACAAAGATATGCAGATCTGCCTGGAGAACTGCACATTATTGAACTTGAAAAAGATAAGAATGGACTTGGACTCAGCCTTGCTGGTAATAAAGACCGATCACGCATGAGCATATTTGTGGTGGGAATTAACCCGGAAGGACCTGCTGCCGCAGATGGACGAATGCGTATTGGAGATGAACTCTTAGAGATAAACAATCAGATTCTGTATGGAAGAAGTCACCAAAATGCATCTGCCATTATTAAGACTGCCCCATCAAAGGTCAAGCTGGTTTTCATCAGAAACGAGGATGCAGTCAATCAGATGGCCGTTACTCCCTTTCCAGTGCCATCAAGTTCTCCATCTTCTATTGAG	362	0	2	0	0	0	0	0	0	4	0	0	3	0	0	0	0	0	0	0	0	0	0	0	0	0	0	0	252.557	0	0	0	0	0	0	536.409	0	0
chr2|178671970|178684749|-	chr2	178671970	178684749	-	circRNA	TTN	ENST00000342992.10	23	150,149,148,147,146,145,144,143,142,141,140,139,138,137,136,135,134,133,132,131,130,129,128	297,75,69,78,96,75,75,297,84,84,84,78,84,162,78,93,75,78,207,81,84,84,84	TGCCAGAAGAGCCAAAGAAACCAGTTCCAGAAAAAAAGGTTCCTCCAAAAGTCATTAAGATGGAAGAACCTCTCCCAGCCAAAGTGACTGAGAGGCACATGCAAATTACCCAGGAAGAAAAAGTTCTTGTTGCTGTAACTAAAAAAGAGGCGCCTCCAAAAGCAAGAGTGCCAGAGGAACCGAAGAGAGCTGTCCCAGAAGAAAAAGTTCTGAAACTCAAACCTAAAAGAGAGGAGGAACCACCAGCTAAAGTGACTGAATTCAGAAAAAGAGTGGTTAAAGAAGAAAAAGTATCAATTGAAGCTCCAAAAAGAGAACCTCAACCCATCAAAGAAGTAACTATAATGGAAGAGAAAGAAAGGGCTTATACCCTAGAAGAAGAAGCTGTTTCAGTACAAC…	2502	0	0	0	0	0	0	0	0	0	0	0	0	0	0	0	1	0	0	0	0	2	0	0	4	0	0	0	0	0	0	0	0	0	0	0	0	0
chr3|142347233|142359931|-	chr3	142347233	142359931	-	circRNA	XRN1	ENST00000264951.8	4	33,32,31,30	109,96,208,70	CTAATAGAGAAGCCGATGTACTATTTGAAGTATTATTTGATGAAGAATTTCCTGGAGGGTTAACAATAAGATGCTCACCTGGTAGAGGTTATCGACTGCCAACAAGTGCCTTGGTGAACCTTTCTCATGGGAGTCGCTCTGAAACTGGAAATCAGAAGTTGACAGCCATCGTAAAACCACAACCAGCTGTACATCAACATAGCTCAAGTTCATCAGTTTCCTCTGGGCATTTGGGAGCCCTCAACCATTCCCCTCAATCACTTTTTGTTCCTACTCAAGTACCTACTAAAGATGATGATGAATTCTGCAACATTTGGCAGTCCTTACAGGGATCTGGAAAGATGCAATACTTTCAGCCAACTATACAAGAGAAGGGTGCAGTTCTACCTCAAGAAATAA…	483	0	0	0	0	0	1	0	0	0	0	0	0	0	0	0	0	0	2	0	0	0	2	2	0	0	1	0	0	0	0	0	119.432	0	0	0	0	0
chr15|65715477|65756472|-	chr15	65715477	65756472	-	circRNA	DENND4A	ENST00000443035.7	12	14,13,12,11,10,9,8,7,6,5,4,3	146,219,101,176,145,59,67,239,170,70,250,333	ATGTAACCTTCTGTAATGGAAGATGATTGAAGACAAGGGGCCTCGTGTTGCTGACTACTTTGTTGTAGCAGGATTAACTGATGTTTCAAAGCCTCTAGAAGAAGAAATTCACTTCAATGATGCTTGTCATAAAGTAGCTAAACCAAAAGAACCTATTACAGATGTTTCAGTTATTATCAAATCTCTTGGGGAGGAAGTCCCACAGGATTATATCTGTATTGATGTTACCCCAACTGGATTGTCAGCTGATCTTAATAATGGAAGTCTTGTGGGGCCACAGATTTACCTTTGCTATAGAAGAGGAAGAGATAAGCCTCCACTTACAGATCTGGGGGTTTTATATGACTGGAAAGAAAGATTGAAACAGGGTTGTGAAATTATTCAGAGTACTCCCTATGG…	1975	0	0	0	0	0	1	0	0	0	0	0	0	0	0	1	0	0	0	0	0	0	1	0	0	1	1	0	0	0	0	0	119.432	0	0	0	0	0
chr7|66130743|66134374|+	chr7	66130743	66134374	+	circRNA	AC068533.4	ENST00000450043.2	2	9,10	99,95	GTATTTCAGTTACTAACTGATCTGAAAGAGCAGCGTAAAGAAAGTGGAAAGAATAAACACAGCTCTGGGCAACAGAACTTGAACACTATCACCTATGAAACGTTAAAATACATATCAAAAACACCATGCAGGCACCAGAGTCCTGAAATTGTCAGAGAATTTCTCACAGCATTGAAAAGCCACAAGTTGACCAA	194	0	2	0	0	0	1	0	0	0	0	0	1	0	0	0	0	0	0	0	0	0	0	0	0	0	0	0	252.557	0	0	0	119.432	0	0	0	0	0
chr14|87939904|87950748|-	chr14	87939904	87950748	-	circRNA	GALC	ENST00000555000.5	6	11,10,9,8,7,6	77,164,181,151,87,90	AGTCATAAACATTCTAAGTGCATACGGCCATTTCTTCCTTATTTCAATGTGTCACAACAATTTGCCACCTTTGTTCTTAAGGGATCTTTTAGTGAAATACCAGAGCTACAGGTATGGTATACCAAACTTGGAAAAACATCCGAAAGATTTCTTTTTAAGCAGCTGGATTCTCTATGGCTCCTTGACAGCGATGGCAGTTTCACACTGAGCCTGCATGAAGATGAGCTGTTCACACTCACCACTCTCACCACTGGTCGCAAAGGCAGCTACCCGCTTCCTCCAAAATCCCAGCCCTTCCCAAGTACCTATAAGGATGATTTCAATGTTGATTACCCATTTTTTAGTGAAGCTCCAAACTTTGCTGATCAAACTGGTGTATTTGAATATTTTACAAATATT…	750	0	0	0	0	0	0	0	0	0	0	0	0	0	0	0	0	0	0	0	0	2	1	0	1	0	0	0	0	0	0	0	0	0	0	0	0	0
chr7|105101424|105102194|+	chr7	105101424	105102194	+	circRNA	KMT2E	ENST00000311117.7	2	16,17	165,309	ACAAGAGAAGAAAGAAAAATGGAAGCAATTTTGCAAGCTTTTGCCAGACTTGAAAAGAGAGAGAAAAGAAGAGAACAAGCTTTGGAAAGGATCAGCACAGCCAAAACTGAAGTTAAAACTGAATGTAAAGATACACAGATTGTCAGTGATGCTGAAGTTATTCAGGAACAAGCAAAAGAAGAAAATGCTAGCAAGCCAACCCCTGCCAAAGTAAATAGAACTAAACAGAGAAAAAGTTTTTCTCGGAGTAGGACTCACATTGGACAGCAGCGTCGGAGACACAGAACTGTCAGCATGTGTTCAGATATCCAGCCATCTTCTCCTGATATAGAAGTTACTTCACAACAAAATGATATTGAAAATACTGTACTTACAATAgaaccagaaactgaaactgca…	474	0	0	0	0	0	1	0	0	0	0	0	0	0	0	1	0	0	2	2	0	0	0	3	0	0	0	0	0	0	0	0	119.432	0	0	0	0	0
chr3|101656103|101672213|-	chr3	101656103	101672213	-	circRNA	ZBTB11	NM_014415	6	7,6,5,4,3,2	145,246,177,845,232,236	GTATATTGAAGCAAGTCAAAGATTACATTAAACAGTGTAGCAAATGCCAGGAGAAACTAGATCGATCCCGTCCAATATCAGATGTTTCAGAAATGTTGGAAGAATTGGGACTAGACCTTGAATCTGGAGAAGAAAGTAATGAATCGGAAGATGACCTGAGCAACTTTACTTCATCTCCAACTACAGCATCCAAGCCTGCAAAAAAGAAGCCAGTATCCAAACATGAACTTGTGTTTGTTGACACCAAAGGAGTGGTAAAACGTTCTTCTCCAAAACATTGTCAGGCTGTCTTAAAACAGCTGAACGAACAGAGACTTTCCAACCAGTTCTGTGATGTTACTTTGTTAATTGAAGGAGAAGAGTACAAAGCTCATAAATCTGTTTTGTCAGCAAATAGCG…	1881	0	0	0	0	0	1	3	0	0	0	1	0	0	0	0	0	0	0	0	0	0	0	0	0	0	0	0	0	0	0	0	119.432	264.714	0	0	0	202.47
chr6|130926604|130956499|-	chr6	130926604	130956499	-	circRNA	EPB41L2	ENST00000528282.5	3	4,3,2	105,213,506	CATAAGCTGTGGCCATGACTACTGAAGTAGGCTCTGTGTCTGAAGTGAAGAAGGACTCTAGCCAGTTAGGAACAGATGCAACCAAGGAAAAACCTAAAGAAGTAGCAGAAAATCAGCAGAATCAGTCTTCCGATCCAGAGGAGGAAAAAGGTTCCCAGCCACCTCCTGCAGCTGAAAGCCAAAGTAGTCTACGCCGCCAGAAGAGAGAGAAGGAAACATCGGAGAGCAGGGGTATTTCTCGGTTCATACCGCCATGGCTTAAGAAGCAAAAGTCATATACCTTAGTAGTGGCCAAAGATGGAGGAGATAAAAAAGAGCCTACCCAAGCTGTTGTTGAAGAACAGGTCTTAGATAAAGAGGAACCCCTTCCAGAAGAACAGAGACAGGCTAAGGGTGATG…	824	2	3	0	10	1	18	16	8	16	13	2	6	4	1	18	4	10	3	12	14	19	23	15	18	4	6	385.431	378.836	0	2166.38	140.924	2149.77	1411.81	1291.36	2145.63	2324.33	404.94
chr6|54121446|54202233|+	chr6	54121446	54202233	+	circRNA	MLIP	ENST00000514921.5	10	2,3,4,5,6,7,8,9,10,11	156,393,1572,72,66,84,60,45,45,129	GTCTCTGCTGGTGGTTCTGAAGCCAAACCTCTGATCTTCACATTTGTCCCCACTGTCAGAAGACTACCAACCCATACTCAGTTGGCTGACACCTCTAAATTCCTTGTTAAAATTCCAGAAGAATCAAGTGATAAGAGTCCAGAAACTGTAAATAGGTCTAAATCCAATGACTACTTGACCTTGAATGCTGGGAGCCAACAAGAGAGAGACCAAGCGAAATTGACTTGTCCTTCAGAGGTCAGTGGAACGATTTTACAAGAAAGGGAATTCGAAGCAAACAAACTTCAAGGGATGCAGCAAAGTGACCTCTTCAAAGCTGAATATGTCCTTATTGTGGACTCCGAAGGGGAAGATGAGGCTGCAAGCAGAAAAGTTGAACAAGGCCCCCCAGGGGGGATT…	2622	0	0	0	0	0	1	0	0	2	0	1	0	0	0	0	0	0	0	0	0	0	0	0	0	0	0	0	0	0	0	0	119.432	0	0	268.204	0	202.47
chr2|63856305|63857936|+	chr2	63856305	63857936	+	circRNA	UGP2	ENST00000394417.6	2	2,3	128,108	ATCTTAGCAAAGCAATGTCTCAAGATGGTGCTTCTCAGTTCCAAGAAGTCATTCGGCAAGAGCTAGAATTATCTGTGAAGAAGGAACTAGAAAAAATACTCACCACAGCATCATCACATGAATTTGAGCACACCAAAAAAGACCTGGATGGATTTCGGAAGCTATTTCATAGATTTTTGCAAGAAAAGGGGCCTTCTGTGGATTGGGGAAAAATCCAGAGACCCCCTGAAGATTCG	236	0	0	0	1	1	3	2	2	0	0	0	6	0	0	3	4	3	0	1	3	3	0	2	2	3	7	0	0	0	216.638	140.924	358.295	176.476	322.841	0	0	0
chr10|118685982|118707587|-	chr10	118685982	118707587	-	circRNA	CACUL1	ENST00000544392.5	6	7,6,5,4,3,2	186,44,139,90,103,96	GCCAGCCCTCCAGATCTCTATATTGAAAGATTTAATATAGCTCTTGGACAATATATGGGAGCATTGCAGAGCATTGTGCCTCTTTTCATATATATGAATAAGTTTTACATCGAAACCAAGCTTAACAGAGACTTAAAAGATGACCTTATAAAGCTGTTTACGGAACATGTTGCAGAAAAGCACATTTACAGCCTAATGCCTTTACTTTTAGAAGCCCAGTCAACACCATTTCAGGTCACACCTTCAACTATGGCAAATATTGTGAAAGGCCTGTATACCCTCAGACCAGAGTGGGTTCAGATGGCTCCAACTCTATTTTCTAAATTTATTCCAAACATTCTCCCTCCGGCGGTGGAATCTGAACTTTCTGAATATGCTGCTCAAGATCAGAAATTTCAA…	658	0	2	0	0	0	0	1	0	0	1	1	0	0	0	0	0	0	0	0	0	1	0	0	0	0	0	0	252.557	0	0	0	0	88.2379	0	0	178.795	202.47
chr2|151620918|151627834|-	chr2	151620918	151627834	-	circRNA	NEB	ENST00000409198.5	4	69,68,67,66	108,105,204,312	TACAAATACAAAGATGGTTACCGCAAGCAGCTCGGCCACCACATTGGAGCCCGGAACATTGAAGATGACCCCAAGATGATGTGGTCCATGCATGTGGCCAAGATCCAGAGTGACAGGGAGTATAAGAAGGACTTTGAGAAGTGGAAGACCAAGTTCAGCAGCCCAGTGGACATGCTGGGAGTGGTGTTAGCCAAGAAGTGCCAGACCTTAGTCAGCGATGTGGACTACAAGAACTACCTGCACGAGTGGACGTGCCTGCCCGACCAGAATGATGTCATCCATGCTCGGCAGGCCTATGACCTCCAGAGCGATAACATTTACAAATCTGATCTCCAGTGGCTGAGAGGCATTGGCTGGGTCCCCATTGGGTCTATGGATGTGGTCAAGTGCAAGAGAGCT…	729	1	0	0	0	0	0	1	0	0	0	1	0	0	0	0	0	0	0	0	0	0	0	0	0	0	0	192.715	0	0	0	0	0	88.2379	0	0	0	202.47
chr2|178677200|178692099|-	chr2	178677200	178692099	-	circRNA	TTN	ENST00000589042.5	27	147,146,145,144,143,142,141,140,139,138,137,136,135,134,133,132,131,130,129,128,127,126,125,124,123,122,121	87,297,84,84,84,78,84,162,78,93,75,78,207,81,84,84,84,84,78,81,114,102,84,84,81,84,84	TTCCTGAGGTTCCCAAGAAACCCGTGCCAGAGGAGAAAAAGCCAGTTCCTGTGCCTAAGAAGGAACCTGCTGCTCCCCCAAAAGTCCCAGAGGTGCCAAAGAAACCTGTCCCTGAAGAAAAGATTCCCGTTCCTGTTGCAAAGAAAAAGGAAGCTCCCCCAGCTAAAGTTCCTGAAGTACAGAAGGGAGTTGTGACAGAAGAAAAAATAACCATTGTAACTCAAAGAGAGGAATCTCCACCACCAGCAGTGCCAGAAATACCAAAGAAGAAAGTTCCTGAAGAAAGGAAACCTGTTCCTCGGAAGGAGGAAGAAGTTCCACCACCACCAAAAGTGCCAGCTCTGCCTAAGAAACCCGTCCCAGAGGAGAAAGTTGCAGTGCCAGTTCCTGTCGCTAAGA…	2700	0	0	0	0	0	0	0	0	0	0	0	0	0	0	1	0	0	0	0	2	1	0	0	0	0	0	0	0	0	0	0	0	0	0	0	0	0
chr2|178669591|178684989|-	chr2	178669591	178684989	-	circRNA	TTN	ENST00000589042.5	29	158,157,156,155,154,153,152,151,150,149,148,147,146,145,144,143,142,141,140,139,138,137,136,135,134,133,132,131,130	84,78,81,297,75,69,78,96,75,84,75,87,297,84,84,84,78,84,162,78,93,75,78,207,81,84,84,84,84	TTCCTGAAGCACCTAAGAAAATTGTGCCAGAAAAGAAAGTTCCTGCTCCAGTTCCTAAAAAGGAAAAGGTGCCCCCACCTAAAGTGCCAGAAGAGCCAAAGAAACCAGTTCCAGAAAAAAAGGTTCCTCCAAAAGTCATTAAGATGGAAGAACCTCTCCCAGCCAAAGTGACTGAGAGGCACATGCAAATTACCCAGGAAGAAAAAGTTCTTGTTGCTGTAACTAAAAAAGAGGCGCCTCCAAAAGCAAGAGTGCCAGAGGAACCGAAGAGAGCTGTCCCAGAAGAAAAAGTTCTGAAACTCAAACCTAAAAGAGAGGAGGAACCACCAGCTAAAGTGACTGAATTCAGAAAAAGAGTGGTTAAAGAAGAAAAAGTATCAATTGAAGCTCCAAAAAGAG…	3000	2	0	0	2	0	3	0	1	1	4	0	0	0	0	0	0	0	0	0	1	3	0	0	2	0	0	385.431	0	0	433.276	0	358.295	0	161.421	134.102	715.18	0
chr2|135602499|135661393|+	chr2	135602499	135661393	+	circRNA	R3HDM1	NM_001282799	14	2,3,4,5,6,7,8,9,10,11,12,13,14,15	209,211,115,79,60,141,109,96,38,51,227,149,303,124	GCCACGGAAAGGTATGATATATTTGATCCAAGACAGTCCATTCCAGTCCGGGAATCTACAGTGGTGACAAGGACATGGGACTCCTCCTGCCAGATTACAGATGGTTCACTACAGTTGACATCCTGGCTGACAACTGTGAAAAAGAACCTTGGATTATTTTATTTTATTTTTGTGGGACACCACAATCCCAAATCCAAAGGACGCATCAGGCTTCAAGCTCCCTGTAGAATTCGAAAATAACCTTTTCTAATGAGGATGTCTGATACTGTTACTGTAAAAGATGAAACTGCAACAATGAAGGATTTGGAGGCAGAAGTGAAAGATACAACCAGAGTTGAAAATCTTATCAAATCAGAAAACTATGGGAAGATTTTGGTAGAGAAGAATGAACATTGTATT…	1912	0	0	0	0	0	1	0	0	0	1	0	0	1	0	0	0	0	0	0	0	0	0	0	0	0	0	0	0	0	0	0	119.432	0	0	0	178.795	0
chr2|178603875|178605713|-	chr2	178603875	178605713	-	circRNA	TTN	ENST00000342992.10	4	231,230,229,228	430,191,309,300	GTCCTCCAACATCTCCAGAGAGGCTCACATACACTGAAAGGACAAAGTCCACTATCACACTTGACTGGAAAGAGCCCCGCAGTAATGGTGGCAGTCCCATCCAAGGATATATCATTGAAAAACGGCGTCATGACAAACCTGACTTTGAAAGAGTTAACAAGCGACTCTGCCCAACCACATCTTTTCTGGTTGAAAATCTTGATGAACACCAAATGTATGAGTTCCGTGTCAAAGCTGTCAATGAAATTGGTGAAAGTGAACCATCCCTACCTCTTAATGTAGTCATACAAGATGATGAAGTGCCTCCAACTATTAAGTTGCGTCTGAGTGTTCGAGGAGACACTATCAAAGTTAAGGCAGGAGAGCCTGTCCACATCCCTGCAGATGTGACAGGCCTTC…	1230	0	0	0	0	0	1	0	0	0	1	0	0	1	0	0	0	0	0	0	0	0	0	0	0	0	0	0	0	0	0	0	119.432	0	0	0	178.795	0
chr6|109641517|109672167|-	chr6	109641517	109672167	-	circRNA	AK9	ENST00000424296.6	7	10,9,8,7,6,5,4	99,75,129,186,113,97,53	CTTTGCCAATTTTAGAAGAACAGATTGCTGCTGAAACCGAATCAGGAGTTATGTTGCAATCAATGTTGATCAGCGGTCAAAGCATTCCAGATGAACTTGTCATAAAGCTAATGTTGGAGAAGCTCAACTCCCCAGAAGTCTGTCACTTTGGTTATATTATCACTGAAATACCATCACTTTCACAGGATGCCATGACTACCTTACAGCAAATAGAATTAATTAAAAACTTAAACCTGAAACCTGATGTTATAATCAATATAAAGTGTCCTGACTATGATTTGTGCCAGAGAATTTCTGGGCAAAGACAGCACAATAATACGGGATACATATACAGTAGAGACCAGTGGGATCCTGAAGTCATTGAGAATCATAGgaaaaagaagaaagaagcccaaaagg…	752	0	0	0	2	9	0	0	0	0	0	0	3	1	0	0	0	0	0	0	0	1	0	0	0	0	0	0	0	0	433.276	1268.32	0	0	0	0	0	0
chr13|41369089|41372830|+	chr13	41369089	41372830	+	circRNA	NAA16	ENST00000379406.7	3	15,16,17	194,109,99	AAAACTTGTCAGCCAAAGAATTGAAGAAAATGCTTAGCAAGCAGAGAAGAGCTCagaaaaaggctaaactagaagaagaaagaaagcatgcagaaagagaacgtcaacagaaaaatcaaaagaaaaaaagagatgaagaagaagaagaagCCAGTGGCCTTAAGGAAGAACTTATACCTGAAAAATTAGAAAGGGTAGAAAATCCATTAGAGGAAGCCGTTAAGTTCCTTATACCTCTTAAGAACCTTGTTGCTGATAACATTGACACTCATCTGTTAGCATTTGAAATATATTTTAGAAAAGGAAAGTTTCTGTTAATGCTGCAGTCTGTCAAACGAGCTTTTGCCATTAACAGTAATAACCCATGGTTACATGAATGTTTAATTAGATTTTCTAAAT…	402	1	0	0	0	0	1	1	0	0	0	0	0	0	0	0	0	0	0	0	0	0	0	0	0	0	0	192.715	0	0	0	0	119.432	88.2379	0	0	0	0
chr2|178677674|178677875|+	chr2	178677674	178677875	+	ciRNA	TTN-AS1	ENST00000589487.5	1	5	201	GTACAAATTCTTCTTCCTCAGGTACATATTCTTCTTCGGGAGGAACTTCCTCTTCCTCAGGTGGAATTTCCTCTTCTTCAGGTAGAACTTCCTCTTCTTCAGGTAGAACTTCCTCTTCCTCAGGTAGAACTTCCTCTTCCTCAGGTAGAACTTCCTCTTCAGGAACAATTTCTTCTTCAAATAGAACTTCCTCTTCCTGAG	201	0	0	0	0	0	0	0	0	0	0	0	0	0	0	0	0	0	0	2	0	2	0	0	5	0	0	0	0	0	0	0	0	0	0	0	0	0
chr10|115394658|115469329|+	chr10	115394658	115469329	+	circRNA	ATRNL1	NM_207303	5	20,21,22,23,24	94,53,95,79,158	CTTGTACATGCAGTGGCCATGCAAATATCTGTCATCTGCACACAGGAAAATGTTTCTGCACAACTAAAGGAATAAAAGGTGACCAATGCCAATTATGTGACTCTGAAAATCGCTATGTTGGTAATCCACTTAGAGGAACATGTTATTACAGCCTTTTGATTGATTATCAATTTACCTTCAGCTTATTACAGGAAGATGATCGCCACCATACTGCCATAAACTTTATAGCAAACCCAGAACAGTCGAACAAAAATCTGGATATATCAATTAATGCATCAAACAACTTTAATCTCAACATTACGTGGTCTGTCGGTTCAACAGCTGGAACAATATCTGGGGAAGAGACTTCTATAGTTTCCAAGAATAATATAAAGGAATACAGAGATAGTTTTTCCTATG…	479	0	0	0	0	0	0	0	0	0	0	0	0	0	0	2	0	0	0	1	0	2	0	0	0	0	0	0	0	0	0	0	0	0	0	0	0	0
chr6|123393623|123516206|-	chr6	123393623	123516206	-	circRNA	TRDN	NM_006073	8	13,12,11,10,9,8,7,6	54,60,60,78,60,183,60,66	TTACACACaaagaaaaagaaaaaggaaaagaaaaagtaagagaaaaagaaaaaCCTGAAAAGAAAGCAACTCACAAGGAAAAAATTGAGAAAAAAGAAAAACCAGAAACAAAGACACTGGCGAAAGAACAGAAGAAAGCTAAGACTGCAGAAAAGAGTGAAGAAAAGACTAAAAAGGAAGTGAAAGGTGGAAAACAGGAGAAAGTGAAGCAAACAGCTGCAAAAGTAAAAGAAGTACAGAAAACACCATCAAAACCCAAAGAAAAGGAGGACAAAGAGAAAGCAGCTGTGTCAAAGCATGAACAGAAAGATCAGTATGCATTCTGTCGATATATGATTGACATATTTGTCCATGGGGATTTAAAACCAGGACAAAGCCCAGCCATTCCACCTCCCTTAC…	621	0	0	0	1	0	0	1	0	0	1	0	0	0	0	0	0	0	0	0	0	0	0	0	0	0	0	0	0	0	216.638	0	0	88.2379	0	0	178.795	0
chr2|71396140|71433283|+	chr2	71396140	71433283	+	circRNA	ZNF638	NM_001014972	17	11,12,13,14,15,16,17,18,19,20,21,22,23,24,25,26,27	51,72,87,69,41,132,129,42,135,126,38,1225,66,955,105,102,119	CCAAAACTGGACAAGCCAAGGCATCTGTAGCCAAAGTAAACAAATCTACAGGGAAATCAGCAAGTTCTGTAAAATCTGTGGTAACGGTAGCTGTTAAAGGTAATAAAGCTTCAATCAAAACAGCAAAATCTGGTGGAAAGAAGTCTCTAGAAGCCAAAAAGACTGGGAATGTCAAAAACAAAGACTCTAACAAACCTGTGACTATACCAGAAAACTCTGAAATAAAGACCAGTATTGAAGTCAAAGCCACTGAAAACTGTGCTAAAGAAGCTATTTCTGATGCTGCTTTGGAGGCCACAGAGAATGAACCACTTAACAAGGAAACAGAAGAAATGTGTGTGATGCTTGTCTCTAATTTGCCTAATAAAGGATATTCTGTAGAAGAAGTTTATGACTTAG…	3494	0	0	0	1	0	0	0	2	0	0	2	0	2	0	0	0	1	0	0	0	0	0	0	0	0	0	0	0	0	216.638	0	0	0	322.841	0	0	404.94
chr2|111858305|111873664|-	chr2	111858305	111873664	-	circRNA	ANAPC1	ENST00000341068.7	8	11,10,9,8,7,6,5,4	96,210,221,146,74,83,101,52	GCATTGTGGTGTGACTTCATTATATCACAGGATAAGTCTGAAAAGGCCTACAGTAGCAATGAAGTAGAAAAATGCATATGTATATTGCAAAGCTCATGTATTAACATGCATAGCATAGAAGGAAAGGATTACATAGCTTCATTACCATTTCAGGTTGCAAATGTTTGGCCCACTAAATATGGATTGCTGTTTGAACGAAGCGCTTCTTCACATGAAGTACCTCCAGGTTCACCCAGAGAACCTTTACCTACTATGTTCAGCATGCTGCACCCACTAGATGAAATAACTCCACTTGTTTGTAAATCTGGAAGTCTTTTTGGTTCATCACGGGTGCAATATGTTGTAGATCATGCAATGAAAATTGTTTTCCTCAATACTGACCCCTCTATTGTAATGACT…	983	0	0	0	0	3	2	0	0	0	0	1	0	0	0	0	0	0	0	0	0	0	0	0	0	0	0	0	0	0	0	422.773	238.863	0	0	0	0	202.47
chr2|39265202|39315388|-	chr2	39265202	39315388	-	circRNA	MAP4K3	NM_001270425	15	27,26,25,24,23,22,21,20,19,18,17,16,15,14,13	104,59,118,61,80,85,42,113,160,43,54,39,59,59,79	CCTCTTGTTGCTGTACCACATAGAATTCACTCAACAAGTAGAAACGTGAGAGAAGAAAAAACACGCTCAGAGATAACCTTTGGCCAAGTGAAATTTGATCCACCCTTAAGAAAGGAGACAGAACCACATCATGAACTTGATCTGCAACTGGAATATGGACAAGGACACCAAGGTGGTTACTTTTTAGGTGCAAACAAGAGTCTTCTCAAGTCTGTTGAAGAAGAATTGCATCAGCGAGGACACGTCGCACATTTAGAAGATGATGAAGGAGATGATGATGAATCTAAACACTCAACTCTGAAAGCAAAAATTCCACCTCCTTTGCCACCAAAGCCTAAGTCTATCTTCATACCACAGGAAATGCATTCTACTGAGGATGAAAATCAAGGAACAATCAAG…	1155	0	4	0	3	2	1	1	2	2	0	3	0	0	0	1	0	0	0	1	1	2	0	1	0	1	1	0	505.114	0	649.913	281.849	119.432	88.2379	322.841	268.204	0	607.41
chr2|32607454|32611582|+	chr2	32607454	32611582	+	circRNA	BIRC6	NM_016252	2	72,73	189,135	GTGTTGGTGTCTGTCCAGTCCCTTATATTAGTAGCTGAGCCTTATTTTAATGAACCGGGATATGAACGGTCTAGAGGCACTCCCAGTGGCACACAGAGTTCTCGAGAATATGATGGAAACATTCGACAAGCAACAGTTAAGTGGGCAATGCTAGAACAAATCAGAAACCCTTCACCATGTTTTAAAGAGGTAATACACAAACATTTTTACTTGAAAAGAGTTGAGATAATGGCCCAATGTGAGGAGTGGATTGCGGATATCCAGCAGTACAGCAGTGATAAGCGGGTAGGCAGGACTATGTCTCACCATGCAGCAGCTCTCAAG	324	0	0	0	0	0	0	0	0	0	0	0	0	0	0	1	0	0	1	0	0	0	0	0	0	1	0	0	0	0	0	0	0	0	0	0	0	0
chr13|24899418|24913091|-	chr13	24899418	24913091	-	circRNA	CENPJ	NM_018451	8	9,8,7,6,5,4,3,2	166,133,1615,103,109,297,124,510	GTGTTGGAAATCAATAGCTCTTCTAGCCTTTGCATTGTTTAAATATAATAGTGTCATTGGACTAAGATGTTCCTGATGCCAACCTCTTCAGAGTTAAACAGTGGGCAGAACTTCCTAACCCAGTGGATGACCAATCCTTCTCGGGCTGGGGTCATATTAAATCGTGGATTTCCTATTTTGGAAGCAGACAAAGAGAAGCGAGCAGCTGTGGACATTTCTACCAGCTTTCCTATTAAAGGCACACATTTTTCTGATAGCTTCAGCTTTATAAATGAAGAAGATTCACTTCTTGAAGAACAGAAGTTGGAGTCAAACAACCCTTACAAACCACAGTCAGATAAATCTGAAACCCATACAGCCTTTCCTTGCATTAAAAAGGGACCACAGGTAGCGGCATGT…	3057	0	0	0	0	0	0	0	0	0	0	0	0	0	0	0	0	0	0	0	0	1	1	0	0	1	0	0	0	0	0	0	0	0	0	0	0	0
chr3|141993537|142093127|-	chr3	141993537	142093127	-	circRNA	TFDP2	ENST00000489671.5	4	6,5,4,3	48,122,104,67	GTTGGTTTGACTTCCACAAATGCAGAAGTAAGAGGATTTATAGATCAGAATCTCAGTCCAACAAAAGGCAACATTTCATTTGTTGCATTTCCAGTTTCCAATACCAACTCACCTACAAAGATTTTACCAAAAACCTTAGGACCAATAAATGTGAATGTTGGACCCCAAATGATTATAAGCACACCACAGAGACTAACCAGTTCAGGAAGTGTTCTGATTGGGAGTCCATATACCCCTGCACCAGCAATGGTTACTCAGACACACATAGCAGAAGCTACTGGCTGGGTCCCTGGTGATAGAAAACGGGCTAGAAAATTTATAGACTCTGATTTTTCAGAAAG	341	0	1	0	0	0	0	1	0	0	0	1	0	0	0	0	0	0	0	0	0	0	0	0	0	0	0	0	126.279	0	0	0	0	88.2379	0	0	0	202.47
chr1|42265114|42278672|-	chr1	42265114	42278672	-	circRNA	FOXJ3	ENST00000372572.5	2	6,5	75,325	GATGACATCTGAACTGGAGAGCAGCCTAACGTCTATGGACTGGTTACCACAGCTCACCATGAGAGCAGCCATCCAAAAATCTGATGCTACACAAAATGCACATGGAACAGGAATTTCTAAGAAGAATGCACTCCTTGACCCAAATACAACTCTGGACCAGGAAGAAGTCCAACAGCACAAAGATGGGAAACCTCCATACAGTTATGCCAGCCTCATTACATTTGCAATTAATAGCTCACCCAAAAAGAAAATGACTTTAAGTGAAATTTATCAGTGGATTTGTGATAACTTCCCATATTATAGAGAGGCTGGCAGTGGTTGGAAGAATTCCATACGACATAATCTGTCATTGAACAAATGTTTCCTTAAAGTGCCTCGATCTAAGGATGACCCTGGAAAG	400	0	2	0	1	0	0	2	0	1	0	1	1	0	0	1	0	0	0	1	0	1	0	0	0	0	0	0	252.557	0	216.638	0	0	176.476	0	134.102	0	202.47
chr17|37440504|37462121|+	chr17	37440504	37462121	+	circRNA	TADA2A	ENST00000615182.4	5	6,7,8,9,10	158,89,73,64,44	GCAGGATGTAGCCAATCAAATGTGCACCAAGACCAAGGAGGAGTGTGAGAAGCACTATATGAAGCATTTCATCAATAACCCTCTGTTTGCATCTACCCTGCTGAACCTGAAACAAGCAGAGGAAGCAAAAACTGCTGACACAGCCATTCCATTTCACTCTACAGATGACCCTCCCCGACCTACCTTTGACTCCTTGCTTTCTCGGGACATGGCCGGGTACATGCCAGCTCGAGCAGATTTCATTGAGGAATTTGACAATTATGCAGAATGGGACTTGAGAGACATTGATTTTGTTGAAGATGACTCGGACATTTTACATGCTCTGAAGATGGCTGTGGTAGATATCTATCATTCCAGGTTAAAGGAGAGACAAAGACGAAAAAAAATTATAAGAGACCA…	428	0	0	0	0	0	0	0	0	0	0	0	0	0	0	0	0	0	0	0	0	0	0	3	0	2	1	0	0	0	0	0	0	0	0	0	0	0
chr1|114679578|114680478|-	chr1	114679578	114680478	-	circRNA	AMPD1	ENST00000520113.6	2	7,6	130,220	TCTTTACTCCTCCTGTGAAGAAGGGAGAGGACCCCTTCCGAACAGACAACCTTCCTGAAAACCTGGGCTATCACCTCAAAATGAAGGACGGTGTAGTTTACGTCTATCCTAATGAAGCAGCAGTCAGCAAAGATGAGCCTAAGCCACTTCCTTACCCAAATCTGGACACCTTCTTAGACGATATGAATTTTTTACTTGCTTTAATTGCTCAAGGACCTGTTAAGACCTATACCCACCGGCGCCTGAAGTTCCTCTCCTCCAAGTTCCAGGTCCATCAGATGCTTAACGAGATGGACGAGTTAAAGGAGCTGAAAAACAACCCCCACCGAGATTTTTATAACTGCAGGAAG	350	0	0	0	0	0	0	0	0	0	0	0	0	0	0	0	0	2	0	0	0	0	1	0	0	0	2	0	0	0	0	0	0	0	0	0	0	0
chr10|68737844|68742569|+	chr10	68737844	68742569	+	circRNA	CCAR1	ENST00000630771.2	3	4,5,6	45,33,194	CAATATTCACAACCTCAGCAGGCCCTGTATAGTGTGCAACAACAGTTACAGCAACCCCAGCAAACCCTCTTAACACAGCCAGCTGTTGCACTGCCTACAAGCCTTAGCCTGTCTACTCCTCAGCCAACAGCACAAATAACTGTATCATATCCAACACCAAGGTCCAGTCAACAGCAAACCCAGCCTCAGAAGCAGCGTGTTTTCACAGGGGTGGTTACAAAACTACATGATACGTTTGGATTTGTGGATGAAGATGTATTCTTTCAGCTTAG	272	0	0	0	0	0	0	0	0	0	0	1	0	0	0	0	0	2	0	0	0	0	0	2	0	4	2	0	0	0	0	0	0	0	0	0	0	202.47
chr4|17909093|17972885|-	chr4	17909093	17972885	-	circRNA	LCORL	NR_136669	3	4,3,2	252,130,66	GTTTTGAGAGTATTTTAGAAGGGCTTTATGGACCACGGCTACGAAGAGACCTCAGTTTATTTGAAGGATTGTATACCATCTCTTGATTCTTCACAGTCAACACCAACAGAGGAGCTATCATCTCAGGGCCAGTCCAACACTGATAAGATTGAATGCCAAGCAGAAAATTACCTAAATGCACTCTTTCGAAAGAAAGATCTTCCTCAGAACTGTGATCCTAACATTCCCCTAGTTGCTCAGGAATTAATGAAAAAGATGATACGTCAATTTGCGATTGAGTACATTTCAAAAAGTGGTAAAACTCAAGAGAATAGAAATGGTTCAATTGGACCAAGTATAGTATGTAAAAGTATCCAAATGAATCAAGCAGAAAACTCCCTTCAGGAAGAGCAGGAAGGC…	448	0	0	0	0	0	0	0	3	4	0	1	0	0	1	1	1	1	3	4	1	2	2	1	0	0	0	0	0	0	0	0	0	0	484.262	536.409	0	202.47
chr6|17674904|17675770|-	chr6	17674904	17675770	-	circRNA	NUP153	ENST00000537253.5	3	5,4,3	129,140,249	AACCTTCAACAACTAGTACTGCTTCAAATTATCCAGATGTGTTAACAAGGCCTTCTCTTCATCGGAGCCATCTGAATTTTTCCATGTTGGAATCCCCTGCATTACACTGTCAGCCATCTACATCCTCGGCATTCCCAATTGGCAGTTCGGGATTTTCCCTTGTAAAGGAAATTAAAGATTCTACCTCTCAGCATGATGATGATAACATCTCAACTACCAGTGGTTTTTCTTCAAGAGCTTCTGATAAAGATATAACTGTTTCAAAGAACACTTCATTGCCACCTCTGTGGTCCCCAGAAGCTGAACGTTCTCACTCACTCTCACAGCACACTGCCACCAGCTCAAAAAAACCAGCATTCAACTTGTCTGCCTTTGGAACACTTTCCCCTTCACTTGGGA…	518	0	0	0	0	0	0	0	0	1	0	0	2	1	0	0	0	0	0	0	0	0	0	0	0	0	0	0	0	0	0	0	0	0	0	134.102	0	0
chr2|24643965|24683128|+	chr2	24643965	24683128	+	circRNA	NCOA1	NM_001362950	5	4,5,6,7,8	157,106,167,98,178	TTGTTTATATAATTGGCCTTAAATGAGGTGAGAGTGAAGAGACTAGAGCCATCTCTGGAAAACATCATTATCCCATTCCCCGGGAAGCTACCCTCTGGAACTCAAGATTTGACCATATCTGTTTTGAGGATTCATTATGAACAAAGAAGTCTCCCAGGTGTGAAGTTTTTCAACATGAGTGGCCTCGGGGACAGTTCATCCGACCCTGCTAACCCAGACTCACATAAGAGGAAAGGATCGCCATGTGACACACTGGCATCAAGCACGGAAAAGAGGCGCAGGGAGCAAGAAAATAAATATTTAGAAGAACTAGCTGAGTTACTGTCTGCCAACATTAGTGACATTGACAGCTTGAGTGTAAAACCAGACAAATGCAAGATTTTGAAGAAAACAGTCGAT…	706	0	2	0	0	2	0	0	0	0	0	0	0	0	0	2	1	0	2	0	1	1	0	0	0	0	4	0	252.557	0	0	281.849	0	0	0	0	0	0
chr2|178679338|178681171|-	chr2	178679338	178681171	-	circRNA	TTN	ENST00000342992.10	5	139,138,137,136,135	78,84,162,78,93	TGCCTGAAGAACCAAAGAAAGTTTTTGAGGAAAAAATACGTATTTCAATTACCAAACGTGAAAAAGAGCAGGTGACTGAACCCGCTGCTAAAGTGCCCATGAAGCCCAAGAGGGTTGTCGCAGAAGAAAAAGTACCTGTCCCTAGAAAAGAAGTAGCACCACCTGTTAGAGTGCCAGAAGTGCCTAAAGAACTTGAACCAGAAGAGGTTGCCTTTGAAGAGGAAGTTGTAACCCATGTAGAAGAATATCTTGTAGAAGAAGAAGAAGAGTACATTCATGAAGAAGAGGAGTTCATAACTGAGGAAGAAGTGGTGCCAGTGATACCAGTCAAAGTGCCTGAGGTACCCAGGAAACCTGTTCcagaagagaagaaacctgttcctgttcccaagaagaagG…	495	29	22	0	20	29	24	32	7	24	21	13	27	21	0	17	10	12	2	15	46	18	9	14	47	4	9	5588.75	2778.13	0	4332.76	4086.81	2866.36	2823.61	1129.94	3218.45	3754.69	2632.11
chr5|137883383|137883591|+	chr5	137883383	137883591	+	circRNA	MYOT	ENST00000239926.8	1	7	208	GTGAGTGGACTGCCAGCTCCTGATGTGTCATGGTATCTAAATGGAAGAACAGTTCAATCAGATGATTTGCACAAAATGATAGTGTCTGAGAAGGGTCTTCATTCACTCATCTTTGAAGTAGTCAGAGCTTCAGATGCAGGGGCTTATGCATGTGTTGCCAAGAATAGAGCAGGAGAAGCCACCTTCACTGTGCAGCTGGATGTCCTTG	208	0	0	0	0	0	1	1	0	0	0	1	0	0	0	0	0	0	0	0	0	0	0	0	0	0	0	0	0	0	0	0	119.432	88.2379	0	0	0	202.47
chr2|32377587|32395593|+	chr2	32377587	32395593	+	circRNA	BIRC6	NM_016252	5	2,3,4,5,6	182,138,194,112,83	CTAAACCAGGTGGACAGGTGAAATGTCAGTATATCTCTGCTGTGGATAAAGTTATATTTGTGGATGATTATGCAGTAGGGTGTAGGAAGGACCTTAATGGAATCTTGTTGTTAGACACTGCTCTGCAAACTCCAGTTTCAAAGCAGGATGATGTGGTTCAGCTTGAATTACCCGTTACAGAGGCACAGCAGCTCTTATCAGCATGTTTAGAAAAGGTAGATATTTCTAGTACAGAGGGTTATGATTTGTTCATCACACAGCTCAAAGATGGTTTAAAAAATACATCTCATGAGACTGCAGCAAACCACAAAGTTGCTAAGTGGGCCACAGTTACATTTCATCTTCCTCATCATGTGTTGAAGTCCATTGCCAGTGCCATTGTAAATGAACTCAAGAAAA…	709	0	0	0	0	3	0	0	1	0	2	0	0	0	0	0	0	0	0	0	0	0	0	0	0	0	0	0	0	0	0	422.773	0	0	161.421	0	357.59	0
chr6|17661652|17675770|-	chr6	17661652	17675770	-	circRNA	NUP153	ENST00000537253.5	9	11,10,9,8,7,6,5,4,3	127,53,147,54,45,117,129,140,249	AACCTTCAACAACTAGTACTGCTTCAAATTATCCAGATGTGTTAACAAGGCCTTCTCTTCATCGGAGCCATCTGAATTTTTCCATGTTGGAATCCCCTGCATTACACTGTCAGCCATCTACATCCTCGGCATTCCCAATTGGCAGTTCGGGATTTTCCCTTGTAAAGGAAATTAAAGATTCTACCTCTCAGCATGATGATGATAACATCTCAACTACCAGTGGTTTTTCTTCAAGAGCTTCTGATAAAGATATAACTGTTTCAAAGAACACTTCATTGCCACCTCTGTGGTCCCCAGAAGCTGAACGTTCTCACTCACTCTCACAGCACACTGCCACCAGCTCAAAAAAACCAGCATTCAACTTGTCTGCCTTTGGAACACTTTCCCCTTCACTTGGGA…	1061	0	0	0	0	0	6	3	2	0	0	2	1	0	0	0	0	0	0	0	0	0	2	0	0	0	0	0	0	0	0	0	716.589	264.714	322.841	0	0	404.94
chr2|178675920|178675995|-	chr2	178675920	178675995	-	circRNA	TTN	ENST00000342992.10	1	144	75	TGCCTGAAATTAAGAAGAAAGTGACAGAGAAGAAAGTGGTCATTCCCAAGAAAGAGGAGGCTCCCCCTGCCAAAG	75	1	4	0	2	0	0	0	0	0	0	0	0	0	0	0	0	0	0	0	0	0	0	0	0	0	0	192.715	505.114	0	433.276	0	0	0	0	0	0	0
chr6|123497192|123571132|-	chr6	123497192	123571132	-	circRNA	TRDN	NM_006073	8	9,8,7,6,5,4,3,2	60,183,60,66,60,33,159,210	GAAATGCATCTACAACCACAACTGTGATAGACAGCAAAAATGGATCTGTGCCCAAATCCCCCGGAAAAGTGCTGAAGAGGACAGTCACAGAAGACATAGTGACGACGTTCAGCTCCCCTGCAGCCTGGCTTCTGGTCATTGCCCTGATAATCACGTGGTCAGCTGTTGCCATCGTTATGTTTGATTTAGTGGATTACAAAAACTTTTCAGCAAGCTCTATTGCCAAGATTGGCTCAGATCCTTTAAAACTGGTACGTGATGCTATGGAGGAAACCACGGACTGGATCTATGGCTTCTTTTCTTTGTTATCTGACATCATCTCATCtgaagatgaagaagatgatgatggtgacgaagatactgatAAAGGAGAAATAGATGAGCCTCCCTTGAGAAAAA…	831	1	5	0	1	2	4	0	0	0	0	0	0	0	0	0	0	1	0	0	0	1	0	0	1	0	0	192.715	631.393	0	216.638	281.849	477.726	0	0	0	0	0
chr2|178651665|178672703|-	chr2	178651665	178672703	-	circRNA	TTN	ENST00000342992.10	13	160,159,158,157,156,155,154,153,152,151,150,149,148	84,84,84,84,84,84,84,90,78,81,297,75,69	TGTCAAAGAAAATTCCTGAGGAAAAAGTACCTGTTCCTGTTCAGAAAAAAGAGGCACCCCCAGCCAAAGTGCCTGAAGTACCAAAGAAAGTCCCAGAAAAGAAAGTCCTTGTGCCTAAAAAGGAAGCTGTTCCCCCAGCTAAAGGGAGAACTGTCCTTGAAGAAAAAGTATCAGTTGCCTTCCGCCaagaagtagtagtaaaagaaagactagaattagaagtagtagaagcagaagtggaagaaattccggaagaagaagaGTTCCATGAAGTTGAAGAATATTTTGAAGAAGGCGAGTTTCATGAAGTAGAAGAATTCATCAAATTAGAACAACATAGAGTTGAAGAAGAACACAGAGTTGAAAAAGTTCATAGGGTAATAGAAGTTTTTGAGGCTG…	1278	1	0	0	0	1	0	1	0	0	0	0	3	0	0	0	0	0	0	0	0	0	0	0	0	0	0	192.715	0	0	0	140.924	0	88.2379	0	0	0	0
chr14|35651804|35659196|-	chr14	35651804	35659196	-	circRNA	RALGAPA1	ENST00000389698.7	4	30,29,28,27	69,111,109,59	GAACTTATAATCAAAACTGTATTAAGCTCGGCAAGAGATGAGCCCTCTGGTCCTGCACGATGTGTAGCACTTTGTAGTTTAGGTATTTGGATTTGTGAAGAACTAGTCCATGAGTCTCATCATCCTCAAATTAAGGAAGCTCTGAATGTGATTTGTGTTTCCTTAAAGTTTACTAATAAAACAGTAGCCCACGTAGCTTGTAACATGCTTCACATGCTGGTTCATTATGTACCTAGACTTCAGATTTACCAGCCTGATTCTCCCTTGAAAATTATTCAAATCCTAATAGCTACCATCACCCATCTTTTACCAAGTACAGAGGCTTCATCTTATGAAATGGACAAGAGG	348	4	7	0	0	0	0	1	0	0	0	1	0	0	0	0	0	0	0	0	0	0	0	0	0	0	0	770.861	883.95	0	0	0	0	88.2379	0	0	0	202.47
chr13|60444686|60535233|+	chr13	60444686	60535233	+	circRNA	TDRD3	ENST00000196169.7	10	3,4,5,6,7,8,9,10,11,12	62,161,142,72,150,141,157,126,851,126	ATCTGAGAACAATTGGCAAGAAATTCCTCCCCAGTGACATCAATAGTGGAAAGGTAGAAAAGCTCGAAGGTCCATGTGTTTTGCAAATTCAAAAAATTCGCAATGTTGCTGCACCAAAGGATAATGAAGAATCTCAGGCTGCACCAAGGATGCTGCGATTACAGATGACTGATGGTCATATAAGTTGCACAGCAGTAGAATTTAGTTATATGTCAAAAATAAGCCTGAACACACCACCTGGAACTAAAGTTAAGCTCTCAGGCATTGTTGACATAAAAAATGGATTCCTGCTCTTGAATGACTCTAACACCACAGTTCTTGGTGGTGAAGTGGAACACCTTATTGAGAAATGGGAGTTACAGAGAAGCTTATCAAAACACAATAGAAGCAATATTGGAA…	1988	0	0	0	0	0	1	0	0	1	0	0	0	0	0	1	0	0	0	2	1	2	0	2	0	0	0	0	0	0	0	0	119.432	0	0	134.102	0	0
chr2|178644547|178684749|-	chr2	178644547	178684749	-	circRNA	TTN	ENST00000342992.10	40	167,166,165,164,163,162,161,160,159,158,157,156,155,154,153,152,151,150,149,148,147,146,145,144,143,142,141,140,139,138,137,136,135,134,133,132,131,130,129,128	69,111,78,108,84,78,84,84,84,84,84,84,84,84,90,78,81,297,75,69,78,96,75,75,297,84,84,84,78,84,162,78,93,75,78,207,81,84,84,84	TGCCAGAAGAGCCAAAGAAACCAGTTCCAGAAAAAAAGGTTCCTCCAAAAGTCATTAAGATGGAAGAACCTCTCCCAGCCAAAGTGACTGAGAGGCACATGCAAATTACCCAGGAAGAAAAAGTTCTTGTTGCTGTAACTAAAAAAGAGGCGCCTCCAAAAGCAAGAGTGCCAGAGGAACCGAAGAGAGCTGTCCCAGAAGAAAAAGTTCTGAAACTCAAACCTAAAAGAGAGGAGGAACCACCAGCTAAAGTGACTGAATTCAGAAAAAGAGTGGTTAAAGAAGAAAAAGTATCAATTGAAGCTCCAAAAAGAGAACCTCAACCCATCAAAGAAGTAACTATAATGGAAGAGAAAGAAAGGGCTTATACCCTAGAAGAAGAAGCTGTTTCAGTACAAC…	3951	0	0	0	0	0	0	0	0	0	0	0	0	0	0	1	0	2	0	0	0	0	0	0	4	0	0	0	0	0	0	0	0	0	0	0	0	0
chrX|118387339|118398470|+	chrX	118387339	118398470	+	circRNA	WDR44	NM_001184965	6	3,4,5,6,7,8	75,640,131,96,137,84	GAAACAGAGAACACTGCATACAAAGTTGGAAATGAGTCCCCTGTACAAGAATTGAAACAAGATGTGTCTAAAAAGATTATTGAAAGTATTATTGAGGAGAGTCAGAAAGTACTACAGCTTGAAGATGACTCTTTGGATTCCAAAGGAAAAGAACTCTCTGATCAAGCTACTGCCAGTCCTATTGTGGCTAGAACAGATCTGAGCAATATACCCGGACTGTTAGCCATAGATCAAGTACTACCGGAAGAATCCCAAAAGGCAGAGAGTCAGAATACATTTGAAGAGACTGAATTAGAATTAAAAAAATGCTTTCCTTCTGATGAAACCTGTGAGAAACCAGTAGATGAAACCACGAAGTTAACTCAAACAAGTTCAACTGAGCAGCTTAATGTGCTTGAA…	1163	3	0	0	0	0	0	2	0	0	1	1	1	1	0	0	0	0	0	2	0	1	0	0	0	0	0	578.146	0	0	0	0	0	176.476	0	0	178.795	202.47
chr4|94276338|94281590|+	chr4	94276338	94281590	+	circRNA	SMARCAD1	NM_001128430	7	15,16,17,18,19,20,21	136,138,96,118,128,189,119	ATATAACTGTGCGATCAGCAGTTCTGATGACCGTAGTCTGTTTCGACGGCTGAAACTTAATTACGCAATTTTTGATGAGGGCCATATGCTGAAGAATATGGGCTCCATTCGCTACCAGCACCTTATGACAATTAATGCAAATAACCGTTTGCTGCTCACAGGCACACCTGTACAGAACAATCTGTTAGAACTCATGTCGCTGTTGAATTTTGTTATGCCACACATGTTTAGTAGTAGCACCAGTGAAATACGAAGAATGTTTTCCTCTAAGACAAAATCAGCAGATGAGCAAAGCATATATGAAAAGGAGAGAATAGCACATGCAAAACAAATTATAAAGCCATTTATTCTCAGAAGAGTAAAAGAAGAGGTTCTCAAGCAGTTACCCCCCAAGAAAGA…	924	0	0	0	0	0	0	0	0	1	2	0	0	1	0	0	0	0	0	0	0	0	0	0	0	0	0	0	0	0	0	0	0	0	0	134.102	357.59	0
chr6|75634706|75678927|+	chr6	75634706	75678927	+	circRNA	SENP6	ENST00000370010.6	11	5,6,7,8,9,10,11,12,13,14,15	105,71,146,298,230,168,34,195,227,110,117	TGAAAATACGCAAAATACGTCATTATGTTCTGGAACTGTAGTTCATGGTAGACGTTTTCATCATGCTCATGCACAGATACCAGTAGTAAAAACAGCAGCCCAAAGGAAAGAATACCCACCTCATGTCCAAAAAGTTGAAATTAATCCTGTAAGGTTAAGTCGGCTCCAAGGTGTTGAACGTATAATGAAGAAAACAGAAGAGTCCGAATCACAAGTGGAGCCTGAAATTAAGAGGAAAGTACAACAGAAACGACACTGTAGTACCTATCAGCCTACTCCTCCTCTATCTCCTGCTTCAAAAAAATGTTTAACCCATTTAGAGGATTTGCAAAGAAATTGCAGACAAGCTATTACTTTGAATGAGTCTACTGGACCATTATTAAGAACGTCAATTCATCA…	1701	6	5	0	3	1	3	16	3	3	4	1	0	3	1	8	1	5	7	5	5	4	7	2	4	6	8	1156.29	631.393	0	649.913	140.924	358.295	1411.81	484.262	402.307	715.18	202.47
chr1|13715540|13782831|+	chr1	13715540	13782831	+	circRNA	PRDM2	ENST00000311066.9	7	2,3,4,5,6,7,8	74,118,104,153,127,111,4414	GGTTCATGTAATCAAAGAAGTTTCTTTGTTGTGTGTATCTTTACAGAACACAACAGGAATTGAAAATGAATCAGAACACTACTGAGCCTGTGGCGGCCACCGAGACCCTGGCTGAGGTACCCGAACATGTGCTGCGAGGACTTCCGGAGGAAGTGAGGCTTTTCCCTTCTGCTGTTGACAAGACCCGGATTGGTGTCTGGGCCACTAAACCAATTTTAAAAGGCAAAAAATTTGGGCCATTTGTTGGTGATAAGAAAAAAAGATCTCAGGTTAAGAATAATGTATACATGTGGGAGGTGTATTACCCAAATTTGGGATGGATGTGCATTGATGCCACTGATCCAGAGAAGGGAAACTGGCTGCGATATGTGAATTGGGCTTGCTCAGGAGAAGAGCAAA…	5101	0	0	0	0	0	0	0	0	0	0	0	0	0	0	0	0	0	0	0	2	1	0	0	3	0	0	0	0	0	0	0	0	0	0	0	0	0
chr15|92996956|93002317|+	chr15	92996956	93002317	+	circRNA	CHD2	ENST00000626874.2	5	29,30,31,32,33	139,151,123,129,141	GAAAAGGACCAGGGAAAAGGAGAGGTCCAACAATCAAGATATCCGGAGTTCAGGTTAATGTGAAATCCATTATCCAACATGAAGAGGAGTTTGAGATGCTGCATAAATCTATCCCTGTGGACCCTGAAGAAAAAAAAAAATACTGCTTAACCTGTCGTGTCAAAGCTGCACATTTTGATGTAGAGTGGGGGGTGGAAGATGATTCTCGCCTGTTGCTGGGGATTTATGAACATGGCTATGGAAACTGGGAGTTAATTAAAACAGACCCAGAGCTTAAATTAACTGACAAAATTCTGCCGGTGGAGACAGATAAAAAGCCTCAGGGGAAGCAGCTACAGACCCGAGCGGATTACTTGTTGAAGCTGCTCAGAAAGGGTCTGGAGAAGAAGGGGGCTGTGA…	683	0	0	0	1	0	1	1	0	0	1	1	0	0	0	1	1	1	0	1	0	1	6	0	0	2	1	0	0	0	216.638	0	119.432	88.2379	0	0	178.795	202.47
chr14|92014214|92033250|-	chr14	92014214	92033250	-	circRNA	TRIP11	NM_001321851	6	7,6,5,4,3,2	363,166,69,276,111,59	AATTACCTGATTCTAGGACAAAGGAAATTGAAGCCATTCATGCAATCTTGAGATCAGAGAATGAAAGGCTTAAGAAACTTTGTACTGATCTAGAAGAGAAACATGAAGCATCAGAGATTCAAATAAAGCAGCAATCTACAAGTTACCGAAATCAACTTCAACAAAAAGAGGTAGAAATCAGCCATCTTAAAGCCAGACAGATTGCACTCCAGGATCAGTTGCTGAAACTGCAGTCAGCTGCTCAGTCAGTACCTTCAGGAGCTGGTGTACCAGCAACCACTGCATCATCTTCATTCGCTTATGGGATTAGTCATCATCCTTCAGCTTTCCATGACGATGACATGGACTTTGGTGATATAATTTCATCCCAACAAGAAATAAACCGACTCTCAAATGAAG…	1044	0	0	0	0	0	0	0	0	0	0	0	0	0	0	0	0	0	0	0	0	1	0	0	3	1	0	0	0	0	0	0	0	0	0	0	0	0
chr12|29293299|29321924|+	chr12	29293299	29321924	+	circRNA	FAR2	ENST00000536681.7	8	3,4,5,6,7,8,9,10	176,180,178,45,119,68,172,130	CTATTTGAGAAAGTCAAAGAAGTTTGTCCAAATGTGCATGAGAAGATCAGAGCTATTTATGCAGATCTCAATCAGAATGACTTTGCCATCAGCAAAGAGGACATGCAGGAGCTTCTCTCCTGTACAAACATAATATTTCACTGTGCAGCCACTGTACGCTTTGACGACACTCTCAGACATGCTGTGCAACTTAACGTCACTGCCACCCGGCAGCTCTTGCTTATGGCTAGTCAGATGCCAAAGCTGGAAGCCTTTATACATATCTCTACTGCCTATTCAAATTGTAACCTGAAGCACATCGATGAAGTTATCTATCCGTGCCCTGTGGAGCCAAAAAAAATCATTGATTCCCTTGAGTGGTTAGACGATGCTATTATTGACGAGATTACACCCAAGCTG…	1068	0	0	0	1	0	2	1	0	0	0	0	0	0	0	0	0	0	0	0	0	0	0	0	0	0	0	0	0	0	216.638	0	238.863	88.2379	0	0	0	0
chr3|100295086|100298045|+	chr3	100295086	100298045	+	circRNA	TBC1D23	NM_001199198	4	6,7,8,9	125,47,104,123	CTTGGAAGTCTTTTTGCATGTTACTGTTCCACTGAAGTCACTCAGGCAATATGGGATGGATATCTACAACAAGCAGATCCATTTTTTATTTATTTCTTAATGTTAATTATCCTTGTTAATGCAAAAGAAGTTATTTTAACACAAGAGTCAGACAGCAAAGAAGAAGTTATCAAGTTCTTGGAAAATACTCCATCCAGTCTGAATATAGAAGATATAGAAGACCTTTTCTCTCTGGCTCAGTATTATTGCAGCAAAACACCGGCTTCTTTTAGGAAGGATAATCACCATCTCTTTGGTAGTACTTTGTTGGGAATTAAGGATGATGATGCAGATCTGAGTCAGGCTCTTTGTCTGGCCATCTCCGTGTCAGAGATCCTTCAAGCGAATCAGCTACAAGGG	399	0	0	0	1	0	2	1	0	0	0	0	0	0	0	0	0	0	0	0	0	0	0	0	0	0	0	0	0	0	216.638	0	238.863	88.2379	0	0	0	0
chr2|151677875|151684975|-	chr2	151677875	151684975	-	circRNA	NEB	ENST00000409198.5	6	33,32,31,30,29,28	312,108,105,99,108,198	CGCGAATATCGAAAAGATTATGAAAAGTCAAAAACTATCTACACGGCACCTCTTGATATGCTCCAAGTCACTCAAGCTAAGAAATCTCAGGCAATTGCCAGCGACGTTGATTATAAGCACATCTTACACAGTTACAGCTACCCCCCTGATAGCATCAATGTGGACCTTGCCAAGAAGGCATATGCGCTGCAGAGCGATGTTGAATACAAAGCTGACTACAATAGCTGGATGAAAGGTTGTGGCTGGGTGCCTTTTGGGTCCTTAGAAATGGAAAAGGCAAAGCGAGCTTCAGACATCCTCAATGAGAAAAAATATCGCCAACATCCAGACACCCTCAAGTTTACCTCGATTGAAGATGCTCCAATTACAGTACAGTCTAAAATTAACCAGGCCCAGAGG…	930	0	0	0	0	0	0	0	0	0	0	0	0	0	0	0	0	0	0	1	0	0	0	0	4	0	2	0	0	0	0	0	0	0	0	0	0	0
chr2|178678124|178692580|-	chr2	178678124	178692580	-	circRNA	TTN	ENST00000342992.10	26	142,141,140,139,138,137,136,135,134,133,132,131,130,129,128,127,126,125,124,123,122,121,120,119,118,117	84,84,84,78,84,162,78,93,75,78,207,81,84,84,84,84,78,81,114,102,84,84,81,84,84,84	TCCCTGAGCTACCTGAGAAACCAGCTCCAGAAGAAGTGGCCCCTGTTCCTATCCCTAAAAAAGTGGAGCCCCCAGCACCAAAAGTTCCTGAGGTTCCCAAGAAACCCGTGCCAGAGGAGAAAAAGCCAGTTCCTGTGCCTAAGAAGGAACCTGCTGCTCCCCCAAAAGTCCCAGAGGTGCCAAAGAAACCTGTCCCTGAAGAAAAGATTCCCGTTCCTGTTGCAAAGAAAAAGGAAGCTCCCCCAGCTAAAGTTCCTGAAGTACAGAAGGGAGTTGTGACAGAAGAAAAAATAACCATTGTAACTCAAAGAGAGGAATCTCCACCACCAGCAGTGCCAGAAATACCAAAGAAGAAAGTTCCTGAAGAAAGGAAACCTGTTCCTCGGAAGGAGGAAGAAG…	2400	2	0	0	0	0	1	0	0	0	0	0	1	2	0	0	0	0	0	0	0	1	0	0	0	0	0	385.431	0	0	0	0	119.432	0	0	0	0	0
chr2|178675038|178684082|-	chr2	178675038	178684082	-	circRNA	TTN	ENST00000342992.10	16	145,144,143,142,141,140,139,138,137,136,135,134,133,132,131,130	75,75,297,84,84,84,78,84,162,78,93,75,78,207,81,84	TGCCAGAGGAACCGAAGAGAGCTGTCCCAGAAGAAAAAGTTCTGAAACTCAAACCTAAAAGAGAGGAGGAACCACCAGCTAAAGTGACTGAATTCAGAAAAAGAGTGGTTAAAGAAGAAAAAGTATCAATTGAAGCTCCAAAAAGAGAACCTCAACCCATCAAAGAAGTAACTATAATGGAAGAGAAAGAAAGGGCTTATACCCTAGAAGAAGAAGCTGTTTCAGTACAACGGGAAGAAGAATATGAGGAATATGAAGAATATGATTATAAAGAATTTGAGGAGTATGAACCAACAGAAGAATATGACCAATATGAAGAATACGAGGAGCGGGAGTATGAACGATATGAAGAGCATGAAGAATACATCACAGAACCAGAGAAGCCTATCCCTGTAAAGC…	1719	0	0	0	0	0	2	1	0	0	0	3	2	1	6	0	4	0	0	1	2	3	0	0	4	5	1	0	0	0	0	0	238.863	88.2379	0	0	0	607.41
chr2|151639279|151642681|-	chr2	151639279	151642681	-	circRNA	NEB	NM_001271208	4	63,62,61,60	105,204,312,108	AAATTGTATAAGCTTGGCCTAGAAGAAGCCAAGAGGAAAGGTTATGACATGCGGGTAGATGCCATTCCTATCAAGGCAGCCAAGGCCTCCAGAGATATTGCAAGTGAATTCAAGTACAAAGAAGGCTATCGTAAGCAGCTCGGCCACCACATTGGTGCCCGAGCTATACGTGATGACCCCAAGATGATGTGGTCCATGCACGTGGCCAAGATCCAGAGTGACAGGGAGTACAAGAAGGACTTTGAGAAGTGGAAGACCAAGTTCAGCAGCCCAGTGGACATGCTGGGGGTGGTGCTGGCCAAGAAGTGCCAGACCTTAGTCAGCGATGTGGACTACAAGAACTACCTGCACCAGTGGACATGCCTGCCCGACCAGAGCGACGTCATCCATGCTCGGCAG…	729	0	0	0	0	0	0	0	0	0	0	0	0	0	0	1	0	0	0	1	0	0	0	2	0	0	0	0	0	0	0	0	0	0	0	0	0	0
chr2|214767481|214797117|-	chr2	214767481	214797117	-	circRNA	BARD1	NM_000465	5	6,5,4,3,2	173,81,950,149,57	TACTAACATTCTGAGAGAGCCTGTGTGTTTAGGAGGATGTGAGCACATCTTCTGTAGTAATTGTGTAAGTGACTGCATTGGAACTGGATGTCCAGTGTGTTACACCCCGGCCTGGATACAAGACTTGAAGATAAATAGACAACTGGACAGCATGATTCAACTTTGTAGTAAGCTTCGAAATTTGCTACATGACAATGAGCTGTCAGATTTGAAAGAAGATAAACCTAGGAAAAGTTTGTTTAATGATGCAGGAAACAAGAAGAATTCAATTAAAATGTGGTTTAGCCCTCGAAGTAAGAAAGTCAGATATGTTGTGAGTAAAGCTTCAGTGCAAACCCAGCCTGCAATAAAAAAAGATGCAAGTGCTCAGCAAGACTCATATGAATTTGTTTCCCCAAG…	1410	0	0	0	1	0	0	2	0	0	0	2	0	0	0	0	0	0	0	0	0	0	0	0	0	0	0	0	0	0	216.638	0	0	176.476	0	0	0	404.94
chr2|178681660|178681738|-	chr2	178681660	178681738	-	circRNA	TTN	ENST00000342992.10	1	133	78	AACCAGAGAAGCCTATCCCTGTAAAGCCTGTCCCAGAAGAACCAGTTCCCACAAAACCAAAGGCCCCACCGGCTAAAG	78	1	3	0	0	0	0	0	0	0	0	0	1	0	0	0	0	0	0	0	0	0	0	0	0	0	0	192.715	378.836	0	0	0	0	0	0	0	0	0
chr2|178652652|178672703|-	chr2	178652652	178672703	-	circRNA	TTN	ENST00000589042.5	49	201,200,199,198,197,196,195,194,193,192,191,190,189,188,187,186,185,184,183,182,181,180,179,178,177,176,175,174,173,172,171,170,169,168,167,166,165,164,163,162,161,160,159,158,157,156,155,154,153	84,84,84,84,81,81,81,84,84,90,84,84,84,81,81,81,84,84,90,84,84,84,81,81,81,84,84,90,84,84,84,84,84,78,84,75,84,84,78,84,84,84,75,84,78,81,297,75,69	TGTCAAAGAAAATTCCTGAGGAAAAAGTACCTGTTCCTGTTCAGAAAAAAGAGGCACCCCCAGCCAAAGTGCCTGAAGTACCAAAGAAAGTCCCAGAAAAGAAAGTCCTTGTGCCTAAAAAGGAAGCTGTTCCCCCAGCTAAAGGGAGAACTGTCCTTGAAGAAAAAGTATCAGTTGCCTTCCGCCaagaagtagtagtaaaagaaagactagaattagaagtagtagaagcagaagtggaagaaattccggaagaagaagaGTTCCATGAAGTTGAAGAATATTTTGAAGAAGGCGAGTTTCATGAAGTAGAAGAATTCATCAAATTAGAACAACATAGAGTTGAAGAAGAACACAGAGTTGAAAAAGTTCATAGGGTAATAGAAGTTTTTGAGGCTG…	4257	0	0	0	0	3	0	0	3	0	0	0	1	0	0	0	0	0	0	0	0	0	0	0	0	0	0	0	0	0	0	422.773	0	0	484.262	0	0	0
chr3|183650295|183672484|+	chr3	183650295	183672484	+	circRNA	KLHL24	ENST00000242810.10	5	3,4,5,6,7	981,185,119,189,189	CCACATAAAGAAGATCCCTAATAGTCATTTCTCAACAATTATATAGTCAACTGATGTAACAATGGTACTAATATTGGGACGCAGACTAAACAGAGAGGATCTTGGGGTGCGTGATTCCCCAGCAACTAAGCGAAAAGTTTTTGAAATGGACCCCAAATCTCTGACAGGTCATGAGTTTTTTGACTTCTCTTCAGGATCATCCCATGCCGAAAACATACTCCAGATATTTAATGAATTTCGTGATAGCCGCTTATTCACAGATGTTATCATTTGTGTGGAAGGAAAAGAATTTCCTTGCCATAGAGCTGTGCTCTCAGCCTGTAGCAGCTACTTCAGAGCTATGTTTTGTAATGACCACAGGGAAAGCCGAGAAATGTTGGTTGAGATCAATGGTATTTT…	1663	0	0	0	0	1	0	10	3	8	4	3	0	0	0	15	1	9	3	5	2	13	0	0	21	0	0	0	0	0	0	140.924	0	882.379	484.262	1072.82	715.18	607.41
chr10|68747160|68749685|+	chr10	68747160	68749685	+	circRNA	CCAR1	ENST00000630771.2	4	7,8,9,10	115,193,130,162	TGCTGTCAAAGGGAAAACCCCCCAAGTAGGTGACAGAGTATTGGTTGAAGCTACTTATAATCCTAATATGCCTTTTAAATGGAATGCACAGAGAATTCAAACACTACCAAATCAGAATCAGTCGCAAACCCAGCCATTACTGAAGACTCCTCCTGCTGTACTTCAGCCAATTGCACCACAGACAACATTTGGTGTTcagactcagccccagccccagtcactgctgcaggcacagATTTCAGCAGCTTCTATTACACCACTATTGCAGACTCAACCACAGCCCTTATTACAGCAGCCTCAGCAAAAAGCTGGTTTATTGCAGCCTCCTGTTCGTATAGTTTCACAGCCACAACCGGCACGACGATTAGATCCCCCATCCCGATTTTCAGGAAGAAATGA…	600	0	1	0	0	0	0	1	0	0	0	0	0	0	0	1	0	1	0	0	0	1	1	0	0	0	2	0	126.279	0	0	0	0	88.2379	0	0	0	0
chr11|110247702|110258189|-	chr11	110247702	110258189	-	circRNA	RDX	ENST00000645527.1	5	11,10,9,8,7	131,164,97,147,84	TGTATTGGAACAACACAAACTAACAAAAGAACAGTGGGAAGAAAGAATACAGAACTGGCATGAAGAACATAGAGGAATGTTAAGGGAGGATTCTATGATGGAATACCTGAAGATTGCACAAGATCTAGAAATGTATGGAGTCAACTATTTTGAAATAAAAAATAAAAAAGGAACTGAATTGTGGCTAGGTGTTGATGCTTTGGGTCTGAATATTTATGAGCATGACGACAAGTTAACACCTAAAATTGGTTTTCCCTGGAGTGAAATCAGAAATATTTCATTTAATGACAAAAAATTTGTTATAAAGCCAATCGACAAAAAGGCACCTGATTTTGTGTTTTATGCACCTCGTCTGAGAATCAATAAGCGGATTTTGGCCTTATGTATGGGAAACCATGA…	623	0	2	0	1	0	0	1	0	0	0	0	0	0	0	0	0	0	0	0	0	0	0	0	0	0	0	0	252.557	0	216.638	0	0	88.2379	0	0	0	0
chr5|137875828|137877621|+	chr5	137875828	137877621	+	circRNA	MYOT	ENST00000239926.8	2	3,4	175,102	CTATCAACAGTCCTCAGCTGGCCAACCTATAAATGCAAAGCCATCCCAAACTGCAAATGCTAAGCCCATACCAAGAACTCCTGATCATGAAATACAAGGATCAAAAGAAGCTTTGATTCAAGATTTGGAAAGAAAGCTGAAATGCAAGGACACCCTTCTTCATAATGGAAATCAACGTCTAACATATGAAGAGAAGATGGCTCGCAGATTGCTAGGACCACAGAATGCAGCTGCTGTGTTTCAAGCTCAGGATGACAGTGGTGCACAAGACTCGCAG	277	0	0	0	1	0	2	0	2	1	0	0	0	0	0	0	0	0	0	1	0	0	0	0	0	0	0	0	0	0	216.638	0	238.863	0	322.841	134.102	0	0
chr1|70292387|70315566|-	chr1	70292387	70315566	-	circRNA	ANKRD13C	NM_030816	6	9,8,7,6,5,4	162,132,145,67,46,86	TTACAGCTCTTTTGAGGAAGCTTAAGCAGCAATCCAGGGAAAGTGTTGAAGAAAAACGACCTCGATTATTAAAAGCCCTGAAAGAGCTAGGTGACTTTTATCTAGAACTTCACTGGGATTTTCAAAGCTGGGTGCCTTTACTTTCCCGAATTCTGCCTTCCGATGCATGTAAAATATACAAACAAGGTATCAATATCAGGCTTGACACAACTCTCATAGACTTTACTGACATGAAGTGCCAACGAGGGGATCTAAGCTTCATTTTCAATGGGGATGCGGCGCCCTCTGAATCTTTTGTAGTATTAGACAATGAACAAAAAGTTTATCAGCGAATACATCATGAGGAATCAGAGATGGAAACAGAAGAAGAGGTGGATATTTTAATGAGCAGTGATATTT…	638	0	0	0	0	0	0	0	0	0	0	0	0	0	0	2	0	0	0	1	0	0	0	1	0	0	0	0	0	0	0	0	0	0	0	0	0	0
chr1|154725915|154737088|-	chr1	154725915	154737088	-	circRNA	KCNN3	NM_001365837	3	6,5,4	111,142,45	tcctgaatcaccagcccagccttctggctcatcacttcctgcttgGTACCATGACCAGCAGGACGTAACTAGTAACTTTCTGGGTGCCATGTGGCTCATCTCCATCACATTCCTTTCCATTGGTTATGGGGACATGGTGCCCCACACATACTGTGGGAAAGGTGTCTGTCTCCTCACTGGCATCATGGGTGCAGGCTGCACTGCCCTTGTGGTGGCCGTGGTGGCCCGAAAGCTGGAACTCACCAAAGCGGAGAAGCACGTTCATAACTTCATGATGGACACTCAGCTCACCAAGCGG	298	0	0	0	0	0	2	0	0	0	0	0	0	0	0	0	0	2	0	3	0	2	0	0	0	0	3	0	0	0	0	0	238.863	0	0	0	0	0
chr7|26192494|26197732|-	chr7	26192494	26197732	-	circRNA	HNRNPA2B1	ENST00000608362.2	9	10,9,8,7,6,5,4,3,2	83,123,120,63,81,102,211,147,111	AGAGAAAAGGAACAGTTCCGTAAGCTCTTTATTGGTGGCTTAAGCTTTGAAACCACAGAAGAAAGTTTGAGGAACTACTACGAACAATGGGGAAAGCTTACAGACTGTGTGGTAATGAGGGATCCTGCAAGCAAAAGATCAAGAGGATTTGGTTTTGTAACTTTTTCATCCATGGCTGAGGTTGATGCTGCCATGGCTGCAAGACCTCATTCAATTGATGGGAGAGTAGTTGAGCCAAAACGTGCTGTAGCAAGAGAGGAATCTGGAAAACCAGGGGCTCATGTAACTGTGAAGAAGCTGTTTGTTGGCGGAATTAAAGAAGATACTGAGGAACATCACCTTAGAGATTACTTTGAGGAATATGGAAAAATTGATACCATTGAGATAATTACTGATAGG…	1041	0	0	0	0	0	0	0	1	0	1	2	1	0	0	0	0	0	0	0	1	0	0	0	0	0	0	0	0	0	0	0	0	0	161.421	0	178.795	404.94
chr2|178672634|178675995|-	chr2	178672634	178675995	-	circRNA	TTN	ENST00000342992.10	5	148,147,146,145,144	69,78,96,75,75	TGCCTGAAATTAAGAAGAAAGTGACAGAGAAGAAAGTGGTCATTCCCAAGAAAGAGGAGGCTCCCCCTGCCAAAGTTCCTGAGGTGCCTAAGAAGGTGGAAGAAAAACGAATCATTCTCCCTAAAGAAGAGGAAGTTCTACCAGTTGAAGTGACTGAGGAGCCTGAAGAAGAGCCTATTTCAGAAGAAGAAATCCCAGAAGAACCACCTAGCATAGAGGAAGTTGAAGAGGTGGCACCACCTAGAGTGCCTGAAGTGATTAAGAAAGCAGTACCTGAAGCACCTACTCCTGTTCCTAAAAAAGTGGAGGCACCACCAGCTAAAGTGTCAAAGAAAATTCCTGAGGAAAAAGTACCTGTTCCTGTTCAGAAAAAAGAGGCACCCCCAGCCAAAG	393	14	15	0	9	16	17	14	4	17	11	3	10	6	5	7	3	10	9	22	23	31	6	19	24	9	11	2698.02	1894.18	0	1949.74	2254.79	2030.34	1235.33	645.682	2279.74	1966.74	607.41
chr2|178670217|178681450|-	chr2	178670217	178681450	-	circRNA	TTN	ENST00000342992.10	19	152,151,150,149,148,147,146,145,144,143,142,141,140,139,138,137,136,135,134	78,81,297,75,69,78,96,75,75,297,84,84,84,78,84,162,78,93,75	TGCTGAAGAAAGCTGTCCCTGAAGAAAAAGTACCAGTGCCCATTCCTAAGAAACTCAAACCTCCACCACCCAAAGTGCCTGAAGAACCAAAGAAAGTTTTTGAGGAAAAAATACGTATTTCAATTACCAAACGTGAAAAAGAGCAGGTGACTGAACCCGCTGCTAAAGTGCCCATGAAGCCCAAGAGGGTTGTCGCAGAAGAAAAAGTACCTGTCCCTAGAAAAGAAGTAGCACCACCTGTTAGAGTGCCAGAAGTGCCTAAAGAACTTGAACCAGAAGAGGTTGCCTTTGAAGAGGAAGTTGTAACCCATGTAGAAGAATATCTTGTAGAAGAAGAAGAAGAGTACATTCATGAAGAAGAGGAGTTCATAACTGAGGAAGAAGTGGTGCCAGTGATAC…	2043	0	0	0	2	0	2	2	0	0	0	0	0	0	0	0	0	0	0	0	0	0	0	0	0	0	0	0	0	0	433.276	0	238.863	176.476	0	0	0	0
chr2|178664459|178664926|-	chr2	178664459	178664926	-	circRNA	TTN	ENST00000589042.5	3	168,167,166	78,84,75	CGCCCGAAGCTCCTCAAGAAATTATTCCTGCCAAGACAGTTCCTTCCAAAAAAAGAGAACCCCCATCAGTTAAAGTGCCTGAAGCTCTCCAAGAAATTGTCCCTGAAAAGAAAACGCTTGTGGTTCCTCTCAGAAAGCCTGAAGTCCTTCCTGATGAAGTGCCGGAGGCTCTCAGAGAAGTTGTCCCGGAAAAGAAAGTGCATCCTCCCCAAAGGGCTGAAGTTGTACCTGTCAAAG	237	3	0	1	0	4	0	0	0	2	2	3	1	1	0	1	0	0	0	1	0	0	0	0	0	2	0	578.146	0	2932.55	0	563.698	0	0	0	268.204	357.59	607.41
chr2|238328685|238356080|+	chr2	238328685	238356080	+	circRNA	TRAF3IP1	ENST00000391993.7	10	4,5,6,7,8,9,10,11,12,13	144,417,72,76,21,85,84,124,37,77	CTCTCTAGTGACGATGCGGTGCGGAGGGTTTTAGCTGGAGAGAAGGGAGAAGTGAAAGGCCGGGCCTCACTGACCTCAAGATCTCAGGAATTGGATAATAAGAATGTGCGAGAAGAAGAGTCCAGAGTTCACAAAAATACAGAGGATAGAGGAGACGCTGAAATAAAAGAGAGAAGTACAAGCAGAGATCGAAAACAGAAGGAAGAATTGAAAGAAGACCGCAAGCcaagagaaaaggacaaggacaaggagaaggccaaggagaaTGGCGGAAACAGACACAGAGAAGGGGAGAGAGAGAGAGCCAAAGCCCGGGCCAGGCCAGACAACGAGCGACAGAAAGACAGAGGCAACAGGGAGCGGGACAGAGACTCCGAGCGCAAGAAGGAGACAGAGAGA…	1137	0	0	1	5	2	9	15	6	7	7	4	6	1	0	1	0	0	0	3	6	6	8	5	0	4	7	0	0	2932.55	1083.19	281.849	1074.88	1323.57	968.523	938.715	1251.56	809.881
chr4|182600923|182653893|+	chr4	182600923	182653893	+	circRNA	TENM3	NM_001080477	3	4,5,6	238,239,123	AGCAACCTGCAAGCAATCAAGGCCAGTCTACCCTGCAGCCCTTGCCGCCTTCCCATAAGCAGCACTCTGCACAGCATCATCCATCCATCACTTCTCTCAACAGAAACTCCCTGACCAATAGAAGGAACCAGAGTCCGGCCCCGCCGGCTGCTTTGCCCGCCGAGCTGCAAACCACACCCGAGTCCGTCCAGCTGCAGGACAGCTGGGTCCTTGGCAGTAATGTACCACTGGAAAGCAGGCATTTCCTATTCAAAACAGGAACAGGTACAACGCCACTGTTCAGTACTGCAACCCCAGGATACACAATGGCATCTGGCTCTGTTTATTCACCACCTACTCGGCCACTACCTAGAAACACCCTATCAAGAAGTGCTTTTAAATTCAAGAAGTCTTCAAAGT…	600	0	0	0	0	0	1	0	2	0	0	1	0	0	0	0	0	0	0	0	0	0	0	0	0	0	0	0	0	0	0	0	119.432	0	322.841	0	0	202.47
chr2|178671970|178675995|-	chr2	178671970	178675995	-	circRNA	TTN	ENST00000342992.10	7	150,149,148,147,146,145,144	297,75,69,78,96,75,75	TGCCTGAAATTAAGAAGAAAGTGACAGAGAAGAAAGTGGTCATTCCCAAGAAAGAGGAGGCTCCCCCTGCCAAAGTTCCTGAGGTGCCTAAGAAGGTGGAAGAAAAACGAATCATTCTCCCTAAAGAAGAGGAAGTTCTACCAGTTGAAGTGACTGAGGAGCCTGAAGAAGAGCCTATTTCAGAAGAAGAAATCCCAGAAGAACCACCTAGCATAGAGGAAGTTGAAGAGGTGGCACCACCTAGAGTGCCTGAAGTGATTAAGAAAGCAGTACCTGAAGCACCTACTCCTGTTCCTAAAAAAGTGGAGGCACCACCAGCTAAAGTGTCAAAGAAAATTCCTGAGGAAAAAGTACCTGTTCCTGTTCAGAAAAAAGAGGCACCCCCAGCCAAAGTGCCTG…	765	8	1	0	2	10	11	4	0	4	7	3	0	0	0	2	0	0	0	2	4	8	1	3	0	1	4	1541.72	126.279	0	433.276	1409.24	1313.75	352.952	0	536.409	1251.56	607.41
chr2|151696636|151733185|-	chr2	151696636	151733185	-	circRNA	NEB	ENST00000409198.5	15	17,16,15,14,13,12,11,10,9,8,7,6,5,4,3	99,105,108,105,117,108,105,105,105,105,105,108,216,42,65	TTTGTAGGTGCCACTACTACTCTGGAAAAATGGCAGATGACGAAGACTATGAGGAGGTGGTGGAGTACTACACAGAAGAAGTGGTTTACGAAGAGGTGCCGGGAGAGACAATAACAAAAATTTATGAGACTACGACAACAAGGACATCTGACTATGAGCAATCAGAAACTTCCAAACCAGCTCTGgcacagccagcactggcacagccagcatcagcaaagcCGGTGGAGAGGAGGAAGGTCATCCGGAAGAAAGTGGATCCTTCAAAGTTCATGACCCCCTACATTGCACACAGTCAGAAAATGCAGGATCTTTTTAGCCCAAATAAATACAAGGAGAAGTTTGAGAAAACAAAAGGACAGCCATACGCCAGCACAACAGATACTCCAGAACTTCGCA…	1598	0	0	0	0	0	0	0	0	0	0	0	0	1	0	2	3	0	0	0	1	0	2	2	2	0	0	0	0	0	0	0	0	0	0	0	0	0
chr6|13632369|13644729|-	chr6	13632369	13644729	-	circRNA	RANBP9	ENST00000011619.5	7	12,11,10,9,8,7,6	152,122,148,191,109,113,185	CCAAATTTGTATCCTACTGTGGGGCTTCAAACACCAGGAGAAGTGGTCGATGCCAATTTTGGGCAACATCCTTTCGTGTTTGATATAGAAGACTATATGCGGGAGTGGAGAACCAAAATCCAGGCACAGATAGATCGATTTCCTATCGGAGATCGAGAAGGAGAATGGCAGACCATGATACAAAAAATGGTTTCATCTTATTTAGTCCACCATGGGTACTGTGCCACAGCAGAGGCCTTTGCCAGATCTACAGACCAGACCGTTCTAGAAGAATTAGCTTCCATTAAGAATAGACAAAGAATTCAGAAATTGGTATTAGCAGGAAGAATGGGAGAAGCCATTGAAACAACACAACAGTTATACCCAAGTTTACTTGAAAGAAATCCTAATCTCCTTTTC…	1020	2	1	0	1	0	1	6	4	6	1	0	0	4	0	3	0	0	0	0	1	0	1	3	0	1	1	385.431	126.279	0	216.638	0	119.432	529.427	645.682	804.613	178.795	0
chr6|123503718|123571132|-	chr6	123503718	123571132	-	circRNA	TRDN	NM_006073	7	8,7,6,5,4,3,2	183,60,66,60,33,159,210	GAAATGCATCTACAACCACAACTGTGATAGACAGCAAAAATGGATCTGTGCCCAAATCCCCCGGAAAAGTGCTGAAGAGGACAGTCACAGAAGACATAGTGACGACGTTCAGCTCCCCTGCAGCCTGGCTTCTGGTCATTGCCCTGATAATCACGTGGTCAGCTGTTGCCATCGTTATGTTTGATTTAGTGGATTACAAAAACTTTTCAGCAAGCTCTATTGCCAAGATTGGCTCAGATCCTTTAAAACTGGTACGTGATGCTATGGAGGAAACCACGGACTGGATCTATGGCTTCTTTTCTTTGTTATCTGACATCATCTCATCtgaagatgaagaagatgatgatggtgacgaagatactgatAAAGGAGAAATAGATGAGCCTCCCTTGAGAAAAA…	771	0	0	0	1	0	0	1	0	2	0	0	0	0	0	0	0	0	0	0	0	0	0	0	0	0	0	0	0	0	216.638	0	0	88.2379	0	268.204	0	0
chr8|140818276|140890769|-	chr8	140818276	140890769	-	circRNA	PTK2	NM_001352710	8	10,9,8,7,6,5,4,3	78,141,55,63,80,88,167,227	AATATGACAGATACCTAGCATCTAGCAAAATAATGGCAGCTGCTTACCTTGACCCCAACTTGAATCACACACCAAATTCGAGTACTAAGACTCACCTGGGTACTGGTATGGAACGTTCTCCTGGTGCAATGGAGCGAGTATTAAAGGTCTTTCATTATTTTGAAAGCAATAGTGAGCCAACCACCTGGGCCAGTATTATCAGGCATGGAGATGCTACTGATGTCAGGGGCATCATTCAGAAGATAGTGGACAGTCACAAAGTAAAGCATGTGGCCTGCTATGGATTCCGCCTCAGTCACCTGCGGTCAGAGGAGGTTCACTGGCTTCACGTGGATATGGGCGTCTCCAGTGTGAGGGAGAAGTATGAGCTTGCTCACCCACCAGAGGAGTGGAAATATG…	899	0	0	0	0	0	2	1	0	2	0	0	0	0	0	0	0	0	0	0	0	0	0	0	0	0	0	0	0	0	0	0	238.863	88.2379	0	268.204	0	0
chr2|178670217|178675995|-	chr2	178670217	178675995	-	circRNA	TTN	ENST00000342992.10	9	152,151,150,149,148,147,146,145,144	78,81,297,75,69,78,96,75,75	TGCCTGAAATTAAGAAGAAAGTGACAGAGAAGAAAGTGGTCATTCCCAAGAAAGAGGAGGCTCCCCCTGCCAAAGTTCCTGAGGTGCCTAAGAAGGTGGAAGAAAAACGAATCATTCTCCCTAAAGAAGAGGAAGTTCTACCAGTTGAAGTGACTGAGGAGCCTGAAGAAGAGCCTATTTCAGAAGAAGAAATCCCAGAAGAACCACCTAGCATAGAGGAAGTTGAAGAGGTGGCACCACCTAGAGTGCCTGAAGTGATTAAGAAAGCAGTACCTGAAGCACCTACTCCTGTTCCTAAAAAAGTGGAGGCACCACCAGCTAAAGTGTCAAAGAAAATTCCTGAGGAAAAAGTACCTGTTCCTGTTCAGAAAAAAGAGGCACCCCCAGCCAAAGTGCCTG…	924	0	3	0	0	0	5	8	0	0	3	2	0	0	0	0	0	1	0	0	0	0	0	0	4	0	1	0	378.836	0	0	0	597.158	705.903	0	0	536.385	404.94
chr2|178689514|178693689|-	chr2	178689514	178693689	-	circRNA	TTN	ENST00000342992.10	5	120,119,118,117,116	81,84,84,84,81	TCCCCGAGGTACAAAAGGAAATTGTTACTGAAGAGAAAATTCACGTTGCCATTTCCAAAAGGGTTGAACCACCACCTAAAGTCCCTGAGCTACCTGAGAAACCAGCTCCAGAAGAAGTGGCCCCTGTTCCTATCCCTAAAAAAGTGGAGCCCCCAGCACCAAAAGTTCCTGAGGTTCCCAAGAAACCCGTGCCAGAGGAGAAAAAGCCAGTTCCTGTGCCTAAGAAGGAACCTGCTGCTCCCCCAAAAGTCCCAGAGGTGCCAAAGAAACCTGTCCCTGAAGAAAAGATTCCCGTTCCTGTTGCAAAGAAAAAGGAAGCTCCCCCAGCTAAAGTTCCTGAAGTACAGAAGGGAGTTGTGACAGAAGAAAAAATAACCATTGTAACTCAAAGAGAGGAAT…	414	0	0	0	0	0	1	0	0	0	2	0	2	0	0	0	0	0	0	0	0	0	0	0	0	0	0	0	0	0	0	0	119.432	0	0	0	357.59	0
chr1|243164283|243225321|-	chr1	243164283	243225321	-	circRNA	CEP170	ENST00000366542.5	12	13,12,11,10,9,8,7,6,5,4,3,2	1833,127,150,294,164,477,135,163,59,79,90,146	GATGACGTAGCTTTGCCAAAGACTTAGAAGCTAAGCAGAAAATGAGCTTAACATCCTGGTTTTTGGTGAGCAGTGGAGGCACTCGCCACAGGCTGCCACGAGAAATGATTTTTGTTGGAAGAGATGACTGTGAGCTCATGTTGCAGTCTCGTAGTGTGGATAAGCAACACGCTGTCATCAACTATGATGCGTCTACGGATGAGCATTTAGTGAAGGATTTGGGCAGCCTCAATGGGACTTTTGTGAATGATGTAAGGATTCCGGAACAGACTTATATCACCTTGAAACTTGAAGATAAGCTGAGATTTGGATATGATACAAATCTTTTCACTGTAGTACAAGGAGAAATGAGGGTCCCTGAAGAAGCTCTTAAGCATGAGAAGTTTACCATTCAGCTTC…	3717	0	2	0	0	0	0	5	1	1	0	0	0	0	0	0	0	0	0	0	1	0	0	0	0	0	0	0	252.557	0	0	0	0	441.189	161.421	134.102	0	0
chr7|77241690|77262307|+	chr7	77241690	77262307	+	circRNA	CCDC146	NM_020879	6	4,5,6,7,8,9	210,58,177,74,228,187	CACACAAGAGTCAGAGGTCCAACTGCTACAGAATGCCAAACGTTTCACTGAGCAAATACAACAGCAGCAGTTTCACCTGCAGCAAGCTGATAATTTTCCAGAAGCATTCTCCACGGAGGTCTCCAAAATGAGAGAACAACTTCTCAAGTATCAAAATGAATATAATGCAGTGAAGGAAAGAGAGTTCCATAATCAGTACAGATTAAATAGCTTAAAGGAAGAAAAAATCATCATAGTAAAAGAATTTGAGAAGATAACAAAGCCAGGAGAAATGGAGAAGAAGATGAAAATATTGAGAGAAAGCACTGAAGAATTACGTAAAGAAATAATGCAGAAGAAATTAGAAATTAAAAATTTACGAGAAGATTTGGCATCTAAACAAAAGCAATTATTAAAAGA…	934	0	0	0	0	1	2	1	0	0	0	0	0	0	0	0	0	0	0	0	0	0	0	0	0	0	0	0	0	0	0	140.924	238.863	88.2379	0	0	0	0
chrX|15799871|15809318|+	chrX	15799871	15809318	+	circRNA	ZRSR2	NM_005089	5	3,4,5,6,7	82,109,87,39,119	GACTCTCACAGAAGGAGGAAGAGGAGGACACTTTTATTGAAGAACAACAACTAGAAGAAGAGAAGCTATTGGAAAGAGAGAGGCAAAGATTACATGAGGAGTGGTTGCTAAGAGAgcagaaggcacaagaagaattcagaataaagaaggaaaaggaagaggcGGCTAAAAAACGGCAAGAAGAACAAGAGAGAAAGTTAAAGGAACAATGGgaagaacagcagaggaaagagagagaagaggaggagcagaaacgacaggagaagaaagaaaaagaGGAAGCTTTGCAGAAGATGCTGGATCAGGCTGAAAATGAGTTGGAAAATGGTACCACATGGCAAAACCCAGAACCACCCGTGGATTTCAGAGTAATGGAGAAGGATCGAGCTAATTGTCCCT…	436	0	0	0	2	1	0	0	2	0	0	0	0	0	0	0	0	0	0	0	0	0	0	0	0	0	0	0	0	0	433.276	140.924	0	0	322.841	0	0	0
chr6|124920187|124948098|-	chr6	124920187	124948098	-	circRNA	RNF217-AS1	NR_026876	5	6,5,4,3,2	61,43,110,141,168	GCATGACTAAGAGATATCGTGAAATTACAACTCAACAATGAATTACAGCACAGGCTTTTCACAACTAAGAGACTGTCCATCATGGTGCCAGTTTTTCTCAAAATGGCATGTGTGCATGAAATTCTACAGGCATATGGGGTCGTGATCTGCTAATCTCCAGTTATTATAcaaaactacagatacttgaaaacagaaccaaataaaaattctagcagaagaagacaatatatgaaatttaataattcatttcctgggaatgacagcagaaaggtgatgacagaggaaagagccaataaaatttgaagacagactccttcctgttgccttgtgaagaaggctcctgcttccccttcaccttctgcgcgattgtaagtttcctgaggcctcctagccatgctt…	523	0	0	0	2	0	2	6	2	1	1	1	0	0	0	3	0	4	0	2	1	3	4	2	7	8	0	0	0	0	433.276	0	238.863	529.427	322.841	134.102	178.795	202.47
chr12|123160780|123214834|-	chr12	123160780	123214834	-	circRNA	MPHOSPH9	ENST00000541076.6	17	21,20,19,18,17,16,15,14,13,12,11,10,9,8,7,6,5	69,248,104,121,141,176,135,102,65,48,216,88,156,461,126,107,91	TCTGATTTTGCTGCTGCTACACATCCTCGTGCTTTTTACCTCAGTAAACCAGATGAAACTCCAAATGCTTGGATGTCTGATTCAGGAACAGGATTGACTTACTGGAAACTAGAGGAAAAGGATATGCACCACTCTTTGCCTGAAACTTTAGAGAAGACGTTCATATCATTGTCTTCCACAGATGTGTCACCAAACCAGTCTAATACTAGTAATGAGATGAAGCTACCGTCACTGAAGGATATTTATTATAAAAAACAAAGGGAAAACAAGCAGTTACCTGAGAGGAATCTCACTTCTGCTTCCAACCCAAATCATCCACCAGAGGTCCTGACTCTAGATCCTACGTTACACATGAAGCCAAAGCAGCAGATTTCAGGGATTCAACCTCACGGCCTTCCG…	2454	0	0	0	0	0	0	0	0	0	0	0	0	0	0	4	0	0	0	5	2	0	0	0	0	0	0	0	0	0	0	0	0	0	0	0	0	0
chr2|151646129|151658090|-	chr2	151646129	151658090	-	circRNA	NEB	ENST00000409198.5	8	55,54,53,52,51,50,49,48	105,204,312,108,105,207,312,108	AAACTCTACAAACTTTCCTTGGAAGAGTCTAAAAAGAAAGGCTATGATCTCAGACCTGATGCAATTCCTATCAAAGCTGCCAAGGCTTCCAGAGATATTGCAAGTGATTATAAATACAAGTACAATTATGAAAAAGGGAAGGGGAAAATGGTTGGTTTCCGCAGTCTCGAGGATGATCCCAAATTAGTCCATTCCATGCAAGTGGCTAAGATGCAATCTGATCGGGAGTACAAGAAAAACTATGAGAACACAAAGACCAGCTACCACACCCCTGCCGACATGCTCAGTGTCACGGCTGCAAAGGATGCCCAAGCCAACATCACCAACACTAACTACAAGCACCTGATTCACAAGTACATCCTCCTTCCAGATGCAATGAACATTGAGCTGACCAGGAAT…	1461	1	0	0	0	0	5	0	1	1	0	0	0	1	0	0	0	1	0	0	0	0	0	0	0	0	0	192.715	0	0	0	0	597.158	0	161.421	134.102	0	0
chr2|178692015|178692099|-	chr2	178692015	178692099	-	circRNA	TTN	ENST00000342992.10	1	118	84	TTCCTGAGGTTCCCAAGAAACCCGTGCCAGAGGAGAAAAAGCCAGTTCCTGTGCCTAAGAAGGAACCTGCTGCTCCCCCAAAAG	84	4	5	0	1	3	0	4	0	2	3	1	1	3	0	2	0	4	1	2	0	1	0	0	2	0	0	770.861	631.393	0	216.638	422.773	0	352.952	0	268.204	536.385	202.47
chr2|178669591|178675113|-	chr2	178669591	178675113	-	circRNA	TTN	ENST00000589042.5	9	158,157,156,155,154,153,152,151,150	84,78,81,297,75,69,78,96,75	TTCCTGAGGTGCCTAAGAAGGTGGAAGAAAAACGAATCATTCTCCCTAAAGAAGAGGAAGTTCTACCAGTTGAAGTGACTGAGGAGCCTGAAGAAGAGCCTATTTCAGAAGAAGAAATCCCAGAAGAACCACCTAGCATAGAGGAAGTTGAAGAGGTGGCACCACCTAGAGTGCCTGAAGTGATTAAGAAAGCAGTACCTGAAGCACCTACTCCTGTTCCTAAAAAAGTGGAGGCACCACCAGCTAAAGTGTCAAAGAAAATTCCTGAGGAAAAAGTACCTGTTCCTGTTCAGAAAAAAGAGGCACCCCCAGCCAAAGTGCCTGAAGTACCAAAGAAAGTCCCAGAAAAGAAAGTCCTTGTGCCTAAAAAGGAAGCTGTTCCCCCAGCTAAAGGGAGAA…	933	0	0	0	0	0	0	0	0	0	0	0	0	0	0	0	0	0	0	2	0	1	0	2	0	0	0	0	0	0	0	0	0	0	0	0	0	0
chr21|37087246|37172744|+	chr21	37087246	37172744	+	circRNA	TTC3	NM_001001894	34	2,3,4,5,6,7,8,9,10,11,12,13,14,15,16,17,18,19,20,21,22,23,24,25,26,27,28,29,30,31,32,33,34,35	155,43,151,88,54,121,86,95,63,55,163,46,124,64,61,85,135,81,113,121,123,102,93,65,137,327,252,47,57,74,165,1066,66,150	ACTTGTGCACCATGGACAATTTTGCTGAGGGAGATTTCACTGTGGCGGATTATGCCTTGTTAGAAGATTGCCCTCACGTGGATGATTGTGTCTTTGCTGCTGAATTTATGAGCAATGATTATGTTCGTGTGACTCAGCTTTACTGTGATGGGGTGGGTGTGCAATATAAAGATTATATCCAAAGTGAGAGGAATTTGGAATTTGACATCTGCAGTATATGGTGTAGTAAACCAATTTCTGTCCTGCAAGATTATTGCGATGCCATTAAAATAAACATCTTCTGGCCACTTCTGTTTCAACATCAAAACAGTTCCGTAATATCACGATTGCATCCCTGTGTGGACGCCAACAATTCACGTGCTTCTGAGATAAATTTGAAGAAACTACAACATCTTGAGT…	4628	0	0	0	0	0	0	0	0	1	0	2	0	1	0	0	0	0	0	0	0	0	0	0	0	0	0	0	0	0	0	0	0	0	0	134.102	0	404.94
chr10|32451591|32544301|+	chr10	32451591	32544301	+	circRNA	CCDC7	ENST00000476558.7	12	2,3,4,5,6,7,8,9,10,11,12,13	330,93,84,21,33,167,62,57,31,90,86,55	GGAGGAATAAGTTTTTTTCATCTGTAATTTGGAAGCCAAGTCAGTAACAAAATGAAACCAGTAAAGCATCTGTTGACCACCAGTAACAAATCGGCAAATGTTCCAGCATTAACTACTAAAAAAGGACTACATAATTTACCATTATCACCTGAGCTAAAGGAAAAACATAATGCAAAATTAATTCATGATAAAATTGAACCAATGGTCCTAAGATCTCCACCAACAGGAGAATCCATTTTACGGTATGCTTTGCCCATTCCATCGAGTAAGACAAAGAACTTACTACCAGAAGATGAAATGATCGGAAAAATTATCAAACATCTGAAGATGGTTGTTTCCACTTTGGAAGAAACCTATGGACATTGCGATCAGAATGGAGAAGAACCATTTGTAAAGCAT…	1109	0	0	0	0	2	1	0	0	1	0	0	0	0	0	0	0	0	0	0	0	0	0	0	0	0	0	0	0	0	0	281.849	119.432	0	0	134.102	0	0
chr20|48952704|48963898|+	chr20	48952704	48963898	+	circRNA	ARFGEF2	NM_006420	3	5,6,7	180,235,69	GCTCTTCTGACTGCAGTGACTTCCCCACACATTGAAATTCATGAGGGTACTATCCTGCAGACAGTGAGAACATGTTACAATATCTATTTGGCCAGCAAAAATCTCATCAATCAAACCACTGCCAAGGCTACCCTTACTCAGATGCTGAACGTCATTTTCACCCGCATGGAAAACCAAGTGTTGCAGGAGGCCAGAGAACTGGAAAAACCAATCCAGTCAAAACCCCAGTCCCCTGTGATCCAAGCTGCAGCAGTATCCCCAAAGTTCGTTCGTTTGAAGCACAGTCAGGCACAAAGCAAACCAACAACTCCCGAAAAAACAGATTTAACCAACGGTGAACATGCCAGGAGTGATTCTGGAAAAGTAAGCACAGAAAATGGAGACGCACCCAGAGAAAGA…	484	0	0	0	1	0	1	2	0	1	0	0	0	0	0	0	0	0	0	0	1	0	0	0	0	0	0	0	0	0	216.638	0	119.432	176.476	0	134.102	0	0
chr17|42498923|42501304|+	chr17	42498923	42501304	+	circRNA	ATP6V0A1	ENST00000393829.6	3	15,16,17	119,217,108	ATTTGGAACATTGCTACCAATAAACTGACGTTCTTGAACTCCTTTAAGATGAAGATGTCTGTTATCCTTGGTATCATCCATATGCTGTTTGGAGTCAGCCTGAGTCTGTTCAACCATATCTATTTCAAGAAGCCCCTGAATATCTACTTTGGATTTATTCCTGAAATAATCTTCATGACCTCTTTGTTTGGCTATTTGGTTATCCTTATTTTTTACAAGTGGACGGCCTATGATGCTCATACCTCTGAGAATGCACCAAGCCTTCTGATCCATTTCATAAACATGTTCCTCTTTTCCTACCCAGAGTCTGGTTATTCAATGTTGTATTCTGGACAGAAAGGAATTCAGTGTTTCCTGGTAGTGGTTGCACTACTGTGTGTACCTTGGATGCTGCTGTTT…	444	0	0	0	0	0	0	0	0	0	0	0	0	0	0	0	0	3	2	0	2	0	0	0	0	0	0	0	0	0	0	0	0	0	0	0	0	0
chr2|178675038|178675995|-	chr2	178675038	178675995	-	circRNA	TTN	ENST00000342992.10	2	145,144	75,75	TGCCTGAAATTAAGAAGAAAGTGACAGAGAAGAAAGTGGTCATTCCCAAGAAAGAGGAGGCTCCCCCTGCCAAAGTTCCTGAGGTGCCTAAGAAGGTGGAAGAAAAACGAATCATTCTCCCTAAAGAAGAGGAAGTTCTACCAGTTGAAG	150	0	0	0	0	4	2	5	0	1	2	3	4	0	3	1	0	5	6	0	1	5	0	4	12	4	0	0	0	0	0	563.698	238.863	441.189	0	134.102	357.59	607.41
chr2|178654911|178664926|-	chr2	178654911	178664926	-	circRNA	TTN	ENST00000589042.5	25	190,189,188,187,186,185,184,183,182,181,180,179,178,177,176,175,174,173,172,171,170,169,168,167,166	84,84,81,81,81,84,84,90,84,84,84,81,81,81,84,84,90,84,84,84,84,84,78,84,75	CGCCCGAAGCTCCTCAAGAAATTATTCCTGCCAAGACAGTTCCTTCCAAAAAAAGAGAACCCCCATCAGTTAAAGTGCCTGAAGCTCTCCAAGAAATTGTCCCTGAAAAGAAAACGCTTGTGGTTCCTCTCAGAAAGCCTGAAGTCCTTCCTGATGAAGTGCCGGAGGCTCTCAGAGAAGTTGTCCCGGAAAAGAAAGTGCATCCTCCCCAAAGGGCTGAAGTTGTACCTGTCAAAGTGCACGAAGCTCCCAAAGAGATTATCCCTGAAAAGAAAGTGTCGGTGGTGCCTCCTAAAAAGCCTGAAGTCCCACCTGTTAAAGTGCCAGAAGCTTCCAAAGAGGTTATCCGCGAAGAGAAAGTGCCCTTGGCTCCTCCTAAAGAGCCTGAAGTCCCACCTG…	2079	0	0	0	0	2	0	1	0	0	0	1	0	0	0	0	0	0	0	0	0	0	0	0	0	0	0	0	0	0	0	281.849	0	88.2379	0	0	0	202.47
chr2|178679338|178680055|-	chr2	178679338	178680055	-	circRNA	TTN	ENST00000342992.10	3	139,138,137	78,84,162	TGCCAGAAGTGCCTAAAGAACTTGAACCAGAAGAGGTTGCCTTTGAAGAGGAAGTTGTAACCCATGTAGAAGAATATCTTGTAGAAGAAGAAGAAGAGTACATTCATGAAGAAGAGGAGTTCATAACTGAGGAAGAAGTGGTGCCAGTGATACCAGTCAAAGTGCCTGAGGTACCCAGGAAACCTGTTCcagaagagaagaaacctgttcctgttcccaagaagaagGAAGCTCCACCGGCAAAAGTGCCTGAGGTTCCTAAGAAGCCAGAGGAGAAAGTTCCTGTGCTTATTCCTAAAAAGGAGAAGCCTCCGCCAGCAAAAG	324	11	10	1	3	11	7	8	6	7	2	6	16	6	3	1	2	2	8	1	10	7	3	11	14	2	1	2119.87	1262.79	2932.55	649.913	1550.17	836.021	705.903	968.523	938.715	357.59	1214.82
chr17|62536169|62565137|+	chr17	62536169	62565137	+	circRNA	TLK2	ENST00000582809.5	5	8,9,10,11,12	168,96,93,111,137	CGACGAGTAGAACAGCCCCTCTATGGTTTAGATGGCAGTGCTGCAAAGGAGGCAACGGAGGAGCAGTCTGCTCTGCCAACCCTCATGTCAGTGATGCTAGCAAAACCTCGGCTTGACACAGAGCAGCTGGCGCAAAGGGGAGCTGGCCTCTGCTTCACTTTTGTTTCAGCTCAGCAAAACAGTCCCTCATCTACGGGATCTGGCAACACAGAGCATTCCTGCAGCTCCCAAAAACAGATCTCCATCCAGCACAGACAGACCCAGTCCGACCTCACAATAGAAAAAATATCTGCACTAGAAAACAGTAAGAATTCTGACTTAGAGAAGAAGGAGGGAAGAATAGATGATTTATTAAGAGCCAACTGTGATTTGAGACGGCAGATTGATGAACAGCAAAAG…	605	0	0	0	2	3	0	0	0	0	0	0	2	0	0	0	0	0	0	0	0	1	0	0	0	0	0	0	0	0	433.276	422.773	0	0	0	0	0	0
chr8|69755423|69761875|-	chr8	69755423	69761875	-	circRNA	SLCO5A1	NM_001146008	2	3,2	218,133	CCATCATGTATGTCATGGGAGCACTTGGCCCTGCAGTGGGATATTTATTAGGTGGACTTCTTATTGGTTTTTATGTTGATCCCAGAAATCCTGTTCACCTTGACCAGAATGACCCTCGTTTCATTGGAAACTGGTGGAGTGGATTCCTCCTTTGTGCCATTGCAATGTTTCTTGTGATATTCCCAATGTTTACTTTCCCAAAAAAGCTTCCACCTCGACACAAGAAAAAGAAAAAGAAAAAATTTTCTGTTGATGCTGTTAGTGATGACGATGTTCTGAAGGAGAAATCAAACAACAGTGAACAAGCGGACAAAAAAGTTTCTTCGATGGGATTTGGAAAGGATGTCAGAG	351	5	11	0	0	14	5	3	4	12	0	0	1	3	0	0	0	3	0	0	3	3	5	1	3	0	6	963.577	1389.06	0	0	1972.94	597.158	264.714	645.682	1609.23	0	0
chr9|5069021|5090911|+	chr9	5069021	5090911	+	circRNA	JAK2	NM_001322194	12	11,12,13,14,15,16,17,18,19,20,21,22	187,128,135,88,128,139,152,151,137,190,125,173	CGAGAAAATGTCATTGAATATAAACACTGTTTGATTACAAAAAATGAGAATGAAGAGTACAACCTCAGTGGGACAAAGAAGAACTTCAGCAGTCTTAAAGATCTTTTGAATTGTTACCAGATGGAAACTGTTCGCTCAGACAATATAATTTTCCAGTTTACTAAATGCTGTCCCCCAAAGCCAAAAGATAAATCAAACCTTCTAGTCTTCAGAACGAATGGTGTTTCTGATGTACCAACCTCACCAACATTACAGAGGCCTACTCATATGAACCAAATGGTGTTTCACAAAATCAGAAATGAAGATTTGATATTTAATGAAAGCCTTGGCCAAGGCACTTTTACAAAGATTTTTAAAGGCGTACGAAGAGAAGTAGGAGACTACGGTCAACTGCATGAA…	1733	0	2	0	2	0	1	3	3	1	0	0	0	0	0	1	0	0	0	0	1	1	1	0	0	0	0	0	252.557	0	433.276	0	119.432	264.714	484.262	134.102	0	0
chr11|65499462|65499603|+	chr11	65499462	65499603	+	ciRNA	MALAT1	ENST00000544868.2	1	1	141	GTGATTAAAATAATTTGAAGGCGATCTTTTAAAAAGAGATTAAACCGAAGGTGATTAAAAGACCTTGAAATCCATGACGCAGGGAGAATTGCGTCATTTAAAGCCTAGTTAACGCATTTACTAAACGCAGACGAAAATGGA	141	2	1	0	0	3	0	0	0	0	0	0	0	0	0	0	0	0	0	0	0	0	0	0	0	0	0	385.431	126.279	0	0	422.773	0	0	0	0	0	0
chr3|37319062|37340199|+	chr3	37319062	37340199	+	circRNA	GOLGA4	ENST00000361924.6	9	12,13,14,15,16,17,18,19,20	132,156,4238,122,131,114,21,69,76	AAATCCTCAGAAGAACAAATTGCTAAGCTACAGAAGCTTCATGAAAAGGAGCTGGCCAGAAAAGAGCAGGAACTGACCAAGAAGCTTCAGACCCGAGAAAGGGAATTTCAGGAACAAATGAAAGTAGCTCTTGAAAAGAGTCAATCAGAATATTTGAAGATCAGCCAAGAAAAAGAACAGCAAGAATCTTTGGCCCTAGAAGAGTTAGAGTTGCAGAAAAAAGCAATCCTCACAGAAAGTGAAAATAAACTTCGGGACCTTCAGCAAGAAGCAGAGACTTACAGAACTAGAATTCTTGAATTGGAAAGTTCTTTGGAAAAAAGCTTACAAGAAAACAAAAATCAGTCAAAAGATTTGGCTGTTCATCTGGAAGCTGAAAAAAATAAGCACAATAAGGAG…	5059	0	0	0	0	0	2	1	0	3	2	0	0	0	0	0	0	0	0	1	0	0	0	0	0	0	0	0	0	0	0	0	238.863	88.2379	0	402.307	357.59	0
chr5|79728914|79752794|+	chr5	79728914	79752794	+	circRNA	CMYA5	NM_153610	5	2,3,4,5,6	10489,96,234,23,119	GTTATCAGACCAGGATGAAGAGGGAAAGATCAAGCAGGAGTATATCATATCTGACCCCTCCTTTTCCATGGTGACAGTCCAAAGGGAAGATAGTGGGATAACCTGGGAAACCAATTCAAGTAGATCTTCTACTCCTTGGGCTTCAGAAGAAAGTCAGACTTCTGGTGTGTGTAGTCGGGAAGGGTCAACTGTGAATTCTCCTCCTGGAAATGTTTCCTTTATTGTGGATGAAGTGAAAAAGGTTCGGAAAAGGACTCATAAGTCAAAGCATGGTTCACCATCATTACGCCGGAAAGGCAACAGAAAAAGAAATTCTTTTGAATCCCAAGATGTTCCAACAAACAAAAAAGGCAGTCCTTTAACTTCAGCAAGCCAGGTACTAACCACGGAGAAAGAGAA…	10961	0	1	0	0	2	1	0	0	0	0	0	0	0	0	0	0	0	0	0	0	0	0	0	0	0	0	0	126.279	0	0	281.849	119.432	0	0	0	0	0
chr12|350620|366104|-	chr12	350620	366104	-	circRNA	KDM5A	NM_001042603	7	10,9,8,7,6,5,4	159,120,159,92,106,135,171	ATTGTTGCCAGCAAAGGAGGTTTTGAAATGGTCACCAAAGAGAAGAAATGGTCTAAAGTGGGTAGTCGCTTGGGATATCTGCCAGGAAAAGGAACTGGGTCTCTTTTGAAGTCACATTATGAAAGAATTCTCTACCCATATGAGCTTTTCCAGTCTGGTGTGAGCCTTATGGGTGTGCAGATGCCTAATTTAGATCTTAAAGAAAAAGTGGAGCCTGAGGTTCTCAGCACTGATACCCAAACTTCCCCAGAGCCAGGCACAAGGATGAACATTCTGCCGAAGAGAACAAGACGTGTGAAGACTCAGTCAGAATCTGGAGATGTGAGTAGAAACACGGAACTGAAGAAACTTCAGATTTTTGGGGCTGGGCCCAAGGTTGTGGGCTTGGCAATGGGAACA…	942	0	0	0	0	1	2	1	0	2	0	1	0	0	0	0	0	0	0	1	0	1	0	0	0	0	0	0	0	0	0	140.924	238.863	88.2379	0	268.204	0	202.47
chr22|45689711|45740538|+	chr22	45689711	45740538	+	circRNA	ATXN10	ENST00000252934.9	8	2,3,4,5,6,7,8,9	192,83,97,159,81,166,109,170	AGAAACAGCACCCAGGACTATCTTCCAAAGAGTTCTGGATATCCTAAAGAAATCTTCTCATGCTGTTGAGCTTGCCTGCAGAGATCCATCCCAAGTGGAAAACCTGGCTTCCAGTCTGCAGTTAATAACAGAATGCTTCAGGTGTCTTCGCAATGCTTGCATAGAGTGTTCTGTGAACCAGAATTCAATCAGGAACTTGGATACGATTGGTGTTGCTGTTGATTTGATTCTTCTGTTTCGTGAACTGCGAGTGGAACAGGAATCTCTGTTGACAGCTTTTCGCTGTGGCCTGCAGTTTTTAGGCAACATTGCCTCACGGAATGAAGATTCCCAGTCTATTGTTTGGGTGCATGCTTTCCCAGAACTGTTTTTGTCTTGCTTAAATCATCCGGACAAAAA…	1057	0	0	0	0	0	0	0	0	0	0	0	0	0	1	0	0	0	0	0	1	1	0	0	0	0	0	0	0	0	0	0	0	0	0	0	0	0
chr20|2947981|2975241|+	chr20	2947981	2975241	+	circRNA	PTPRA	ENST00000380393.7	4	7,8,9,10	43,79,342,27	GACACATGTTCAAAGAGCATAATTAACTTTTTAAAAGAAGCTAATAAGCATGGATTCCTGGTTCATTCTTGTTCTGCTCGGCAGTGGTCTGATATGTGTCAGTGCCAACAATGCTACCACAGTTGCACCTTCTGTAGGAATTACAAGATTAATTAACTCATCAACGGCAGAACCAGTTAAAGAAGAGGCCAAAACTTCAAATCCAACTTCTTCACTAACTTCTCTTTCTGTGGCACCAACATTCAGCCCAAATATAACTCTGGGACCCACCTATTTAACCACTGTCAATTCTTCAGACTCTGACAATGGGACCACAAGAACAGCAAGCACCAATTCTATAGGCATTACAATTTCACCAAATGGAACGTGGCTTCCAGATAACCAGTTCACGGATGCCAG…	491	1	0	0	0	0	0	2	0	0	0	1	1	0	0	0	0	0	0	1	0	0	0	0	0	0	0	192.715	0	0	0	0	0	176.476	0	0	0	202.47
chr2|151498259|151502885|-	chr2	151498259	151502885	-	circRNA	NEB	ENST00000397337.6	2	7,6	93,93	GTTTTGTACAAAGAAAATTTGGGGAAAGGAATCCCAACACCTATCACTCCAGAGATGGAGAGAGTCAAACGCAATCAAGAGAACTTTAGCTCGGTGCTATACAAAGAAAACCTGGGGACAGGAATTCCAATCCCCATCACTCCTGAGATGCAGAGAGTCAAACACAATCAAGAAAACCTTAGCTCG	186	0	0	0	1	5	7	0	1	1	1	0	2	1	0	1	0	0	0	0	0	2	0	0	5	0	1	0	0	0	216.638	704.622	836.021	0	161.421	134.102	178.795	0
chr17|3443173|3449149|-	chr17	3443173	3449149	-	circRNA	SPATA22	NM_032598	3	8,7,6	98,130,343	CTACAGAGATGGTAACAAAAATACCAGCTTGAAAACTTGGAATAAAAATGATTTTAAGCCTCAATGTAAACGAACAAACTTAGTGGCAAATGATGGAAAAAATTCTTGTCCAGTGAGTTCGGGAGCTCAACAACAAAAACAATTAAGAATACCTGAACCTCCTAACTTATCTCGCAACAAAGAAACCGAGCTACTCAGACAAACACATTCATCAAAAATATCTGGCTGCACAATGAGAGGGCTAGACAAAAACAGTGCACTACAGACACTTAAGCCCAATTTTCAACAAAATCAATATAAGAAACAAATGTTGGATGATATTCCAGAAGACAACACCCTGAAGGAAACCTCATTGTATCAGTTACAGTTTAAGGAAAAAGCTAGTTCTTTAAGAATTAT…	571	0	0	0	3	0	1	3	0	0	0	3	0	0	0	0	0	0	0	0	0	0	1	0	0	0	0	0	0	0	649.913	0	119.432	264.714	0	0	0	607.41
chr10|68736875|68749685|+	chr10	68736875	68749685	+	circRNA	CCAR1	ENST00000630771.2	8	3,4,5,6,7,8,9,10	173,45,33,194,115,193,130,162	CTGCACTGGGTGTTCAACAGCCATCACTCCTTGGAGCATCTCCTACCATTTATACACAGCAAACTGCATTGGCAGCAGCAGGCCTTACCACACAAACTCCAGCAAACTATCAGTTAACACAAACTgctgcattgcagcaacaagccgcagctgcagcagctgcaTTACAACAGCAATATTCACAACCTCAGCAGGCCCTGTATAGTGTGCAACAACAGTTACAGCAACCCCAGCAAACCCTCTTAACACAGCCAGCTGTTGCACTGCCTACAAGCCTTAGCCTGTCTACTCCTCAGCCAACAGCACAAATAACTGTATCATATCCAACACCAAGGTCCAGTCAACAGCAAACCCAGCCTCAGAAGCAGCGTGTTTTCACAGGGGTGGTTACAAAACTAC…	1045	0	0	0	0	0	0	0	0	0	0	0	0	0	0	1	0	0	0	2	0	1	0	0	0	0	0	0	0	0	0	0	0	0	0	0	0	0
chr20|37065423|37068186|-	chr20	37065423	37068186	-	circRNA	RBL1	ENST00000373664.7	5	7,6,5,4,3	50,161,129,65,201	TTTAATACAATTTTTTAGTAAAATGAAGAAATGGATGGACATGTCAAATCTACCACAAGAATTTCGTGAACGTATAGAAAGGCTAGAGAGAAATTTTGAGGTGTCTACTGTAATATTCAAAAAATATGAGCCAATTTTTTTAGATATATTTCAAAATCCATATGAAGAACCACCAAAGTTACCACGAAGCCGGAAGCAGAGGAGGATTCCTTGCAGTGTTAAGGATCTGTTTAATTTCTGTTGGACACTTTTTGTTTATACTAAGGGTAATTTTCGGATGATTGGGGATGACTTAGTAAACTCTTATCATTTACTTCTATGCTGCTTGGATCTGATTTTTGCCAATGCGATTATGTGCCCAAATAGACAAGACTTGCTAAATCCATCATTTAAAGGTTT…	606	0	1	0	5	0	0	2	0	0	1	0	1	2	0	0	0	1	0	0	1	0	0	0	0	0	0	0	126.279	0	1083.19	0	0	176.476	0	0	178.795	0
chr16|68121986|68191775|+	chr16	68121986	68191775	+	circRNA	NFATC3	ENST00000569766.5	8	2,3,4,5,6,7,8,9	1135,163,200,173,141,56,127,1008	ATCTTGAGCCAGATGATTGTGCATCCATTTACATCTTTAATGTAGATCCACCTCCATCTACTTTAACCACACCACTTTGCTTACCACATCATGGATTACCGTCTCACTCTTCTGTTTTGTCACCATCGTTTCAGCTCCAAAGTCACAAAAACTATGAAGGAACTTGTGAGATTCCTGAATCTAAATATAGCCCATTAGGTGGTCCCAAACCCTTTGAGTGCCCAAGTATTCAAATTACATCTATCTCTCCTAACTGTCATCAAGAATTAGATGCACATGAAGATGACCTACAGATAAATGACCCAGAACGGGAATTTTTGGAAAGGCCTTCTAGAGATCATCTCTATCTTCCTCTTGAGCCATCCTACCGGGAGTCTTCTCTTAGTCCTAGTCCTGCCA…	3003	0	0	0	0	0	2	0	2	0	1	0	3	1	1	0	0	0	0	1	0	0	0	0	0	0	0	0	0	0	0	0	238.863	0	322.841	0	178.795	0
chr2|178651665|178680331|-	chr2	178651665	178680331	-	circRNA	TTN	ENST00000342992.10	25	160,159,158,157,156,155,154,153,152,151,150,149,148,147,146,145,144,143,142,141,140,139,138,137,136	84,84,84,84,84,84,84,90,78,81,297,75,69,78,96,75,75,297,84,84,84,78,84,162,78	TGCCCATGAAGCCCAAGAGGGTTGTCGCAGAAGAAAAAGTACCTGTCCCTAGAAAAGAAGTAGCACCACCTGTTAGAGTGCCAGAAGTGCCTAAAGAACTTGAACCAGAAGAGGTTGCCTTTGAAGAGGAAGTTGTAACCCATGTAGAAGAATATCTTGTAGAAGAAGAAGAAGAGTACATTCATGAAGAAGAGGAGTTCATAACTGAGGAAGAAGTGGTGCCAGTGATACCAGTCAAAGTGCCTGAGGTACCCAGGAAACCTGTTCcagaagagaagaaacctgttcctgttcccaagaagaagGAAGCTCCACCGGCAAAAGTGCCTGAGGTTCCTAAGAAGCCAGAGGAGAAAGTTCCTGTGCTTATTCCTAAAAAGGAGAAGCCTCCGCCAGCAA…	2553	0	0	0	0	0	0	0	1	0	0	0	0	0	0	1	1	0	0	0	5	2	0	0	0	0	0	0	0	0	0	0	0	0	161.421	0	0	0
chr2|178535731|178542361|+	chr2	178535731	178542361	+	circRNA	TTN-AS1	ENST00000419746.5	5	3,4,5,6,7	97,331,1193,63,140	GTGATCACAGGATCTGGTTTGCCACTGAAAGGAATCTTGATGCTGACCACTTCACCTCGGAGAGCATGAACTGCTCCCATGCCTTCAAGAGTTTTAGGATGGCATCAACTGTTCCAAAAACATTGCTGAGCTGGACTTTGTATTTCCCAGCATGAGTCTTACGTTGGACATTCTTCATGACAAGATGAGTATAGTGCTCAGTGTTTTCAATAGTAATGTTTTCTGAGTTTTGCAAAAGTTTCTGACCATGGAACCAAGTCATGGCAGGTACTGGACGACCAATGTACATAACATGAAGCCGAAGTGTGGAACCCACAGCTCCATAATATTTCTCTTTCAGTGGGTAACCAGGATGGAACTGCGGTGTTGCTTGCAGGAGAAGCTTACTACTGGTTTCTA…	1824	0	0	0	0	0	1	0	0	0	1	0	2	0	0	0	0	0	0	0	0	0	0	0	0	0	0	0	0	0	0	0	119.432	0	0	0	178.795	0
chr2|178649816|178652179|-	chr2	178649816	178652179	-	circRNA	TTN	ENST00000342992.10	8	165,164,163,162,161,160,159,158	78,108,84,78,84,84,84,84	TCCCAGAGGTGCCAAAGGTAGCTGTCCCAGAAAAGAAGGTGCCTGAAGCTATTCCTCCCAAACCGGAAAGTCCTCCCCCTGAAGTGTTCGAGGAGCCTGAGGAAGTTGCCCTAGAAGAGCCTCCTGCTGAAGTTGTGGAAGAGCCAGAGCCAGCGGCGCCTCCACAAGTGACCGTACCACCTAAGAAACCTGTCCCAGAAAAGAAAGCACCTGCTGTCGTTGCCAAAAAACCTGAACTACCACCAGTGAAAGTGCCCGAGGTGCCCAAGGAGGTTGTTCCTGAAAAGAAGGTGCCTCTGGTGGTTCCCAAAAAGCCAGAAGCCCCACCTGCTAAAGTGCCTGAAGTTCCAAAAGAAGTTGTTCCAGAAAAGAAAGTAGCTGTTCCCAAAAAGCCAGAAG…	684	0	0	0	0	0	0	2	0	2	1	0	0	2	0	1	0	2	0	6	1	5	0	0	3	1	3	0	0	0	0	0	0	176.476	0	268.204	178.795	0
chr2|178651452|178678497|-	chr2	178651452	178678497	-	circRNA	TTN	ENST00000342992.10	21	161,160,159,158,157,156,155,154,153,152,151,150,149,148,147,146,145,144,143,142,141	84,84,84,84,84,84,84,84,90,78,81,297,75,69,78,96,75,75,297,84,84	TGCCAGAGGTACCCAAGAAGCCTGTGCCTGAGAAGAAGGTGCCAGTTCCTGCTCCTAAGAAAGTGGAGGCTCCACCTGCAAAAGTGCCAGAGGTGCCCAAGAAGCTCATCCCAGAAGAAAAGAAACCAACACCTGTTCCGAAAAAAGTGGAAGCACCACCACCCAAAGTGCCAAAGAAACGTGAACCAGTTCCAGTTCCTGTAGCTCTACCTCAGGAAGAGGAAGTTCTATTTGAAGAAGAAATTGTTCCTGAAGAGGAAGTTCTACCTGAGGAAGAGGAAGTTCTACCTGAGGAAGAGGAAGTTCTACCTGAAGAAGAGGAAGTTCTACCTGAAGAAGAGGAAATTCCACCTGAGGAAGAGGAAGTTCCTCCCGAAGAAGAATATGTACCTGAGGAAG…	2151	0	0	0	0	0	0	0	0	0	0	0	0	0	0	2	0	0	0	0	2	0	0	0	1	0	0	0	0	0	0	0	0	0	0	0	0	0
chr8|74360136|74363053|+	chr8	74360136	74363053	+	circRNA	GDAP1	ENST00000521096.5	3	2,3,4	174,95,115	AAAGAACACCCAGGTTAATGCCTGATAAAGAAAGCATGTATTACCCACGGGTACAACATTACCGAGAGCTGCTTGACTCCTTGCCAATGGATGCCTATACACATGGCTGCATTTTACATCCTGAGTTAACTGTGGACTCCATGATCCCGGCTTATGCAACTACAAGGATTCGTAGCCAAATTGGAAACACAGAGTCTGAGCTGAAGAAACTTGCTGAAGAAAACCCAGATTTACAAGAAGCATACATTGCAAAACAGAAACGACTTAAATCAAAGCTGCTTGATCATGACAATGTCAAGTATTTGAAGAAAATTCTTGATGAGTTGGAGAAAGTCTTGGATCAGGTTGAAACTGAATTGCAAAGAAGAAATGAAGAAACCCCAG	384	9	12	0	4	2	9	19	6	4	4	20	6	6	0	4	2	4	0	14	7	9	3	0	6	2	8	1734.44	1515.34	0	866.551	281.849	1074.88	1676.52	968.523	536.409	715.18	4049.4
chr2|178649247|178669675|-	chr2	178649247	178669675	-	circRNA	TTN	ENST00000589042.5	56	213,212,211,210,209,208,207,206,205,204,203,202,201,200,199,198,197,196,195,194,193,192,191,190,189,188,187,186,185,184,183,182,181,180,179,178,177,176,175,174,173,172,171,170,169,168,167,166,165,164,163,162,161,160,159,158	84,78,78,108,84,78,84,84,84,84,84,84,84,84,84,84,81,81,81,84,84,90,84,84,84,81,81,81,84,84,90,84,84,84,81,81,81,84,84,90,84,84,84,84,84,78,84,75,84,84,78,84,84,84,75,84	CACCCGAAGTACCCAAGAAAATTGTCCCAGAAGAAAAAGTTCGTGAAGCTGTTCTGAAAAAGCCTGAAGTTCCACCAGCTAAAGTTCCTGGGATGCCTAAGAAAAGTGTTCAAGAAGAAAAATCACCTATTGTTATTTCTGAAGACACAGAGATGTACATTTATGAAGCATCTGAAGAAGCAGTCCTAGAAGAAAAAGTACTTGTGACTCAACCTCAAAAGACAAAACCCAAACTAGCAAAAGTGCCTGAGCCACCCAAGAAAGTTGTTCCAGAAGACAAAATATATGTGACTATTCCTAAAAAGAGAGAAACACCAGCAACTAAAGAACCTGATACAACCAGAGGCATTTTTCCAGAGGTGGAGCCACCTGAGGCTATTCCTGAAATTCCAGAACATC…	4671	3	0	0	1	0	0	0	0	0	0	0	0	1	0	0	0	0	0	0	0	0	0	0	0	0	0	578.146	0	0	216.638	0	0	0	0	0	0	0
chr2|178677200|178683291|-	chr2	178677200	178683291	-	circRNA	TTN	ENST00000589042.5	14	147,146,145,144,143,142,141,140,139,138,137,136,135,134	87,297,84,84,84,78,84,162,78,93,75,78,207,81	TGACTGAATTCAGAAAAAGAGTGGTTAAAGAAGAAAAAGTATCAATTGAAGCTCCAAAAAGAGAACCTCAACCCATCAAAGAAGTAACTATAATGGAAGAGAAAGAAAGGGCTTATACCCTAGAAGAAGAAGCTGTTTCAGTACAACGGGAAGAAGAATATGAGGAATATGAAGAATATGATTATAAAGAATTTGAGGAGTATGAACCAACAGAAGAATATGACCAATATGAAGAATACGAGGAGCGGGAGTATGAACGATATGAAGAGCATGAAGAATACATCACAGAACCAGAGAAGCCTATCCCTGTAAAGCCTGTCCCAGAAGAACCAGTTCCCACAAAACCAAAGGCCCCACCGGCTAAAGTGCTGAAGAAAGCTGTCCCTGAAGAAAAAGTAC…	1572	1	0	0	0	5	4	2	0	0	2	1	5	0	1	0	0	1	0	0	0	0	0	0	4	1	0	192.715	0	0	0	704.622	477.726	176.476	0	0	357.59	202.47
chr3|184849070|184971752|+	chr3	184849070	184971752	+	circRNA	VPS8	ENST00000287546.8	32	8,9,10,11,12,13,14,15,16,17,18,19,20,21,22,23,24,25,26,27,28,29,30,31,32,33,34,35,36,37,38,39	125,87,68,154,60,108,81,171,75,36,91,47,90,47,223,90,52,43,73,120,72,120,57,83,85,99,90,47,148,90,43,104	ATCAGAATCAAGCTTTGCGACTCTGTCTGGGTAGCACTAGTGTTGGAGGTCAGTATGGCGCTATCTCTGCCCTCAGTATCAACAATGATTGCTCAAGACTTCTTTGTGGCTTTGCTAAAGGACAGATCACCATGTGGGATTTGGCCAGTGGAAAACTTCTAAGATCAATAACAGATGCTCATCCTCCAGGAACAGCAATATTGCATATCAAGTTTACAGATGATCCAACTCTTGCAATTTGCAACGACAGCGGAGGCTCTGTTTTTGAATTGACATTTAAGAGAGTGATGGGAGTGAGAACCTGTGAATCTAGATGTCTGTTCAGTGGTTCCAAGGGTGAAGTCTGCTGTATTGAGCCTCTGCATTCTAAGCCTGAGTTGAAAGATCATCCCATCACAC…	2879	0	0	0	0	0	0	0	0	0	0	0	0	0	0	2	0	0	0	0	0	1	0	0	2	0	0	0	0	0	0	0	0	0	0	0	0	0
chr2|135616151|135661393|+	chr2	135616151	135661393	+	circRNA	R3HDM1	NM_001354200	15	4,5,6,7,8,9,10,11,12,13,14,15,16,17,18	42,90,115,79,60,141,109,96,38,51,227,255,149,303,124	CGGCCATTGCAGTCATTTGGACAGACAGGAAAAAGGTCTAAGTCAAGCTCAAAGTTAAAGCTAGTTCGGAGCCTTGCAGTGTGTGAAGAATCTCCACCACCCCCTGCACCAGAGATATCACAGGAGAACCAGGAGAAAATTCAGATCCAGTTAACACAATCATTTGAGAAAGAAGAGAAGCCCTCAAAAGATGAAGCAGAAAAAGAAAAGGCCAGTGATAAGTTGCCCAGAAAAATGTTATCAAGAGATTCCAGTCAAGAATACACTGATTCAACTGGCATAGATCTACATGAATTTTTAGTAAATACATTAAAAAACAATCCCAGGGACAGAATGATGCTGCTGAAATTGGAACAAGAAATTTTAGATTTCATTGGTAATAATGAGTCTCCACGTAAA…	1879	0	0	0	0	0	0	1	0	0	0	0	2	1	0	0	0	0	0	0	0	0	0	0	0	0	0	0	0	0	0	0	0	88.2379	0	0	0	0
chr2|229858771|229860531|-	chr2	229858771	229860531	-	circRNA	TRIP12	NM_001348315	2	4,3	803,126	GTCACATTTAGGGCAGGCAAAACATAAGGGATATAGCCCTCCTGAGAGTAGAAAATCTAATTCTAAGGCACCCAAAGTGCAGTCTAATACTACTTCTGAACTGTCAAGGGGACACCTTTCTAAAAGAAGCTGCAGTTCATCATCTGCTGTGATAGTTCCACAACCAGAGGATCCAGACAGAGCCAATACTTCAGAAAGACAAAAAACGGGGCAGGTGCCTAAGAAAGACAATTCTCGAGGAGTGAAGCGCAGTGCTAGTCCAGACTACAACAGGACCAATTCTCCTAGCTCTGCAAAAAAACCAAAAGCACTTCAGCATACTGAATCTCCCTCAGAAACAAATAAGCCACATAGTAAGTCAAAGAAGAGACATTTAGACCAGGAGCAACAACTGAAATC…	929	0	0	0	0	0	0	2	2	1	0	0	0	0	0	0	0	0	0	1	1	0	7	2	0	5	2	0	0	0	0	0	0	176.476	322.841	134.102	0	0
chr2|151709655|151710538|-	chr2	151709655	151710538	-	circRNA	NEB	ENST00000409198.5	2	12,11	108,105	CAAAAATACAAAGAAGACTATGAAAATAAAATCAAAGGCAAATGGAGTGAGACACCTTGCTTTGAAGTTGCAAATGCCAGAATGAATGCTGATAACATTAGCACAAGGAAATACCAGGAAGATTTTGAAAACATGAAAGACCAGATCTACTTCATGCAGACCGAAACACCAGAGTATAAAATGAATAAAAAAGCTGGTGTGGCAGCTAGCAAG	213	4	7	0	0	2	0	1	0	0	0	1	1	0	0	2	2	10	0	0	1	7	4	1	39	2	0	770.861	883.95	0	0	281.849	0	88.2379	0	0	0	202.47
chr1|77916054|77926892|+	chr1	77916054	77926892	+	circRNA	NEXN	ENST00000401035.7	6	2,3,4,5,6,7	79,79,149,42,198,177	GTGCAAATATATACAGAGCTTCATAATCAGCCCAAGACCACATAGAGCAAACATGAATGATATTTCCCAAAAGGCTGAGATTAAAGAAATGCTTGCTTCTGATGATGAGGAAGATGTATCTTCTAAAGTAGAAAAGGCTTATGTTCCAAAATTAACAGGAACTGTGAAGGGTAGATTTGCTGAAATGGAGAAACAAAGACAAGAGGAACAAAGGAAGAGAACGGAGGAGGAACGAAAACGCAGAATTGAGCAGGATATGTTAGAAAAGAGGAAAATACAGCGTGAATTAGCAAAAAGGGCTGAACAGATTGAGGACATAAACAATACGGGAACTGAATCAGCATCAGAGGAAGGAGATGATTCACTACTTATAACTGTGGTACCTGTCAAATCATATAA…	724	0	0	0	0	0	0	1	0	1	0	0	0	0	0	2	0	1	0	0	1	1	0	0	2	0	0	0	0	0	0	0	0	88.2379	0	134.102	0	0
chr15|75605149|75621056|-	chr15	75605149	75621056	-	circRNA	SNUPN	ENST00000567134.5	6	8,7,6,5,4,3	78,98,94,105,145,163	GGAAGATGGAAGAGTTGAGTCAGGCCCTGGCTAGTAGCTTTTCTGTGTCTCAAGATCTGAACAGCACAGCTGCCCCACACCCCCGCCTATCCCAGTACAAGTCCAAGTACAGTTCCTTGGAGCAGAGTGAGCGCCGCCGGAGGTTACTGGAACTGCAGAAATCCAAGCGGCTGGATTATGTGAACCATGCCAGAAGACTGGCTGAAGATGACTGGACAGGGATGGAGAGTGAGGAAGAAAATAAGAAAGATGATGAAGAAATGGACATTGACACTGTCAAGAAGTTACCAAAACACTATGCTAATCAATTGATGCTTTCTGAGTGGTTAATTGACGTTCCTTCAGATTTGGGGCAGGAATGGATTGTGGTCGTGTGCCCTGTTGGAAAAAGAGCCCTTA…	683	0	0	0	0	0	0	0	1	0	0	0	0	0	3	1	1	0	0	0	0	0	0	0	0	1	0	0	0	0	0	0	0	0	161.421	0	0	0
chr4|73090666|73092300|-	chr4	73090666	73092300	-	circRNA	ANKRD17	NM_001286771	1	29	1634	GGGTGGCACTGAATCAACAAGACAAGCAACTCAATTGATTAATGCTTTGATCAAGGATCCAGACAAAGAAATTGATGAACTTATTCCAAAGAATCGTTTGAAAAGCTCCTCAGCAAATTCCAAAATAGGGTCATCAGCACCTACCACCACTGCTGCTAACACTTCCTTAATGGGAATTAAAATGACAACTGTAGCTCTGTCATCAACATCTCAAACTGCCACAGCACTCACTGTGCCTGCAATTTCTTCTGCATCCACTCACAAAACCATTAAGAACCCAGTGAATAATGTGAGGCCTGGTTTTCCAGTTTCTCTTCCATTAGCATATCCTCCTCCACAGTTTGCACATGCTTTGCTTGCTGCTCAGACTTTCCAGCAGATCCGTCCACCAAGGTTGCC…	1634	15	7	0	12	35	19	48	41	15	15	36	27	10	9	17	1	4	1	14	20	15	23	19	54	17	4	2890.73	883.95	0	2599.65	4932.36	2269.2	4235.42	6618.24	2011.53	2681.92	7288.92
chr1|100156171|100173370|-	chr1	100156171	100173370	-	circRNA	LRRC39	NM_001256385	6	7,6,5,4,3,2	146,137,157,106,191,40	tctattcagaatattacattaattgatttctcaaacaaagGTCCTTTCTGAAATGGTATCTATGATTCAGCTATTCAAAACCTAATGAAGTTGGTGACTATGACAATGTGGAGAAATCATGACAGAAAATGTGGTTTGTACTGGGGCTGTCAATGCTGTAAAGGAAGTTTGGGAAAAAAGAATAAAGAAACTCAATGAAGACCTGAAGCGAGAGAAGGAATTTCAACACAAGCTAGTGCGGATCTGGGAAGAACGAGTAAGCTTAACCAAGCTAAGAGAAAAGGTCACCAGGGAAGATGGAAGAGTCATTTTGAAGATAGAAAAAGAGGAATGGAAGACCCTCCCTTCTTCTCTGCTGAAACTGAATCAACTACAGGAATGGCAACTTCATAGAACTGG…	777	0	0	0	0	0	0	0	0	0	0	0	0	0	3	0	0	0	0	0	0	0	1	1	2	0	0	0	0	0	0	0	0	0	0	0	0	0
chr2|178679893|178689595|-	chr2	178679893	178689595	-	circRNA	TTN	ENST00000342992.10	18	137,136,135,134,133,132,131,130,129,128,127,126,125,124,123,122,121,120	162,78,93,75,78,207,81,84,84,84,84,78,81,114,102,84,84,81	TTCCTGAAGTACAGAAGGGAGTTGTGACAGAAGAAAAAATAACCATTGTAACTCAAAGAGAGGAATCTCCACCACCAGCAGTGCCAGAAATACCAAAGAAGAAAGTTCCTGAAGAAAGGAAACCTGTTCCTCGGAAGGAGGAAGAAGTTCCACCACCACCAAAAGTGCCAGCTCTGCCTAAGAAACCCGTCCCAGAGGAGAAAGTTGCAGTGCCAGTTCCTGTCGCTAAGAAAGCTCCTCCTCCCCGAGCTGAAGTCTCTAAGAAAACTGTTGTAGAAGAAAAGAGATTTGTTGCTGAAGAAAAACTATCCTTCGCAGTTCCTCAAAGAGTGGAAGTCACGCGGCACGAAGTATCTGCAGAGGAGGAATGGAGTTACTCAGAAGAGGAGGAAGGTGTGT…	1734	0	3	0	0	0	0	2	0	1	0	0	0	0	0	0	0	0	0	0	0	0	0	0	0	0	0	0	378.836	0	0	0	0	176.476	0	134.102	0	0
chr6|123316456|123388551|-	chr6	123316456	123388551	-	circRNA	TRDN	NM_006073	11	24,23,22,21,20,19,18,17,16,15,14	39,51,51,48,48,27,27,33,21,30,30	CAGCAGCTAAGAAGGATGAAAAGAAGGAAGATTCCAAGAAAACAAAAAAACCTGCAGAAGTAGAACAACCCAAGGGAAAAAAACAGGAAAAGAAAGAAAAACATGTGGAACCAGCAAAGTCACCAAAGAAAGAACACTCAGTTCCAAGTGACAAACAAGTAAAAGCAAAAACTGAACGAGCCAAAGAGGAGATTGGTGCGGTTTCAATTAAAAAAGCTGTACCTGGAAAGAAGGAAGAGAAAACAACCAAGACAGTGGAGCAAGAAATTAGAAAAGAAAAATCTGGGAAGACTTCTTCAATTCTGAAAGATAAAGAACCTATTAAAGGGAAAGAAGAGAAAGTTCCAGCTTCCCTAAAGGAAAAAGAACCTGAAACTAAAAAAGATGAAAAGATGTCCA…	405	1	4	0	1	0	0	0	0	0	0	0	0	0	0	0	0	0	0	0	0	0	0	0	0	0	0	192.715	505.114	0	216.638	0	0	0	0	0	0	0
chr12|110518675|110519916|+	chr12	110518675	110519916	+	circRNA	RAD9B	ENST00000409246.5	3	7,8,9	107,65,123	ATTTGAGCAATGCTGTACACAGTGAGATGTTTGTTGGCTCAGATGAGTTTGACTTCTTTCAAATTGGAATGGACACTGAGATAACATTTTGTTTCAAAGAATTGAAGGGAATACTGACATTTTCAGAAGCTACACATGCTCCTATATCCATTTATTTTGATTTCCCTGGGAAACCTCTGGCTTTGAGTATTGATGATATGTTAGTGGAAGCTAACTTTATTTTGGCCACATTAGCTGATGAACAAAGTAGAGCATCTTCACCACAGTCACTGTGTCTTTCACAGAAACGAAAAAG	295	0	0	0	0	0	0	0	0	0	0	0	0	0	0	2	0	0	0	0	0	1	1	0	0	0	0	0	0	0	0	0	0	0	0	0	0	0
chr2|151493352|151493445|-	chr2	151493352	151493445	-	circRNA	NEB	ENST00000409198.5	1	144	93	GTATTGTACAAAGAGAACATGAGAAAAGCAACTCCGACACCTGTTACTCCAGAGATGGAGAGAGCTAAGCGCAACCAAGAAAACATTAGCTCG	93	0	0	0	0	0	0	1	0	1	0	0	0	1	0	0	0	0	0	0	0	0	0	0	0	0	0	0	0	0	0	0	0	88.2379	0	134.102	0	0
chrX|54945438|54963382|-	chrX	54945438	54963382	-	circRNA	PFKFB1	ENST00000375006.7	9	10,9,8,7,6,5,4,3,2	105,147,208,122,57,75,67,94,126	CATCCATACCCCAGTTTACCAATTCCCCCACAATGGTGATCATGGTGGGTTTACCAGCTCGAGGCAAGACCTATATCTCCACAAAGCTCACACGATATCTCAACTGGATAGGAACACCAACTAAAGTGTTTAATTTAGGCCAGTATCGACGAGAGGCAGTGAGCTACAAGAACTATGAATTCTTTCTTCCAGACAACATGGAAGCCCTGCAAATCAGGAAGCAGTGCGCCCTGGCAGCCCTGAAGGATGTTCACAACTATCTCAGCCATGAGGAAGGTCATGTTGCGGTTTTTGATGCCACCAACACTACCAGAGAACGACGGTCACTGATCCTGCAGTTTGCAAAAGAACATGGTTACAAGGTGTTTTTCATTGAGTCCATTTGTAATGACCCTGGCA…	1001	0	0	0	1	0	1	0	0	1	0	0	0	0	0	0	1	0	0	0	1	2	1	2	0	1	0	0	0	0	216.638	0	119.432	0	0	134.102	0	0
chr2|71418601|71433283|+	chr2	71418601	71433283	+	circRNA	ZNF638	NM_001014972	7	21,22,23,24,25,26,27	38,1225,66,955,105,102,119	GTGCAAATTGAGCATGACCCAGAATTAGAAAAAGAAAGCCCTGGCTTGAAAAACAGTCCAATTGATGAAAGTGAGGTGCAAACAGCAACTGATAGTCCCTCTGTTAAACCTAATGAGCTTGAAGAAGAAAGTACTCCCAGCATTCAAACAGAAACTTTGGTACAGCAGGAAGAGCCTTGTGAGGAAGAAGCTGAAAAAGCAACATGTGATTCTGACTTTGCTGTTGAAACTTTGGAGCTTGAAACTCAAGGAGAGGAGGTCAAAGAAGAAATTCCTCTTGTAGCATCCGCTTCAGTCAGTATTGAACAATTCACTGAAAATGCCGAGGAGTGTGCTTTAAATCAGCAGATGTTTAACAGTGACTTGGAGAAGAAAGGGGCAGAAATTATTAACCCTAAA…	2610	0	0	0	0	0	2	3	0	3	1	0	2	0	0	0	0	0	0	0	2	0	0	0	2	0	0	0	0	0	0	0	238.863	264.714	0	402.307	178.795	0
chr6|154773988|154795139|+	chr6	154773988	154795139	+	circRNA	SCAF8	ENST00000367178.7	5	2,3,4,5,6	84,45,162,154,131	TTGTATTCCCTGAATGACTATAAACCACCCATTTCGAAAGCGAAAATGACCCAAATTACTAAGGCAGCCATCAAAGCTATTAAGTTCTATAAACATGTGGTACAGAGTGTTGAGAAGTTTATTCAGAAATGTAAACCAGAATACAAAGTACCTGGACTTTATGTTATTGACTCCATTGTGCGACAATCCCGACATCAGTTTGGTCAAGAAAAGGATGTGTTTGCACCCAGATTTAGTAATAACATCATTAGCACTTTCCAGAATTTATATCGTTGCCCTGGGGATGACAAGAGTAAAATAGTGAGAGTACTAAACTTATGGCAGAAGAATAATGTATTTAAGAGTGAGATTATTCAGCCCCTTTTGGATATGGCAGCCGGGATTCCGCCTCCAGTTGTC…	576	0	0	0	0	0	1	2	0	0	0	0	0	0	0	1	0	0	0	0	3	0	1	1	0	2	0	0	0	0	0	0	119.432	176.476	0	0	0	0
chr2|178671089|178674409|-	chr2	178671089	178674409	-	circRNA	TTN	ENST00000342992.10	6	151,150,149,148,147,146	81,297,75,69,78,96	TGACTGAGGAGCCTGAAGAAGAGCCTATTTCAGAAGAAGAAATCCCAGAAGAACCACCTAGCATAGAGGAAGTTGAAGAGGTGGCACCACCTAGAGTGCCTGAAGTGATTAAGAAAGCAGTACCTGAAGCACCTACTCCTGTTCCTAAAAAAGTGGAGGCACCACCAGCTAAAGTGTCAAAGAAAATTCCTGAGGAAAAAGTACCTGTTCCTGTTCAGAAAAAAGAGGCACCCCCAGCCAAAGTGCCTGAAGTACCAAAGAAAGTCCCAGAAAAGAAAGTCCTTGTGCCTAAAAAGGAAGCTGTTCCCCCAGCTAAAGGGAGAACTGTCCTTGAAGAAAAAGTATCAGTTGCCTTCCGCCaagaagtagtagtaaaagaaagactagaattagaagtag…	696	0	0	0	0	0	0	1	0	0	0	0	0	0	0	0	0	0	0	2	0	0	0	2	5	0	0	0	0	0	0	0	0	88.2379	0	0	0	0
chr1|147259836|147267518|+	chr1	147259836	147267518	+	circRNA	CHD1L	NM_001348451	4	7,8,9,10	82,163,156,93	ATTCCCTTGGAGTGTTCTTGTTGTGGATGAAGCTCACAGGTTGAAAAACCAAAGCTCCCTGCTGCATAAGACCTTGTCAGAGTTCTCAGTAGTCTTCAGTCTCCTGTTGACCGGAACTCCCATCCAGAACAGCCTCCAAGAGCTCTACTCCCTCCTCAGTTTTGTGGAGCCTGATCTCTTTTCCAAGGAAGAGGTGGGAGATTTTATTCAACGCTACCAGGATATTGAGAAAGAATCTGAGTCAGCAAGTGAACTGCACAAACTCTTGCAGCCATTTCTGCTGAGGCGAGTGAAAGCTGAGGTAGCTACAGAGCTTCCCAAGAAGACAGAAGTAGTGATATACCATGGCATGTCAGCATTGCAGAAGAAATACTACAAGGCCATTTTGATGAAAGACCT…	494	0	3	0	0	0	0	0	0	5	1	0	1	0	0	0	0	0	0	1	0	0	0	0	0	0	0	0	378.836	0	0	0	0	0	0	670.511	178.795	0
chr9|111428041|111442424|-	chr9	111428041	111442424	-	circRNA	ECPAS	NM_001364930	6	10,9,8,7,6,5	120,82,140,169,150,119	AATTTTACTATAATTTATGTTAAAATGGGCTATCCTCGCCTACCAGTGGAAAAACAATGTGAACTGGCCCCTACGCTTCTTACTGCCATGGAAGGGAAGCCTCAGCCACAGCAGGATAGCTTAATGCATCTTTTAATACCAACCCTTTTTCACATGAAATACCCTGTTGAATCATCAAAATCAGCTTCTCCATTTAATCTTGCTGAGAAACCAAAGACTGTGCAGCTGCTTTTGGACTTCATGCTAGATGTCCTTCTGATGCCTTATGGTTACGTGTTAAATGAATCCCAGAGTCGCCAAAATTCATCTTCAGCACAGGGTTCTTCTTCAAACAGTGGCGGAGGTTCTGGAATCCCACAGCCTCCTCCGGGAATGAGCTTTTATGCAGCCAAACGAGTT…	780	0	0	0	0	2	1	0	1	2	2	1	0	0	0	0	0	0	0	1	0	3	0	0	0	0	0	0	0	0	0	281.849	119.432	0	161.421	268.204	357.59	202.47
chr18|34679467|34679592|+	chr18	34679467	34679592	+	circRNA	DTNA	ENST00000283365.13	1	2	125	ATAAATAGGATTTACCAATCCTTGGATGAAGTGCTTGGGAAGTCTTTAAGTGCCATAATCAACTGCCATTTCAAAGAATATAGATGGTTTTGAAAAGTTCATGCTGTCCCTTCATTGAATTTTAG	125	0	0	0	0	0	0	0	0	0	0	0	0	0	0	3	0	1	0	0	0	0	1	0	0	0	0	0	0	0	0	0	0	0	0	0	0	0
chr2|178651242|178679416|-	chr2	178651242	178679416	-	circRNA	TTN	ENST00000342992.10	24	162,161,160,159,158,157,156,155,154,153,152,151,150,149,148,147,146,145,144,143,142,141,140,139	78,84,84,84,84,84,84,84,84,90,78,81,297,75,69,78,96,75,75,297,84,84,84,78	TGCCTGAGGTTCCTAAGAAGCCAGAGGAGAAAGTTCCTGTGCTTATTCCTAAAAAGGAGAAGCCTCCGCCAGCAAAAGTTCCTGAAGTGCCCAAGAAACCTGTGCCAGAGGAGAAAGTACCAGTACCAGTTCCTAAAAAGGTGGAAGCTCCACCTGCCAAAGTGCCAGAGGTACCCAAGAAGCCTGTGCCTGAGAAGAAGGTGCCAGTTCCTGCTCCTAAGAAAGTGGAGGCTCCACCTGCAAAAGTGCCAGAGGTGCCCAAGAAGCTCATCCCAGAAGAAAAGAAACCAACACCTGTTCCGAAAAAAGTGGAAGCACCACCACCCAAAGTGCCAAAGAAACGTGAACCAGTTCCAGTTCCTGTAGCTCTACCTCAGGAAGAGGAAGTTCTATTTGAAG…	2391	2	0	0	1	0	0	0	0	0	0	1	3	0	0	0	0	1	0	0	0	0	0	0	0	0	0	385.431	0	0	216.638	0	0	0	0	0	0	202.47
chr2|178683998|178694906|-	chr2	178683998	178694906	-	circRNA	TTN	ENST00000342992.10	18	130,129,128,127,126,125,124,123,122,121,120,119,118,117,116,115,114,113	84,84,84,84,78,81,114,102,84,84,81,84,84,84,81,87,78,78	TTATAAAGAAGCCAGTAATTGAAAAAATTGAAAAGACTTCTCGAAGAATGGAGGAAGAAAAAGTTCAAGTCACCAAAGTACCTGAAGTTTCAAAGAAGATTGTTCCACAAAAACCTTCCCGGACTCCAGTACAGGAAGAAGTTATTGAAGTGAAAGTACCAGCTGTGCATACAAAGAAGATGGTTATTTCAGAAGAAAAGATGTTCTTTGCTTCTCACACAGAGGAGGAGGTGTCAGTCACAGTCCCCGAGGTACAAAAGGAAATTGTTACTGAAGAGAAAATTCACGTTGCCATTTCCAAAAGGGTTGAACCACCACCTAAAGTCCCTGAGCTACCTGAGAAACCAGCTCCAGAAGAAGTGGCCCCTGTTCCTATCCCTAAAAAAGTGGAGCCCCCAG…	1536	0	0	0	0	0	0	0	0	0	0	0	0	0	0	0	0	0	0	0	1	1	0	0	3	0	0	0	0	0	0	0	0	0	0	0	0	0
chr2|240005209|240022340|-	chr2	240005209	240022340	-	circRNA	NDUFA10	NR_136158	6	7,6,5,4,3,2	86,55,3244,87,216,169	AGAGGAATTCATAGCAGTGTGCAGTGCAAACTGCGCTATGGAATGTGGCATTTCCTACTTGGGGATAAAGCAAGCAAAAGACTGACAGAACGCAGCAGAGTGATAACTGTAGATGGCAATATATGtactggaaaaggcaaacttgcaaaagaaatagcagagaaactagGCTTCAAGCACTTTCCTGAAGCGGGGATTCATTATCCAGACAGTACCACAGGAGATGGGAAGCCCCTCGCCACCGACTATAATGGCAACTGTAGTTTGGAGAAATTTTACGATGATCCGAGAAGCAATGATGGCAACAGTTACCGCCTGCAGTCCTGGTTGTACAGCAGTCGCCTGCTGCAGTACTCAGATGCCTTGGAGCACTTGCTGACCACAGGACAAGGTGTTGTG…	3857	0	3	0	0	0	0	1	2	0	0	0	0	0	0	0	0	0	0	0	0	0	0	0	0	0	0	0	378.836	0	0	0	0	88.2379	322.841	0	0	0
chr2|178649553|178680331|-	chr2	178649553	178680331	-	circRNA	TTN	ENST00000589042.5	74	212,211,210,209,208,207,206,205,204,203,202,201,200,199,198,197,196,195,194,193,192,191,190,189,188,187,186,185,184,183,182,181,180,179,178,177,176,175,174,173,172,171,170,169,168,167,166,165,164,163,162,161,160,159,158,157,156,155,154,153,152,151,150,149,148,147,146,145,144,143,142,141,140,139	78,78,108,84,78,84,84,84,84,84,84,84,84,84,84,81,81,81,84,84,90,84,84,84,81,81,81,84,84,90,84,84,84,81,81,81,84,84,90,84,84,84,84,84,78,84,75,84,84,78,84,84,84,75,84,78,81,297,75,69,78,96,75,84,75,87,297,84,84,84,78,84,162,78	TGCCCATGAAGCCCAAGAGGGTTGTCGCAGAAGAAAAAGTACCTGTCCCTAGAAAAGAAGTAGCACCACCTGTTAGAGTGCCAGAAGTGCCTAAAGAACTTGAACCAGAAGAGGTTGCCTTTGAAGAGGAAGTTGTAACCCATGTAGAAGAATATCTTGTAGAAGAAGAAGAAGAGTACATTCATGAAGAAGAGGAGTTCATAACTGAGGAAGAAGTGGTGCCAGTGATACCAGTCAAAGTGCCTGAGGTACCCAGGAAACCTGTTCcagaagagaagaaacctgttcctgttcccaagaagaagGAAGCTCCACCGGCAAAAGTGCCTGAGGTTCCTAAGAAGCCAGAGGAGAAAGTTCCTGTGCTTATTCCTAAAAAGGAGAAGCCTCCGCCAGCAA…	6633	2	4	0	1	0	0	0	0	1	0	0	0	0	0	0	0	0	0	0	0	0	0	0	2	0	0	385.431	505.114	0	216.638	0	0	0	0	134.102	0	0
chr2|178640540|178649331|-	chr2	178640540	178649331	-	circRNA	TTN	ENST00000589042.5	9	221,220,219,218,217,216,215,214,213	90,75,81,69,111,75,81,84,84	TGCCTGAGGTGCCCAAGAAACTTGTTCCAGTAAAGAAAGAACCTGTGCCTGTTACCAAAAAACCAGAAGTTCTTCCAGAAAAAGTGCCCAAAGTGCCTGAGAAAATCATCCCAGAAAAGGAAGTGTCTGTGCCTATCCCTGCAGAGCCAGAAGTTCCACCTGCTGAAGTTGAAGAGACTCCTGAGGAAATAATATATGAAGAAAAAGCATCTATAACCATTGGTAGAAAAGAGACTCCCCCTGTTGAAGAACGTGAAATTGAAAAGTATATTAAACCTGAAGAGCCCGAACCTGAACCACAGCCTGAAGAAATACCAGTAAAAGAACCTGAACCTGAAAAGGTTATTGAGAAGCCAAAACTCAAACCAAGACCCCCACCTCCTCCACCTGCTCCACCTA…	750	0	1	0	0	0	0	0	0	0	0	0	0	0	0	0	0	1	0	1	1	0	0	0	0	1	0	0	126.279	0	0	0	0	0	0	0	0	0
chr11|47731373|47751290|-	chr11	47731373	47751290	-	circRNA	FNBP4	NM_001318339	8	12,11,10,9,8,7,6,5	188,134,105,125,211,339,121,148	TCGGAATTGAGATGGGCGATTGGCAGGAAGTCTGGGATGAGAACACGGGATGTTATTATTATTGGAATACACAAACAAATGAAGTGACTTGGGAGTTACCCCAATATCTTGCCACACAGGTACAGGGATTACAGCATTACCAGCCCAGTTCTGTGCCAGGTGCTGAAACTAGTTTTGTGGTAAATACAGACATATATTCTAAGGAGAAAACGATTTCTGTTTCCAGTAGTAAAAGTGGACCAGTCATAGCCAAGCGAGAAGTTAAAAAGGAAGTAAATGAAGGAATTCAGGCTCTCTCAAATAGTGAGGAGGAGAAGAAAGGGGTGGCAGCATCGCTGCTTGCTCCTTTATTGCCTGAGGGAATAAAAGAAGAAGAAGAGAGATGGAGAAGAAAAGTAA…	1371	0	0	0	0	0	0	0	0	1	0	0	0	0	0	1	0	3	0	0	2	0	0	0	3	0	0	0	0	0	0	0	0	0	0	134.102	0	0
chr2|178651665|178663349|-	chr2	178651665	178663349	-	circRNA	TTN	ENST00000589042.5	34	206,205,204,203,202,201,200,199,198,197,196,195,194,193,192,191,190,189,188,187,186,185,184,183,182,181,180,179,178,177,176,175,174,173	84,84,84,84,84,84,84,84,84,81,81,81,84,84,90,84,84,84,81,81,81,84,84,90,84,84,84,81,81,81,84,84,90,84	TCCCAGAGGTGCCAAAGGCAGCTGTCCCAGAAAAGAAGTTGCCTGAAGCTATTCCTCCCAAACCGGAAAGTCCTCCCCCTGAAGTGCCTGAAGTGCTGCCACCGAAGGAAGTGGTCCCAGAAAAGAAAGTACCGGTGCCTCCTGCCAAAAAGCCAGAAGCTCCACCTCCTAAAGTTCCTGAAGCTCCTAAAGAAGTTGTACTTGAAAAGAAAGCATCTGTGGCTGTGCCCAAAAAACCGGAAGCCCCACGTGCAAAAGTGCCTGAAGCTGCTCAAGAAGTTGTCCCAGAAAAGAAAATTCCCAAGGCACCAATCAAAAAACCAGAAGCCCCCGCAGTTACAGTGCCAGAAGTTCCTCAAGAAGCCACAGAAAAAGAAATTCCCGTGGCTCCACCCAAAA…	2847	0	0	0	0	0	0	0	0	0	0	0	0	0	0	0	0	2	0	0	0	1	0	0	0	0	2	0	0	0	0	0	0	0	0	0	0	0
chr11|34089394|34092056|+	chr11	34089394	34092056	+	circRNA	CAPRIN1	ENST00000341394.8	4	12,13,14,15	62,111,150,151	TTCATTCTGAATCTAGACTTGCTCAGCCTAATCAAGTTCCTGTACAACCAGAAGCGACACAGGTTCCTTTGGTATCATCCACAAGTGAGGGGTACACAGCATCTCAACCCTTGTACCAGCCTTCTCATGCTACAGAGCAACGACCACAGAAGGAACCAATTGATCAGATTCAGGCAACAATCTCTTTAAATACAGACCAGACTACAGCATCATCATCCCTTCCTGCTGCGTCTCAGCCTCAAGTATTTCAGGCTGGGACAAGCAAACCTTTACATAGCAGTGGAATCAATGTAAATGCAGCTCCATTCCAATCCATGCAAACGGTGTTCAATATGAATGCCCCAGTTCCTCCTGTTAATGAACCAGAAACTTTAAAACAGCAAAATCAGTACCAGGCCA…	474	0	0	0	0	0	0	0	0	0	0	0	0	0	0	0	0	0	2	0	0	0	1	0	0	0	3	0	0	0	0	0	0	0	0	0	0	0
chr2|151496940|151499390|-	chr2	151496940	151499390	-	circRNA	NEB	NM_001271208	4	173,172,171,170	93,93,93,93	GTGTTGTATAAAGAAAACGTTGGAAAAGGGATTCCAATCCCCATCACTCCAGAGATGGAGAGAGTCAAACACAATCAAGAAAACTTTAGTTCGGTGCTATACAAAGAAAACCTGGGGACAGGAATTCCAATCCCCATCACTCCTGAGATGCAGAGAGTCAAACACAATCAAGAAAACCTTAGCTCGGTGTTATACAAAGAAAACATGGGCAAGGGAACCCCTTTACCTGTCACTCCCGAGATGGAAAGAGTCAAACACAATCAAGAAAATATTAGCTCGGTGTTATACAAAGAAAACATGGGCAAGGGAACCCCTCTACCTGTCACTCCTGAGATGGAGAGAGTCAAACACAATCAAGAAAATATTAGCTCG	372	0	0	0	0	0	4	2	0	1	0	0	2	0	0	0	0	0	0	0	0	0	0	1	0	0	0	0	0	0	0	0	477.726	176.476	0	134.102	0	0
chr11|77672041|77693611|-	chr11	77672041	77693611	-	circRNA	RSF1	ENST00000308488.10	8	15,14,13,12,11,10,9,8	189,221,208,68,110,55,80,105	ATTCTTCTGTGTGACTCTTGCGATAGTGGATACCATACTGCCTGCCTTCGCCCTCCTCTGATGATCATCCCAGATGGAGAATGGTTCTGCCCACCTTGCCAACATAAACTGCTCTGTGAAAAATTAGAGGAACAGTTGCAGGATTTGGATGTTGCCTTAAAGAAGAAAGAGCGTGCCGAACGAAGAAAAGAACGCTTGGTGTATGTTGGTATCAGTATTGAAAACATCATTCCTCCACAAGAGCCAGACTTTTCTGAAGATCAAGAAGAAAAGAAAAAAGATTCAAAAAAATCCAAAGCAAACTTGCTTGAAAGGAGGTCAACAAGAACAAGGAAATGTATAAGCTACAGATTTGATGAGTTTGATGAAGCAATTGATGAAGCTATTGAAGATGACATC…	1036	0	0	0	0	2	2	3	0	0	2	0	1	0	0	0	0	0	0	0	2	0	0	1	0	0	0	0	0	0	0	281.849	238.863	264.714	0	0	357.59	0
chr1|52509595|52526373|-	chr1	52509595	52526373	-	circRNA	TUT4	ENST00000257177.8	3	4,3,2	117,164,811	TTTGCTTGCCTAAACTGGACTTGAAGCAATTTAAACTACTGGAGATCTGCCATTTTATAATATCACAATTGGAAAGAAACAGATTTTCAAATAATGGAAGAGTCTAAAACCTTAAAAAGTGAAAATCATGAACCAAAGAAGAATGTTATTTGTGAAGAAAGCAAAGCAGTTCAAGTTATAGGTAATCAAACATTGAAAGCTAGAAATGATAAATCCGTAAAAGAAATTGAGAACAGCTCTCCAAATAGGAATAGTAGTAAAAAAAATAAGCAAAATGATATTTGTATAGAAAAAACAGAAGTTAAATCATGTAAAGTAAATGCTGCCAACCTTCCAGGTCCTAAAGATTTGGGGTTAGTCCTTCGAGATCAAAGTCATTGCAAAGCAAAAAAATTTCCT…	1092	0	0	0	2	0	3	2	3	0	0	0	0	0	0	3	0	6	0	4	3	5	0	4	0	1	0	0	0	0	433.276	0	358.295	176.476	484.262	0	0	0
chr2|178651452|178652541|-	chr2	178651452	178652541	-	circRNA	TTN	ENST00000342992.10	6	161,160,159,158,157,156	84,84,84,84,84,84	TGCCAGAGGCTCCGAAAGAAGTTGTTCCTGAAAAGAAAGTGCCAGCGGCTCCTCCTAAAAAGCCTGAAGTCACACCTGTTAAAGTGCCTGAGGCTCCCAAAGAAGTTGTTCCTGAAAAGAAAGTGCCAGTGCCTCCTCCTAAAAAGCCTGAAGTGCCACCCACAAAAGTCCCAGAGGTGCCAAAGGTAGCTGTCCCAGAAAAGAAGGTGCCTGAAGCTATTCCTCCCAAACCGGAAAGTCCTCCCCCTGAAGTGTTCGAGGAGCCTGAGGAAGTTGCCCTAGAAGAGCCTCCTGCTGAAGTTGTGGAAGAGCCAGAGCCAGCGGCGCCTCCACAAGTGACCGTACCACCTAAGAAACCTGTCCCAGAAAAGAAAGCACCTGCTGTCGTTGCCAAAAAAC…	504	6	1	0	6	1	12	19	2	5	10	3	16	6	18	12	2	5	1	13	15	5	8	11	29	11	5	1156.29	126.279	0	1299.83	140.924	1433.18	1676.52	322.841	670.511	1787.95	607.41
chr15|90619740|90629532|+	chr15	90619740	90629532	+	circRNA	CRTC3	NM_001042574	3	9,10,11	50,218,299	ATTCAGTCCCTGTCAGGACGCCCTCGATCCTGTGATGTTGGAGGTGGCAATGCTTTTCCACATAATGGTCAAAACCTAGGCCTCTCACCCTTCTTGGGGACCTTGAACACTGGAGGGTCATTGCCAGATCTAACCAACCTCCACTACTCGACACCCCTGCCAGCCTCCCTGGACACCACCGACCACCACTTTGGCAGTATGAGTGTGGGGAATAGTGTGAACAACATCCCAGCTGCTATGACCCACCTGGGTATAAGAAGCTCCTCTGGTCTCCAGAGTTCTCGGAGTAACCCCTCCATCCAAGCCACGCTCAATAAGACTGTGCTTTCCTCTTCCTTAAATAACCACCCACAGACATCTGTTCCCAACGCATCTGCTCTTCACCCTTCGCTCCGTCTG…	567	0	0	0	0	0	0	0	0	0	0	0	0	0	0	1	0	2	0	0	0	0	1	0	0	0	0	0	0	0	0	0	0	0	0	0	0	0
chr4|147864845|147881932|+	chr4	147864845	147881932	+	circRNA	ARHGAP10	ENST00000336498.7	5	6,7,8,9,10	111,105,130,107,95	GCAGATATCCAAGTAGAGCAGAACCGGCAACACTTCTATGAACTGTCTCTCGAGTATGTGTGTAAGCTGCAGGAAATCCAAGAAAGAAAGAAGTTTGAGTTTGTGGAACCTATGCTGTCATTTTTTCAGGGGATGTTTACCTTCTATCATCAGGGCCATGAACTTGCCAAAGACTTCAATCACTACAAAATGGAACTACAGATCAACATTCAGAATACACGGAATCGATTTGAAGGAACAAGGTCAGAAGTGGAAGAGCTCATGAACAAAATCAGACAGAATCCCAAGGACCACAAACGAGCAAGTCAGTTTACAGCCGAAGGCTACCTGTATGTCCAGGAAAAAAGGCCTGCTCCGTTTGGTTCCAGTTGGGTCAAACACTATTGCATGTATCGAAAA…	548	0	0	0	0	0	0	0	0	0	0	0	0	0	0	1	0	2	0	0	0	0	1	0	0	0	0	0	0	0	0	0	0	0	0	0	0	0
chr2|195680031|195683906|+	chr2	195680031	195683906	+	circRNA	SLC39A10	ENST00000409086.7	2	2,3	1019,208	GAAAAATAGAAATGAAGGTACATATGCACACAAAATTTTGCCTCATTTGTTTGCTGACATTTATTTTTCATCATTGCAACCATTGCCATGAAGAACATGACCATGGCCCTGAAGCGCTTCACAGACAGCATCGTGGAATGACAGAATTGGAGCCAAGCAAATTTTCAAAGCAAGCTGCTGAAAATGAAAAAAAATACTATATTGAAAAACTTTTTGAGCGTTATGGTGAAAATGGAAGATTATCCTTTTTTGGTTTGGAGAAACTTTTAACAAACTTGGGCCTTGGAGAGAGAAAAGTAGTTGAGATTAATCATGAGGATCTTGGCCACGATCATGTTTCTCATTTAGATATTTTGGCAGTTCAAGAGGGAAAGCATTTTCACTCACATAACCACCAGC…	1227	0	0	0	0	0	0	0	0	0	0	0	0	0	0	0	0	1	0	1	4	0	0	0	0	0	0	0	0	0	0	0	0	0	0	0	0	0
chr2|178663626|178679416|-	chr2	178663626	178679416	-	circRNA	TTN	ENST00000589042.5	30	171,170,169,168,167,166,165,164,163,162,161,160,159,158,157,156,155,154,153,152,151,150,149,148,147,146,145,144,143,142	84,84,84,78,84,75,84,84,78,84,84,84,75,84,78,81,297,75,69,78,96,75,84,75,87,297,84,84,84,78	TGCCTGAGGTTCCTAAGAAGCCAGAGGAGAAAGTTCCTGTGCTTATTCCTAAAAAGGAGAAGCCTCCGCCAGCAAAAGTTCCTGAAGTGCCCAAGAAACCTGTGCCAGAGGAGAAAGTACCAGTACCAGTTCCTAAAAAGGTGGAAGCTCCACCTGCCAAAGTGCCAGAGGTACCCAAGAAGCCTGTGCCTGAGAAGAAGGTGCCAGTTCCTGCTCCTAAGAAAGTGGAGGCTCCACCTGCAAAAGTGCCAGAGGTGCCCAAGAAGCTCATCCCAGAAGAAAAGAAACCAACACCTGTTCCGAAAAAAGTGGAAGCACCACCACCCAAAGTGCCAAAGAAACGTGAACCAGTTCCAGTTCCTGTAGCTCTACCTCAGGAAGAGGAAGTTCTATTTGAAG…	2868	0	0	0	0	0	0	0	0	0	0	0	0	0	0	2	0	0	0	3	0	1	0	0	0	0	0	0	0	0	0	0	0	0	0	0	0	0
chr6|56529973|56600221|-	chr6	56529973	56600221	-	circRNA	DST	ENST00000244364.10	21	46,45,44,43,42,41,40,39,38,37,36,35,34,33,32,31,30,29,28,27,26	160,167,171,162,1472,496,200,130,242,63,127,157,167,318,209,124,177,531,267,234,153	ATTGTAGCAGAGCGTCAGCAGGAGTATAAAGAGAAACTCCAAGGGATATGTGATCTTCTTACCCAAACTGAAAACCGCCTAATTGGTCACCAAGAAGCCTTCATGATTGGAGATGGCACAGTTGAGTTAAAGAAATATCAGTCCAAGCAAGAGGAATTACAGAAAGATATGCAAGGAAGTGCACAGGCATTGGCTGAAGTAGTGAAAAACACAGAGAACTTCTTAAAAGAGAATGGTGAAAAGCTGTCACAGGAAGATAAGGCTTTGATTGAACAGAAACTTAATGAAGCTAAGATAAAGTGTGAACAGCTTAATTTAAAAGCAGAACAGTCTAAAAAGGAGCTGGATAAAGTTGTGACAACAGCAATCAAGGAAGAAACTGAAAAGGTAGCAGCAGTG…	5727	0	0	0	0	4	0	0	0	1	0	1	2	0	0	1	0	0	0	0	0	0	0	0	0	0	0	0	0	0	0	563.698	0	0	0	134.102	0	202.47
chr18|58934432|58953799|+	chr18	58934432	58953799	+	circRNA	ZNF532	ENST00000336078.8	4	5,6,7,8	182,177,163,282	AAGACTTGCACTATCTGCCAGATGCTGCTTCCTAACCAGTGCAGTTATGCATCACACCAGAGAATCCATCAGCACAAATCTCCCTACACCTGCCCTGAGTGTGGGGCCATCTGCAGGTCGGTGCACTTCCAGACCCACGTCACCAAGAACTGTCTGCACTACACGAGGAGAGTTGGTTTTCGATGTGTGCATTGCAATGTTGTGTACTCTGATGTGGCTGCTCTGAAGTCTCACATTCAAGGTTCTCACTGTGAAGTCTTCTACAAGTGTCCTATTTGTCCAATGGCGTTTAAGTCTGCCCCAAGCACACATTCCCACGCCTACACACAGCATCCTGGCATCAAGATAGGAGAACCAAAAATAATATATAAGTGTTCCATGTGCGACACTGTGTTCACC…	804	0	0	0	0	0	0	0	0	0	0	0	0	0	0	0	0	0	0	0	0	1	2	0	5	0	0	0	0	0	0	0	0	0	0	0	0	0
chr14|101892999|101909690|+	chr14	101892999	101909690	+	circRNA	PPP2R5C	NM_001352914	5	9,10,11,12,13	109,54,171,128,102	TATAATTAATGGATTTGCCTTACCACTAAAAGAAGAGCACAAGATTTTCTTATTGAAGGTGTTACTACCTTTGCACAAAGTGAAATCTCTGAGTGTCTACCATCCCCAGCTGGCATACTGTGTAGTGCAGTTTTTAGAAAAGGACAGCACCCTCACGGAACCAGTGGTGATGGCACTTCTCAAATACTGGCCAAAGACTCACAGTCCAAAAGAAGTAATGTTCTTAAACGAATTAGAAGAGATTTTAGATGTCATTGAACCATCAGAATTTGTGAAGATCATGGAACCCCTCTTCCGGCAGTTGGCCAAATGTGTCTCCAGCCCACACTTCCAGGTGGCAGAGCGAGCTCTCTATTACTGGAATAATGAATACATCATGAGTTTAATCAGTGACAACGC…	564	0	0	0	0	1	0	0	0	1	2	0	0	0	0	0	0	0	0	0	0	0	0	0	0	0	0	0	0	0	0	140.924	0	0	0	134.102	357.59	0
chr2|178651665|178678208|-	chr2	178651665	178678208	-	circRNA	TTN	ENST00000342992.10	19	160,159,158,157,156,155,154,153,152,151,150,149,148,147,146,145,144,143,142	84,84,84,84,84,84,84,90,78,81,297,75,69,78,96,75,75,297,84	TGCCAGAGGTGCCCAAGAAGCTCATCCCAGAAGAAAAGAAACCAACACCTGTTCCGAAAAAAGTGGAAGCACCACCACCCAAAGTGCCAAAGAAACGTGAACCAGTTCCAGTTCCTGTAGCTCTACCTCAGGAAGAGGAAGTTCTATTTGAAGAAGAAATTGTTCCTGAAGAGGAAGTTCTACCTGAGGAAGAGGAAGTTCTACCTGAGGAAGAGGAAGTTCTACCTGAAGAAGAGGAAGTTCTACCTGAAGAAGAGGAAATTCCACCTGAGGAAGAGGAAGTTCCTCCCGAAGAAGAATATGTACCTGAGGAAGAAGAATTTGTACCTGAAGAAGAAGTCCTTCCAGAAGTTAAACCTAAGGTGCCAGTACCTGCACCAGTGCCTGAAATTAAGAAGA…	1983	1	3	0	1	0	0	0	0	2	0	0	2	2	0	0	0	0	0	0	0	0	0	0	6	0	0	192.715	378.836	0	216.638	0	0	0	0	268.204	0	0
chr18|12999420|13042334|+	chr18	12999420	13042334	+	circRNA	CEP192	ENST00000589596.5	11	2,3,4,5,6,7,8,9,10,11,12	168,126,176,53,121,149,136,42,65,127,131	TGAGATGGAAGATTTTCGAGGTATAGCAGAAGAATCATTTCCAAGCTTTCTCACCAATTCATTATTTGGTAACAGTGGGATTTTGGAAAATGTCACTCTTTCTTCAAATCTTGGCTTGCCTGTTGCTGTTTCTACACTTGCTAGGGATAGATCCAGCACTGATAACAGGTATCCTGATATCCAGGCATCTTACTTAGTAGAAGGGAGATTTTCAGTTCCATCCGGGTCATCTCCCGGAAGCCAGAGTGATGCTGAACCAAGAGAGAGGTTACAGCTTAGCTTCCAGGATGATGATTCTATCTCTAGGAAAAAGAGCTATGTGGAAAGTCAACGTTTGTCAAATGCTCTCAGCAAACAGTCAGCTTTACAAATGGAGACAGCAGGACCAGAAGAGGAGCC…	1294	0	0	0	0	0	0	0	0	0	0	0	0	0	0	0	0	1	0	6	0	0	0	0	0	0	5	0	0	0	0	0	0	0	0	0	0	0
chr2|151503348|151503441|-	chr2	151503348	151503441	-	circRNA	NEB	ENST00000409198.5	1	139	93	GTTATGTACAAAGAAAACTTGGGAACAGGCATTCCAACCACTGTGACTCCAGAGATTGAGAGAGTCAAACGCAATCAAGAGAACTTTAGCTCG	93	0	1	0	2	0	0	0	0	1	0	0	1	0	4	0	0	0	0	0	0	2	1	3	7	2	0	0	126.279	0	433.276	0	0	0	0	134.102	0	0
chr7|42023467|42048696|-	chr7	42023467	42048696	-	circRNA	GLI3	ENST00000395925.7	6	10,9,8,7,6,5	141,114,214,202,147,206	GACTTCCGCCTTATCTAGTAGCCCTACGTATCCGGACCTGCCCTTCATTAGGATCTCCCCACACCGGAACCCCACTGCTGCTTCCGAGTCTCCCTTCAGCCCTCCACATCCCTACATTAATCCCTACATGGACTATATCCGCTCCTTGCACAGCAGCCCATCGCTCTCCATGATCTCAGCAACCCGTGGGCTGAGCCCTACAGATGCGCCCCATGCAGGAGTCAGCCCAGCAGAATACTATCATCAGATGGCCCTGCTAACTGGCCAGCGCAGCCCCTATGCAGACATTATTCCCTCAGCTGCCACCGCCGGCACGGGGGCCATCCACATGGAATATCTTCATGCTATGGATAGCACCAGATTCTCCAGCCCCAGGCTGTCAGCCAGGCCGAGCCGAAA…	1024	0	0	0	0	0	0	0	0	1	0	0	0	0	0	1	0	0	0	2	0	1	2	0	0	0	0	0	0	0	0	0	0	0	0	134.102	0	0
chr2|178651452|178653701|-	chr2	178651452	178653701	-	circRNA	TTN	ENST00000589042.5	12	207,206,205,204,203,202,201,200,199,198,197,196	84,84,84,84,84,84,84,84,84,84,81,81	TGCCTGAAGCTCAAGAAGTTGTCCCAGAAAAGAAAGTTCCTAAGGCTCCTCCCACAAAACCAGAAGCCCCACCTGCCACAGTGCCTGAAGTCCCACAAGAAATTGTGCCAGAAAAGAAAACACTGGTGCTTCCTAAAAAGCCAGAAGTTCCACCTGTTACAGTGCCAGAGGCTCCCAAAGAAGTTGTCCTTGAAAAGAAAGTGCCCTTGGCTCCTCCTAAAAAGCCTGAAGTCCCACCTGTTAAAGTGCCAGAGGCTCCCAAAGAAGTTGTTCCTGAAAAGAAAGTGCCAGTGACTCCTCCTAAAAAACCTGAAGTCCCACCTGTTAAAGTGCCAGAGGCTCCCATAGAGGTTGTTCCTGAAAAGAAAATGCCCTTGGCTCCTCCTAAAAAGCCTGAAG…	1002	3	0	0	0	0	0	0	0	0	1	0	0	3	0	0	0	0	0	0	0	0	0	0	0	0	0	578.146	0	0	0	0	0	0	0	0	178.795	0
chr2|178689289|178693689|-	chr2	178689289	178693689	-	circRNA	TTN	ENST00000342992.10	6	121,120,119,118,117,116	84,81,84,84,84,81	TCCCCGAGGTACAAAAGGAAATTGTTACTGAAGAGAAAATTCACGTTGCCATTTCCAAAAGGGTTGAACCACCACCTAAAGTCCCTGAGCTACCTGAGAAACCAGCTCCAGAAGAAGTGGCCCCTGTTCCTATCCCTAAAAAAGTGGAGCCCCCAGCACCAAAAGTTCCTGAGGTTCCCAAGAAACCCGTGCCAGAGGAGAAAAAGCCAGTTCCTGTGCCTAAGAAGGAACCTGCTGCTCCCCCAAAAGTCCCAGAGGTGCCAAAGAAACCTGTCCCTGAAGAAAAGATTCCCGTTCCTGTTGCAAAGAAAAAGGAAGCTCCCCCAGCTAAAGTTCCTGAAGTACAGAAGGGAGTTGTGACAGAAGAAAAAATAACCATTGTAACTCAAAGAGAGGAAT…	498	0	3	0	0	0	1	0	0	0	3	0	0	0	0	0	0	0	0	0	0	0	0	0	0	0	0	0	378.836	0	0	0	119.432	0	0	0	536.385	0
chr5|79656957|79669028|+	chr5	79656957	79669028	+	circRNA	TENT2	NM_001114394	2	11,12	44,137	CCCTACCTGAACCCATCCTTCCATCCCTCCAAAAAATTTACCCAGAGTCTTTTAGTCCTGCTATACAGCTGCACCTTGTACATCAAGCTCCATGTAATGTTCCTCCTTACCTCTCAAAGAATGAATCAAACCTTGGGGACCTCTTACTGGGCTTTCTTAAATATTATGCTACAGAATTTGA	181	5	0	0	0	1	2	0	2	0	1	5	8	0	0	0	0	1	0	1	1	0	0	0	2	2	1	963.577	0	0	0	140.924	238.863	0	322.841	0	178.795	1012.35
chr11|120406117|120409450|+	chr11	120406117	120409450	+	circRNA	ARHGEF12	NM_015313	3	2,3,4	24,86,57	GTTTCCCCTCAAAAAACCTATAAGGCATGGAAGTATTTTGAACCGAGAGTCACCAACAGATAAGAAGCAGAAAGTTGAGCGCATTGCATCACATGATTTTGACCCCACAGATAGCTCCTCCAAGAAGACAAAGTCTAGTTCAGAGGAGAGTAGATCCGAGATATATG	167	9	5	1	1	3	4	1	0	11	1	0	8	6	0	3	2	3	0	5	0	2	1	7	0	3	3	1734.44	631.393	2932.55	216.638	422.773	477.726	88.2379	0	1475.12	178.795	0
chr18|46890579|46891054|-	chr18	46890579	46891054	-	circRNA	PIAS2	NM_001324046	1	4	475	AATATGGTTTCTAGTTTTAGGGTTTCTGAACTACAAGTATTACTAGGCTTTGCTGGACGGAATAAAAGTGGACGCAAGCATGACCTCCTGATGAGGGCGCTGCATTTATTGAAGAGCGGCTGCAGCCCTGCGGTTCAGATTAAAATCCGAGAATTGTATAGACGCCGATATCCACGAACTCTTGAAGGACTTTCTGATTTATCCACAATCAAATCATCGGTTTTCAGTTTGGATGGTGGCTCATCACCTGTAGAACCTGACTTGGCCGTGGCTGGAATCCACTCGTTGCCTTCCACTTCAGTTACACCTCACTCACCATCCTCTCCTGTTGGTTCTGTGCTGCTTCAAGATACTAAGCCCACATTTGAGATGCAGCAGCCATCTCCCCCAATTCCTCCT…	475	0	0	0	0	0	0	0	0	0	0	0	0	0	0	1	0	0	0	0	0	0	0	3	0	0	1	0	0	0	0	0	0	0	0	0	0	0
chr11|76458182|76464080|+	chr11	76458182	76464080	+	circRNA	EMSY	ENST00000427574.6	3	6,7,8	176,153,260	TATGTCTGGACCTAATAGCTCTTCAGAATGGTCCATTGAAGGTCGTCGATTGGTACCACTGATGCCCCGGCTCGTTCCCCAAACCGCCTTTACTGTAACAGCTAATGCTGTTGCTAATGCAGCTATCCAGCATAATGCATCTCTTCCAGTGCCTGCAGAAACAGGAAGCAAGGAAGTAGTGGTTTGCTATTCCTACACAAGTACCACGTCAACCCCAACCTCTACCCCTGTTCCAAGTGGCAGCATAGCAACGGTTAAGTCTCCAAGACCTGCCAGTCCTGCCTCCAATGTAGTTGTCTTGCCAAGTGGAAGTACTGTTTATGTCAAAAGTGTAAGCTGTTCAGATGAAGATGAAAAACCCAGAAAACGAAGGCGAACAAACTCTTCCAGCTCCTCTCC…	589	0	0	0	0	3	0	1	2	0	0	0	0	0	0	0	0	0	0	0	0	0	0	0	0	0	0	0	0	0	0	422.773	0	88.2379	322.841	0	0	0
chr1|77916054|77929504|+	chr1	77916054	77929504	+	circRNA	NEXN	ENST00000401035.7	7	2,3,4,5,6,7,8	79,79,149,42,198,177,189	GTGCAAATATATACAGAGCTTCATAATCAGCCCAAGACCACATAGAGCAAACATGAATGATATTTCCCAAAAGGCTGAGATTAAAGAAATGCTTGCTTCTGATGATGAGGAAGATGTATCTTCTAAAGTAGAAAAGGCTTATGTTCCAAAATTAACAGGAACTGTGAAGGGTAGATTTGCTGAAATGGAGAAACAAAGACAAGAGGAACAAAGGAAGAGAACGGAGGAGGAACGAAAACGCAGAATTGAGCAGGATATGTTAGAAAAGAGGAAAATACAGCGTGAATTAGCAAAAAGGGCTGAACAGATTGAGGACATAAACAATACGGGAACTGAATCAGCATCAGAGGAAGGAGATGATTCACTACTTATAACTGTGGTACCTGTCAAATCATATAA…	913	0	4	0	4	0	7	0	0	4	0	0	0	0	0	0	0	0	0	1	0	2	1	1	0	0	0	0	505.114	0	866.551	0	836.021	0	0	536.409	0	0
chr1|56168238|56183620|-	chr1	56168238	56183620	-	circRNA	AC119674.1	ENST00000641348.1	2	4,3	252,126	gagagaaatctagaagtggaattgctgagctgtagagtatgtgaatctctacaactttcaactttaccatgtattgtcaaattgctctccaaagtgatggtaccaattaatgatactaccaataagAGAAAGGCTCAGTCTAGCAGCAGAGCAAACTGGACATTTTCTCACCATTTGTTTCACCAGAGAAAGGAAGGGACAGCAACTTGGAGTCTGGAGCTGACGCAGAGGATGTTTCTTGATATCTTCAACTTGAACCTGTCTCACTTGACAGATTTATGCTGCCAGAGTGGTTCTTCTAGTAAGAAGCCCCTTGCCATCAGACACTGCATTTCACTTGGTGATTTTCCAGACTCCTCAAATCTTTTATGGAAAGAG	378	0	0	0	0	6	0	3	1	1	0	0	0	0	0	0	0	0	0	0	0	0	0	0	0	0	0	0	0	0	0	845.547	0	264.714	161.421	134.102	0	0
chr2|178651665|178652736|-	chr2	178651665	178652736	-	circRNA	TTN	ENST00000589042.5	6	206,205,204,203,202,201	84,84,84,84,84,84	TACCAGAGGCTCCCAAAGAGGTTGTTCCTGAAAAGAAAGTGCCCTCGGCTCCTCCTAAAAAGCCTGAAGTCCCACCTGTTAAAGTGCCAGAGGCTCCGAAAGAAGTTGTTCCTGAAAAGAAAGTGCCAGCGGCTCCTCCTAAAAAGCCTGAAGTCACACCTGTTAAAGTGCCTGAGGCTCCCAAAGAAGTTGTTCCTGAAAAGAAAGTGCCAGTGCCTCCTCCTAAAAAGCCTGAAGTGCCACCCACAAAAGTCCCAGAGGTGCCAAAGGTAGCTGTCCCAGAAAAGAAGGTGCCTGAAGCTATTCCTCCCAAACCGGAAAGTCCTCCCCCTGAAGTGTTCGAGGAGCCTGAGGAAGTTGCCCTAGAAGAGCCTCCTGCTGAAGTTGTGGAAGAGCCAG…	504	3	0	0	2	0	7	1	0	0	3	0	0	0	0	1	0	1	0	1	0	0	0	1	0	0	0	578.146	0	0	433.276	0	836.021	88.2379	0	0	536.385	0
chr16|48256609|48277479|+	chr16	48256609	48277479	+	circRNA	LONP2	ENST00000285737.8	6	3,4,5,6,7,8	132,123,164,95,259,142	TTGGTTGAAATGTTGGATATGTCTGTCCCTGCAGTTGCTAAATTGAGACGTCTTTTAGATAGTCTTCCAAGGGAAGCTTTACCAGACATCTTGACATCAATTATCCGAACAAGCAACAAAGAGAAACTCCAGATTTTAGATGCTGTGAGCCTAGAGGAGCGGTTCAAGATGACTATACCACTGCTTGTCAGACAAATTGAAGGCCTGAAATTGCTTCAAAAAACCAGAAAACCCAAGCAAGATGATGATAAGAGGGTTATAGCAATACGCCCTATTAGGAGAATTACACATATCTCAGGTACTTTAgaagatgaagatgaagatgaagataatgatgaCATTGTCATGCTAGAGAAAAAAATACGAACATCTAGTATGCCAGAGCAGGCCCATAAAGTC…	915	0	1	0	2	0	0	0	0	0	0	1	0	0	0	0	0	0	0	0	0	0	0	0	0	0	0	0	126.279	0	433.276	0	0	0	0	0	0	202.47
chr9|125669817|125672643|-	chr9	125669817	125672643	-	circRNA	MAPKAP1	ENST00000373511.6	2	3,2	90,328	GTAGGTGAGCTCGTGAAACAATATGAAGAGGAGAAAATAGCCTTTTAAGGAAATTGGCCCACAGAAAGGATGGCCTTCTTGGACAATCCAACTATCATTCTAGCTCATATTCGACAGTCACATGTGACCAGTGATGACACGGGAATGTGTGAGATGGTTCTCATTGATCATGATGTTGACCTAGAGAAGATTCATCCTCCTTCAATGCCTGGAGACAGTGGGTCAGAAATTCAGGGAAGCAATGGTGAGACTCAGGGCTATGTATATGCCCAGTCAGTCGATATTACCTCAAGTTGGGACTTTGGTATTAGAAGACGCTCAAACACAGCTCAAAGATTAGAACGACTCCGAAAAGAGAGACAAAACCAGATCAAATGCAAAAATATTCAGTGGAAAGAA…	418	0	0	0	0	0	0	0	0	0	0	0	0	0	0	1	0	0	0	0	3	1	0	0	0	0	0	0	0	0	0	0	0	0	0	0	0	0
chr9|79704782|79709699|+	chr9	79704782	79709699	+	circRNA	TLE4	ENST00000376552.6	6	9,10,11,12,13,14	120,54,153,133,194,77	AGCTCTTCAGTATCCCCATCAGCCAGTTTCCGAGGTGCTGAGAAGCACAGAAACTCCGCAGACTACTCCTCAGAGAGCAAAAAGCAGAAAACTGAAGAAAAGGAAATTGCAGCTCGTTATGACAGCGATGGTGAGAAAAGTGATGACAACTTGGTGGTTGACGTTTCCAATGAGGATCCATCTTCCCCTCGAGGGAGCCCAGCACATTCCCCCAGAGAGAATGGCCTAGACAAGACACGCCTGCTCAAGAAAGATGCCCCGATTAGTCCAGCCTCTATTGCATCTTCCAGCAGTACTCCCTCCTCCAAATCCAAAGAACTTAGCCTTAATGAAAAATCTACTACTCCCGTCTCAAAGTCCAATACCCCTACTCCACGAACTGATGCGCCCACCCCAGGC…	731	2	1	0	0	0	0	1	0	3	1	0	0	2	0	3	2	0	0	4	3	3	2	0	4	2	0	385.431	126.279	0	0	0	0	88.2379	0	402.307	178.795	0
chrX|139814877|139826823|-	chrX	139814877	139826823	-	circRNA	ATP11C	ENST00000370557.5	4	5,4,3,2	108,81,90,120	TGTGCTGGAGAAGAGAAACGAGTTGGCACACGCACAGTGTTTGTTGGCAATCATCCAGTTTCGGAAACAGAAGCTTACATTGCACAAAGATTTTGTGATAATAGAATAGTCTCATCTAAGTATACACTTTGGAATTTTCTCCCAAAGAATCTGTTTGAACAGTTTAGAAGAATTGCAAATTTTTATTTTCTCATAATCTTCCTTGTACAGGTCACAGTAGACACACCAACTAGCCCAGTTACCAGTGGACTTCCACTTTTCTTTGTTATAACTGTTACAGCCATCAAGCAGGGATATGAGGATTGTCTGAGACACAGAGCTGACAATGAAGTCAACAAAAGCACTGTTTACATTATTGAAAATGCAAAGCGAGTGAGAAAAGAAAGTGAAAAAATCAAG	399	0	0	0	0	0	0	0	0	0	0	0	0	0	0	1	0	0	0	0	0	1	2	0	0	0	0	0	0	0	0	0	0	0	0	0	0	0
chr1|20997600|21111383|-	chr1	20997600	21111383	-	circRNA	EIF4G3	ENST00000356916.7	5	8,7,6,5,4	33,96,129,76,61	caatcccacagagtattgatgaggaaactgaagtttggagcgatcacatcattttcccaagAATTCCTAGAGGACCTGTGCAACAACCTCTTGAGGATCGAATCTTCACTCCCGCTGTCTCAGCAGTCTACAGCACGGTAACACAAGTGGCAAGACAGCCGGGAACCCCTACCCCATCCCCTTATTCAGCACATGAAATAAACAAGGGGCATCCAAATCTTGCGGCAACGCCCCCGGGACATGCATCGTCCCCTGGACTCTCTCAAACCCCTTATCCCTCTGGACAGAATGCAGGTCCAACCACGCTGGTATACCCTCAAACCCCTCAGACAATGAATTCACAACCTCAAACCCGTTCTCCGTTTGCAGCGGGGCCTCGACCTCCCCATCATCAG	395	1	0	0	0	0	0	0	0	0	0	1	0	2	0	0	0	0	0	0	0	0	0	0	0	0	0	192.715	0	0	0	0	0	0	0	0	0	202.47
chrX|131749305|131794466|-	chrX	131749305	131794466	-	circRNA	FIRRE	ENST00000649541.1	9	11,10,9,8,7,6,5,4,3	153,149,99,148,122,153,102,122,143	agactaaggtgtcagtatgttcttcaagctgctctgctcctgggcccaagctattctcctgcctcagccttccaagaagctgaaactacaagaacacaagactgtacctggcTTGCAAACACCATTGCTAATAAGAAGATATTagtctcactcattctgtcgcccaggctggagtgcagtggcgtgatctcagctcactgcaacctccacctcccggattcaagcgattctcctgcctcagcctcctgagtagctgggactacaggccctccctccgttgcccaggtgggagtgcagtggtgtgatgtcagttcactgcaaccttggcctcccggattcaagcgattctcctgccttaaccttccgaACATGGATCCCTGAGGTCGGTCCCCAATACGA…	1191	0	0	0	0	0	0	0	0	0	0	0	0	0	0	0	0	0	0	0	3	1	0	1	0	0	0	0	0	0	0	0	0	0	0	0	0	0
chr2|178649553|178651536|-	chr2	178649553	178651536	-	circRNA	TTN	ENST00000589042.5	6	212,211,210,209,208,207	78,78,108,84,78,84	TGCCCGAGGTGCCCAAGGAGGTTGTTCCTGAAAAGAAGGTGCCTCTGGTGGTTCCCAAAAAGCCAGAAGCCCCACCTGCTAAAGTGCCTGAAGTTCCAAAAGAAGTTGTTCCAGAAAAGAAAGTAGCTGTTCCCAAAAAGCCAGAAGTCCCACCAGCAAAAGTGCCAGAAGTGCCAAAGAAACCTGTCTTGGAAGAGAAACCAGCTGTTCCTGTTCCAGAAAGAGCGGAGTCTCCTCCCCCAGAAGTATATGAAGAACCTGAGGAAATTGCTCCTGAAGAGGAAATTGCTCCTGAAGAGGAAAAGCCAGTTCCTGTTGCAGAAGAGGAGGAACCAGAGGTTCCACCTCCAGCAGTGCCTGAAGAGCCCAAGAAGATCATCCCAGAGAAGAAAGTTCCTG…	510	3	2	1	7	4	4	1	9	2	2	3	3	2	0	1	0	1	3	1	1	11	0	8	0	0	4	578.146	252.557	2932.55	1516.46	563.698	477.726	88.2379	1452.78	268.204	357.59	607.41
chr5|38523418|38530666|-	chr5	38523418	38530666	-	circRNA	LIFR	NM_001127671	4	5,4,3,2	164,140,115,161	GACTGACTGCATTGCACAGATGATGGATATTTACGTATGTTTGAAACGACCATCCTGGATGGTGGACAATAAAAGAATGAGGACTGCTTCAAATTTCCAGTGGCTGTTATCAACATTTATTCTTCTATATCTAATGAATCAAGTAAATAGCCAGAAAAAGGGGGCTCCTCATGATTTGAAGTGTGTAACTAACAATTTGCAAGTGTGGAACTGTTCTTGGAAAGCACCCTCTGGAACAGGCCGTGGTACTGATTATGAAGTTTGCATTGAAAACAGGTCCCGTTCTTGTTATCAGTTGGAGAAAACCAGTATTAAAATTCCAGCTCTTTCACATGGTGATTATGAAATAACAATAAATTCTCTACATGATTTTGGAAGTTCTACAAGTAAATTCACACT…	580	0	8	0	3	0	2	7	6	3	2	1	1	3	0	6	1	7	0	9	7	8	4	3	0	12	4	0	1010.23	0	649.913	0	238.863	617.665	968.523	402.307	357.59	202.47
chr12|123345257|123350441|-	chr12	123345257	123350441	-	circRNA	SBNO1	ENST00000267176.8	3	4,3,2	310,105,132	ATGGTGGAGCCAGGGCAAGATTTACTGCTTGCTGCTTTGAGTGAGAGTGGAATTAGTCCGAATGACCTCTTTGATATTGATGGTGGAGATGCAGGGCTTGCAACTCCAATGCCTACCCCGTCAGTTCAGCAGTCAGTGCCACTTAGTGCATTAGAACTAGGTTTGGAGACCGAAGCAGCAGTTCCTGTTAAACAAGAACCAGAGACTGTACCTACTCCAGCACTATTAAATGTGAGGCAGCCTCCATCTACTACAACATTTGTGCTGAATCAAATAAATCATCTTCCACCCTTGGGATCTACAATTGTAATGACTAAAACACCACCTGTAACAACCAACAGGCAAACCATCACTTTAACTAAGTTTATCCAGACTACTGCAAGCACACGCCCGTCAGTC…	547	0	0	0	0	0	9	0	0	0	3	7	0	1	0	0	0	0	0	3	0	0	0	0	0	0	0	0	0	0	0	0	1074.88	0	0	0	536.385	1417.29
chr4|53399729|53428183|+	chr4	53399729	53428183	+	circRNA	FIP1L1	NM_030917	4	10,11,12,13	110,108,94,157	GTACAGCAGGGAAGAACTGGAAACTCAGAGAAAGAAACTGCCCTTCCATCTACAAAAGCTGAGTTTACTTCTCCTCCTTCTTTGTTCAAGACTGGGCTTCCACCGAGCAGAAACAGCACTTCTTCTCAGTCTCAGACAAGTACTGCCTCCAGAAAAGCCAATTCAAGCGTTGGGAAGTGGCAGGATCGATATGGGAGGGCCGAATCACCTGATCTAAGGAGATTACCTGGGGCAATTGATGTTATCGGTCAGACTATAACTATCAGCCGAGTAGAAGGCAGGCGACGGGCAAATGAGAACAGCAACATACAGGTCCTTTCTGAAAGATCTGCTACTGAAGTAGACAACAATTTTAGCAAACCACCTCCGTTTTTCCCTCCAGGAGctcctcccactcac…	469	0	0	0	0	2	1	1	0	0	0	0	0	0	0	0	0	0	0	0	0	0	0	0	0	0	0	0	0	0	0	281.849	119.432	88.2379	0	0	0	0
chr5|134661118|134686902|+	chr5	134661118	134686902	+	circRNA	SEC24A	NM_001252231	9	2,3,4,5,6,7,8,9,10	468,174,78,161,173,103,127,110,113	GTCCTGTCCAAAATGCATTGCTGTCTTCACAAGAGTCAGTGAGCCAAGGATACAATTTCCAGCTTCCAGGATCCTACCCTCATCCAATACCAGCAAAGACTTTGAATCCAGTCTCTGGACAGTCTAACTATGGTGGTTCTCAGGGATCTGGGCAGACTCTTAATAGACCACCTGTGGCCTCTAATCCAGTGACACCTTCGCTTCATAGTGGTCCTGCTCCCCGAATGCCATTACCTGCTTCTCAGAACCCAGCTACTACACCAATGCCTTCTAGTAGCTTTCTTCCTGAAGCCAACCTGCCACCACCTTTGAATTGGCAATATAACTATCCATCCACAGCCTCACAAACAAACCATTGTCCTCGTGCATCATCCCAACCAACTGTATCTGGAAATACAA…	1507	0	3	0	0	0	1	1	0	2	4	0	0	1	0	3	1	1	0	14	0	4	0	0	0	10	4	0	378.836	0	0	0	119.432	88.2379	0	268.204	715.18	0
chr18|44949880|44953340|+	chr18	44949880	44953340	+	circRNA	SETBP1	ENST00000649279.1	1	4	3460	GCTTACGAGAGGCCCCAGAAACATTCAACTCTCCATTATGACACGGGCCTCCCACAGGACTTCACCGGTGACACCTTAAAACCAAAGCACCAGCAAAAAAGCAGCAGCCAGAACCACATGGACTGGTCCACCAACTCTGACAGCGGACCCGTCACTCAGAATTGCTTCATCAGTCCAGAGTCTGGCAGAGAAACTGCAAGCACCAGCAAGATCCCCGCTCTTGAGCCCGTGGCTTCCTTTGCAAAGGCCCAGGGTAAGAAAGGCAGTGCAGGGAACACGTGGAGTCAGTTGTCTAACAATAACAAAGATCTGCTCTTGGGAGGTGTGGCTCCATCCCCAAGCAGCCACAGCTCACCAGCCCCACCCAGCAGCTCTGCTGAGTGCAACGGGCTTCAGCCC…	3460	0	7	0	0	0	2	4	0	2	0	0	0	0	0	0	0	0	0	0	1	1	0	0	0	0	0	0	883.95	0	0	0	238.863	352.952	0	268.204	0	0
chr5|103096540|103108714|-	chr5	103096540	103108714	-	circRNA	GIN1	ENST00000512248.5	5	6,5,4,3,2	286,177,192,306,146	GTTCACAATGGTCCGTAGTGGAAAAAATGGTGACCTTCATCTTAAACAGATTGCATATTACAAACGAACTGGTGAATATCATTCAACTACACTGCCAAGTGAGAGAAGTGGCATAAGAAGAGCAGCAAAAAAATTTGTCTTCAAAGGTATATGCTTGTCAGCATTGCCAAGTGGCAAAAAATACAGTTATTGTAGCACCGAAACAGCACCTTCTCAAGGTGGAAAATCCATGGAGTTTAGTTACTGTTGATCTGATGGGGCCTTTTCATACAAGCAACAGAAGTCATGTATATGCTATAATCATGACAGATTTGTTCACCAAATGGATTGTGATTTTGCCTCTATGTGATGTTTCAGCATCAGAAGTTTCTAAAGCTATTATCAATATATTTTTCTTAT…	1107	0	0	0	0	0	0	0	0	0	0	0	0	0	0	0	0	2	0	0	0	1	0	0	0	1	0	0	0	0	0	0	0	0	0	0	0	0
chr9|77337254|77371149|+	chr9	77337254	77371149	+	circRNA	VPS13A	ENST00000376634.8	21	47,48,49,50,51,52,53,54,55,56,57,58,59,60,61,62,63,64,65,66,67	283,396,105,147,129,134,130,233,154,147,82,70,106,114,146,82,114,76,164,46,124	ATCATTCATTTTTCTGAAGCCAGAAGATGAGAACTATCAAATGTGTGAAGGAATTGACTTTGAAGAGATTATAAAAAATGATGGTGCTCTTCTAAAGAAGAAATGTAGATCTAAAAACCCTTCTAAGGAATCATTTCTCATTAATATTGTTCCAGAAAAAGATAATTTAACATCTCTATCAGTGTATTCAGAAGATGGTTGGGATTTACCATACATAATGCATTTGTGGCCACCTATCCTGCTCCGAAATCTTCTTCCTTACAAAATTGCTTATTATATAGAGGGAATTGAAAATTCGGTTTTTACTCTAAGTGAAGGACATTCAGCCCAGATTTGTACTGCACAGTTGGGTAAAGCCAGGCTACATTTAAAATTACTTGACTATCTCAATCACGATTG…	2982	0	0	0	1	0	0	0	1	0	0	0	0	0	0	4	0	2	0	0	1	3	0	0	0	0	1	0	0	0	216.638	0	0	0	161.421	0	0	0
chr17|59353214|59353526|+	chr17	59353214	59353526	+	circRNA	YPEL2	NM_001005404	1	2	312	GCTGCTGAGAACTAGCCCTAGACCTCTGCGTGAGGGTTCTTCTGCCGAAGACATCACCAGTGTGTGGAGCCTGCCACACCCACCCGCTGCCAAACCACGGCCTTTACCTGTGTCTTCCGGTGTTTCCCGTGCGACCCATCCTGTGGGAGTGCCTCGTGGGCTGCCCCAGAGTTCACCCCACACTCAGCAGCACCAATGGTGAAGATGACAAGATCGAAGACTTTCCAGGCATATCTGCCCTCCTGCCACCGGACCTACAGCTGCATTCACTGCAGAGCTCACTTGGCCAATCATGATGAACTAATTTCCAAG	312	0	0	0	0	2	0	1	0	0	2	1	0	1	0	0	0	0	0	2	0	0	0	0	0	0	0	0	0	0	0	281.849	0	88.2379	0	0	357.59	202.47
chr19|29971192|30012531|+	chr19	29971192	30012531	+	circRNA	URI1	ENST00000360605.8	9	2,3,4,5,6,7,8,9,10	35,79,136,92,58,169,349,143,247	GTGGTCACTAACTGCCAAGAGAGAATCCAGCATTGGAAGAAGGTAGATAATGACTATAATGCCCTTCGAGAAAGACTCAGCACCTTGCCTGATAAATTGTCTTATAATATAATGGTACCATTTGGCCCTTTTGCCTTCATGCCAGGAAAACTTGTCCATACTAATGAAGTCACTGTTTTACTGGGGGACAACTGGTTTGCAAAGTGCTCAGCAAAGCAGGCTGTAGGTTTAGTTGAGCACCGGAAAGAACATGTAAGAAAAACAATAGATGACTTAAAAAAAGTGATGAAAAATTTTGAATCCAGAGTTGAATTCACAGAAGATTTGCAGAAAATGAGCGATGCTGCAGGTGATATTGTTGACATACGAGAAGAAATTAAATGTGACTTCGAATTTAAA…	1308	0	0	0	0	0	1	1	0	4	2	0	0	0	0	0	0	0	0	0	0	1	0	0	0	0	0	0	0	0	0	0	119.432	88.2379	0	536.409	357.59	0
chr21|39224407|39238573|-	chr21	39224407	39238573	-	circRNA	BRWD1	NM_018963	8	29,28,27,26,25,24,23,22	62,112,83,125,108,126,190,95	GAGACTTCCTGTGATCAGAGTGAAGGTTCTGGTTCTTCAGAAGAGGATGAATGGAGAAGTGACAGAAAAAGTGAGAGTTACAGCGAAAGTTCAAGTGACTCTTCATCTAGATATTCCGATTGGACAGCTGATGCGGGCATCAATTTGCAGCCTCCTTTAAGAACATCATGTCGTCGACGAATTACTCGATTTTGTAGTAGTTCAGAAGATGAAATATCTACTGAGAATTTATCTCCTCCAAAAAGAAGACGAAAGAGAAAGAAAGAAAATAAGCCTAAGAAGGAGAATTTGCGGAGGATGACTCCAGCAGAGCTTGCAAATATGGAGCATTTATATGAATTTCACCCTCCAGTTTGGATTACTGACACCACACTTAGAAAATCTCCTTTTGTTCCTCAA…	901	0	0	0	0	0	0	0	0	0	0	0	0	0	0	0	0	0	0	4	0	0	0	0	2	1	0	0	0	0	0	0	0	0	0	0	0	0
chr10|93670769|93687449|-	chr10	93670769	93687449	-	circRNA	FRA10AC1	ENST00000359204.4	6	13,12,11,10,9,8	79,39,119,43,114,46	TTTGGATTTAGGTGGCGAGTAGAAAAAGAAGTAATTTCAGGAAAAGGTCAATTTTTCTGTGGAAATAAATATTGTGATAAAAAAGAAGGCTTAAAGAGTTGGGAAGTTAATTTTGGTTATATTGAGCATGGTGAGAAGAGAAATGCACTTGTTAAATTAAGGTTATGCCAAGAATGTTCCATTAAATTAAATTTCCATCACAGGagaaaagaaatcaagtcaaaaaaaagaaaagataaaaccaaaaaagaCTGTGAAGAGTCATCACATAAAAAATCCAGATTATCTTCTGCAGAAGAGGCCTCCAAGAAAAAAGATAAAGGACATTCATCTTCAAAGAAATCTGAAGATTCTCTACTTAGAAACTCTGATGAGGAAGAAAGTGCTTCAGAATCTGAA…	440	0	0	0	1	0	0	1	2	0	0	0	0	1	0	1	0	0	0	0	0	0	0	0	0	0	0	0	0	0	216.638	0	0	88.2379	322.841	0	0	0
chr2|178689289|178694906|-	chr2	178689289	178694906	-	circRNA	TTN	ENST00000342992.10	9	121,120,119,118,117,116,115,114,113	84,81,84,84,84,81,87,78,78	TTATAAAGAAGCCAGTAATTGAAAAAATTGAAAAGACTTCTCGAAGAATGGAGGAAGAAAAAGTTCAAGTCACCAAAGTACCTGAAGTTTCAAAGAAGATTGTTCCACAAAAACCTTCCCGGACTCCAGTACAGGAAGAAGTTATTGAAGTGAAAGTACCAGCTGTGCATACAAAGAAGATGGTTATTTCAGAAGAAAAGATGTTCTTTGCTTCTCACACAGAGGAGGAGGTGTCAGTCACAGTCCCCGAGGTACAAAAGGAAATTGTTACTGAAGAGAAAATTCACGTTGCCATTTCCAAAAGGGTTGAACCACCACCTAAAGTCCCTGAGCTACCTGAGAAACCAGCTCCAGAAGAAGTGGCCCCTGTTCCTATCCCTAAAAAAGTGGAGCCCCCAG…	741	0	0	0	0	2	2	2	2	1	2	1	0	0	0	1	0	0	0	0	0	2	2	0	0	0	0	0	0	0	0	281.849	238.863	176.476	322.841	134.102	357.59	202.47
chr1|243613670|243695716|-	chr1	243613670	243695716	-	circRNA	AKT3	ENST00000336199.9	6	7,6,5,4,3,2	69,66,132,145,112,126	GAGAATATATAAAAAACTGGAGGCCAAGATACTTCCTTTTGAAGACAGATGGCTCATTCATAGGATATAAAGAGAAACCTCAAGATGTGGATTTACCTTATCCCCTCAACAACTTTTCAGTGGCAAAATGCCAGTTAATGAAAACAGAACGACCAAAGCCAAACACATTTATAATCAGATGTCTCCAGTGGACTACTGTTATAGAGAGAACATTTCATGTAGATACTCCAGAGGAAAGGGAAGAATGGACAGAAGCTATCCAGGCTGTAGCAGACAGACTGCAGAGGCAAGAAGAGGAGAGAATGAATTGTAGTCCAACTTCACAAATTGATAATATAGGAGAGGAAGAGATGGATGCCTCTACAACCCATCATAAAAGAAAGACAATGAATGATTTTG…	650	0	0	0	0	0	0	0	0	0	0	0	0	0	0	0	1	0	0	0	0	1	0	0	0	1	0	0	0	0	0	0	0	0	0	0	0	0
chr2|178678413|178684082|-	chr2	178678413	178684082	-	circRNA	TTN	ENST00000342992.10	12	141,140,139,138,137,136,135,134,133,132,131,130	84,84,78,84,162,78,93,75,78,207,81,84	TGCCAGAGGAACCGAAGAGAGCTGTCCCAGAAGAAAAAGTTCTGAAACTCAAACCTAAAAGAGAGGAGGAACCACCAGCTAAAGTGACTGAATTCAGAAAAAGAGTGGTTAAAGAAGAAAAAGTATCAATTGAAGCTCCAAAAAGAGAACCTCAACCCATCAAAGAAGTAACTATAATGGAAGAGAAAGAAAGGGCTTATACCCTAGAAGAAGAAGCTGTTTCAGTACAACGGGAAGAAGAATATGAGGAATATGAAGAATATGATTATAAAGAATTTGAGGAGTATGAACCAACAGAAGAATATGACCAATATGAAGAATACGAGGAGCGGGAGTATGAACGATATGAAGAGCATGAAGAATACATCACAGAACCAGAGAAGCCTATCCCTGTAAAGC…	1188	8	19	0	12	10	16	21	8	13	2	5	28	8	11	12	4	9	0	26	31	22	10	21	109	10	19	1541.72	2399.29	0	2599.65	1409.24	1910.9	1853	1291.36	1743.33	357.59	1012.35
chr22|21805849|21807846|-	chr22	21805849	21807846	-	circRNA	MAPK1	ENST00000215832.10	2	3,2	190,183	CTCTGCTTATGATAATGTCAACAAAGTTCGAGTAGCTATCAAGAAAATCAGCCCCTTTGAGCACCAGACCTACTGCCAGAGAACCCTGAGGGAGATAAAAATCTTACTGCGCTTCAGACATGAGAACATCATTGGAATCAATGACATTATTCGAGCACCAACCATCGAGCAAATGAAAGATGTATATATAGTACAGGACCTCATGGAAACAGATCTTTACAAGCTCTTGAAGACACAACACCTCAGCAATGACCATATCTGCTATTTTCTCTACCAGATCCTCAGAGGGTTAAAATATATCCATTCAGCTAACGTTCTGCACCGTGACCTCAAGCCTTCCAACCTGCTGCTCAACACCACCTGTGATCTCAAG	373	0	0	0	1	0	1	0	1	0	0	0	0	0	0	0	0	2	0	1	0	0	3	0	0	3	1	0	0	0	216.638	0	119.432	0	161.421	0	0	0
chr11|108227594|108235834|+	chr11	108227594	108235834	+	circRNA	ATM	ENST00000527805.5	4	2,3,4,5	102,113,146,165	ACAGTGATGTGTGTTCTGAAATTGTGAACCATGAGTCTAGTACTTAATGATCTGCTTATCTGCTGCCGTCAACTAGAACATGATAGAGCTACAGAACGAAAGAAAGAAGTTGAGAAATTTAAGCGCCTGATTCGAGATCCTGAAACAATTAAACATCTAGATCGGCATTCAGATTCCAAACAAGGAAAATATTTGAATTGGGATGCTGTTTTTAGATTTTTACAGAAATATATTCAGAAAGAAACAGAATGTCTGAGAATAGCAAAACCAAATGTATCAGCCTCAACACAAGCCTCCAGGCAGAAAAAGATGCAGGAAATCAGTAGTTTGGTCAAATACTTCATCAAATGTGCAAACAGAAGAGCACCTAGGCTAAAATGTCAAGAACTCTTAAATTAT…	526	0	0	0	0	0	0	0	0	0	0	0	0	0	0	0	0	0	1	0	0	1	1	0	0	0	0	0	0	0	0	0	0	0	0	0	0	0
chr6|13639562|13644729|-	chr6	13639562	13644729	-	circRNA	RANBP9	ENST00000011619.5	4	9,8,7,6	191,109,113,185	CCAAATTTGTATCCTACTGTGGGGCTTCAAACACCAGGAGAAGTGGTCGATGCCAATTTTGGGCAACATCCTTTCGTGTTTGATATAGAAGACTATATGCGGGAGTGGAGAACCAAAATCCAGGCACAGATAGATCGATTTCCTATCGGAGATCGAGAAGGAGAATGGCAGACCATGATACAAAAAATGGTTTCATCTTATTTAGTCCACCATGGGTACTGTGCCACAGCAGAGGCCTTTGCCAGATCTACAGACCAGACCGTTCTAGAAGAATTAGCTTCCATTAAGAATAGACAAAGAATTCAGAAATTGGTATTAGCAGGAAGAATGGGAGAAGCCATTGAAACAACACAACAGTTATACCCAAGTTTACTTGAAAGAAATCCTAATCTCCTTTTC…	598	0	1	0	0	0	0	2	0	0	1	0	0	0	0	2	0	0	1	1	1	0	1	0	0	0	4	0	126.279	0	0	0	0	176.476	0	0	178.795	0
chr2|151514817|151524415|-	chr2	151514817	151524415	-	circRNA	NEB	ENST00000409198.5	6	131,130,129,128,127,126	111,105,105,105,111,105	GTGGAGTACAGAGCCAAGCACCGCAAGGAAGGCAGCCATGGCTTAAGCATGCTCGGTCGCCCAGACATAGAAATGGCCAAGAAGGCAGCCAAGCTGAGCAGCCAGGTTAAATACCGAGAAAATTTCGATAAAGAAAAGGGCAAGACACCAAAATACAATCCAAAAGACAGCCAGCTCTACAAAGTCATGAAAGATGCTAATAATCTTGCAAGTGAGGTTAAATACAAGGCTGACCTGAAGAAACTTCACAAACCCGTGACTGACATGAAGGAGTCTCTGATCATGAATCATGTCCTGAATACAAGCCAACTTGCCAGTTCTTACCAGTACAAGAAGAAGTATGAGAAGAGTAAAGGCCACTACCACACCATACCCGATAATCTGGAGCAGCTTCACCTA…	642	1	0	0	0	0	0	1	0	0	0	0	0	0	0	0	0	0	0	1	1	0	0	1	7	3	0	192.715	0	0	0	0	0	88.2379	0	0	0	0
chr4|109462900|109494856|+	chr4	109462900	109494856	+	circRNA	SEC24B	NM_001042734	4	2,3,4,5	744,183,81,242	GTCCAGCCCAGAATCAAATGCAGGTTCCATCTGGATATGGATTGCATCATCAAAACTATATTGCTCCCTCAGGACATTACTCTCAAGGACCTGGGAAAATGACCTCATTGCCATTGGATACCCAGTGTGGTGATTACTACTCTGCTCTCTATACAGTACCAACACAAAATGTGACTCCTAACACAGTGAACCAGCAACCAGGAGCACAGCAGTTGTACAGCAGGGGTCCTCCTGCCCCTCATATTGTGGGATCCACTCTAGGATCTTTCCAAGGTGCTGCATCGTCAGCATCCCATTTGCATACGAGTGCCTCCCAACCATACTCCTCTTTTGTGAATCACTACAATAGTCCAGCCATGTACTCTGCCAGCTCTTCTGTTGCGTCTCAGGGATTTCCCT…	1250	2	0	0	0	0	0	1	0	0	0	1	0	0	0	0	0	0	0	0	0	0	0	0	0	0	0	385.431	0	0	0	0	0	88.2379	0	0	0	202.47
chr1|113093205|113110562|+	chr1	113093205	113110562	+	circRNA	LRIG2	NM_001312686	11	4,5,6,7,8,9,10,11,12,13,14	75,135,144,144,144,144,81,72,69,164,321	GAAAATGAATTACAATGAACTAACAGAAATCCCGTATTTTGGAGAACCTACATCTAATATTACTCTACTTTCATTAGTCCATAATATAATCCCAGAAATAAATGCACAGGCACTCCAGTTTTACCCTGCTCTGGAGAGTTTAGACCTCAGCTCAAATATAATATCAGAAATCAAGACATCTTCATTTCCTCGCATGCAGCTTAAATACCTGAATTTAAGTAATAACAGAATAACCACCTTGGAGGCTGGTTGCTTCGATAATTTATCAAGTTCCTTATTAGTGGTAAAGTTAAACCGTAACCGAATGAGCATGATTCCACCTAAGATCTTCAAGCTGCCTCACCTCCAATTCTTGGAACTTAAAAGAAACAGAATTAAAATTGTGGAAGGTCTTACATT…	1493	0	0	0	0	0	0	1	0	0	2	0	1	0	0	0	0	0	0	0	0	0	0	0	0	0	0	0	0	0	0	0	0	88.2379	0	0	357.59	0
chr2|151497625|151497718|-	chr2	151497625	151497718	-	circRNA	NEB	ENST00000397337.6	1	8	93	GTGTTATACAAAGAAAACATGGGCAAGGGAACCCCTTTACCTGTCACTCCCGAGATGGAAAGAGTCAAACACAATCAAGAAAATATTAGCTCG	93	0	0	0	2	1	0	0	5	0	0	0	2	0	0	0	0	0	0	0	0	1	0	1	0	0	0	0	0	0	433.276	140.924	0	0	807.103	0	0	0
chr1|13778417|13782831|+	chr1	13778417	13782831	+	circRNA	PRDM2	ENST00000311066.9	1	8	4414	GTCCTAAAGAAGACGAAGAGAAGCCTTCAGCCTCAGCACTTGAGCAGCCGGCCACCCTCCAGGAGGTGGCCAGTCAGGAGGTGCCTCCAGAACTAGCAACCCCTGCCCCTGCCTGGGAGCCACAGCCAGAACCAGACGAGCGATTAGAAGCGGCAGCTTGTGAGGTGAATGATTTgggggaagaggaggaggaggaagaggaggaggatgaagaagaagaagaagatgatgatgatgatgagttggaagacgagggggaagaagaAGCCAGCATGCCAAATGAAAATTCTGTGAAAGAGCCAGAAATACGGTGTGATGAGAAGCCAGAAGATTTATTAGAGGAACCAAAAACAACTTCAGAAGAAACTCTTGAAGACTGCTCAGAGGTAACACCTGCCA…	4414	0	0	0	0	0	0	1	3	1	1	6	0	3	0	0	0	0	0	0	0	0	0	0	1	2	0	0	0	0	0	0	0	88.2379	484.262	134.102	178.795	1214.82
chr20|44503814|44506996|-	chr20	44503814	44506996	-	circRNA	SERINC3	NM_198941	3	8,7,6	181,91,170	CTTTACTGTCTTTCACAAGCGCCTTTTATATCCTGTCAATCATCTGTGTCGGGCTGCTCTATACATATTACACCAAACCAGATGGCTGCACAGAAAACAAGTTCTTCATCAGTATTAACCTGATCCTTTGCGTTGTGGCTTCTATTATATCGATCCACCCAAAAATTCAGGAACACCAGCCTCGCTCCGGCCTCTTGCAGTCCTCCCTCATCACCCTCTACACTATGTACCTCACCTGGTCAGCCATGTCCAATGAACCTGATCGTTCCTGCAATCCCAACCTGATGAGCTTTATTACACGCATAACTGCACCAACCCTGGCTCCTGGAAATTCAACTGCTGTGGTCCCTACCCCTACTCCACCATCAAAGAGTGGGTCTTTACTGGATTCAGATAATT…	442	0	0	0	0	0	0	0	0	2	1	0	0	0	0	0	2	2	0	0	0	0	1	1	0	2	0	0	0	0	0	0	0	0	0	268.204	178.795	0
chr3|170122590|170149244|-	chr3	170122590	170149244	-	circRNA	PHC3	NM_001308116	5	9,8,7,6,5	154,869,247,99,159	ATCAACCTCTCCACTTCTCCTACACCTGCACAGTTAATAAGCCGTTCCCAGGCTTCCAGTTCTACCAGCGGCAGTATTACCCAACAGACTATGTTACTAGGGAGTACTTCCCCTACCCTAACGGCAAGCCAAGCTCAAATGTATCTCCGAGCTCAAATGCTGATTTTCACACCCGCTACCACTGTGGCTGCTGTACAGTCTGACATTCCTGTTGTCTCGTCGTCATCGTCATCTTCCTGTCAGTCTGCAGCTACTCAGGTTCAGAATTTAACATTACGCAGCCAGAAGTTGGGTGTATTATCTAGCTCACAGAATGGTCCACCAAAAAGCACTAGTCAAACTCAGTCATTGACAATTTGTCATAACAAAACAACAGTGACCAGTTCTAAAATCAGCCAA…	1528	0	0	0	0	2	6	5	3	0	0	0	4	0	0	0	0	0	0	2	2	2	0	1	0	0	0	0	0	0	0	281.849	716.589	441.189	484.262	0	0	0
chr10|45900346|45964871|-	chr10	45900346	45964871	-	circRNA	PARGP1	ENST00000417555.2	8	9,8,7,6,5,4,3,2	80,158,93,75,84,123,184,987	TTTGGATAGTAAAGAAAACAACAATACAATAATAGAATCCATGATGAGTTCTGTACAAGAAGATAACTTTTACCAACATAATGTAGAAAAATTAGAAAATGTTTCTCAGCTAAGTCTTGATAAGTCACTCACTGAAAAAAGTACACAGTATTTGAACCAGCATCAGACTGCAGCAATGTGTAAGTGGCAAAATGAAGGGAAACACACGGAGCAGCTTTTGGAAAGTGAACCTCAAACAGTAACCCTGGTACCAGAGCAGTTTAGTAATGCTAACATTGATCGGTCACCTCAAAATGATGATCACAGTGACACAGATAGTGAAGAGAATAGAGACAATCAACAGTTTCTCACAACTGTAAAGCTTGCAAATGCAAAGCAGACTACGGAAGATGAACACGC…	1784	0	3	0	1	6	0	0	0	0	0	0	0	0	0	0	0	0	0	0	0	0	0	0	0	0	0	0	378.836	0	216.638	845.547	0	0	0	0	0	0
chr1|155670319|155679512|-	chr1	155670319	155679512	-	circRNA	YY1AP1	NM_001198903	5	7,6,5,4,3	145,172,87,199,104	TTCCAAGATGAGATGGGATTCTCCAACATGGAAGATGATGGCCCAGAAGAGGAGGAGCGTGTGGCTGAGCCTCAAGCTAACTTTAACACCCCTCAAGCTCTACGGTTTGAGGAACTACTGGCCAACCTACTAAATGAACAACATCAGATAGCGAAGGAACTATTTGAACAGCTGAAGATGAAGAAACCTTCAGCCAAACAGCAGAAGGAGGTAGAGAAGGTTAAACCCCAGTGTAAGGAAGTTCATCAGACCCTGATTCTGGACCCAGCACAAAGGAAGAGACTCCAGCAGCAGATGCAGCAGCATGTTCAGCTCTTGACACAAATCCACCTTCTTGCCACCTGCAACCCCAATCTCAATCCGGAGGCCAGTAGCACCAGGATATGTCTTAAAGAGCTG…	707	0	0	0	0	0	0	0	0	0	1	0	0	0	0	3	2	0	0	0	0	0	3	0	0	0	0	0	0	0	0	0	0	0	0	0	178.795	0
chr3|37323587|37329093|+	chr3	37323587	37329093	+	circRNA	GOLGA4	ENST00000361924.6	3	14,15,16	4238,122,131	AGAATTCTTGAATTGGAAAGTTCTTTGGAAAAAAGCTTACAAGAAAACAAAAATCAGTCAAAAGATTTGGCTGTTCATCTGGAAGCTGAAAAAAATAAGCACAATAAGGAGATTACAGTCATGGTTGAAAAACACAAGACAGAATTGGAAAGCCTTAAGCATCAGCAGGATGCCCTTTGGACTGAAAAACTCCAAGTCTTAAAGCAACAATATCAGACTGAAATGGAAAAACTTAGGGAAAAGTGTGAACAAGAAAAAGAAACATTGTTGAAAGACAAAGAGATTATCTTCCAGGCCCACATAGAAGAAATGAATGAAAAGACTTTAGAAAAGCTTGATGTGAAGCAAACAGAACTAGAATCATTATCTTCTGAACTGTCAGAAGTATTAAAAGCCCGT…	4491	0	0	0	0	2	0	2	0	0	0	0	0	0	0	2	0	0	0	3	0	3	1	6	0	0	0	0	0	0	0	281.849	0	176.476	0	0	0	0
chr2|178651452|178651749|-	chr2	178651452	178651749	-	circRNA	TTN	ENST00000342992.10	2	161,160	84,84	TGACCGTACCACCTAAGAAACCTGTCCCAGAAAAGAAAGCACCTGCTGTCGTTGCCAAAAAACCTGAACTACCACCAGTGAAAGTGCCCGAGGTGCCCAAGGAGGTTGTTCCTGAAAAGAAGGTGCCTCTGGTGGTTCCCAAAAAGCCAGAAGCCCCACCTGCTAAAG	168	0	0	0	1	0	0	0	0	0	0	0	2	0	1	0	1	0	0	0	6	0	0	3	0	1	0	0	0	0	216.638	0	0	0	0	0	0	0
chr7|81982566|82060527|-	chr7	81982566	82060527	-	circRNA	CACNA2D1	NM_000722	15	24,23,22,21,20,19,18,17,16,15,14,13,12,11,10	61,21,77,62,72,72,75,75,78,90,50,79,105,159,100	GAGTGGAAGTGTTAGTGGATTGACACTTAAACTGATCCGAACATCTGTCTCCGAAATGTTAGAAACCCTCTCAGATGATGATTTCGTGAATGTAGCTTCATTTAACAGCAATGCTCAGGATGTAAGCTGTTTTCAGCACCTTGTCCAAGCAAATGTAAGAAATAAAAAAGTGTTGAAAGACGCGGTGAATAATATCACagccaaaggaattacagattataagaagggctttAGTTTTGCTTTTGAACAGCTGCTTAATTATAATGTTTCCAGAGCAAACTGCAATAAGATTATTATGCTATTCACGGATGGAGGAGAAGAGAGAGCCCAGGAGATATTTAACAAATACAATAAAGATAAAAAAGTACGTGTATTCACGTTTTCAGTTGGTCAACACAA…	1176	0	1	0	0	3	0	0	1	0	0	0	0	0	0	0	0	0	0	0	0	0	0	0	0	0	0	0	126.279	0	0	422.773	0	0	161.421	0	0	0
chr8|99431536|99556653|+	chr8	99431536	99556653	+	circRNA	VPS13B	ENST00000496144.5	11	22,23,24,25,26,27,28,29,30,31,32	128,235,221,204,172,115,67,142,409,112,204	AATCCCGCCCATTGTCAGTTCCTGTTAAAGCCATGTTGAATATATCTGAAAGCTGTAGAAGTCCTGAAGAAAGAATGAAGGAATTTATTGGAATTGTTTGGAATGCAGTGAAGCATCTCACACTACAGCTTGAAGTACAATCTTGTTGTGTGTTTATTCCAAATGATAGCCTGCCTTCCCCAAGTACAATTGTATCTGGTGACATTCCTGGAACAGTAAGAAGTTGGTACCATGGACAAACCAGCATGCCGGGAACACTTGTCCTCTGTTTGCCTCAAATAAAGATTATTAGTGCTGGGCACAAGTATATGGAACCTCTGCAGGAGATTCCATTTGTTATCCCACGACCCATCCTTGAAGAAGGTGATGCTTTTCCTTGGACGATCAGCTTGCATAATT…	2009	0	0	0	0	0	0	1	0	0	0	0	0	0	0	2	1	0	0	0	0	0	0	0	0	0	1	0	0	0	0	0	0	88.2379	0	0	0	0
chr2|32098800|32116212|+	chr2	32098800	32116212	+	circRNA	SPAST	ENST00000647007.1	4	4,5,6,7	91,188,134,94	ATGCAACCAGTTTTGCCATTTTCCAAGTCACAAACGGACGTCTATAATGACAGTACTAACTTGGCATGCCGCAATGGACATCTCCAGTCAGAAAGTGGAGCTGTTCCAAAAAGAAAAGACCCCTTAACACACACTAGTAATTCACTGCCTCGTTCAAAAACAGTTATGAAAACTGGATCTGCAGGCCTTTCAGGCCACCATAGAGCACCTAGTTACAGTGGTTTATCCATGGTTTCTGGAGTGAAACAGGGATCTGGTCCTGCTCCTACCACTCATAAGGGTACTCCGAAAACAAATAGGACAAATAAACCTTCTACCCCTACAACTGCTACTCGTAAGAAAAAAGACTTGAAGAATTTTAGGAATGTGGACAGCAACCTTGCTAACCTTATAATGAAT…	507	0	0	0	0	0	0	0	0	0	0	0	0	0	0	0	0	0	0	0	1	1	0	2	0	0	0	0	0	0	0	0	0	0	0	0	0	0
chr9|35685268|35685551|-	chr9	35685268	35685551	-	circRNA	TPM2	ENST00000378292.8	2	5,4	71,118	AGGAATGAAGGTCATCGAAAACCGGGCCATGAAGGATGAGGAGAAGATGGAACTGCAGGAGATGCAGCTGAAGGAGGCCAAGCACATCGCTGAGGATTCAGACCGCAAATATGAAGAGGTGGCCAGGAAGCTGGTGATCCTGGAAGGAGAGCTGGAGCGCTCGGAGGAGAGGGCTGAGGTGGCCGAGAG	189	1	0	0	0	0	0	3	2	2	0	3	3	3	0	0	2	3	1	1	5	2	3	2	8	1	4	192.715	0	0	0	0	0	264.714	322.841	268.204	0	607.41
chr18|21564202|21575777|-	chr18	21564202	21575777	-	circRNA	ESCO1	ENST00000269214.9	5	7,6,5,4,3	115,61,115,2117,106	GTGCTGTGTGATGTGTTAAGAGCATATTAGAAGGAATGGTTTTGTCTAATTTTCTTCATGAGTTATGGTGGCTGAGACATCGAGTCTATATTTTGGGGCAAAAACTAAACGGCAGCACAAAAGGAAATCTATATTAATAGAATATTTTGTTGAACAAAGGAGGTTAGATAAGAACTGCAAACCAACAGACTCAGCAAACAAGGAAAGAAACGTGTTAGCCATAAGACATGTTTCAAGTGAATCGAAGTCCAATAACTGTAGACTTCAGAAGAAAAAAGTTTTCAAAAATTTTATCAAAACAGGTCACTGATAAATAACTCCTCCAGTAATAGAGCTAGGCCTGAAACCAAAATTAATTAAAAAATTAACAAAACAGATTGAACCTGAATTAAATTTCTT…	2514	0	0	0	0	1	0	0	0	0	0	0	0	0	0	0	0	2	0	1	0	1	0	2	0	0	0	0	0	0	0	140.924	0	0	0	0	0	0
chr2|151524310|151524415|-	chr2	151524310	151524415	-	circRNA	NEB	ENST00000409198.5	1	126	105	GTGGAGTACAGAGCCAAGCACCGCAAGGAAGGCAGCCATGGCTTAAGCATGCTCGGTCGCCCAGACATAGAAATGGCCAAGAAGGCAGCCAAGCTGAGCAGCCAG	105	3	9	0	0	0	3	1	2	0	0	0	1	0	0	0	0	0	0	1	1	0	0	2	1	0	0	578.146	1136.51	0	0	0	358.295	88.2379	322.841	0	0	0
chr2|178612772|178613072|-	chr2	178612772	178613072	-	circRNA	TTN	ENST00000342992.10	1	214	300	ATCCTCCATGGCCCCCTGGAAAACCAACTGTAAAAGATGTAGGCAAAACATCAGTAAGGTTGAATTGGACAAAACCAGAACATGATGGAGGTGCAAAGATTGAGTCTTATGTCATTGAAATGCTGAAGACTGGAACAGATGAGTGGGTCAGAGTGGCGGAAGGGGTTCCCACCACTCAGCACTTGCTCCCAGGGCTCATGGAAGGACAGGAATACTCATTCCGAGTTAGAGCTGTGAATAAGGCTGGGGAAAGTGAACCCAGTGAACCCAGTGACCCTGTGCTTTGCCGGGAGAAGCTAT	300	0	0	0	0	3	0	0	0	0	0	0	0	0	0	3	1	0	0	0	0	2	0	2	3	0	0	0	0	0	0	422.773	0	0	0	0	0	0
chr2|151567167|151608676|-	chr2	151567167	151608676	-	circRNA	NEB	NM_001271208	33	114,113,112,111,110,109,108,107,106,105,104,103,102,101,100,99,98,97,96,95,94,93,92,91,90,89,88,87,86,85,84,83,82	312,108,102,99,105,312,105,105,204,312,108,105,204,312,108,105,204,312,108,105,204,312,108,105,204,312,108,105,204,312,108,105,204	AGTGTGTATAAGGCAGACCTGGAGTGGCTGCGTGGCATCGGCTGGATGCCAGAAGGCTCAGTGGAAATGAACAGAGTGAAGGTTGCTCAAGACCTCGTGAATGAAAGACTCTATAGGACACGTCCAGAAGCTTTGTCATTCACCAGCATTGTCGACACTCCAGAAGTTGTCTTGGCAAAAGCCAATTCTCTGCAAATAAGTGAGAAACTGTATCAGGAAGCCTGGAATAAAGATAAAAGCAACATCACCATTCCTTCTGATACTCCGGAGATGCTGCAGGCCCACATCAATGCCTTGCAAATCAGCAATAAACTCTACCAAAAAGACTGGAATGACGCCAAGCAGAAAGGCTATGACATAAGGGCAGATGCCATTGAAATCAAGCACGCCAAGGCCTCC…	5826	0	0	0	0	0	0	3	4	0	0	0	1	0	0	0	0	0	0	0	0	0	0	0	0	0	0	0	0	0	0	0	0	264.714	645.682	0	0	0
chr4|51863436|51899378|+	chr4	51863436	51899378	+	circRNA	DCUN1D4	ENST00000509376.5	6	2,3,4,5,6,7	71,115,92,677,92,109	ATTTTCAGCTGAACTCTCATCTCTCAACACTGGCAAATATTCATAAGATCTACCACACCCTTAATAAGCTGGAAGTCTGCGGTCTTGCAGTTCTTCAGACTGCTTTAATAAAGTGATGCCACCAAGGAAAAAGAGAAGACCTGCCTCTGGAGATGATTTATCTGCCAAGAAAAGTAGACATGATAGCATGTATAGAAAATATGATTCGACTAGAATAAAGACTGAAGAAGAAGCCTTTTCAAGTAAAAGGTGCTTGGAATGGTTCTATGAATATGCAGGAACTGATGATGTTGTAGGCCCTGAAGGCATGGAGAAATTTTGTGAAGACATTGGTGTTGAACCAGAAAACGTGAGTCAAACTTACTGAGTTGGGTGAATCAGTTGGTTGTTTTTCATACT…	1156	0	0	0	0	0	0	0	0	0	0	0	0	0	0	0	0	3	0	0	2	0	0	0	0	0	1	0	0	0	0	0	0	0	0	0	0	0
chr5|127523459|127533786|+	chr5	127523459	127533786	+	circRNA	PRRC1	ENST00000296666.12	5	2,3,4,5,6	123,390,161,103,164	TATACCATAATTGAAGAAAAATGATGGAAGAGAGTGGAATAGAGACAACACCACCTGGGACTCCTCCACCAAATCCTGCAGGGCTGGCTGCTACTGCTATGTCTTCTACCCCTGTTCCATTAGCGGCAACCAGTTCTTTTTCTTCTCCAAATGTATCCTCCATGGAGTCCTTCCCACCACTCGCATACTCTACTCCTCAGCCGCCCCTTCCTCCTGTGAGGCCTTCAGCACCATTACCTTTTGTGCCTCCTCCTGCAGTTCCTTCTGTCCCACCACTTGTTACTTCTATGCCACCTCCTGTTTCTCCATCAACTGCTGCTGCCTTCGGTAATCCTCCTGTATCTCACTTCCCACCTTCAACTTCTGCCCCAAACACTCTTTTACCTGCACCCCCTTCGG…	941	0	0	0	0	0	0	0	0	0	0	0	0	0	0	0	0	0	0	1	0	0	0	0	0	3	5	0	0	0	0	0	0	0	0	0	0	0
chr14|49825866|49829426|-	chr14	49825866	49829426	-	circRNA	NEMF	NM_004713	5	16,15,14,13,12	89,64,192,209,78	GAAAAGCAAGCATTGAAGAAATTAGATAATGTTCGAAAGGATCACGAAAACAGATTGGAAGCTCTTCAGCAGGCTCAGGAAATAGACAAACTGAAAGGAGAGCTCATAGAAATGAACCTACAAATAGTTGACAGAGCCATTCAGGTAGTTCGAAGTGCTTTAGCTAACCAGATAGATTGGACAGAAATTGGGTTAATTGTGAAAGAAGCCCAGGCTCAAGGAGACCCTGTTGCAAGTGCAATCAAAGAATTAAAACTACAAACAAACCATGTTACAATGCTGCTAAGAAATCCATACTTGTTATCAgaggaggaagatgatgatgttgatggtgacgtcaatgttgagaaaaatgaaactgaaccaccaaaaggaaaaaagaaaaaacaaaagaataaA…	632	2	0	0	0	0	0	1	0	0	1	0	0	0	0	0	0	0	0	0	0	0	0	0	0	0	0	385.431	0	0	0	0	0	88.2379	0	0	178.795	0
chr7|92294888|92327900|+	chr7	92294888	92327900	+	circRNA	ANKIB1	NM_019004	4	2,3,4,5	278,298,183,118	AATGTGAAAGATGTTGCAGAAGTGTTCCAGAAGTGGCTGAAGATAGAAGGAAAAAAGTGCCACTGCCTATCAGAAAAAACAAAACAAAACATGGGAAATACAACCACCAAATTCCGTAAAGCACTCATCAATGGTGATGAAAACCTGGCCTGCCAAATATATGAAAACAATCCTCAGCTAAAAGAATCTCTTGATCCAAATACATCTTATGGGGAGCCCTACCAGCACAATACTCCATTACATTATGCTGCTAGACATGGAATGAATAAAATATTAGGGACTTTTCTTGGTAGAGATGGAAATCCAAATAAACGGAATGTGCACAATGAAACATCTATGCATTTGTTGTGTATGGGACCTCAAATTATGATATCTGAAGGAGCCCTTCATCCTCGCTTG…	877	0	2	0	2	1	1	1	0	0	0	1	0	0	0	1	0	0	0	1	0	1	0	0	0	0	0	0	252.557	0	433.276	140.924	119.432	88.2379	0	0	0	202.47
chr7|92517275|92519078|-	chr7	92517275	92519078	-	circRNA	PEX1	ENST00000248633.8	3	5,4,3	767,115,84	GTATTTCTCAAGCCATGTTCCCATGTGGTATCTTGTCAACAAGTTGAGGTGGAACCCCTCTCAGCAGATGATTGGGAGATACTGGAGCTGCATGCTGTTTCCCTTGAACAACATCTTCTAGATCAAATTCGAATAGTTTTTCCAAAAGCCATTTTTCCTGTTTGGGTTGATCAACAAACGTACATATTTATCCAAATTGTTGCACTAATACCAGCTGCCTCTTATGGAAGGCTGGAAACTGACACCAAACTCCTTATTCAGCCAAAGACACGCCGAGCCAAAGAGAATACATTTTCAAAAGCTGATGCTGAATATAAAAAACTTCATAGTTATGGAAGAGACCAGAAAGGAATGATGAAAGAACTTCAAACCAAGCAACTTCAGTCAAATACTGTGGGA…	966	0	1	0	0	0	3	0	0	0	0	0	0	0	0	1	2	0	0	1	0	4	1	2	0	0	0	0	126.279	0	0	0	358.295	0	0	0	0	0
chr5|80434108|80445405|+	chr5	80434108	80445405	+	circRNA	ZFYVE16	ENST00000338008.9	5	2,3,4,5,6	109,2252,97,162,143	GCATACAAGAATTAAATTCTGAATAAGTCTGCAGGTAGGATGGACAGTTATTTTAAAGCAGCTGTCAGTGACTTGGACAAACTCCTTGATGATTTTGAACAGAACCCAGATGAACAAGATTATCTCCAAGATGTACAAAATGCATATGATTCTAACCACTGCTCAGTTTCTTCAGAGTTGGCTTCCTCACAGCGAACTTCATTGCTCCCAAAAGACCAAGAGTGCGTTAATAGTTGTGCCTCATCAGAAACAAGCTATGGAACAAATGAGAGTTCCCTGAATGAAAAAACACTCAAGGGACTTACTTCTATACAAAATGAAAAAAATGTAACAGGACTTGATCTTCTTTCTTCTGTGGATGGTGGTACTTCAGATGAAATCCAGCCGTTATATATGGGA…	2763	0	0	0	0	0	0	0	0	0	0	0	0	0	0	0	0	4	0	1	0	0	3	0	0	0	0	0	0	0	0	0	0	0	0	0	0	0
chr15|57231151|57234107|+	chr15	57231151	57234107	+	circRNA	TCF12	NM_001322151	4	9,10,11,12	106,140,145,65	GTATATGCACCATCCCCAAATTCAGATGATTTCAACCGTGAATCTCCTAGTTATCCATCTCCTAAGCCACCAACCAGTATGTTCGCTAGCACTTTCTTTATGCAAGATGGGACCCACAATTCTTCTGACCTTTGGAGTTCATCAAATGGGATGAGCCAGCCTGGTTTTGGTGGAATTCTGGGGACCTCCACTTCCCACATGTCTCAATCCAGTAGTTATGGCAACCTTCATTCACATGACCGCTTGAGTTATCCTCCACACTCAGTTTCACCAACAGACATAAACACGAGTCTTCCACCAATGTCCAGCTTTCATCGCGGCAGTACCAGCAGTTCACCTTACGTTGCTGCCTCACACACTCCTCCCATCAATGGATCAGACAGCATTCTAGGAACCAGA…	456	0	0	0	0	0	0	0	0	0	0	0	0	0	0	0	3	0	0	0	2	0	0	0	0	7	0	0	0	0	0	0	0	0	0	0	0	0
chr9|19288665|19289090|+	chr9	19288665	19289090	+	ciRNA	DENND4C	ENST00000434457.6	1	4	425	GTAAGTGAGTTAAAAAAAATTGTCTCAATTGCTATAGTTATTGGTGCATATTAACATTTGGCTAAAAGAGATAAAGTATGCTCCCTTACATAGTTTGTAGAATTGATCTATTCATAAAATTATCTATAATTTTAGCATATAAAGATATGTGTTTTCTTAAATACATATACAAGATATATTAATACCCCCACCAAACATGCTGTTAATTTAATTTAAACATTTATCTAAAGCAAACATATGTGGAATAAACATTCAAGCTTTTGGTCTACGTTAATAGACTTAACAGTATAATGGAAAGTTGCTGACTCTCTGACCTTTTATATTTTGGCAATCAGAAAGGTGTCAAACTGCGTCTTTACTTCTTATATTTCCTTCTCTTATCTCTTTGTGTCTGATTTG…	425	1	2	0	0	0	0	2	0	1	0	0	0	3	0	0	0	0	0	0	2	0	0	0	0	0	0	192.715	252.557	0	0	0	0	176.476	0	134.102	0	0
chr2|151503348|151506258|-	chr2	151503348	151506258	-	circRNA	NEB	ENST00000409198.5	3	139,138,137	93,93,93	GTTTTATATAAAGAGGATGTCTCACCAGGAACGGCTATCGGAAAGACACCTGAGATGATGAGAGTGAAACAAACACAGGACCACATTAGCTCGGTGAAGTATAAGGAAGCAATAGGACAAGGAACTCCAATCCCTGACCTGCCTGAAGTGAAACGTGTGAAGGAGACGCAGAAGCACATTAGCTCGGTTATGTACAAAGAAAACTTGGGAACAGGCATTCCAACCACTGTGACTCCAGAGATTGAGAGAGTCAAACGCAATCAAGAGAACTTTAGCTCG	279	4	3	0	3	2	6	5	3	3	6	4	9	1	5	4	4	4	0	5	8	13	2	10	15	2	3	770.861	378.836	0	649.913	281.849	716.589	441.189	484.262	402.307	1072.77	809.881
chr15|58883625|58901287|-	chr15	58883625	58901287	-	circRNA	SLTM	ENST00000380516.6	15	20,19,18,17,16,15,14,13,12,11,10,9,8,7,6	161,145,315,171,125,181,164,86,167,104,150,119,50,469,28	GATGGTGAGGAAGAAGAAAATGAGAAAGATATAGCAGGTTCTGGTGATGGTACACAAGAAGTATCTAAACCTCTTCCTTCAGAAGGGAGCCTAGCTGAGGCTGATCACACAGCTCATGAAGAGATGGAAGCTCATACGACTGTGAAAGAAGCTGAGGATGACAACATCTCGGTCACAATCCAGGCTGAAGATGCCATCACTCTGGATTTTGATGGTGATGACCTCCTAGAAACAGGTAAAAATGTGAAAATTACAGATTCTGAAGCAAGTAAGCCAAAAGATGGGCAGGACGCCATTGCACAGAGCCCGGAGAAGGAAAGCAAGGATTATGAGATGAATGCGAACCATAAAGATGGTAAGAAGGAAGACTGCGTGAAGGGTGACCCTGTCGAGAAGGAA…	2435	1	0	0	0	0	1	0	0	2	1	0	0	0	0	1	0	0	0	0	0	0	0	0	0	0	0	192.715	0	0	0	0	119.432	0	0	268.204	178.795	0
chr1|20941490|21111383|-	chr1	20941490	21111383	-	circRNA	EIF4G3	ENST00000356916.7	11	14,13,12,11,10,9,8,7,6,5,4	840,109,123,98,115,180,33,96,129,76,61	caatcccacagagtattgatgaggaaactgaagtttggagcgatcacatcattttcccaagAATTCCTAGAGGACCTGTGCAACAACCTCTTGAGGATCGAATCTTCACTCCCGCTGTCTCAGCAGTCTACAGCACGGTAACACAAGTGGCAAGACAGCCGGGAACCCCTACCCCATCCCCTTATTCAGCACATGAAATAAACAAGGGGCATCCAAATCTTGCGGCAACGCCCCCGGGACATGCATCGTCCCCTGGACTCTCTCAAACCCCTTATCCCTCTGGACAGAATGCAGGTCCAACCACGCTGGTATACCCTCAAACCCCTCAGACAATGAATTCACAACCTCAAACCCGTTCTCCGTTTGCAGCGGGGCCTCGACCTCCCCATCATCAGTTTT…	1860	0	0	0	0	0	0	1	3	0	0	0	0	1	0	0	0	0	0	0	0	0	0	0	0	0	0	0	0	0	0	0	0	88.2379	484.262	0	0	0
chr2|159136193|159150556|+	chr2	159136193	159150556	+	circRNA	TANC1	NM_001145909	3	5,6,7	105,128,187	GTCCCGTCAGGAAGCCCAAGTATGTGGAAAGCCCCAGAGTGCCTGGAGATGCAGTTATAATGCCATTCAGAGAAGTAGCCAAGCCAACAGAGCCTGATGAGCATGCAAAGGCCGATAATGAACCGAGCTGTTCGCCGGCAGCTCAAGAACTGTTGACAAGGCTGGGATTTTTACTGGGAGAAGGGATCCCAAGTGCCACACACATAACCATTGAAGACAAAAATGAAACCATGTGCACAGCTCTGAGTCAAGGCATCAGTCCTTGCTCCACACTAACAAGCAGCACCGCATCTCCTAGCACCGATAGCCCCTGCTCAACCTTGAATAGCTGTGTCAGCAAGACGGCAGCCAACAAAAGTCCCTGTGAGACCATTAGCAGCCCTAGTTCCACCCTGGAAA…	420	0	0	0	0	0	0	0	3	1	0	0	0	3	0	0	0	0	0	0	0	0	0	0	0	0	0	0	0	0	0	0	0	0	484.262	134.102	0	0
chr11|22203803|22227586|+	chr11	22203803	22227586	+	circRNA	ANO5	ENST00000648804.1	6	6,7,8,9,10,11	47,78,76,114,69,285	GGGAAAAAGTCAATAAGCATATAGACTACTCTTTCCAAATGAGTGAGCATTATATCTTCCCCTGGTACTGTTAGCAGAGCCTGAGCAGCAGAGAGACCAGCTTTCTCATCAATGAAGAAACAATGagtcttactctgtcgcccaggctggagtgcagtggtgcaattacagctcactgcagcctcaacctccctggatcagTTTCAAAAAAATCAGCAAAGCAAAGATTCTATCTTCTTCCGAGATGGGATTAGGCAAATTGATTTTGTGCTTTCCTACGTTGATGATGTAAAGAAAGACGCAGAGTTAAAGGCGGAAAGAAGAAAAGAGTTTGAAACTAATCTCAGAAAAACAGGTCTTGAGTTGGAAATAGAAGACAAAAGGGACTCGGAAGATGGA…	669	2	0	0	0	0	0	1	0	0	0	0	1	0	0	0	0	0	0	0	0	0	0	0	0	0	0	385.431	0	0	0	0	0	88.2379	0	0	0	0
chr2|55332565|55335164|-	chr2	55332565	55335164	-	circRNA	CCDC88A	ENST00000336838.10	2	16,15	128,1071	ATTAAGATACTGGAACAGGAAAATGAACATCTGAATCAAACAGTGTCTTCCTTAAGGCAGCGGTCCCAGATAAGTGCAGAAGCAAGAGTGAAAGACATTGAAAAAGAAAACAAAATTCTTCATGAATCTATCAAAGAAACAAGTAGCAAGCTAAGCAAGATTGAATTTGAAAAAAGACAAATTAAAAAAGAATTGGAACATTATAAAGAAAAAGGAGAACGAGCTGAAGAACTTGAAAATGAATTGCATCATCTTGAAAAAGAAAATGAATTATTACAGAAAAAAATAACTAATTTAAAAATTACTTGTGAAAAAATTGAGGCCTtagaacaagaaaattcagagctagaaagagaaaatagaaaattaaaaaAAACATTGGATAGCTTTAAAAATCTG…	1199	2	0	0	1	2	1	0	0	0	0	0	3	2	0	0	0	1	0	0	0	1	2	0	1	0	0	385.431	0	0	216.638	281.849	119.432	0	0	0	0	0
chr10|24473227|24474060|+	chr10	24473227	24474060	+	circRNA	KIAA1217	NM_001098500	1	7	833	ATGCAGAGAGAACTTGTTTATGCAAGAGGAGATGGCCCTGGGGCCCCTCGCCCCGGATCTACTGCTCATCCACCCCATGCGATTCCAAATTCCCCACCGTCTACTCCAGTGCCCCATTCCATGCCCCCCTCCCCGTCCAGAATTCCTTATGGGGGCACCCGCTCCATGGTTGTTCCTGGCAATGCCACCATCCCCAGGGACAGAATCTCCAGCCTGCCAGTCTCCAGACCCATCTCTCCAAGCCCAAGCGCCATTTTAGAAAGAAGAGATGTCAAGCCTGATGAAGACATGAGTGGCAAAAACATTGCAATGTACAGAAATGAGGGTTTCTATGCTGATCCTTACCTTTATCACGAGGGACGGATGAGCATAGCCTCATCCCATGGTGGACACCCACTG…	833	0	0	0	0	0	0	0	0	0	0	0	0	0	0	0	0	0	0	0	1	0	4	0	0	0	2	0	0	0	0	0	0	0	0	0	0	0
chr7|157201720|157231327|+	chr7	157201720	157231327	+	circRNA	UBE3C	ENST00000348165.9	8	11,12,13,14,15,16,17,18	87,158,233,105,88,98,133,248	GCTTCTCTACAGTTTAGCCTTTAATGCCAGGTTTCTGAGACATCTTTGGTTTCTAATATCTTCCATGTCAACACGGATGATCACAGGGTCTATGGTACCGTTGCTTCAGGTGATATCCAGGGGTTCTCCTATGTCTTTTGAAGATTCTAGTCGAATCATCCCACTCTTTTATCTTTTTAGCTCCTTGTTTAGTCATTCACTAATTTCCATACATGATAACGAATTCTTCGGTGATCCCATAGAAGTTGTAGGTCAAAGACAATCATCAATGATGCCTTTTACTTTAGAAGAGCTGATAATGTTGTCTCGATGCCTTCGAGATGCATGCCTGGGGATCATCAAGTTGGCTTATCCAGAAACCAAGCCAGAAGTTCGAGAAGAATATATTACAGCATTTCA…	1150	0	0	0	0	0	1	1	2	0	0	0	0	0	0	0	0	0	0	0	0	0	0	0	0	0	0	0	0	0	0	0	119.432	88.2379	322.841	0	0	0
chr2|68490189|68513680|+	chr2	68490189	68513680	+	circRNA	APLF	ENST00000303795.8	4	2,3,4,5	72,173,148,133	ATAACAGACAAGAGAGTATCCAGAAGACATGCCATTCTTGAGGTGGCAGGTGGTCAGCTGCGAATCAAACCGatACACACAAATCCATGTTTTTACCAGTCTTCAGAGAAGAGTCAGCTCTTACCATTGAAGCCAAATCTATGGTGCTATTTGAATCCTGGAGACAGCTTTTCTTTGTTAGTTGACAAATACATTTTCCGCATTCTCTCTATACCCTCTGAAGTGGAAATGCAATGTACCTTAAGAAACAGTCAAGTGCTTGATGAAGATAATATATTGAATGAAACACCAAAATCCCCCGTGATTAATTTACCTCATGAGACTACTGGTGCCTCACAACTGGAAGGAAGCACAGAAATAGCCAAGACCCAGATGACTCCCACAAATAGTGTGTCTTTC…	526	0	0	0	2	0	4	1	0	6	2	1	0	0	0	0	0	0	0	0	2	2	2	0	0	0	0	0	0	0	433.276	0	477.726	88.2379	0	804.613	357.59	202.47
chr2|179950511|179950926|-	chr2	179950511	179950926	-	circRNA	CWC22	ENST00000410053.7	2	19,18	221,102	AACTCTGCAGCCATTCTTTGAAGGATTATTACCCCGAGATAATCCAAGAAACACTCGGTTTGCCATCAACTTCTTTACTTCTATAGGTCTTGGAGGTTTAACGGATGAACTGCGGGAGCATCTCAAAAATACACCAAAGGTCATTGTGGCGCAGAAACCAGATGTTGAGCAAAATAAAtcctccccatcctcttcctcttcagcgtcctcctcttcAGAGTCTGACTCATCCGACTCTGATTCTGACAGCAGTGATAGCAGTTCAGAGTCTTCCAGTGAAGAGAGCGACTCTTCATCCATCAGTAGTCATAGCTCTGCCTCAG	323	0	5	0	0	0	1	0	0	0	0	0	1	0	0	2	0	2	0	0	2	3	1	3	0	1	1	0	631.393	0	0	0	119.432	0	0	0	0	0
chr9|83780381|83806560|-	chr9	83780381	83806560	-	circRNA	GKAP1	ENST00000376371.6	5	7,6,5,4,3	23,124,78,144,259	AAATTATTCTTGACAGAAGTATTTTAAAAGAAAAATCTTTACGATGGCCTCAGCAGTACTTAGTTCTGTTCCCACCACCGCTTCTCGTTTTGCCCTGTTACAAGTGGATAGTGGCAGTGGCTCTGATTCTGAACCTGGAAAAGGTAAAGGTCGAAATACTGGAAAGTCTCAAACTTTAGGAAGCAAGTCAACTACaaatgagaaaaaaagagagaaaagaagaaaaaagaaGGAACAGCAACAGAGTGAAGCAAATGAGCTCAGGAATCTTGCTTTTAAGAAAATTCCCCAGAAATCCTCCCATGCTGTTTGTAACGCTCAACATGATCTTCCATTGTCAAACCCAGTACAGAAGGATTCACGAGAAGAAAATTGGCAAGAGTGGAGACAAAGAGATGA…	628	0	3	0	3	0	0	1	3	1	0	2	0	0	0	0	0	0	0	0	0	4	0	0	3	0	0	0	378.836	0	649.913	0	0	88.2379	484.262	134.102	0	404.94
chr17|66027500|66030023|-	chr17	66027500	66030023	-	circRNA	CEP112	NM_001302891	4	14,13,12,11	60,93,130,155	AACCACATGATCAAAGAACTGGAGGCCCGTGTCCAGCAGCTGACTGGAGAAGCAGAGAACAGTAATTTACAGAGGCAGAAATTAATTCAAGAAAAAGCAGAACTTGAAAGATGTTACCAGATAACGTGTAGTGAATTACAAGAAGTAAAGGCAAGGCGTAACACACTGCATAAAGAGAAGGACCATCTTGTAAATGATTATGAGCAAAACATGAAACTGTTACAAACCAAATATGATGCTGATATAAACCTTCTAAAACAAGAACATGCTCTTTCAGCTTCTAAGGCATCTAGTATGATTGAAGAATTAGAGCAGAATGTCTGTCAATTAAAACAGCAGTTACAGGAATCAGAACTTCAAAGAAAGCAACAACTAAGGGATCAAGAAAATAAGTTTCAG…	438	0	1	0	0	0	0	0	0	0	0	0	1	0	2	0	1	0	0	1	0	1	0	1	0	0	0	0	126.279	0	0	0	0	0	0	0	0	0
chr6|123366134|123516206|-	chr6	123366134	123516206	-	circRNA	TRDN	NM_006073	15	20,19,18,17,16,15,14,13,12,11,10,9,8,7,6	48,27,27,33,21,30,30,54,60,60,78,60,183,60,66	TTACACACaaagaaaaagaaaaaggaaaagaaaaagtaagagaaaaagaaaaaCCTGAAAAGAAAGCAACTCACAAGGAAAAAATTGAGAAAAAAGAAAAACCAGAAACAAAGACACTGGCGAAAGAACAGAAGAAAGCTAAGACTGCAGAAAAGAGTGAAGAAAAGACTAAAAAGGAAGTGAAAGGTGGAAAACAGGAGAAAGTGAAGCAAACAGCTGCAAAAGTAAAAGAAGTACAGAAAACACCATCAAAACCCAAAGAAAAGGAGGACAAAGAGAAAGCAGCTGTGTCAAAGCATGAACAGAAAGATCAGTATGCATTCTGTCGATATATGATTGACATATTTGTCCATGGGGATTTAAAACCAGGACAAAGCCCAGCCATTCCACCTCCCTTAC…	837	0	0	0	0	0	0	0	0	0	0	0	0	0	0	1	0	0	0	1	0	0	0	0	0	2	0	0	0	0	0	0	0	0	0	0	0	0
chr18|36111058|36127016|-	chr18	36111058	36127016	-	circRNA	SLC39A6	NM_012319	8	9,8,7,6,5,4,3,2	191,81,378,106,219,170,181,798	GAAGGCGCAATGGCGAGGAAGTTATCTGTAATCTTGATCCTGACCTTTGCCCTCTCTGTCACAAATCCCCTTCATGAACTAAAAGCAGCTGCTTTCCCCCAGACCACTGAGAAAATTAGTCCGAATTGGGAATCTGGCATTAATGTTGACTTGGCAATTTCCACACGGCAATATCATCTACAACAGCTTTTCTACCGCTATGGAGAAAATAATTCTTTGTCAGTTGAAGGGTTCAGAAAATTACTTCAAAATATAGGCATAGATAAGATTAAAAGAATCCATATACACCATGACCACGACCATCACTCAGACCACGAGCATCACTCAGACCATGAGCGTCACTCAGACCATGAGCATCACTCAGAGCACGAGCATCACTCTGACCATGATCATCACTCT…	2124	0	0	0	1	0	1	0	0	0	0	0	3	0	0	0	0	0	0	0	0	0	0	0	0	0	0	0	0	0	216.638	0	119.432	0	0	0	0	0
chr20|2986764|2988474|+	chr20	2986764	2988474	+	circRNA	PTPRA	ENST00000380393.7	3	11,12,13	85,74,137	ATGAGACACCAATTATTGCGGTGATGGTGGCCCTGTCCTCTCTGCTAGTGATCGTGTTTATTATCATAGTTTTGTACATGTTAAGGTTTAAGAAATACAAGCAAGCTGGGAGCCATTCCAATTCTTTCCGCTTATCCAACGGCCGCACTGAGGATGTGGAGCCCCAGAGTGTGCCACTTCTGGCCAGATCCCCAAGCACCAACAGGAAATACCCACCCCTGCCCGTGGACAAGCTGGAAGAGGAAATTAACCGGAGAATGGCAGACGACAATAAGCTCTTCAGGGAGGAATTCAAC	296	0	0	0	0	0	0	0	0	0	0	0	0	0	0	0	0	2	0	0	1	0	0	1	0	0	0	0	0	0	0	0	0	0	0	0	0	0
chr2|151672368|151677771|-	chr2	151672368	151677771	-	circRNA	NEB	ENST00000409198.5	4	37,36,35,34	312,108,105,207	AACGTCTACAAGGAAGACTACAACAACTGGATGAAAGGCATTGGCTGGATTCCTATTGGCAGTCTCGACGTCGAAAAAGTTAAAAAGGCCGGTGATGCTCTGAATGAAAAGAAGTACAGGCAACATCCAGACACCCTCAAATTTACCAGCATTGTGGACTCCCCAGTTATGGTCCAGGCAAAACAGAACACGAAGCAAGTCAGTGATATCTTATACAAGGCTAAAGGAGAAGATGTGAAACATAAATACACCATGAGTCCTGATCTTCCTCAGTTTCTCCAGGCCAAGTGCAATGCTTACAATATAAGTGACGTCTGTTATAAACGGGATTGGTATGACTTAATAGCCAAGGGCAACAATGTGCTGGGCGATGCTATTCCCATCACTGCAGCCAAGGCA…	732	0	0	0	0	0	2	0	0	1	0	0	2	0	0	1	2	0	0	0	5	1	0	1	0	5	0	0	0	0	0	0	238.863	0	0	134.102	0	0
chr14|21503172|21503881|-	chr14	21503172	21503881	-	circRNA	METTL3	NM_019852	2	3,2	405,218	ATCTACGGAATCCAGAGGCAGCATTGTCTCCAACCTTCCGTAGTGACAGCCCAGTGCCTACTGCACCCACCTCTGGTGGCCCTAAGCCCAGCACAGCTTCAGCAGTTCCTGAATTAGCTACAGATCCTGAGTTAGAGAAGAAGTTGCTACACCACCTCTCTGATCTGGCCTTAACATTGCCCACTGATGCTGTGTCCATCTGTCTTGCCATCTCCACGCCAGATGCTCCTGCCACTCAAGATGGGGTAGAAAGCCTCCTGCAGAAGTTTGCAGCTCAGGAGTTGATTGAGGTAAAGCGAGGTCTCCTACAAGATGATGCACATCCTACTCTTGTAACCTATGCTGACCATTCCAAGCTCTCTGCCATGATGGGTGCTGTGGCAGAAAAGAAGGGCCCTG…	623	0	0	0	0	0	0	1	0	0	0	0	0	0	0	1	0	0	0	0	4	0	0	0	0	0	2	0	0	0	0	0	0	88.2379	0	0	0	0
chr2|112299848|112311937|+	chr2	112299848	112311937	+	circRNA	ZC3H6	ENST00000409871.5	4	2,3,4,5	181,123,277,134	AGAAGATGGCGAATTAGAAGATGGTGAAATAGACGATGCAGGATTTGAAGAAATACAAGAAAAAGAAGCAAAAGAGAATGAAAAGCAGAAAAGTGAGAAAGCCTACAGAAAATCAAGAAAAAAACATAAGAAAGAGAGAGAGAAGAAAAAATCCAAAAGGAGAAAACGTGAGAAACATAAGCATAATTCCCCATCTAGTGATGATAGTTCGGACTACAGCCTTGATTCAGATGTTGAACATACAGAAAGTTCCCATAAAAAAAGAACTGGTTTCTACAGGGATTATGACATTCCATTTACTCAGCGTGGACATATATCAGGAAGCTACATAACATCAAAGAAGGGTCAACATAACAAAAAATTTAAAAGTAAAGAATATGATGAGTACAGCACCTACAG…	715	0	0	0	1	2	2	0	0	0	0	0	0	0	2	0	0	1	2	0	0	3	1	2	0	0	0	0	0	0	216.638	281.849	238.863	0	0	0	0	0
chr7|103319608|103322794|-	chr7	103319608	103322794	-	circRNA	DNAJC2	NM_014377	5	12,11,10,9,8	70,89,150,122,92	TCGTGATGAGAGGAGATGGATTGAAAAGCAGAACAGAGCAACAAGAGCACAAAGAAAAAAAGAAGAAATGAACAGAATAAGAACATTAGTTGACAATGCATACAGCTGTGATCCAAGGATAAaaaagttcaaggaagaagaaaaagccaagaaagaagcagaaaagaaagcaaaagcagaagctaaacggaaggagcaagaagctaaagaaaaaCAAAGACAAGCTGAATTAGAAGCTGCTCGGTTAGCTAAGGAGAAAGAAGAGGAGGAAGTCAGACAGCAAGCATTGCTGGCAAAGAAGGAAAAAGATATCCAGAAAAAAGCCATTAAGAAGGAAAGGCAAAAACTTCGAAACTCATGCAAGACCTGGAATCATTTTTCTGATAATGAGGCAGAGCG…	523	0	0	0	0	0	0	0	0	0	0	0	0	0	0	0	0	0	0	0	0	1	0	0	6	0	4	0	0	0	0	0	0	0	0	0	0	0
chr5|88804597|88823930|-	chr5	88804597	88823930	-	circRNA	MEF2C	NM_001308002	2	3,2	204,196	CAGGAACGAATGCAGGAATTTGGGAACTGAGCTGTGCAAGTGCTGAAGAAGGAGATTTGTTTGGAGgaaacaggaaagagaaagaaaaggaaggaaaaaATACATAATTTCAGGGACGAGAGAGAGAAGAAAAACGGGGACTATGGGGAGAAAAAAGATTCAGATTACGAGGATTATGGATGAACGTAACAGACAGGTGACATTTACAAAGAGGAAATTTGGGTTGATGAAGAAGGCTTATGAGCTGAGCGTGCTGTGTGACTGTGAGATTGCGCTGATCATCTTCAACAGCACCAACAAGCTGTTCCAGTATGCCAGCACCGACATGGACAAAGTGCTTCTCAAGTACACGGAGTACAACGAGCCGCATGAGAGCCGGACAAACTCAGACATCGTGGAG	400	0	1	0	2	4	1	14	6	9	4	0	2	5	0	0	1	2	1	3	4	1	2	0	6	3	1	0	126.279	0	433.276	563.698	119.432	1235.33	968.523	1206.92	715.18	0
chr2|178731304|178732347|-	chr2	178731304	178732347	-	circRNA	TTN	ENST00000342992.10	3	56,55,54	279,279,282	AACCTGCCACATTTGTTGAAAAGTTAGAGCCATCACAGCTGTTAAAGAAGGGAGATGCCACCCAGCTAGCCTGCAAAGTAACTGGTACCCCTCCAATTAAAATAACATGGTTTGCAAATGATAGAGAAATTAAGGAGAGCAGCAAACACAGAATGTCTTTTGTGGAGTCTACTGCAGTTCTAAGACTGACAGATGTTGGCATCGAAGACAGTGGTGAATATATGTGTGAGGCCCAAAATGAGGCTGGCAGTGACCACTGCAGTAGCATTGTAATAGTCAAAGAGTCACCTTATTTTACCAAGGAATTTAAGCCAATTGAAGTCTTAAAGGAGTACGATGTCATGTTGCTGGCTGAGGTGGCAGGCACTCCTCCCTTTGAGATCACTTGGTTCAAAGATA…	840	0	0	0	0	0	0	1	0	0	1	0	0	0	0	0	0	0	0	0	2	0	1	1	1	0	2	0	0	0	0	0	0	88.2379	0	0	178.795	0
chr1|151423396|151442205|-	chr1	151423396	151442205	-	circRNA	POGZ	ENST00000358476.7	8	9,8,7,6,5,4,3,2	155,338,107,219,291,109,176,125	CATGGCGGACACCGACCTGTTCATGGAATGTGAGGAGGAGGAGTTGGAGCCATGGCAGAAAATCAGTGATGTCATTGAGGACTCTGTAGTTGAAGATTATAATTCAGTGGATAAAACTACCACAGCTGGCAATCCTTTGGTCCAGCAAGGTGGACAGCCACTCATCCTGACCCAGAATCCAGCCCCAGGTCTGGGCACAATGGTTACTCAACCAGTATTGAGGCCTGTTCAGGTCATGCAGAATGCCAATCATGTGACTAGTTCCCCTGTGGCCTCACAACCAATATTTATCACTACGCAGGGATTTCCTGTAAGGAATGTCCGGCCTGTACAAAATGCAATGAATCAGGTTGGGATTGTGCTGAACGTACAGCAAGGCCAAACGGTTAGACCAATTAC…	1520	0	0	0	2	0	1	4	0	0	1	4	0	1	0	0	0	0	0	0	3	0	1	1	0	0	0	0	0	0	433.276	0	119.432	352.952	0	0	178.795	809.881
chr13|32535768|32537027|-	chr13	32535768	32537027	-	circRNA	N4BP2L2	NM_001320836	1	2	1259	ATGTCTTATGGTGAAATTGAAGGTAAATTCTTGGGACCTAGAGAAGAAGTAACGAGTGAGCCACGCTGTAAAAAATTGAAGTCAACCACAGAGTCGTATGTTTTTCACAATCATAGTAATGCTGATTTTCACAGAATCCAAGAGAAAACTGGAAATGATTGGGTCCCTGTGACCATCATTGATGTCAGAGGACATAGTTATTTGCAGGAGAACAAAATCAAAACTACAGATTTGCATAGACCTTTGCATGATGAGATGCCTGGTAATAGACCAGATGTTATTGAATCCATTGATTCACAGGTTTTACAGGAAGCACGTCCTCCATTAGTATCCGCAGACGATGAGATATATAGCACAAGTAAAGCATTTATAGGACCCATTTACAAACCCCCTGAGAAA…	1259	0	2	0	2	5	0	1	0	0	0	0	0	0	0	0	0	0	0	0	0	2	0	0	0	0	0	0	252.557	0	433.276	704.622	0	88.2379	0	0	0	0
chr9|5944870|5988545|-	chr9	5944870	5988545	-	circRNA	KIAA2026	ENST00000399933.7	4	5,4,3,2	90,80,1418,201	GCACTTGAGAGAAAAGACAACGATAGCAGTTACATCTAGAGGCTATTATGGATTGGAGGATGAGAAGGGAACTGCATGTACCTCAACAAGGCGTCGGTCAACACCGCGAAGTTTGGCAGGCTTGACAAGTGGAGTTTTTGAATCTATAATGGTTCAAGTTTTGAGACAGGAAGAACAGCTGAGAGCAAAAGAAGAAAAAAGGCTTCGGGAGCAGGAAAGAAAAGAAGCAGAAGAAGCTAGTCAAAAGGAAATAGAAGAATGGGAAAGAAAACTTCTAGCTCAAGCAGCTCCAACTTGTATGGAGACCATGTGGGAAATTCCAGCTATTGGGCATTTCCTTTGTTTAGCTCAGCAAATTCTAAATTTGCCAGAAATAGTCTTTTACGAATTGGAACGTTG…	1789	0	0	0	2	4	0	0	0	0	0	1	0	0	0	0	0	0	0	0	1	0	0	0	0	0	0	0	0	0	433.276	563.698	0	0	0	0	0	202.47
chr14|71009633|71019162|+	chr14	71009633	71019162	+	circRNA	PCNX1	ENST00000304743.6	4	9,10,11,12	91,58,218,154	GTAAGTTCTCTTCTACGCTGTATGAGACTGGTGGCTGTGATATGTCACTTGTGAATTTTGAACCAGCAGCAAGAAGAGCATCCAATATCTGTGACACAGATTCTCATGTATCCAGTTCTACCTCAGTTCGATTTTATCCACATGATGTGCTCTCTCTCCCACAGATTCGATTGAATAGACTATTGACCATTGATACAGATTTGTTGGAGCAACAGGACATTGATCTAAGCCCTGACTTGGCAGCTACTTACGGCCCAACAGAAGAAGCTGCCCAAAAGGTTAAACACTATTATCGCTTTTGGATCCTACCCCAGCTGTGGATTGGCATTAACTTTGACAGACTCACACTTTTGGCCCTGTTTGATAGAAATCGTGAGATCCTGGAAAATGTGTTAGCTG…	521	0	0	0	0	0	0	0	0	0	0	0	0	0	0	0	1	0	0	0	1	0	0	1	0	0	0	0	0	0	0	0	0	0	0	0	0	0
chr2|147896300|147899898|+	chr2	147896300	147899898	+	circRNA	ACVR2A	NM_001278579	3	3,4,5	208,110,155	GTGCTATACTTGGTAGATCAGAAACTCAGGAGTGTCTTTTCTTTAATGCTAATTGGGAAAAAGACAGAACCAATCAAACTGGTGTTGAACCGTGTTATGGTGACAAAGATAAACGGCGGCATTGTTTTGCTACCTGGAAGAATATTTCTGGTTCCATTGAAATAGTGAAACAAGGTTGTTGGCTGGATGATATCAACTGCTATGACAGGACTGATTGTGTAGAAAAAAAAGACAGCCCTGAAGTATATTTTTGTTGCTGTGAGGGCAATATGTGTAATGAAAAGTTTTCTTATTTTCCGGAGATGGAAGTCACACAGCCCACTTCAAATCCAGTTACACCTAAGCCACCCTATTACAACATCCTGCTCTATTCCTTGGTGCCACTTATGTTAATTGCGG…	473	0	0	0	1	2	0	1	0	1	1	0	0	0	0	0	3	1	0	2	1	0	1	0	0	1	5	0	0	0	216.638	281.849	0	88.2379	0	134.102	178.795	0
chr2|178684905|178694676|-	chr2	178684905	178694676	-	circRNA	TTN	ENST00000342992.10	14	127,126,125,124,123,122,121,120,119,118,117,116,115,114	84,78,81,114,102,84,84,81,84,84,84,81,87,78	TACCTGAAGTTTCAAAGAAGATTGTTCCACAAAAACCTTCCCGGACTCCAGTACAGGAAGAAGTTATTGAAGTGAAAGTACCAGCTGTGCATACAAAGAAGATGGTTATTTCAGAAGAAAAGATGTTCTTTGCTTCTCACACAGAGGAGGAGGTGTCAGTCACAGTCCCCGAGGTACAAAAGGAAATTGTTACTGAAGAGAAAATTCACGTTGCCATTTCCAAAAGGGTTGAACCACCACCTAAAGTCCCTGAGCTACCTGAGAAACCAGCTCCAGAAGAAGTGGCCCCTGTTCCTATCCCTAAAAAAGTGGAGCCCCCAGCACCAAAAGTTCCTGAGGTTCCCAAGAAACCCGTGCCAGAGGAGAAAAAGCCAGTTCCTGTGCCTAAGAAGGAACCTG…	1206	0	0	0	0	0	2	0	0	0	0	0	0	0	0	0	0	1	0	1	1	3	1	0	0	0	0	0	0	0	0	0	238.863	0	0	0	0	0
chr2|178681660|178682903|-	chr2	178681660	178682903	-	circRNA	TTN	ENST00000342992.10	2	133,132	78,207	AAGTAACTATAATGGAAGAGAAAGAAAGGGCTTATACCCTAGAAGAAGAAGCTGTTTCAGTACAACGGGAAGAAGAATATGAGGAATATGAAGAATATGATTATAAAGAATTTGAGGAGTATGAACCAACAGAAGAATATGACCAATATGAAGAATACGAGGAGCGGGAGTATGAACGATATGAAGAGCATGAAGAATACATCACAGAACCAGAGAAGCCTATCCCTGTAAAGCCTGTCCCAGAAGAACCAGTTCCCACAAAACCAAAGGCCCCACCGGCTAAAG	285	0	0	0	0	0	0	0	0	0	0	0	0	0	5	0	0	3	0	0	0	2	0	0	0	0	0	0	0	0	0	0	0	0	0	0	0	0
chr7|138519188|138551180|+	chr7	138519188	138551180	+	circRNA	TRIM24	NM_003852	5	4,5,6,7,8	133,117,115,147,118	AGGCAGTTGGTGTCACCAGCCAGCGACCAGTGTTTTGTCCTTTTCATAAAAAGGAGCAGCTGAAGCTGTACTGTGAGACATGTGACAAACTGACATGTCGAGACTGTCAGTTGTTAGAACATAAAGAGCATAGATACCAATTTATAGAAGAAGCTTTTCAGAATCAGAAAGTGATCATAGATACACTAATCACCAAACTGATGGAAAAAACAAAATACATAAAATTCACAGGAAATCAGATCCAAAACAGAATTATTGAAGTAAATCAAAATCAAAAGCAGGTGGAACAGGATATTAAAGTTGCTATATTTACACTGATGGTAGAAATAAATAAAAAAGGAAAAGCTCTACTGCATCAGTTAGAGAGCCTTGCAAAGGACCATCGCATGAAACTTATGC…	630	0	0	0	2	0	1	0	0	1	0	0	0	0	0	4	0	3	0	0	0	0	0	3	2	0	2	0	0	0	433.276	0	119.432	0	0	134.102	0	0
chr9|111440371|111473000|-	chr9	111440371	111473000	-	circRNA	ECPAS	NM_001364930	5	6,5,4,3,2	150,119,117,131,104	ATTCTTTATACAATTGCATATGTACGAGTGGATGAACGTACCATTGGTGATCCCGAGGATTTTTGTCAAGATTGGATAAACCATGTATCACATTGATTGTAGAGATCAGCTTGAACGGGTCTTTTTACGACTTGGCCATGCTGAAACAGATGAACAATTACAGAATATTATATCTAAATTCCTTCCTCCTGTTTTGCTCAAACTCTCTAGCACCCAAGAAGGAGTACGTAAAAAGGTAATGGAACTGCTGGTCCATCTGAATAAACGTATAAAAAGCCGCCCCAAAATACAACTTCCAGTAGAGACACTGTTGGTTCAGTACCAGGACCCTGCTGCAGTTTCCTTTGTCACAAATTTTACTATAATTTATGTTAAAATGGGCTATCCTCGCCTACCAGT…	621	0	2	0	0	0	0	1	0	0	0	0	0	0	0	3	0	1	0	0	0	0	4	2	0	0	0	0	252.557	0	0	0	0	88.2379	0	0	0	0
chr16|57164000|57173869|-	chr16	57164000	57173869	-	circRNA	FAM192A	NM_001354098	5	6,5,4,3,2	65,134,122,99,142	attggttgtttCATTATGGATGGAGGGGATGATGGTAACCTTATTATCAAAAAGAGGTTTGTGTCTGAGGCAGAACTAGATGAACGGCGCAAAAGGAGGCAAGAAGAATGGGAGAAAGTTCGAAAACCTGAAGATCCAGAAGAATGTCCAGAGGAGGTTTATGACCCTCGATCTCTATATGAAAGGCTACAGGAACAGAAGGACAGGAAGCAGCAGGAGTACGAGGAACAGTTCAAATTCAAAAACATGGTAAGAGGCTTAGATGAAGATGAGACCAACTTCCTTGATGAGGTTTCTCGACAGCAGGAACTAATAGAAAAGCAACGAAGAGAAGAAGAACTGAAAGAACTGAAGGAATACAGAAATAACCTCAAGAAGGTTGGAATTTCTCAAGAGAAC…	562	0	1	0	1	0	0	1	1	1	1	1	3	0	0	0	0	1	0	0	1	2	1	0	0	0	0	0	126.279	0	216.638	0	0	88.2379	161.421	134.102	178.795	202.47
chr6|123570922|123571132|-	chr6	123570922	123571132	-	circRNA	TRDN	NM_006073	1	2	210	GAAATGCATCTACAACCACAACTGTGATAGACAGCAAAAATGGATCTGTGCCCAAATCCCCCGGAAAAGTGCTGAAGAGGACAGTCACAGAAGACATAGTGACGACGTTCAGCTCCCCTGCAGCCTGGCTTCTGGTCATTGCCCTGATAATCACGTGGTCAGCTGTTGCCATCGTTATGTTTGATTTAGTGGATTACAAAAACTTTTCAG	210	0	1	0	0	1	2	0	1	2	0	0	1	1	0	0	0	0	0	0	1	1	1	0	0	1	0	0	126.279	0	0	140.924	238.863	0	161.421	268.204	0	0
chr2|178758983|178759172|-	chr2	178758983	178759172	-	circRNA	TTN	ENST00000342992.10	1	44	189	ATCTAAAAGTGTCGTGGTACAGCAAAGACAAGAAAATCAAGCCATCTCGGTTCTTTAGAATGACTCAATTTGAAGACACTTATCAACTGGAAATTGCCGAAGCTTATCCAGAAGATGAAGGAACTTACACGTTTGTTGCTAGTAATGCTGTAGGCCAAGTATCAAGCACAGCCAACCTGAGTCTGGAAG	189	1	0	0	0	0	0	5	0	0	1	0	0	0	0	1	2	0	0	1	0	0	5	1	8	0	0	192.715	0	0	0	0	0	441.189	0	0	178.795	0
chr15|41375711|41377304|+	chr15	41375711	41377304	+	circRNA	AC087721.2	ENST00000649527.1	2	11,12	117,109	TTATTACCCCATTCAAGTTGACAACTGAGGCAACGCAGACTCCAGTCTCCAATAAGAAACCAGTGTTTGATCTTAAAGCAAGTTTGTCTCGTCCCCTCAACTATGAACCACACAAAGGAAAGCTAAAACCATGGGGGCAATCTAAAGAAAATAATTATCTAAATCAACATGTCAACAGAATTAACTTCTACAAGAAAACTTACAAACAACCCCATCTCCAGACAAA	226	3	1	0	0	4	0	0	0	0	0	0	0	2	0	0	0	0	0	1	0	1	1	0	0	0	0	578.146	126.279	0	0	563.698	0	0	0	0	0	0
chr15|82778765|82783025|-	chr15	82778765	82783025	-	circRNA	FSD2	ENST00000334574.12	3	6,5,4	122,23,231	GAGAATTTTGGAAAACAAGAACAAAACTTTGAGTCACATTACAACGAGATCTTGGAAACACTTGCTCAAAAATATGAGGAAAAAATACAAGCTCTAGGGGAGAAAAAGAAAGAGAAGCTGGAAGCCTTATATGGACAACTGGTCAGCTGTGGAGAAAACCTAGATACTTGCAAAGAACTGATGGAAACAATAGAGGAGATGTGTCACGAGGAGAAGGTGGATTTCATAAAGGATGCAGTGGCTATGGCTGACAGACTCGGGAAATTCCTGAAAACAAAAACAGACGTGGAAATCTCTGCACAGCCTGAGTTTGAAGACCAGACCTTGGATTTCTCTGATGTGGAGCAGCTGATGGGCTCCATTAACACCATTCCAG	376	0	0	0	0	0	1	0	0	0	0	0	0	0	0	0	0	0	0	0	0	0	4	0	0	1	5	0	0	0	0	0	119.432	0	0	0	0	0
chr2|178663626|178664926|-	chr2	178663626	178664926	-	circRNA	TTN	ENST00000589042.5	6	171,170,169,168,167,166	84,84,84,78,84,75	CGCCCGAAGCTCCTCAAGAAATTATTCCTGCCAAGACAGTTCCTTCCAAAAAAAGAGAACCCCCATCAGTTAAAGTGCCTGAAGCTCTCCAAGAAATTGTCCCTGAAAAGAAAACGCTTGTGGTTCCTCTCAGAAAGCCTGAAGTCCTTCCTGATGAAGTGCCGGAGGCTCTCAGAGAAGTTGTCCCGGAAAAGAAAGTGCATCCTCCCCAAAGGGCTGAAGTTGTACCTGTCAAAGTGCACGAAGCTCCCAAAGAGATTATCCCTGAAAAGAAAGTGTCGGTGGTGCCTCCTAAAAAGCCTGAAGTCCCACCTGTTAAAGTGCCAGAAGCTTCCAAAGAGGTTATCCGCGAAGAGAAAGTGCCCTTGGCTCCTCCTAAAGAGCCTGAAGTCCCACCTG…	489	1	0	0	0	7	0	0	0	5	2	4	0	3	0	0	0	0	0	0	0	0	0	0	0	3	3	192.715	0	0	0	986.471	0	0	0	670.511	357.59	809.881
chr14|49795790|49800696|-	chr14	49795790	49800696	-	circRNA	NEMF	NM_004713	4	26,25,24,23	154,50,43,277	ATGGAGGTGACACGAGCAGTGATGAGGATAAAGAAGAACATGAAACTCCTGTGGAAGTAGAACTCATGACTCAGGTTGACCAAGAGGATATCACTCTTCAGAGTGGCAGAGATGAACTAAATGAGGAGCTCATTCAGGAAGAAAGCTCTGAAGACGAAGGAGAATATGAAGAGGTTAGAAAAGATCAGGATTCTGTTGGTGAAATGAAGGATGAAGGGGAAGAGACATTAAATTATCCTGATACTACCATTGACTTGTCTCACCTTCAACCCCAAAGGTCCATCCAGAAATTGGCTTCAAAAGAGGAATCTTCTAATTCTAGTGACAGTAAATCACAGAGCCGGAGACATTTGTCAGCCAAGGAAAGAAGGGAAATGAAAAAGAAAAAACTTCCAAGTG…	524	0	0	0	1	5	0	0	0	0	0	1	0	0	0	0	0	0	0	0	0	0	0	0	0	0	0	0	0	0	216.638	704.622	0	0	0	0	0	202.47
chr5|37121616|37162566|-	chr5	37121616	37162566	-	circRNA	CPLANE1	ENST00000508244.5	11	47,46,45,44,43,42,41,40,39,38,37	168,59,166,129,31,171,88,254,145,122,102	AAATGCTACAAGATGATAATACTTCAGCTGGATTGCATTTCATGGCCTCTGTAAAAAAGAAAGCTATAGGAAGTCAAGATGCAAGTACAAATACAGACCCAGAACATGAGCCTTTGACTGCTCCTCAGCTCTTGGTCCCAGATGTCTATCTAAATCTGAAGCTTTCCAGTGAAATGTCAGAGAAACCTTGGTCACCCTCAATACCTCATACAGTAACAAACTTGGAATTACCTGTGAGAGAAGAGCCTTCAAATGATAATGTTATCAAACAGCAAAGCGATCATCTAGCAGTTCCATCGTCTGCAGAGTTACATTATATGGCAGCTTCAGTTACTAATGCTGTTCCCCCACATAATTTTAAGAGTCAAGGTCTGCCAAAACCAGAGTTCCGATTCAAAG…	1435	0	0	0	0	0	0	2	0	1	0	0	0	0	0	1	0	0	0	1	1	4	0	0	0	0	3	0	0	0	0	0	0	176.476	0	134.102	0	0
chr2|178684329|178689595|-	chr2	178684329	178689595	-	circRNA	TTN	ENST00000342992.10	10	129,128,127,126,125,124,123,122,121,120	84,84,84,78,81,114,102,84,84,81	TTCCTGAAGTACAGAAGGGAGTTGTGACAGAAGAAAAAATAACCATTGTAACTCAAAGAGAGGAATCTCCACCACCAGCAGTGCCAGAAATACCAAAGAAGAAAGTTCCTGAAGAAAGGAAACCTGTTCCTCGGAAGGAGGAAGAAGTTCCACCACCACCAAAAGTGCCAGCTCTGCCTAAGAAACCCGTCCCAGAGGAGAAAGTTGCAGTGCCAGTTCCTGTCGCTAAGAAAGCTCCTCCTCCCCGAGCTGAAGTCTCTAAGAAAACTGTTGTAGAAGAAAAGAGATTTGTTGCTGAAGAAAAACTATCCTTCGCAGTTCCTCAAAGAGTGGAAGTCACGCGGCACGAAGTATCTGCAGAGGAGGAATGGAGTTACTCAGAAGAGGAGGAAGGTGTGT…	876	7	2	0	5	8	11	10	1	5	6	3	3	3	0	1	1	3	0	11	6	8	5	2	3	1	3	1349.01	252.557	0	1083.19	1127.4	1313.75	882.379	161.421	670.511	1072.77	607.41
chr2|178684665|178692099|-	chr2	178684665	178692099	-	circRNA	TTN	ENST00000342992.10	11	128,127,126,125,124,123,122,121,120,119,118	84,84,78,81,114,102,84,84,81,84,84	TTCCTGAGGTTCCCAAGAAACCCGTGCCAGAGGAGAAAAAGCCAGTTCCTGTGCCTAAGAAGGAACCTGCTGCTCCCCCAAAAGTCCCAGAGGTGCCAAAGAAACCTGTCCCTGAAGAAAAGATTCCCGTTCCTGTTGCAAAGAAAAAGGAAGCTCCCCCAGCTAAAGTTCCTGAAGTACAGAAGGGAGTTGTGACAGAAGAAAAAATAACCATTGTAACTCAAAGAGAGGAATCTCCACCACCAGCAGTGCCAGAAATACCAAAGAAGAAAGTTCCTGAAGAAAGGAAACCTGTTCCTCGGAAGGAGGAAGAAGTTCCACCACCACCAAAAGTGCCAGCTCTGCCTAAGAAACCCGTCCCAGAGGAGAAAGTTGCAGTGCCAGTTCCTGTCGCTAAGA…	960	0	0	0	2	0	0	1	0	0	1	0	0	0	0	0	0	0	0	0	0	0	0	0	0	0	0	0	0	0	433.276	0	0	88.2379	0	0	178.795	0
chr2|178652457|178671170|-	chr2	178652457	178671170	-	circRNA	TTN	ENST00000342992.10	6	156,155,154,153,152,151	84,84,84,90,78,81	GGCCTGAGATATCTGAGAAAATCATCCCTCCAAAAAAACCGCCCACTAAAGTTGTTCCTCGAAAAGAGCCACCAGCTAAAGTACCGGAGGTGCCTAAGAAAATTGTGGTAGAAGAAAAAGTACGTGTTCCTGAAGAGCCCAGAGTTCCACCAACTAAAGTGCCTGAAGTGCTGCCACCGAAGGAAGTGGTCCCAGAAAAGAAAGTACCGGTGCCTCCTGCCAAAAAGCCAGAAGCTCCACCTCCTAAAGTGCCTGAGGCTCCCAAAGAAGTTGTTCCTGAAAAGAAAGTGCCAGTGCCTCCTCCTAAAAAGCCTGAAGTGCCACCCACAAAAGTCCCAGAGGTGCCAAAGGCAGCTGTCCCAGAAAAGAAGGTGCCTGAAGCTATTCCTCCCAAACCGG…	501	0	0	0	0	0	2	0	0	0	0	0	0	0	0	1	0	0	0	0	1	1	4	0	0	0	2	0	0	0	0	0	238.863	0	0	0	0	0
chr12|29293299|29297200|+	chr12	29293299	29297200	+	circRNA	FAR2	ENST00000536681.7	2	3,4	176,180	CTATTTGAGAAAGTCAAAGAAGTTTGTCCAAATGTGCATGAGAAGATCAGAGCTATTTATGCAGATCTCAATCAGAATGACTTTGCCATCAGCAAAGAGGACATGCAGGAGCTTCTCTCCTGTACAAACATAATATTTCACTGTGCAGCCACTGTACGCTTTGACGACACTCTCAGACATGCTGTGCAACTTAACGTCACTGCCACCCGGCAGCTCTTGCTTATGGCTAGTCAGATGCCAAAGCTGGAAGCCTTTATACATATCTCTACTGCCTATTCAAATTGTAACCTGAAGCACATCGATGAAGTTATCTATCCGTGCCCTGTGGAGCCAAAAAAAATCATTGATTCCCTTGA	356	0	0	0	0	0	0	0	0	0	0	0	0	0	3	0	0	0	1	0	1	0	0	0	0	0	0	0	0	0	0	0	0	0	0	0	0	0
chr12|50427761|50437838|+	chr12	50427761	50437838	+	circRNA	LARP4	NM_001170804	5	2,3,4,5,6	148,156,76,137,104	CAGGTAGCATCTAAAGGAACTGGTTTAAATCCTAATGCCAAAGTATGGCAAGAAATTGCTCCTGGAAATACTGATGCCACCCCAGTAACTCATGGAACTGAAAGCTCTTGGCATGAAATAGCAGCTACATCAGGTGCTCATCCTGAGGGTAATGCAGAGCTCTCAGAAGATATATGTAAAGAATATGAAGTAATGTATTCTTCATCTTGTGAAACCACAAGAAATACTACAGGCATTGAAGAATCAACTGATGGGATGATTTTAGGACCAGAAGATCTGAGTTACCAAATATATGATGTTTCCGGAGAAAGCAATTCAGCAGTTTCTACAGAAGACCTAAAAGAATGTCTGAAGAAACAATTAGAATTCTGTTTTTCACGAGAAAATTTGTCAAAGGAT…	621	0	0	0	1	0	2	0	2	0	0	0	0	0	0	0	0	0	0	0	1	0	0	0	0	0	0	0	0	0	216.638	0	238.863	0	322.841	0	0	0
chr10|32543299|32584304|+	chr10	32543299	32584304	+	circRNA	CCDC7	NM_001321115	7	13,14,15,16,17,18,19	86,55,63,222,35,274,73	AAAACTAAGCCTACAAATAATCgaacaaagaaagctgtgaaaacagtgaagaaaaaagacaaaggaaaaTCTGAGGATTCAGAAAAGAAGATGTCTCCAGAAAAAGAGTTTAAAATAAAAGAAGATTTGGATCAAGTACAGAAAGTAGCACGTCTGGAAATTGAGAACAAAGTCCTTCAGGAGCAATTGAAACAGGCTTTACAGGAAGCTGAAAAAGCTAAGCATCAACTTAACTATTTCCTAAATCAAGAGAAGTTACTTAAAAGTGAGGGGAAAACTGAGACAACAATGCAAGTGGGTAATAGTCAAACAAAAGTTAAAGGTGAAGATTCAAAAAATATACCATTGGAGAAAGAAACAAGAAAATCACTGGTTTCAGATTCAGGTGGACAAAGGACA…	808	5	30	0	15	8	14	25	20	11	4	17	26	13	2	11	2	8	3	5	15	23	11	9	11	19	6	963.577	3788.36	0	3249.57	1127.4	1672.04	2205.95	3228.41	1475.12	715.18	3441.99
chr9|17330631|17342444|+	chr9	17330631	17342444	+	circRNA	CNTLN	ENST00000380647.7	4	9,10,11,12	177,126,122,120	GTACCTCATCGCCCATCCTTATCAAGCTTAGAAACGTTAATGGTTTCACAGAAGTCTGAAATTGAGTATTTACAGGAGAAACTAAAGATAGCAAATGAAAAACTGTCAGAAAACATATCTGCCAACAAGGGTTTCTCCCGAAAGAGCATCATGACAAGTGCTGAAGGAAAACATAAGGAACCACCTGTGAAACGTTCAAGGTCTTTGTCCCCAAAGAGCTCTTTCACAGACTCAGAAGAGCTACAGAAGCTGAGAAAAGCTGAAAGAAAGATTGAAAACTTAGAGAAGGCACTACAACTAAAGAGCCAAGAAAATGATGAGCTAAGAGATGCCCATGAAAAACGCAAGGAACGGCTACAGATGTTACAGACCAACTACAGAGCAGTAAAAGAGCAATTA…	545	0	0	0	1	3	1	2	2	0	0	0	0	0	0	2	4	2	0	7	0	3	0	0	0	1	1	0	0	0	216.638	422.773	119.432	176.476	322.841	0	0	0
chr3|170136418|170149244|-	chr3	170136418	170149244	-	circRNA	PHC3	NM_001308116	3	7,6,5	247,99,159	ATCAACCTCTCCACTTCTCCTACACCTGCACAGTTAATAAGCCGTTCCCAGGCTTCCAGTTCTACCAGCGGCAGTATTACCCAACAGACTATGTTACTAGGGAGTACTTCCCCTACCCTAACGGCAAGCCAAGCTCAAATGTATCTCCGAGCTCAAATGCTGATTTTCACACCCGCTACCACTGTGGCTGCTGTACAGTCTGACATTCCTGTTGTCTCGTCGTCATCGTCATCTTCCTGTCAGTCTGCAGCTACTCAGGTTCAGAATTTAACATTACGCAGCCAGAAGTTGGGTGTATTATCTAGCTCACAGAATGGTCCACCAAAAAGCACTAGTCAAACTCAGTCATTGACAATTTGTCATAACAAAACAACAGTGACCAGTTCTAAAATCAGCCAA…	505	0	0	1	1	5	5	3	8	3	1	2	2	5	0	3	0	1	3	5	2	3	2	2	1	0	1	0	0	2932.55	216.638	704.622	597.158	264.714	1291.36	402.307	178.795	404.94
chr17|28122602|28172618|+	chr17	28122602	28172618	+	circRNA	NLK	ENST00000407008.7	6	2,3,4,5,6,7	130,56,107,86,210,102	GTCAGTAACAGATCCAAGAGATGGAAAGAGAGTAGCGCTCAAAAAGATGCCCAACGTCTTCCAGAATCTGGTCTCTTGCAAAAGGGTCTTCCGGGAATTGAAGATGTTGTGTTTTTTTAAGCATGATAATGTACTCTCTGCCCTTGACATACTCCAACCTCCACACATTGACTATTTTGAAGAAATATATGTTGTCACAGAATTGATGCAGAGTGACCTACATAAAATTATCGTCTCTCCTCAACCACTCAGCTCAGATCATGTCAAAGTTTTTCTTTATCAGATTTTGCGAGGTTTGAAATATCTCCATTCAGCTGGCATTTTACATCGAGACATTAAGCCAGGGAATCTCCTTGTGAACAGCAACTGTGTTCTAAAGATTTGTGATTTTGGATTGGC…	691	0	1	0	0	0	0	0	0	1	0	1	0	0	0	1	0	0	0	3	1	0	4	0	0	0	7	0	126.279	0	0	0	0	0	0	134.102	0	202.47
chr2|11200956|11202121|-	chr2	11200956	11202121	-	circRNA	ROCK2	NM_004850	3	23,22,21	187,104,70	AGAACGTCAGGATGCAGATGGGCAAATGAAAGAGCTCCAGGATCAGCTCGAAGCAGAACAGTATTTCTCAACCCTTTATAAAACACAAGTTAGGGAGCTTAAAGAAGAATGTGAAGAAAAGACCAAACTTGGTAAAGAATTGCAGCAGAAGAAACAGGAATTACAGGATGAACGGGACTCTTTGGCTGCCCAACTGGAGATCACCTTGACCAAAGCAGATTCTGAGCAACTGGCTCGTTCAATTGCTGAAGAACAATATTCTGATTTGGAAAAAGAGAAGATCATGAAAGAGCTGGAGATCAAAGAGATGATGGCTAGACACAAACAGGAACTTACGGAAAAAGATGCTACAATTGCTTCT	361	0	0	0	0	0	1	1	0	0	2	0	0	0	0	0	0	0	0	0	0	0	0	0	0	0	0	0	0	0	0	0	119.432	88.2379	0	0	357.59	0
chr4|53414614|53428183|+	chr4	53414614	53428183	+	circRNA	FIP1L1	NM_030917	3	11,12,13	108,94,157	AAACAGCACTTCTTCTCAGTCTCAGACAAGTACTGCCTCCAGAAAAGCCAATTCAAGCGTTGGGAAGTGGCAGGATCGATATGGGAGGGCCGAATCACCTGATCTAAGGAGATTACCTGGGGCAATTGATGTTATCGGTCAGACTATAACTATCAGCCGAGTAGAAGGCAGGCGACGGGCAAATGAGAACAGCAACATACAGGTCCTTTCTGAAAGATCTGCTACTGAAGTAGACAACAATTTTAGCAAACCACCTCCGTTTTTCCCTCCAGGAGctcctcccactcaccttccacctcctccatttcttccacctcctccGACTGTCAGCACTGCTCCACCTCTGATTCCACCACCGG	359	0	0	0	0	0	0	3	1	2	0	1	2	0	0	2	1	0	0	1	1	0	2	0	5	1	3	0	0	0	0	0	0	264.714	161.421	268.204	0	202.47
chr4|119217549|119256523|+	chr4	119217549	119256523	+	circRNA	USP53	NM_019050	6	3,4,5,6,7,8	124,686,93,135,114,83	atgcttgggatttgctttacattctaagtggatttggagaagagacaataaagaataagcagtcaattctataatatatttagaaggagaaaagtgccaaggaggaatgaaaaagtagaacaagATTTGCTTTGAGGTCACATTGATATGAAATATGGAGTCACCTTTTATAACTTCACCTGGGAAAGAGAGAGAAAACTTTCTTGTTAAAAAAACATAAGGAAAACAAACAACCAAAGGAATCATGCCAAATGCCAACTCTACATCTTTTTGTATTATTAACATATTTTATGCATCAAGACAAATGGCTTATGCATTAAAGGGGATGATTCGTTCATCAGTATTTTTAGCCATTAAAAAAAATCGTTTTCATATTAACCTTATACAGCTCCCATAAAA…	1235	0	0	0	1	0	0	1	0	2	0	0	1	0	0	1	0	0	0	0	0	0	0	0	0	0	0	0	0	0	216.638	0	0	88.2379	0	268.204	0	0
chr2|178652457|178664537|-	chr2	178652457	178664537	-	circRNA	TTN	ENST00000589042.5	35	202,201,200,199,198,197,196,195,194,193,192,191,190,189,188,187,186,185,184,183,182,181,180,179,178,177,176,175,174,173,172,171,170,169,168	84,84,84,84,84,81,81,81,84,84,90,84,84,84,81,81,81,84,84,90,84,84,84,81,81,81,84,84,90,84,84,84,84,84,78	TGCCGGAGGCTCTCAGAGAAGTTGTCCCGGAAAAGAAAGTGCATCCTCCCCAAAGGGCTGAAGTTGTACCTGTCAAAGTGCACGAAGCTCCCAAAGAGATTATCCCTGAAAAGAAAGTGTCGGTGGTGCCTCCTAAAAAGCCTGAAGTCCCACCTGTTAAAGTGCCAGAAGCTTCCAAAGAGGTTATCCGCGAAGAGAAAGTGCCCTTGGCTCCTCCTAAAGAGCCTGAAGTCCCACCTGTTAAAGTACCAGAGCCTCCCAAAGAAGTAGTTCCTGAAAAGAAAGCGCCAGTGGCTCCTCCTAAAGAGCCTGAAGTCCCACCTGTTAAAGTGCCTGAGGCTCCCAAAGAAGTTGTTCCTGAAAAGAAAGTGCCAGTGCCTCCTCCTAAAAAGCCTGAAG…	2925	0	0	0	0	0	1	0	0	0	1	0	0	0	0	1	0	0	0	1	3	2	0	1	0	0	0	0	0	0	0	0	119.432	0	0	0	178.795	0
chr2|178647380|178669675|-	chr2	178647380	178669675	-	circRNA	TTN	ENST00000589042.5	57	214,213,212,211,210,209,208,207,206,205,204,203,202,201,200,199,198,197,196,195,194,193,192,191,190,189,188,187,186,185,184,183,182,181,180,179,178,177,176,175,174,173,172,171,170,169,168,167,166,165,164,163,162,161,160,159,158	84,84,78,78,108,84,78,84,84,84,84,84,84,84,84,84,84,81,81,81,84,84,90,84,84,84,81,81,81,84,84,90,84,84,84,81,81,81,84,84,90,84,84,84,84,84,78,84,75,84,84,78,84,84,84,75,84	CACCCGAAGTACCCAAGAAAATTGTCCCAGAAGAAAAAGTTCGTGAAGCTGTTCTGAAAAAGCCTGAAGTTCCACCAGCTAAAGTTCCTGGGATGCCTAAGAAAAGTGTTCAAGAAGAAAAATCACCTATTGTTATTTCTGAAGACACAGAGATGTACATTTATGAAGCATCTGAAGAAGCAGTCCTAGAAGAAAAAGTACTTGTGACTCAACCTCAAAAGACAAAACCCAAACTAGCAAAAGTGCCTGAGCCACCCAAGAAAGTTGTTCCAGAAGACAAAATATATGTGACTATTCCTAAAAAGAGAGAAACACCAGCAACTAAAGAACCTGATACAACCAGAGGCATTTTTCCAGAGGTGGAGCCACCTGAGGCTATTCCTGAAATTCCAGAACATC…	4755	3	0	0	0	0	0	0	0	1	0	1	0	0	0	0	0	0	0	0	0	0	0	0	0	0	0	578.146	0	0	0	0	0	0	0	134.102	0	202.47
chr20|2923206|2965202|+	chr20	2923206	2965202	+	circRNA	PTPRA	ENST00000380393.7	4	6,7,8,9	79,43,79,342	GTGACACAACTAAAAAAAAACAAAGGTATTTATGGAATTCCACTGAGTGGTAATGGATGATGCAGTTCAAATAACTAAGGACACATGTTCAAAGAGCATAATTAACTTTTTAAAAGAAGCTAATAAGCATGGATTCCTGGTTCATTCTTGTTCTGCTCGGCAGTGGTCTGATATGTGTCAGTGCCAACAATGCTACCACAGTTGCACCTTCTGTAGGAATTACAAGATTAATTAACTCATCAACGGCAGAACCAGTTAAAGAAGAGGCCAAAACTTCAAATCCAACTTCTTCACTAACTTCTCTTTCTGTGGCACCAACATTCAGCCCAAATATAACTCTGGGACCCACCTATTTAACCACTGTCAATTCTTCAGACTCTGACAATGGGACCACAAGAA…	543	0	0	0	0	0	0	1	0	0	0	0	0	0	0	1	1	3	0	0	0	0	0	0	0	0	0	0	0	0	0	0	0	88.2379	0	0	0	0
chr6|133461113|133506195|+	chr6	133461113	133506195	+	circRNA	EYA4	ENST00000452339.6	8	6,7,8,9,10,11,12,13	67,143,144,80,166,137,84,90	TAATTACAAGTAGTGGCTACAGCCCCAGATCAGCACATCAGTATTCCCCACAGCTGTATCCTTCCAAGCCCTATCCACACATTCTTTCTACACCAGCAGCTCAAACAATGTCTGCCTATGCAGGCCAGACTCAGTATTCGGGGATGCAGCAGCCAGCCGTCTACACAGCCTACTCACAGACAGGACAGCCCTACAGCTTGCCCACTTACGATTTGGGTGTGATGTTGCCAGCCATCAAGACAGAGAGTGGACTTTCCCAAACTCAGTCCCCATTACAGAGTGGCTGCCTCAGTTACAGCCCAGGGTTCTCTACCCCACAGCCAGGCCAGACACCTTATTCTTACCAAATGCCAGGTTCTAGTTTTGCACCATCATCTACTATTTATGCAAATAATTCAG…	911	0	0	0	0	3	0	1	1	0	0	0	0	0	0	0	0	0	0	0	0	0	0	0	0	0	0	0	0	0	0	422.773	0	88.2379	161.421	0	0	0
chr11|117244444|117246948|+	chr11	117244444	117246948	+	circRNA	RNF214	ENST00000300650.8	2	5,6	141,140	GATAAAATGATGACAGAGAGAACCCTGTTGAAAGAGCGTTACCAGGAGGTCCTGGACAAACAGAGGCAAGTGGAGAATCAGCTCCAAGTGCAATTAAAGCAGCTTCAGCAAAGGAGAGAAGAGGAAATGAAGAATCACCAGGAGATATTAAAGGCTATTCAGGATGTGACAATAAAGCGGgaagaaacaaagaagaagatagagaaagagaagaaggagTTTTTGCAGAAGGAGCAGGATCTGAAAGCTGAAATTGAGAAGCTTTGTGAGAAGGGCAGAAG	281	0	5	0	0	1	0	0	2	0	0	3	0	0	0	1	0	0	0	0	0	2	0	0	0	0	0	0	631.393	0	0	140.924	0	0	322.841	0	0	607.41
chr11|77698486|77702495|-	chr11	77698486	77702495	-	circRNA	RSF1	ENST00000308488.10	2	7,6	207,1775	AGGAACAGAAAGAAAGTGAAAAGATGAAAAGTGAGGAGCAGCCTATGGATTTAGAAAACCGTTCTACAGCCAATGTTCTAGAAGAGACTACTGTGAAAAAAGAAAAAGAAGATGAAAAGGAACTTGTGAAACTGCCAGTCATAGTGAAGCTAGAAAAACCTTTGCCAGAAAATGAAGAAAAAAAGATTATCAAAGAAGAAAGTGATTCCTTCAAGGAAAATGTCAAACCCATTAAAGTTGAGGTGAAGGAATGTAGAGCAGATCCTAAAGATACCAAAAGTAGCATGGAGAAGCCAGTGGCACAGGAGCCTGAAAGGATCGAATTTGGTGGCAATATTAAATCTTCTCACGAAATTACTGAGAAATCTACTGAAGAAACTGAGAAACTTAAAAATGACC…	1982	3	9	0	1	5	10	8	7	5	1	3	5	0	8	3	1	1	3	4	10	11	4	7	3	4	11	578.146	1136.51	0	216.638	704.622	1194.32	705.903	1129.94	670.511	178.795	607.41
chr7|91992884|92003235|+	chr7	91992884	92003235	+	circRNA	AKAP9	NM_147185	4	5,6,7,8	171,156,198,2388	GAAGAAGAATTTGGTGTTGATGATTCTTATTCTGAACAAGGAGCACAAGACAGTCCGACTCATCTAGAGATGATGGAAAGTGAGTTGGCTGGGAAGCAGCATGAGATTGAAGAGCTAAACAGAGAGCTGGAAGAAATGAGGGTTACCTATGGGACTGAAGGACTGCAGCAGTTACAAGAATTTGAAGCTGCCATTAAACAAAGAGATGGCATTATAACCCAGCTCACTGCTAATTTACAACAAGCAAGAAGAGAAAAGGATGAGACAATGAGAGAATTTTTAGAGTTGACAGAACAGAGTCAAAAATTACAGATTCAATTTCAGCAATTACAGGCTAGTGAAACTCTGAGAAACAGCACTCATAGTAGCACAGCTGCAGACTTACTACAAGCCAAACAA…	2913	0	0	0	1	0	9	2	1	1	0	2	0	0	0	1	0	0	0	0	0	3	0	0	0	0	0	0	0	0	216.638	0	1074.88	176.476	161.421	134.102	0	404.94
chr2|178674313|178678497|-	chr2	178674313	178678497	-	circRNA	TTN	ENST00000342992.10	6	146,145,144,143,142,141	96,75,75,297,84,84	TGCCAGAGGTACCCAAGAAGCCTGTGCCTGAGAAGAAGGTGCCAGTTCCTGCTCCTAAGAAAGTGGAGGCTCCACCTGCAAAAGTGCCAGAGGTGCCCAAGAAGCTCATCCCAGAAGAAAAGAAACCAACACCTGTTCCGAAAAAAGTGGAAGCACCACCACCCAAAGTGCCAAAGAAACGTGAACCAGTTCCAGTTCCTGTAGCTCTACCTCAGGAAGAGGAAGTTCTATTTGAAGAAGAAATTGTTCCTGAAGAGGAAGTTCTACCTGAGGAAGAGGAAGTTCTACCTGAGGAAGAGGAAGTTCTACCTGAAGAAGAGGAAGTTCTACCTGAAGAAGAGGAAATTCCACCTGAGGAAGAGGAAGTTCCTCCCGAAGAAGAATATGTACCTGAGGAAG…	711	0	0	0	0	0	0	0	0	0	1	0	0	0	0	0	1	0	0	0	0	0	0	2	7	0	0	0	0	0	0	0	0	0	0	0	178.795	0
chr19|35754871|35755014|+	chr19	35754871	35755014	+	ciRNA	AC002398.2	ENST00000587767.1	1	1	143	GTGTCCAAGAGTTGGGGCAGTCGAAAAAGGGTTCCAGAGTCTGGTGTGGCTGGCTGGGGTTTCACGGCAGAAAATGGGCTGGAGGGGGCAGTTGTAGACTGTCTGGTTGCAGGGGAAGGATCGGGTCTTGGGAACCAGGCCTG	143	1	0	0	0	0	0	1	3	4	0	1	3	8	0	0	0	0	0	1	0	2	1	1	0	1	0	192.715	0	0	0	0	0	88.2379	484.262	536.409	0	202.47
chr15|68086305|68146700|+	chr15	68086305	68146700	+	circRNA	PIAS1	NM_016166	5	2,3,4,5,6	445,85,48,91,135	CAAATGGTTATGAGCCTTAGAGTTTCTGAACTCCAAGTACTGTTGGGCTACGCCGGGAGAAACAAGCACGGACGCAAACACGAACTTCTCACAAAAGCCCTGCATTTGCTAAAGGCTGGCTGTAGTCCTGCTGTGCAAATGAAAATTAAGGAACTCTATAGGCGGCGGTTCCCACAGAAAATCATGACGCCTGCAGACTTGTCCATCCCCAACGTACATTCAAGTCCTATGCCAGCAACTTTGTCTCCATCTACCATTCCACAACTCACTTACGATGGTCACCCTGCATCATCGCCATTACTCCCTGTTTCTCTTCTGGGACCTAAACATGAACTGGAACTCCCACATCTTACATCAGCTCTTCACCCAGTCCATCCGGATATAAAACTTCAAAAATTA…	804	0	0	0	1	0	0	3	0	0	0	3	0	5	0	0	0	0	0	0	1	0	0	1	0	0	0	0	0	0	216.638	0	0	264.714	0	0	0	607.41
chr2|178639698|178647144|-	chr2	178639698	178647144	-	circRNA	TTN	ENST00000589042.5	9	223,222,221,220,219,218,217,216,215	90,63,90,75,81,69,111,75,81	TTGAAGAGACTCCTGAGGAAATAATATATGAAGAAAAAGCATCTATAACCATTGGTAGAAAAGAGACTCCCCCTGTTGAAGAACGTGAAATTGAAAAGTATATTAAACCTGAAGAGCCCGAACCTGAACCACAGCCTGAAGAAATACCAGTAAAAGAACCTGAACCTGAAAAGGTTATTGAGAAGCCAAAACTCAAACCAAGACCCCCACCTCCTCCACCTGCTCCACCTAAGGAAGATGTGAAGGAGAAAATATTCCAACTTAAAGCTATTCCAAAGAAGAAAGTTCCTGAAAAACCTCAGGTTCCAGAAAAAGTGGAGCTTACACCTCTGAAAGTGCCTGGAGGTGAAAAGAAAGTTCGCAAATTACTTCCGGAACGTAAACCTGAACCAAAGGAAG…	735	0	0	0	1	0	0	1	1	0	2	0	0	0	0	0	0	0	0	0	0	0	0	1	0	0	0	0	0	0	216.638	0	0	88.2379	161.421	0	357.59	0
chr18|58939444|58953799|+	chr18	58939444	58953799	+	circRNA	ZNF532	ENST00000336078.8	3	6,7,8	177,163,282	ATGTGTGCATTGCAATGTTGTGTACTCTGATGTGGCTGCTCTGAAGTCTCACATTCAAGGTTCTCACTGTGAAGTCTTCTACAAGTGTCCTATTTGTCCAATGGCGTTTAAGTCTGCCCCAAGCACACATTCCCACGCCTACACACAGCATCCTGGCATCAAGATAGGAGAACCAAAAATAATATATAAGTGTTCCATGTGCGACACTGTGTTCACCCTGCAAACCTTGCTGTATCGCCACTTTGACCAACACATTGAAAACCAGAAGGTGTCTGTTTTCAAGTGTCCAGACTGTTCTCTTTTATATGCACAGAAGCAACTTATGATGGACCATATCAAGTCTATGCATGGAACATTGAAAAGTATTGAAGGGCCTCCAAACTTGGGTATAAACTTGCC…	622	0	0	0	0	0	0	0	0	0	0	0	0	0	0	0	0	0	0	0	1	0	0	0	0	3	6	0	0	0	0	0	0	0	0	0	0	0
chr5|179709872|179720560|+	chr5	179709872	179720560	+	circRNA	CANX	ENST00000504734.5	4	7,8,9,10	193,190,114,157	GATCAGTTCCATGACAAGACCCCTTATACGATTATGTTTGGTCCAGATAAATGTGGAGAGGACTATAAACTGCACTTCATCTTCCGACACAAAAACCCCAAAACGGGTATCTATGAAGAAAAACATGCTAAGAGGCCAGATGCAGATCTGAAGACCTATTTTACTGATAAGAAAACACATCTTTACACACTAATCTTGAATCCAGATAATAGTTTTGAAATACTGGTTGACCAATCTGTGGTGAATAGTGGAAATCTGCTCAATGACATGACTCCTCCTGTAAATCCTTCACGTGAAATTGAGGACCCAGAAGACCGGAAGCCCGAGGATTGGGATGAAAGACCAAAAATCCCAGATCCAGAAGCTGTCAAGCCAGATGACTGGGATGAAGATGCCCCT…	654	0	0	0	0	0	0	0	0	0	0	0	0	0	0	0	1	0	0	1	0	1	0	0	0	0	0	0	0	0	0	0	0	0	0	0	0	0
chr1|168038370|168045227|+	chr1	168038370	168045227	+	circRNA	DCAF6	NM_001349774	4	12,13,14,15	118,116,87,328	ATAACAATAATGAAAAGCTGAGCCCCAAACCAGGGACAGGTGAACCAGTTTTAAGTTTGCACTACAGCACAGAAGGAACAACTACAAGCACAATAAAACTGAACTTTACAGATGAATGGAGCAGTATAGCATCAAGTTCTAGAGGAATTGGGAGCCATTGCAAATCTGAGGGTCAGGAGGAATCTTTCGTCCCACAGAGCTCAGTGCAACCACCAGAAGGAGACAGTGAAACAAAAGCTCCTGAAGAATCATCAGAGGATGTGACAAAATATCAGGAAGGAGTATCTGCAGAAAACCCAGTTGAGAACCATATCAATATAACACAATCAGATAAGTTCACAGCCAAGCCATTGGATTCCAACTCAGGAGAAAGAAATGACCTCAATCTTGATCGCTCTT…	649	0	0	0	0	0	1	2	0	0	0	0	0	0	0	0	1	0	0	2	0	0	2	1	0	0	0	0	0	0	0	0	119.432	176.476	0	0	0	0
chr2|178685252|178689373|-	chr2	178685252	178689373	-	circRNA	TTN	ENST00000342992.10	6	126,125,124,123,122,121	78,81,114,102,84,84	TGCCAGAAATACCAAAGAAGAAAGTTCCTGAAGAAAGGAAACCTGTTCCTCGGAAGGAGGAAGAAGTTCCACCACCACCAAAAGTGCCAGCTCTGCCTAAGAAACCCGTCCCAGAGGAGAAAGTTGCAGTGCCAGTTCCTGTCGCTAAGAAAGCTCCTCCTCCCCGAGCTGAAGTCTCTAAGAAAACTGTTGTAGAAGAAAAGAGATTTGTTGCTGAAGAAAAACTATCCTTCGCAGTTCCTCAAAGAGTGGAAGTCACGCGGCACGAAGTATCTGCAGAGGAGGAATGGAGTTACTCAGAAGAGGAGGAAGGTGTGTCCATTTCAGTTTATAGagaagaagaaagagaggaggaggaagaagcagaGGTTACAGAATATGAAGTGATGGAAGAGCCTG…	543	1	0	0	0	5	4	4	3	1	1	1	2	0	0	2	0	0	0	5	0	1	0	0	3	0	0	192.715	0	0	0	704.622	477.726	352.952	484.262	134.102	178.795	202.47
chr1|35381258|35389082|+	chr1	35381258	35389082	+	circRNA	ZMYM4	NM_001350138	7	9,10,11,12,13,14,15	175,213,151,116,276,151,173	AGACATTTTAAATCCAAAGGATGTGATCAGTGCCCAGTTTGAAAACACCACCACTAGTAAAGATTTTTGCAGTCAGTCATGTTTGTCAACATATGAACTGAAAAAAAAACCTATTGTTACCATAAATACAAATAGTATTTCAACCAAATGCAGCATGTGTCAGAAGAATGCTGTTATTCGACATGAAGTTAATTACCAGAATGTGGTCCATAAACTTTGCAGTGATGCCTGCTTCTCTAAGTTTCGTTCTGCTAACAACCTCACCATGAACTGTTGTGAGAACTGTGGGGGTTACTGTTACAGTGGGTCGGGACAATGCCACATGCTTCAGATAGAGGGACAGTCTAAGAAGTTTTGTAGTTCATCGTGTATCACGGCATACAAGCAGAAATCAGCCAA…	1255	0	0	0	0	0	0	0	0	0	0	0	0	0	0	1	0	3	0	0	0	0	0	0	0	0	1	0	0	0	0	0	0	0	0	0	0	0
chr6|82214226|82214829|-	chr6	82214226	82214829	-	circRNA	IBTK	ENST00000306270.11	1	12	603	CCTTTATGAAATTCCAGCTGTGTCCTCATCATCCTTTTTTGAAGAGTTTGGCAAACTGTTGAGGGAAGCAGATGAAATGGACAGCATTCATGATGTGACATTTCAAGTTGGCAATAGACTCTTCCCTGCACATAAATATATTTTGGCAGTGCATTCTGATTTTTTTCAGAAATTGTTTCTTTCAGATGGTAATACTTCAGAATTTACAGATATTTACCAGAAAGATGAAGATTCTGCAGGGTGCCATCTCTTTGTGGTAGAGAAGGTTCATCCTGACATGTTTGAATACCTTTTACAATTTATATACACAGATACTTGTGACTTTTTAACTCATGGCTTCAAACCAAGAATACACTTAAACAAAAACCCAGAAGAATATCAGGGAACTCTGAATTCTCA…	603	7	34	0	20	16	19	31	21	10	13	12	21	16	25	25	4	8	0	8	12	14	9	4	1	11	7	1349.01	4293.47	0	4332.76	2254.79	2269.2	2735.37	3389.83	1341.02	2324.33	2429.64
chr2|178689289|178692099|-	chr2	178689289	178692099	-	circRNA	TTN	ENST00000342992.10	4	121,120,119,118	84,81,84,84	TTCCTGAGGTTCCCAAGAAACCCGTGCCAGAGGAGAAAAAGCCAGTTCCTGTGCCTAAGAAGGAACCTGCTGCTCCCCCAAAAGTCCCAGAGGTGCCAAAGAAACCTGTCCCTGAAGAAAAGATTCCCGTTCCTGTTGCAAAGAAAAAGGAAGCTCCCCCAGCTAAAGTTCCTGAAGTACAGAAGGGAGTTGTGACAGAAGAAAAAATAACCATTGTAACTCAAAGAGAGGAATCTCCACCACCAGCAGTGCCAGAAATACCAAAGAAGAAAGTTCCTGAAGAAAGGAAACCTGTTCCTCGGAAGGAGGAAGAAGTTCCACCACCACCAAAAG	333	2	2	0	2	3	2	3	2	8	4	6	4	6	0	4	1	5	5	8	8	12	2	10	47	1	3	385.431	252.557	0	433.276	422.773	238.863	264.714	322.841	1072.82	715.18	1214.82
chr5|43161248|43161931|+	chr5	43161248	43161931	+	circRNA	ZNF131	NM_001330704	2	5,6	365,223	GAACAAAGAAAACTCAGCTCCCTTAGAGGAAAATACCACAGGAAAAAATGAGGCCAAAAAAAGGAAGATTGCAGAAACTTCAAATGTTATCACTGAGTCATTGCCATCTGCAGAATCAGAACCTGTTGAAATTGAGGTAGAGATTGCCGAAGGCACCATTGAAGTGGAAGATGAAGGCATCGAAACATTAGAGGAAGTGGCTTCTGCCAAGCAGTCCGTAAAGTACATACAGAGCACAGGTTCCTCTGATGATTCTGCTCTAGCACTGTTGGCAGATATTACCAGCAAGTACCGTCAAGGTGACAGAAAAGGGCAGATTAAAGAAGATGGCTGTCCATCTGACCCCACGAGCAAACAGGTAGAAGGAGCACATGAAATCACACTCCACTGAGAGTTTCA…	588	0	0	0	0	0	2	0	0	0	2	0	0	0	0	2	0	0	0	0	1	2	3	0	0	1	2	0	0	0	0	0	238.863	0	0	0	357.59	0
chr1|13773077|13782831|+	chr1	13773077	13782831	+	circRNA	PRDM2	ENST00000311066.9	2	7,8	111,4414	GGAAGAAAAAATCCCAGGAAAATAAAAACAAAGGAAACAAAATCCAAGACATACAACTGAAGACAAGTGAGCCAGATTTCACCTCTGCAAATATGAGAGATTCTGCAGAAGGTCCTAAAGAAGACGAAGAGAAGCCTTCAGCCTCAGCACTTGAGCAGCCGGCCACCCTCCAGGAGGTGGCCAGTCAGGAGGTGCCTCCAGAACTAGCAACCCCTGCCCCTGCCTGGGAGCCACAGCCAGAACCAGACGAGCGATTAGAAGCGGCAGCTTGTGAGGTGAATGATTTgggggaagaggaggaggaggaagaggaggaggatgaagaagaagaagaagatgatgatgatgatgagttggaagacgagggggaagaagaAGCCAGCATGCCAAATGAAAATT…	4525	0	0	0	0	0	1	0	0	0	1	0	0	0	0	0	0	0	0	0	1	0	2	0	5	0	2	0	0	0	0	0	119.432	0	0	0	178.795	0
chr10|34359146|34384254|-	chr10	34359146	34384254	-	circRNA	PARD3	ENST00000545260.5	6	12,11,10,9,8,7	171,189,129,140,383,126	AACCCTGGGGTTATTAGTAAAACGATTGGAGAAAGGTGGTAAAGCTGAACATGAAAATCTTTTTCGTGAGAATGATTGCATTGTCAGGATTAATGATGGCGACCTTCGAAATAGAAGATTTGAACAAGCACAACATATGTTTCGCCAAGCCATGCGTACACCCATCATTTGGTTCCATGTGGTTCCTGCAGCAAATAAAGAGCAGTATGAACAACTATCCCAAAGTGAGAAGAACAATTACTATTCAAGCCGTTTTAGCCCTGACAGCCAGTATATTGACAACAGGAGTGTGAACAGTGCAGGGCTTCACACGGTGCAGAGAGCACCCCGACTGAACCACCCGCCTGAGCAGATAGACTCTCACTCAAGACTACCTCATAGCGCACACCCCTCGGGAAA…	1138	0	0	0	0	0	0	0	0	0	1	0	0	0	0	1	1	0	0	0	0	0	3	0	0	7	0	0	0	0	0	0	0	0	0	0	178.795	0
chr15|44328684|44380976|+	chr15	44328684	44380976	+	circRNA	CASC4	NM_138423	6	3,4,5,6,7,8	103,91,145,81,99,171	AGCAACTTGCTGAGCTTCGTCAGGAATTTCTTCGACAAGAAGACCAGCTTCAGGACTATAGGAAGAACAATACTTACCTTGTGAAGAGGTTAGAATATGAAAGTTTTCAGTGTGGACAGCAGATGAAGGAATTGAGAGCACAGCATGAAGAAAATATTAAAAAGTTAGCAGACCAGTTTTTAGAGGAACAAAAGCAAGAGACCCAAAAGATTCAATCAAATGATGGAAAGGAATTGGATATAAACAATCAAGTAGTACCTAAAAATATTCCAAAAGTAGCTGAGAATGTTGCAGATAAGAATGAAGAACCCTCAAGCAATCATATTCCACATGGGAAAGAACAAATCAAAAGAGGTGGTGATGCAGGGATGCCTGGAATAGAAGAGAATGACCTAGCAA…	690	0	0	0	0	1	0	0	0	0	0	0	0	0	0	1	0	0	0	0	0	1	1	0	0	0	2	0	0	0	0	140.924	0	0	0	0	0	0
chr2|178679338|178685598|-	chr2	178679338	178685598	-	circRNA	TTN	ENST00000342992.10	15	139,138,137,136,135,134,133,132,131,130,129,128,127,126,125	78,84,162,78,93,75,78,207,81,84,84,84,84,78,81	TGATGGAAGAGCCTGAGGAATATGTTGTGGAAGAAAAGCTGCACATTATTTCTAAGAGAGTGGAAGCTGAGCCAGCTGAAGTGACAGAGAGGCAGGAGAAGAAAATTGTACTGAAACCAAAAATTCCTGCTAAAATAGAGGAGCCTCCACCGGCTAAAGTTCCTGAAGCACCTAAGAAAATTGTGCCAGAAAAGAAAGTTCCTGCTCCAGTTCCTAAAAAGGAAAAGGTGCCCCCACCTAAAGTGCCAGAAGAGCCAAAGAAACCAGTTCCAGAAAAAAAGGTTCCTCCAAAAGTCATTAAGATGGAAGAACCTCTCCCAGCCAAAGTGACTGAGAGGCACATGCAAATTACCCAGGAAGAAAAAGTTCTTGTTGCTGTAACTAAAAAAGAGGCGCCTC…	1431	0	0	0	0	0	1	4	1	1	1	0	0	1	0	0	0	0	0	0	0	1	0	2	0	0	0	0	0	0	0	0	119.432	352.952	161.421	134.102	178.795	0
chr17|66053735|66070001|-	chr17	66053735	66070001	-	circRNA	CEP112	NM_001302891	4	10,9,8,7	144,119,100,87	CTGGACATGAAAACAAAAATGATGGAAGCTAAATTTCATGAAGAAAAGCTTAAACTGCAACAGAAACATGATGCTGATGTTCAGAAGATTTTAGAAAGAAAGAATAATGAAATAGAAGAACTGAAAACTTTATACAGGAGTAAACAACATGAAACTGAAGAGACTATTAGAAAGCTTGAAAAGAAAGTTCAGACACTGATACGTGACTGTCAAGTTATCAGAGAGACTAAAGAAGACCAGATTGCAGAGCTGAAAAAGATATGTGAACAAAGTACGGAATCTCTAAATAATGACTGGGAAAAAAAGCTTCACAATGCTGTAGCAGAAATGGAACAGGAAAAGTTTGATCTTCAAAAGCAACACACTGAAAACATTCAAGAATTGCTTGAGGATACAAAT…	450	0	0	0	1	1	1	0	2	0	0	0	0	0	0	0	0	0	0	0	0	0	1	0	0	0	0	0	0	0	216.638	140.924	119.432	0	322.841	0	0	0
chr15|29708558|29711000|-	chr15	29708558	29711000	-	circRNA	TJP1	NM_001355013	2	25,24	478,170	GGGAAAGCCTCCTGAAGCTGATGGTGTGGATAGATCATTTGGCGAGAAACGCTATGAACCCATCCAGGCCACTCCCCCTCCTCCTCCATTGCCCTCGCAGTATGCCCAGCCATCTCAGCCTGTCACCAGCGCGTCTCTCCACATACATTCTAAGGGAGCACATGGTGAAGGTAATTCAGTGTCATTGGATTTTCAGAATTCCTTAGTGTCCAAACCAGACCCACCTCCATCTCAGAATAAGCCAGCAACTTTCAGACCACCAAACCGAGAAGATACTGCTCAGGCAGCTTTCTATCCCCAGAAAAGTTTTCCAGATAAAGCCCCAGTTAATGGAACTGAACAGACTCAGAAAACAGTCACTCCAGCATACAATCGATTCACACCAAAACCATATACAAG…	648	0	0	0	0	0	0	0	2	1	0	1	0	1	0	0	0	1	0	0	0	0	0	0	0	0	0	0	0	0	0	0	0	0	322.841	134.102	0	202.47
chr7|158869854|158902595|+	chr7	158869854	158902595	+	circRNA	WDR60	NM_001350914	9	2,3,4,5,6,7,8,9,10	54,421,83,306,56,55,69,78,220	AGAAGAACCAAAGATGATACCTGGAAAGCAGATGACCTCAGAAAACATCTCTGGGCCATACAGTCAGGTGGTTCCAAGGAAGAAAGAAAGCACAGAGAGAAGAAGCTGCGTAAGGAGTCTGAGATGGACCTTCCTGAACATAAGGAGCCGAGGTGCAGGGATCCCGACCAGGATGCCAGGAGCAGAGACAGGGTGGCCGAAGTCCACACCGCTAAGGAGAGTCCTCGTGGGGAGAGGGACAGAGACAGACAGAGGGAGAGGAGAAGAGACGCAAAAGACCGGGAGAAAGAAAAGCTGAAGGAGAAACATCGAGAGGCAGAAAAGTCTCACAGCAGAGGAAAGGACAGGGAAAAAGAAAAAGACAGAAGGGCCCGGAAGGAAGAGCTCCGGCAGACCGTG…	1342	0	0	0	0	0	0	1	2	0	0	1	3	0	0	0	0	0	0	0	0	0	0	0	0	0	1	0	0	0	0	0	0	88.2379	322.841	0	0	202.47
chr6|158501677|158504178|+	chr6	158501677	158504178	+	circRNA	TULP4	NM_020245	1	13	2501	TGACAGGAGCATCTGGTGTCCCTGAGAACAGCCCACCTTGTACCGTGAACATCCCTATTGCACCGATCCACAGCTCGGCTCAGGCTATGTCCCCCACGCAGAGCATAGGGCTGGTGCAGTCCCTACTGGCCAATCAGAATGTGCAGCTAGATGTCCTGACCAACCAGACGACAGCTGTAGGGACAGCAGAACATGCAGGTGACAGTGCCACCCAGTACCCAGTCTCCAACCGGTACTCCAATCCTGGACAGGTGATTTTCGGAAGCGTGGAAATGGGCCGCATCATTCAGAACCCCCCTCCACTGTCCCTGCCTCCCCCGCCGCAGGGGCCCATGCAGCTGTCCACGGTGGGCCATGGAGACCGAGACCACGAACACCTGCAGAAGTCAGCCAAGGCCC…	2501	0	0	0	0	0	0	1	0	0	0	0	0	0	0	0	0	0	2	0	1	0	0	0	0	3	0	0	0	0	0	0	0	88.2379	0	0	0	0
chr2|178679598|178681450|-	chr2	178679598	178681450	-	circRNA	TTN	ENST00000342992.10	5	138,137,136,135,134	84,162,78,93,75	TGCTGAAGAAAGCTGTCCCTGAAGAAAAAGTACCAGTGCCCATTCCTAAGAAACTCAAACCTCCACCACCCAAAGTGCCTGAAGAACCAAAGAAAGTTTTTGAGGAAAAAATACGTATTTCAATTACCAAACGTGAAAAAGAGCAGGTGACTGAACCCGCTGCTAAAGTGCCCATGAAGCCCAAGAGGGTTGTCGCAGAAGAAAAAGTACCTGTCCCTAGAAAAGAAGTAGCACCACCTGTTAGAGTGCCAGAAGTGCCTAAAGAACTTGAACCAGAAGAGGTTGCCTTTGAAGAGGAAGTTGTAACCCATGTAGAAGAATATCTTGTAGAAGAAGAAGAAGAGTACATTCATGAAGAAGAGGAGTTCATAACTGAGGAAGAAGTGGTGCCAGTGATAC…	492	15	17	0	7	29	34	28	4	27	23	10	14	6	10	23	5	18	8	16	23	49	10	24	40	17	15	2890.73	2146.74	0	1516.46	4086.81	4060.67	2470.66	645.682	3620.76	4112.28	2024.7
chr17|62010549|62052705|-	chr17	62010549	62052705	-	circRNA	MED13	NM_005121	7	9,8,7,6,5,4,3	684,111,163,195,198,146,169	AAGAAGAAGATGGAGTGTGGGAGAATGGACTTTCCTATGAATGCCGTACTCTGCTTTTCAAAGCAGTTCACAATCTATTGGAACGGTGTTTAATGAACAGGAATTTTGTACGTATTGGCAAGTGGTTTGTAAAGCCTTATGAAAAAGATGAAAAACCTATAAATAAAAGTGAACACTTGTCCTGCTCCTTCACCTTTTTCTTGCATGGAGACAGCAATGTTTGTACCAGTGTGGAAATTAACCAACATCAACCTGTATACCTTCTCAGTGAAGAGCATATCACCCTTGCTCAACAGTCTAATAGCCCATTTCAAGTTATCTTATGCCCATTTGGACTAAATGGCACTCTCACAGGACAGGCATTCAAGATGTCTGATTCAGCTACAAAAAAATTAATTG…	1666	0	4	0	0	0	1	0	3	0	0	0	0	0	0	0	0	0	0	0	0	1	0	0	0	0	0	0	505.114	0	0	0	119.432	0	484.262	0	0	0
chr2|178669591|178670295|-	chr2	178669591	178670295	-	circRNA	TTN	ENST00000589042.5	2	158,157	84,78	TACCGGAGGTGCCTAAGAAAATTGTGGTAGAAGAAAAAGTACGTGTTCCTGAAGAGCCCAGAGTTCCACCAACTAAAGCACCCGAAGTACCCAAGAAAATTGTCCCAGAAGAAAAAGTTCGTGAAGCTGTTCTGAAAAAGCCTGAAGTTCCACCAGCTAAAG	162	7	0	0	0	0	0	0	0	4	7	2	0	3	0	2	1	0	10	6	3	11	0	11	4	9	0	1349.01	0	0	0	0	0	0	0	536.409	1251.56	404.94
chr7|92501506|92518255|-	chr7	92501506	92518255	-	circRNA	PEX1	ENST00000248633.8	12	15,14,13,12,11,10,9,8,7,6,5,4	167,190,155,171,97,133,83,104,124,120,767,115	GAGCTGCATGCTGTTTCCCTTGAACAACATCTTCTAGATCAAATTCGAATAGTTTTTCCAAAAGCCATTTTTCCTGTTTGGGTTGATCAACAAACGTACATATTTATCCAAATTGTTGCACTAATACCAGCTGCCTCTTATGGAAGGCTGGAAACTGACACCAAACTCCTTATTCAGCCAAAGACACGCCGAGCCAAAGAGAATACATTTTCAAAAGCTGATGCTGAATATAAAAAACTTCATAGTTATGGAAGAGACCAGAAAGGAATGATGAAAGAACTTCAAACCAAGCAACTTCAGTCAAATACTGTGGGAATCACTGAATCTAATGAAAACGAGTCAGAGATTCCAGTTGACTCATCATCAGTAGCAAGTTTATGGACTATGATAGGAAGCATT…	2226	0	0	0	1	0	0	1	0	0	0	0	0	0	0	0	1	0	2	0	0	0	0	0	0	3	0	0	0	0	216.638	0	0	88.2379	0	0	0	0
chr9|36351114|36357942|-	chr9	36351114	36357942	-	circRNA	RNF38	ENST00000259605.10	5	9,8,7,6,5	85,107,162,171,168	CTCCATCAAGGAACAGTCCCTGTTTCTTACACAGTAACAACAGTGGCACCACATGGGATTCCACTCTGCACAGGCCAGCACATCCCTGCTTGTAGTACACAGCAGGTCCCAGGATGCTCTGTGGTTTTCAGTGGACAGCACCTCCCTGTCTGTAGTGTGCCTCCTCCAATGCTTCAGGCATGTTCAGTTCAGCACTTACCAGTACCATATGCTGCATTCCCACCCCTTATTTCTAGTGATCCATTTCTTATACATCCTCCTCACCTTTCTCCCCATCATCCTCCTCATTTGCCACCACCAGGCCAGTTTGTCCCTTTCCAAACACAGCAATCACGATCGCCTCTGCAAAGGATAGAAAATGAAGTGGAACTCTTAGGAGAACATCTTCCAGTAGGAGGT…	693	0	0	0	0	0	0	0	0	0	0	0	0	0	2	0	0	0	0	1	1	0	0	0	0	0	0	0	0	0	0	0	0	0	0	0	0	0
chr7|155737529|155745602|+	chr7	155737529	155745602	+	circRNA	RBM33	NM_053043	5	10,11,12,13,14	133,344,312,288,642	GGCCCTCCAGAATTTCCACAGCATACACCTGGACCTGTTCCCAACAGTTTCAGCCAGCCCCCACGACTCCCTCTCCAGGACCAGTGGAGAGCCCCACCCCCGCCTCAGGATCGAGACCCTTTCTTCTTAGGAGTTTCAGGTGAACCAAGATTCCCGAGCCATCTTTTTCTGGAACAGCGAAGTCCCCCTCCACCACCACCGCCTCCTACCCTTCTTAACAGTAGCCATCCTGTTCCTACTCAGAGTCCTCTACCATTCACTCAGCCAGGACCAGCATTTAATCAGCAAGGACAGCAGCCAGTGTTCCCAAGAGAGCGGCCCGTACGACCAGCCTTGCAGCCTCCAGGTCCGGTGGGGATTCTGCACTTTAGCCAGCCTGGGTCGGCAACCACACGGCCC…	1719	0	0	0	0	0	0	0	0	2	0	3	2	0	0	0	0	0	0	0	0	0	0	1	0	0	0	0	0	0	0	0	0	0	0	268.204	0	607.41
chr2|73432197|73520016|+	chr2	73432197	73520016	+	circRNA	ALMS1	ENST00000484298.5	5	6,7,8,9,10	94,6108,134,1865,242	CCAACAAGAGAGTCGGAATATCACTCTTCAGATCTCAGAATGTTGAGGATGTCTCCTGACACTGTGCCAAAGGCTCCTAAACATTTAAAAGCAGGAGACACTTCTAAAGGAGGCATAGCTAAAGTTACTCAATCCAACTTGAAGTCAGGCATCACTACCACTCCTGTTGATTCAGACATTGGATCTCATTTATCCTTGTCCCTTGAGGACCTGTCTCAGTTGGCTGTAAGTTCTCCTCTAGAAACTACTACTGGTCAACACACTGATACTCTCAACCAAAAGACATTAGCAGATACTCATCTAACTGAAGAGACTCTGAAAGTCACAGCTATTCCTGAACCAGCTGACCAGAAGACTGCAACACCAACAGTACTCTCTAGTTCCCACTCACATAGGGGG…	8443	0	0	0	1	0	1	1	1	0	0	2	0	0	0	0	0	0	0	0	0	0	0	0	0	1	0	0	0	0	216.638	0	119.432	88.2379	161.421	0	0	404.94
chr2|151547428|151549740|-	chr2	151547428	151549740	-	circRNA	NEB	ENST00000409198.5	4	106,105,104,103	105,105,108,105	AATCTATACAAAACCAGCCTGCGCACCCTGCCCACTGGATATAGACTTCCAGGTGACACTCCTCACTTCAAACACATCAAGGACACCCGTTACATGAGCAGTTATTTCAAGTACAAAGAAGCCTATGAACACACCAAGGCATATGGGTATACACTTGGCCCCAAAGATGTTCCATTTGTCCACGTCCGGAGAGTCAACAATGTTACCAGCGAGAGACTGTATCGGGAATTGTACCACAAACTGAAAGACAAGATCCATACAACTCCCGATACCCCTGAGATCCGCCAAGTCAAGAAGACACAAGAGGCTGTCAGTGAGTTGATCTACAAATCAGACTTCTTCAAGATGCAGGGCCACATGATCTCTCTGCCATACACACCCCAAGTGATCCATTGCCGC…	423	0	1	0	0	0	2	1	0	0	0	0	0	0	0	0	1	0	0	0	0	1	0	2	2	3	0	0	126.279	0	0	0	238.863	88.2379	0	0	0	0
chr2|135645378|135680324|+	chr2	135645378	135680324	+	circRNA	R3HDM1	NM_001282799	5	13,14,15,16,17	149,303,124,155,152	GTCAGCCCTTCATAAACCCAGATGGGAGTCCAGTTGTGTATAATCCTCCTATGACTCAACAACCAGTTAGATCCCAAGTGCCTGGACCTCCACAGCCACCTCTGCCAGCCCCACCTCAACAACCAGCAGCTAATCACATTTTCTCACAGCAGGATAACCTAGGGTCTCAGTTTAGCCACATGAGTCTTGCTCGCCAGCCATCTGCTGATGGTTCTGACCCTCATGCCGCCATGTTCCAGTCCACTGTGGTTCTTCAGTCTCCACAGCAGTCTGGTTATATCATGAcagcagcccctccaccacatcctcctccaccgccaccaccaccacctcctcctcctcccctaccaccTGGGCAGCCAGTCCCTACTGCTGGATATCCTGCCTCTGGTCATCCTG…	883	0	0	0	0	0	1	2	0	0	2	3	2	1	0	0	0	0	0	0	0	1	1	0	0	0	2	0	0	0	0	0	119.432	176.476	0	0	357.59	607.41
chr15|41696074|41713496|+	chr15	41696074	41713496	+	circRNA	MGA	ENST00000545763.5	7	3,4,5,6,7,8,9	949,79,96,132,105,659,346	TCTTATTGCCAGCAGTTTTGAAGATGACTCCCGTGTAGCCTCACCGTTAGACCAGAACGGAAGCTTCAATGTTGTTATTAAAGAGGAACCTCTAGATGATTATGACTACGAACTTGGTGAGTGCCCAGAAGGGGTCACTGTGAAACAGGAAGAGACAGATGAAGAGACGGATGTATACTCAAACAGTGATGATGATCCTATACTAGAGAAACAGCTAAAGAGGCACAATAAAGTTGACAACCCAGAAGCTGACCATCTATCTTCTAAATGGCTTCCAAGCAGCCCATCAGGTGTTGCTAAAGCTAAAATGTTCAAATTAGACACTGGAAAGATGCCAGTAGTCTATCTGGAGCCCTGTGCTGTCACCAGAAGCACAGTTAAGATTTCTGAACTCCCCGA…	2366	0	0	0	0	1	0	0	0	0	0	1	0	0	0	1	0	0	1	0	1	0	0	1	0	2	0	0	0	0	0	140.924	0	0	0	0	0	202.47
chr2|178678124|178678208|-	chr2	178678124	178678208	-	circRNA	TTN	ENST00000342992.10	1	142	84	TGCCAGAGGTGCCCAAGAAGCTCATCCCAGAAGAAAAGAAACCAACACCTGTTCCGAAAAAAGTGGAAGCACCACCACCCAAAG	84	2	2	0	1	5	0	2	3	2	1	0	7	1	0	0	1	3	0	0	2	1	0	1	0	2	0	385.431	252.557	0	216.638	704.622	0	176.476	484.262	268.204	178.795	0
chr2|178683998|178688224|-	chr2	178683998	178688224	-	circRNA	TTN	ENST00000342992.10	7	130,129,128,127,126,125,124	84,84,84,84,78,81,114	TATCTGCAGAGGAGGAATGGAGTTACTCAGAAGAGGAGGAAGGTGTGTCCATTTCAGTTTATAGagaagaagaaagagaggaggaggaagaagcagaGGTTACAGAATATGAAGTGATGGAAGAGCCTGAGGAATATGTTGTGGAAGAAAAGCTGCACATTATTTCTAAGAGAGTGGAAGCTGAGCCAGCTGAAGTGACAGAGAGGCAGGAGAAGAAAATTGTACTGAAACCAAAAATTCCTGCTAAAATAGAGGAGCCTCCACCGGCTAAAGTTCCTGAAGCACCTAAGAAAATTGTGCCAGAAAAGAAAGTTCCTGCTCCAGTTCCTAAAAAGGAAAAGGTGCCCCCACCTAAAGTGCCAGAAGAGCCAAAGAAACCAGTTCCAGAAAAAAAGGTTC…	609	0	0	0	0	0	1	0	0	0	0	0	0	0	0	0	2	0	0	1	1	0	2	0	0	0	0	0	0	0	0	0	119.432	0	0	0	0	0
chr2|178649816|178654995|-	chr2	178649816	178654995	-	circRNA	TTN	ENST00000589042.5	22	211,210,209,208,207,206,205,204,203,202,201,200,199,198,197,196,195,194,193,192,191,190	78,108,84,78,84,84,84,84,84,84,84,84,84,84,81,81,81,84,84,90,84,84	TGCCTGAGGCTCCCAAAGAAGTTGTTCCTGAAAAGAAAGTGCCAGTGCCTCCTCCTAAAAAGCCTGAAGTGCCACCCACAAAAGTCCCAGAGGTGCCAAAGGCAGCTGTCCCAGAAAAGAAGGTGCCTGAAGCTATTCCTCCCAAACCGGAAAGTCCTCCCCCTGAAGTGCCTGAAGTGCTGCCACCGAAGGAAGTGGTCCCAGAAAAGAAAGTACCGGTGCCTCCTGCCAAAAAGCCAGAAGCTCCACCTCCTAAAGTTCCTGAAGCTCCTAAAGAAGTTGTACTTGAAAAGAAAGTATCTGTGGCTGTGCCCAAAAAACCGGAAGCCCCACGTGCAAAAGTGCCTGAAGCTGCTCAAGAAGTTGTCCCAGAAAAGAAAATTCCCAAGGCACCAATCA…	1857	1	0	0	0	0	0	0	0	0	0	1	1	0	0	0	0	0	0	0	0	1	0	0	0	0	0	192.715	0	0	0	0	0	0	0	0	0	202.47
chr2|178673632|178681171|-	chr2	178673632	178681171	-	circRNA	TTN	ENST00000342992.10	13	147,146,145,144,143,142,141,140,139,138,137,136,135	78,96,75,75,297,84,84,84,78,84,162,78,93	TGCCTGAAGAACCAAAGAAAGTTTTTGAGGAAAAAATACGTATTTCAATTACCAAACGTGAAAAAGAGCAGGTGACTGAACCCGCTGCTAAAGTGCCCATGAAGCCCAAGAGGGTTGTCGCAGAAGAAAAAGTACCTGTCCCTAGAAAAGAAGTAGCACCACCTGTTAGAGTGCCAGAAGTGCCTAAAGAACTTGAACCAGAAGAGGTTGCCTTTGAAGAGGAAGTTGTAACCCATGTAGAAGAATATCTTGTAGAAGAAGAAGAAGAGTACATTCATGAAGAAGAGGAGTTCATAACTGAGGAAGAAGTGGTGCCAGTGATACCAGTCAAAGTGCCTGAGGTACCCAGGAAACCTGTTCcagaagagaagaaacctgttcctgttcccaagaagaagG…	1368	0	1	0	0	2	0	0	2	0	0	0	0	0	0	0	0	0	0	0	0	1	0	0	0	0	0	0	126.279	0	0	281.849	0	0	322.841	0	0	0
chr17|67945408|67964404|+	chr17	67945408	67964404	+	circRNA	BPTF	NM_004459	5	23,24,25,26,27	488,83,226,335,193	GTACAGGTGAACAAAGGCAGAGTAAACTGTCACCCCAGATGCAGGTACATCAAGACAAAACCCTGCCACCAGCTCAGTCATCAAGTGTGGGTCCAGCAGAAGcccagccacagactgctcagccttcagctcagccccagccccaaacccagccccagtccccagctcagccTGAAGTTCAGACTCAGCCTGAAGTTCAGACCCAAACAACTGTTTCATCCCATGTCCCTTCTGAAGCACAACCCACCCACGCACAGTCATCCAAGCCCCAAGTTGCAGCACAGTCTCAGCCTCAAAGTAATGTCCAAGGACAGTCTCCTGTTCGTGTCCAAAGTCCATCACAGACTCGAATACGTCCATCAACTCCATCCCAACTGTCTCCTGGACAACAATCCCAGG…	1325	0	0	0	0	2	1	2	1	4	1	0	1	0	0	0	0	5	0	2	0	2	3	1	0	3	5	0	0	0	0	281.849	119.432	176.476	161.421	536.409	178.795	0
chr17|4282797|4296814|-	chr17	4282797	4296814	-	circRNA	UBE2G1	NM_003342	3	5,4,3	124,179,98	TGAAGGTGGTGTTTTTAAGGCTCATCTTACTTTCCCAAAAGATTATCCCCTCCGACCTCCTAAAATGAAATTCATTACAGAAATCTGGCACCCAAATGTTGATAAAAATGGTGATGTGTGCATTTCTATTCTTCATGAGCCTGGGGAAGATAAGTATGGTTATGAAAAGCCAGAGGAACGCTGGCTCCCTATCCACACTGTGGAAACCATCATGATTAGTGTCATTTCTATGCTGGCAGACCCTAATGGAGACTCACCTGCTAATGTTGATGCTGCGAAAGAATGGAGGGAAGATAGAAATGGAGAATTTAAAAGAAAAGTTGCCCGCTGTGTAAGAAAAAGCCAAGAGACTGCTTTTGAGTGACATTTATTTAGCAGCTAGTAACTTCACTTATTTCA…	401	0	0	0	0	3	0	0	4	1	0	0	0	0	0	0	0	0	0	0	0	1	0	0	0	0	0	0	0	0	0	422.773	0	0	645.682	134.102	0	0
chr19|35754871|35754952|+	chr19	35754871	35754952	+	ciRNA	AC002398.2	ENST00000587767.1	1	1	81	GTGTCCAAGAGTTGGGGCAGTCGAAAAAGGGTTCCAGAGTCTGGTGTGGCTGGCTGGGGTTTCACGGCAGAAAATGGGCTG	81	0	0	0	0	0	0	1	0	0	0	1	2	1	0	0	0	0	0	0	0	0	0	0	0	0	1	0	0	0	0	0	0	88.2379	0	0	0	202.47
chr2|61325374|61350693|-	chr2	61325374	61350693	-	circRNA	USP34	ENST00000398571.6	11	21,20,19,18,17,16,15,14,13,12,11	83,96,90,128,116,215,611,131,36,130,126	TTGAAACATTGTAGTCGGTATATACATGACTTATTTCCTTCACTCATCAAGAATTTGGATCCCGTACCACTTAGACATCTACTTAATCTGGTCTCAGCTCTTGAGCCAAGTGTTCATACTGAACAGACACTGTACTTGGCATCCATGTTAATTAAAGCACTGTGGAATAACGCACTAGCAGCTAAGGCTCAGTTATCTAAACAGAGTTCTTTTGCATCTTTATTAAATACTAATATTCCCATTGGAAATAAGAAAGAGGAAGAAGAGCTTAGAAGAACAGCTCCATCACCTTGGTCACCTGCAGCTAGTCCTCAAAGCAGTGATAATAGCGATACACATCAAAGTGGAGGTAGTGACATTGAAATGGATGAGCAACTTATTAATAGAACCAAACATGTG…	1762	0	0	0	2	0	3	0	0	0	1	2	0	1	0	3	0	0	0	0	0	0	0	0	0	0	0	0	0	0	433.276	0	358.295	0	0	0	178.795	404.94
chr9|107300140|107306647|+	chr9	107300140	107306647	+	circRNA	RAD23B	NM_002874	3	2,3,4	82,80,269	GTGAAAGCACTGAAAGAGAAGATTGAATCTGAAAAGGGGAAAGATGCCTTTCCAGTAGCAGGTCAAAAATTAATTTATGCAGGCAAAATCCTCAATGATGATACTGCTCTCAAAGAATATAAAATTGATGAGAAAAACTTTGTGGTGGTTATGGTGACCAAACCCAAAGCAGTGTCCACACCAGCACCAGCTACAACTCAGCAGTCAGCTCCTGCCAGCACTACAGCAGTTACTTCCTCCACCACCACAACTGTGGCTCAGGCTCCAACCCCTGTCCCTGCCTTGGCCCCCACTTCCACACCTGCATCCATCACTCCAGCATCAGCGACAGCATCTTCTGAACCTGCACCTGCTAGTGCAGCTAAACAAGAGAAGCCTGCAGAAAAGCCAGCAGAGACA…	431	0	0	0	0	0	0	0	0	0	0	0	0	0	0	1	0	0	3	0	0	1	0	1	1	0	0	0	0	0	0	0	0	0	0	0	0	0
chr2|151609808|151612389|-	chr2	151609808	151612389	-	circRNA	NEB	ENST00000409198.5	4	78,77,76,75	312,108,105,204	GCTATTTACAAATCTGATCTTGAGTGGCTGAGAGGCATAGGATGGGTTCCCATTGGCTCTGTAGAGGTCGAGAAAGTGAAGAGAGCTGGAGAAATCCTGAGTGACAGGAAGTATCGCCAGCCTGCAGACCAGCTCAAATTCACATGCATTACCGACACTCCGGAAATTGTCCTAGCAAAGAATAATGCCCTGACAATGAGCAAGCATTTATACACAGAAGCTTGGGATGCTGACAAAACCTCCATCCACGTGATGCCAGACACCCCAGATATCCTGCTGGCCAAGAGTAATTCTGCCAATATCAGCCAAAAACTTTACACCAAGGGATGGGATGAATCAAAGATGAAGGACTATGATCTGAGAGCAGATGCTATTTCCATCAAAAGTGCCAAGGCCTCC…	729	0	0	0	0	0	0	0	0	0	0	0	1	0	0	0	0	0	0	1	0	0	1	1	0	1	0	0	0	0	0	0	0	0	0	0	0	0
chr5|139600371|139623461|+	chr5	139600371	139623461	+	circRNA	UBE2D2	ENST00000511725.5	5	2,3,4,5,6	64,32,78,106,94	GAATTGAATGATCTGGCACGGGACCCTCCAGCACAGTGTTCAGCAGGTCCTGTTGGAGATGATATGTTCCATTGGCAAGCTACAATAATGGGGCCAAATGACAGTCCCTATCAGGGTGGAGTATTTTTCTTGACAATTCATTTCCCAACAGATTACCCCTTCAAACCACCTAAGGTTGCATTTACAACAAGAATTTATCATCCAAATATTAACAGTAATGGCAGCATTTGTCTTGATATTCTACGATCACAGTGGTCTCCAGCACTAACTATTTCAAAAGTACTCTTGTCCATCTGTTCTCTGTTGTGTGATCCCAATCCAGATGATCCTTTAGTGCCTGAGATTGCTCGGATCTACAAAACAGATAGAGAAAA	374	7	1	0	2	4	3	2	0	1	2	2	3	0	0	0	0	4	0	3	4	0	0	0	1	1	0	1349.01	126.279	0	433.276	563.698	358.295	176.476	0	134.102	357.59	404.94
chr2|178662965|178664098|-	chr2	178662965	178664098	-	circRNA	TTN	ENST00000589042.5	6	174,173,172,171,170,169	90,84,84,84,84,84	TGCACGAAGCTCCCAAAGAGATTATCCCTGAAAAGAAAGTGTCGGTGGTGCCTCCTAAAAAGCCTGAAGTCCCACCTGTTAAAGTGCCAGAAGCTTCCAAAGAGGTTATCCGCGAAGAGAAAGTGCCCTTGGCTCCTCCTAAAGAGCCTGAAGTCCCACCTGTTAAAGTACCAGAGCCTCCCAAAGAAGTAGTTCCTGAAAAGAAAGCGCCAGTGGCTCCTCCTAAAGAGCCTGAAGTCCCACCTGTTAAAGTGCCTGAGGCTCCCAAAGAAGTTGTTCCTGAAAAGAAAGTGCCAGTGCCTCCTCCTAAAAAGCCTGAAGTGCCACCCACAAAAGTCCCAGAGGTGCCAAAGGCAGCTGTCCCAGAAAAGAAGTTGCCTGAAGCTATTCCTCCCAAAC…	510	0	0	0	0	0	0	0	0	2	0	0	0	1	0	0	0	0	0	0	0	0	0	0	0	0	0	0	0	0	0	0	0	0	0	268.204	0	0
chr17|40630207|40637572|-	chr17	40630207	40637572	-	circRNA	SMARCE1	ENST00000644701.1	7	11,10,9,8,7,6,5	79,211,102,173,172,132,81	GCATCCTCTGGTATCACGATTCCAAAACCCCCAAAGCCACCAGATAAGCCGCTGATGCCCTACATGAGGTACAGCAGAAAGGTCTGGGACCAAGTAAAGGCTTCCAACCCTGACCTAAAGTTGTGGGAGATTGGCAAGATTATTGGTGGCATGTGGCGAGATCTCACTGATGAAGAAAAACAAGAATATTTAAACGAATACGAAGCAGAAAAGATAGAGTACAATGAATCTATGAAGGCCTATCATAATTCCCCCGCGTACCTTGCTTACATAAATGCAAAAAGTCGTGCAGAAGCTGCTTTAGAGGAAGAAAGTCGACAGAGACAATCTCGCATGGAGAAAGGAGAACCGTACATGAGCATTCAGCCTGCTGAAGATCCAGATGATTATGATGATGGC…	950	0	0	0	0	0	0	0	0	0	0	0	0	0	0	0	0	0	0	0	0	2	0	0	0	0	1	0	0	0	0	0	0	0	0	0	0	0
chr3|37286013|37355187|+	chr3	37286013	37355187	+	circRNA	GOLGA4	ENST00000361924.6	19	4,5,6,7,8,9,10,11,12,13,14,15,16,17,18,19,20,21,22	48,57,99,133,188,84,148,179,132,156,4238,122,131,114,21,69,76,104,87	CTTGTTACAGCTTATCAGATGCTTCAGAGAGAGAAGAAAAAGCTACAAGGTATATTAAGTCAGAGTCAGGATAAATCACTTCGGAGAATAGCAGAATTAAGAGAGGAGCTCCAAATGGACCAGCAGGCAAAGAAACATCTGCAAGAGGAGTTTGATGCATCTTTAGAGGAGAAAGATCAGTATATCAGTGTTCTCCAAACTCAGGTTTCTCTACTGAAACAACGATTACGAAATGGCCCGATGAATGTTGATGTACTGAAACCACTTCCTCAGCTGGAACCACAGGCTGAAGTCTTCACTAAAGAAGAGAATCCAGAAAGTGATGGAGAGCCAGTAGTGGAAGATGGAACTTCTGTAAAAACACTGGAAACACTCCAGCAAAGAGTGAAGCGTCAAGAG…	6186	0	0	0	0	0	0	2	0	0	1	0	0	0	0	0	0	0	0	0	0	0	0	0	0	0	0	0	0	0	0	0	0	176.476	0	0	178.795	0
chr12|27650009|27667320|+	chr12	27650009	27667320	+	circRNA	PPFIBP1	ENST00000540114.5	7	4,5,6,7,8,9,10	132,93,93,115,62,85,155	GAGCTTCTAAGTAGGACATCCTTAGAAACTCAGAAGTTGGATCTGATGGCTGAAATATCTAACTTGAAGTTGAAACTGACAGCTGTAGAGAAGGACAGATTGGATTATGAAGATAAGTTCAGAGACACAGAGGGGCTGATTCAGGAGATCAATGATTTGAGGTTAAAAGTTAGTGAAATGGACAGTGAGAGACTTCAGTATGAAAAAAAGCTTAAATCAACCAAATCTTTAATGGCCAAACTTTCTAGCATGAAAATCAAGGTGGGTCAGATGCAGTATGAAAAGCAGCGGATGGAACAAAAATGGGAGTCACTGAAGGATGAACTGGCATCTTTAAAAGAACAACTAGAAGAAAAGGAATCTGAAGTAAAAAGGCTACAAGAAAAATTGGTTTGCAAG…	735	0	0	0	0	0	0	3	0	2	0	0	0	0	0	0	0	0	0	0	0	0	0	0	0	0	0	0	0	0	0	0	0	264.714	0	268.204	0	0
chr1|8614560|8656441|-	chr1	8614560	8656441	-	circRNA	RERE	ENST00000337907.7	3	5,4,3	126,71,469	CATTTTTGAAACGTTGGGGTTGTTGGAGTGGTTGGATTTTCCCTGGAATTGAGTGAGAAATTCAGAAGACTGAAGCCCAGGCTTACTGTCTACCTTTCACGGAGGCCTAGCCGTGAGAGGACAGAAGAAGGCACGTGGCGAATCATGACAGCGgacaaagacaaagacaaagacaaagaGAAGgaccgggaccgagaccgggaccgagagagagagaaaagagacaaagcaagagagagtgagaATTCAAGGCCACGCCGGAGCTGTACCTTGGAAGGAGGAGCCAAAAATTATGCTGAGAGTGATCACAGTGAAGACGAGGACAATGACAACAATAGTGCCACCGCAGAGGAGTCCACGAAGAAGAATAAGAAGAAACCACCGAAAAAAAAGTCTCGT…	666	0	0	0	0	0	0	0	0	0	0	0	0	0	0	1	0	0	0	0	0	0	0	1	0	0	0	0	0	0	0	0	0	0	0	0	0	0
chr11|22674849|22755953|+	chr11	22674849	22755953	+	circRNA	GAS2	NM_001143830	6	2,3,4,5,6,7	165,122,142,64,142,108	GTATTACAAGTGGATAAATAATGTGCACTGCTCTGAGCCCAAAGGTACGCAGTGGACCTGGCCTCTCTGATATGCATCAGTATAGCCAATGGCTAGCCAGCAGACATGAAGCTAATTTGCTACCAATGAAAGAAGATCTGGCCTTGTGGTTAACCAATCTATTAGGGAAGGAGATTACAGCAGAAACTTTTATGGAGAAGTTGGACAATGGTGCCTTGCTCTGTCAACTTGCAGAAACTATGCAGGAGAAATTCAAGGAGAGCATGGATGCTAACAAGCCCACAAAGAATCTACCGTTGAAGAAGATCCCATGCAAAACCAGTGCACCCTCGGGCTCCTTTTTTGCCAGAGACAATACAGCAAATTTCTTATCCTGGTGCCGAGATTTAGGGGTGGATG…	743	0	0	0	0	0	0	0	0	0	0	0	0	0	0	1	0	0	0	0	0	0	0	1	0	0	0	0	0	0	0	0	0	0	0	0	0	0
chr12|28255580|28307749|+	chr12	28255580	28307749	+	circRNA	CCDC91	ENST00000545336.5	6	4,5,6,7,8,9	82,44,79,158,204,105	GTGCTATACGTGGATGACCTGCTTAGTTTTAATTTTTGGAGAAATACATTTTATAAAACATTTTCATCAGATTGCTAAAATTGTGCCACTTGAAGAATGGATGATGATGATTTTGGTGGTTTTGAGGCTGCGGAGACTTTTGATGGTGGAAGTGGTGAAACCCAAACAACATCTCCTGCTATTCCTTGGGCTGCCTTTCCTGCAGTATCTGGAGTCCATCTTTCACCATCTTCTCCTGAGATTGTACTGGACCGTGACCACTCTTCTTCCATTGGCTGCCTCTCTTCTGATGCCATTATTTCATCACCAGAGAATACACATGCAGCAAATAGCATTGTGAGTCAAACTATTCCAAAAGCACAGATTCAGCAATCAACACACACTCATCTGGATATCTCA…	672	0	0	0	0	0	0	0	0	0	0	0	0	0	0	1	0	0	0	0	0	0	0	1	0	0	0	0	0	0	0	0	0	0	0	0	0	0
chr12|69589484|69592159|+	chr12	69589484	69592159	+	circRNA	CCT2	ENST00000299300.10	2	7,8	203,101	TTCCGATGAAGTTAAATTCCGTCAAGATTTAATGAATATTGCGGGCACAACATTATCCTCAAAACTTCTTACTCATCACAAAGACCACTTTACAAAGTTAGCTGTAGAAGCAGTTCTCAGACTGAAAGGCTCTGGCAACCTGGAGGCAATTCATATTATCAAGAAGCTAGGAGGAAGTTTGGCAGATTCCTATTTAGATGAAGGCTTCCTGTTGGATAAAAAAATTGGAGTAAATCAACCAAAACGAATTGAAAATGCTAAAATTCTTATTGCAAATACTGGTATGGATACAGACAAAATAAAG	304	0	0	0	0	0	0	0	0	0	0	0	0	0	0	1	0	0	0	0	0	0	0	1	0	0	0	0	0	0	0	0	0	0	0	0	0	0
chr12|75304756|75326527|-	chr12	75304756	75326527	-	circRNA	CAPS2	ENST00000409799.5	7	8,7,6,5,4,3,2	120,68,123,177,46,50,110	TATACTGCATGATAAACACAGGAACTCAAATGGATTTAGAGGTTAAAGGAGTTGCTGCCACTTCTAGGAGCCAAATTCAGCCATTCTTTGGAAGAAAGAAGCCTCTACAACAAAGGTGGACTTCTGAGTCATGGACAAACCAGAATTCTTGCCCACCAGTGGTCCCACGACTTGATTTGGGAAGCCTTGTTGACTCTGATGATGAGGATCAGAACATAATACCTGAAAATTTGCCAGCACCAACAGACAAATGTAAACTAAAATATCAGCAATGTAAAACTGAAATTAAAGAGGGCTATAAGCAGTATAGTCAGAGAAATGCAGAAAATACAAAATCAAATGTTACACATAAACAGTCTCCAAGAAACAAGATAGATGAAAAGTGTGTGCAAGATGAAG…	694	0	0	0	0	0	0	0	0	0	0	0	0	0	0	1	0	0	0	0	0	0	0	1	0	0	0	0	0	0	0	0	0	0	0	0	0	0
chr17|51041500|51079704|-	chr17	51041500	51079704	-	circRNA	SPAG9	ENST00000262013.11	4	5,4,3,2	151,95,71,121	AAATTCATTGAATTTGAAGACTCTCAAGAACAGGAAAAAAAGGACTTACAGACCCGAGTGGAATCTTTAGAATCTCAAACAAGACAACTTGAGCTGAAAGCGAAAAACTATGCTGACCAGATTAGCAGACTTGAAGAAAGAGAAGCAGAACTGAAGAAGGAATATAATGCATTACATCAAAGACACACTGAGATGATCCATAATTATATGGAACATTTAGAAAGAACAAAACTTCATCAGCTCTCAGGGAGTGATCAACTAGAATCCACAGCTCATAGTAGAATTAGAAAAGAACGCCCTATATCATTAGGAATTTTCCCATTACCTGCTGGAGATGGATTGCTTACACCTGATGCTCAGAAAGGAGGAGAGACCCCTGGATCTGAGCAATGGAAATTT…	438	0	0	0	0	0	0	0	0	0	0	0	0	0	0	1	0	0	0	0	0	0	0	1	0	0	0	0	0	0	0	0	0	0	0	0	0	0
chr3|180947864|180949343|+	chr3	180947864	180949343	+	circRNA	FXR1	ENST00000357559.8	4	4,5,6,7	72,149,94,117	GTATATTCAAGAGCAAATGACCAAGAGCCATGTGGGTGGTGGTTGGCTAAAGTTCGGATGATGAAAGGAGAATTTTATGTCATTGAATATGCTGCTTGTGACGCTACTTACAATGAAATAGTCACATTTGAACGACTTCGGCCTGTCAATCAAAATAAAACTGTCAAAAAAAATACCTTCTTTAAATGCACAGTGGATGTTCCTGAGGATTTGAGAGAGGCGTGTGCTAATGAAAATGCACATAAAGATTTTAAGAAAGCAGTAGGAGCATGCAGAATTTTTTACCATCCAGAAACAACACAGCTAATGATACTGTCTGCCAGTGAAGCAACTGTGAAGAGAGTAAACATCTTAAGTGACATGCATTTGCGAAGTATTCGTACGAAGTTGATGCTTATG…	432	0	0	0	0	0	0	0	0	0	0	0	0	0	0	1	0	0	0	0	0	0	0	1	0	0	0	0	0	0	0	0	0	0	0	0	0	0
chr4|39872985|39877153|-	chr4	39872985	39877153	-	circRNA	PDS5A	NM_001100399	3	21,20,19	159,124,161	GTTCTGTCTTTTACACATCCTACCTCGTTCCACTCTGCAGAGACATATGAGTCCTTGTTACAGTGCCTAAGAATGGAGGATGACAAGGTAGCAGAAGCTGCTATTCAAATTTTTAGAAATACAGGTCACAAAATAGAAACAGACCTTCCCCAGATACGATCGACCTTAATTCCCATTTTACATCAAAAAGCAAAGAGGGGTACTCCACACCAAGCAAAACAGGCTGTGCACTGTATACACGCCATATTCACAAATAAAGAAGTCCAGCTTGCACAGATTTTTGAGCCACTCAGTAGGAGTCTGAATGCTGATGTGCCAGAACAACTTATAACTCCATTAGTTTCATTGGGCCACATTTCTATGTTAGCACCAGATCAGTTTGCTTCCCCAATGAAATCT…	444	0	0	0	0	0	0	0	0	0	0	0	0	0	0	1	0	0	0	0	0	0	0	1	0	0	0	0	0	0	0	0	0	0	0	0	0	0
chr7|152220522|152224616|-	chr7	152220522	152224616	-	circRNA	KMT2C	NM_170606	5	23,22,21,20,19	213,66,110,165,182	ATCACTAAAGTGGTTCTTAGCAAAGGTTGGAGGTGTCTTGAGTGCACTGTGTGTGAGGCCTGTGGGAAGGCAACTGACCCAGGAAGACTCCTGCTGTGTGATGACTGTGACATAAGTTATCACACCTACTGCCTAGACCCTCCATTGCAGACAGTTCCCAAAGGAGGCTGGAAGTGCAAATGGTGTGTTTGGTGCAGACACTGTGGAGCAACATCTGCAGGTCTAAGATGTGAATGGCAGAACAATTACACACAGTGCGCTCCTTGTGCAAGCTTATCTTCCTGTCCAGTCTGCTATCGAAACTATAGAGAAGAAGATCTTATTCTGCAATGTAGACAATGTGATAGATGGATGCATGCAGTTTGTCAGAACTTAAATACTGAGGAAGAAGTGGAAAAT…	736	0	0	0	0	0	0	0	0	0	0	0	0	0	0	1	0	0	0	0	0	0	0	1	0	0	0	0	0	0	0	0	0	0	0	0	0	0
chrX|112790591|112815877|-	chrX	112790591	112815877	-	circRNA	AMOT	ENST00000371959.7	6	7,6,5,4,3,2	191,150,146,93,145,520	GCCAGCGCAGGACATCTCATTGCCATTGTCAGCCAGGAACTCGCAGCCTCACAGCCCTACTTCTTCTCTGACCTCTGGGGGGTCCTTGCCCTTGCTACAATCTCCACCATCCACTAGATTGTCTCCTGCCCGACACCCCTTGGTCCCAAACCAGGGAGACCATTCAGCTCACCTGCCTAGGCCGCAGCAGCATTTCCTTCCTAATCAGGCTCACCAGGGGGATCATTACCGTCTCTCCCAACCTGGCCTGAGTcagcagcagcagcaacagcagcagcagcaccatcatcaccatcaccaccaacaacagcagcagcagcagccacagcagcagccaggagaagcCTATTCAGCTATGCCTCGGGCTCAGCCATCCTCTGCTTCTTATCAGCCAGTGCC…	1245	0	0	0	0	0	0	0	0	0	0	0	0	0	0	1	0	0	0	0	0	0	0	1	0	0	0	0	0	0	0	0	0	0	0	0	0	0
chr2|151694322|151733185|-	chr2	151694322	151733185	-	circRNA	NEB	ENST00000409198.5	18	20,19,18,17,16,15,14,13,12,11,10,9,8,7,6,5,4,3	114,108,105,99,105,108,105,117,108,105,105,105,105,105,108,216,42,65	TTTGTAGGTGCCACTACTACTCTGGAAAAATGGCAGATGACGAAGACTATGAGGAGGTGGTGGAGTACTACACAGAAGAAGTGGTTTACGAAGAGGTGCCGGGAGAGACAATAACAAAAATTTATGAGACTACGACAACAAGGACATCTGACTATGAGCAATCAGAAACTTCCAAACCAGCTCTGgcacagccagcactggcacagccagcatcagcaaagcCGGTGGAGAGGAGGAAGGTCATCCGGAAGAAAGTGGATCCTTCAAAGTTCATGACCCCCTACATTGCACACAGTCAGAAAATGCAGGATCTTTTTAGCCCAAATAAATACAAGGAGAAGTTTGAGAAAACAAAAGGACAGCCATACGCCAGCACAACAGATACTCCAGAACTTCGCA…	1925	0	0	0	0	0	0	3	0	0	0	0	0	1	0	0	0	0	0	0	0	0	0	0	0	0	0	0	0	0	0	0	0	264.714	0	0	0	0
chr11|65499462|65499688|+	chr11	65499462	65499688	+	ciRNA	MALAT1	ENST00000544868.2	1	1	226	GTGATTAAAATAATTTGAAGGCGATCTTTTAAAAAGAGATTAAACCGAAGGTGATTAAAAGACCTTGAAATCCATGACGCAGGGAGAATTGCGTCATTTAAAGCCTAGTTAACGCATTTACTAAACGCAGACGAAAATGGAAAGATTAATTGGGAGTGGTAGGATGAAACAATTTGGAGAAGATAGAAGTTTGAAGTGGaaaactggaagacagaagtacgggaag	226	0	0	0	0	0	0	0	0	0	0	0	0	0	0	0	1	2	0	0	0	0	0	0	0	0	0	0	0	0	0	0	0	0	0	0	0	0
chr10|52271349|52290290|+	chr10	52271349	52290290	+	circRNA	PRKG1	NM_001098512	7	11,12,13,14,15,16,17	140,90,142,164,123,63,67	GTCCAGTTGAAAAGTGAAGAATCCAAAACGTTTGCAATGAAGATTCTCAAGAAACGTCACATTGTGGACACAAGACAGCAGGAGCACATCCGCTCAGAGAAGCAGATCATGCAGGGGGCTCATTCCGATTTCATAGTGAGACTGTACAGAACATTTAAGGACAGCAAATATTTGTATATGTTGATGGAAGCTTGTCTAGGTGGAGAGCTCTGGACCATTCTCAGGGATAGAGGTTCGTTTGAAGATTCTACAACCAGATTTTACACAGCATGTGTGGTAGAAGCTTTTGCCTATCTGCATTCCAAAGGAATCATTTACAGGGACCTCAAGCCAGAAAATCTCATCCTAGATCACCGAGGTTATGCCAAACTGgttgattttggctttgcaaagaaaata…	789	0	0	0	0	2	0	1	0	0	0	0	0	0	6	0	0	0	4	0	0	0	0	0	0	0	2	0	0	0	0	281.849	0	88.2379	0	0	0	0
chr6|109656755|109675756|-	chr6	109656755	109675756	-	circRNA	AK9	ENST00000424296.6	7	8,7,6,5,4,3,2	129,186,113,97,53,64,128	TATTTTGTGTCATGACTTCTCAAGAGAAGACAGAAGAGTATCCTTTTGCAGATATATTTGATGAAGATGAAACTGAAAGGAATTTTTTGTTGTCCAAACCTGTTTGCTTTGTTGTATTTGGGAAACCAGGTGTTGGGAAAACAACATTAGCCCGTTACATAACACAGGCATGGAAATGTATTCGTGTTGAAGCTTTGCCAATTTTAGAAGAACAGATTGCTGCTGAAACCGAATCAGGAGTTATGTTGCAATCAATGTTGATCAGCGGTCAAAGCATTCCAGATGAACTTGTCATAAAGCTAATGTTGGAGAAGCTCAACTCCCCAGAAGTCTGTCACTTTGGTTATATTATCACTGAAATACCATCACTTTCACAGGATGCCATGACTACCTTACAGC…	770	0	0	0	0	0	0	0	0	0	0	0	0	0	0	0	0	0	0	2	0	3	0	0	0	0	0	0	0	0	0	0	0	0	0	0	0	0
chr10|32451591|32584304|+	chr10	32451591	32584304	+	circRNA	CCDC7	NM_001321115	18	2,3,4,5,6,7,8,9,10,11,12,13,14,15,16,17,18,19	330,93,84,21,33,167,62,57,76,31,90,86,55,63,222,35,274,73	GGAGGAATAAGTTTTTTTCATCTGTAATTTGGAAGCCAAGTCAGTAACAAAATGAAACCAGTAAAGCATCTGTTGACCACCAGTAACAAATCGGCAAATGTTCCAGCATTAACTACTAAAAAAGGACTACATAATTTACCATTATCACCTGAGCTAAAGGAAAAACATAATGCAAAATTAATTCATGATAAAATTGAACCAATGGTCCTAAGATCTCCACCAACAGGAGAATCCATTTTACGGTATGCTTTGCCCATTCCATCGAGTAAGACAAAGAACTTACTACCAGAAGATGAAATGATCGGAAAAATTATCAAACATCTGAAGATGGTTGTTTCCACTTTGGAAGAAACCTATGGACATTGCGATCAGAATGGAGAAGAACCATTTGTAAAGCAT…	1852	0	0	0	0	0	0	0	0	0	1	0	1	0	0	0	0	0	0	0	0	0	0	0	0	0	0	0	0	0	0	0	0	0	0	0	178.795	0
chr2|178678124|178680331|-	chr2	178678124	178680331	-	circRNA	TTN	ENST00000342992.10	7	142,141,140,139,138,137,136	84,84,84,78,84,162,78	TGCCCATGAAGCCCAAGAGGGTTGTCGCAGAAGAAAAAGTACCTGTCCCTAGAAAAGAAGTAGCACCACCTGTTAGAGTGCCAGAAGTGCCTAAAGAACTTGAACCAGAAGAGGTTGCCTTTGAAGAGGAAGTTGTAACCCATGTAGAAGAATATCTTGTAGAAGAAGAAGAAGAGTACATTCATGAAGAAGAGGAGTTCATAACTGAGGAAGAAGTGGTGCCAGTGATACCAGTCAAAGTGCCTGAGGTACCCAGGAAACCTGTTCcagaagagaagaaacctgttcctgttcccaagaagaagGAAGCTCCACCGGCAAAAGTGCCTGAGGTTCCTAAGAAGCCAGAGGAGAAAGTTCCTGTGCTTATTCCTAAAAAGGAGAAGCCTCCGCCAGCAA…	654	0	0	0	0	0	0	0	0	0	1	0	1	0	0	0	0	0	0	0	0	0	0	0	0	0	0	0	0	0	0	0	0	0	0	0	178.795	0
chr4|169537808|169590809|-	chr4	169537808	169590809	-	circRNA	NEK1	NM_001199397	14	19,18,17,16,15,14,13,12,11,10,9,8,7,6	103,132,164,75,51,60,60,152,61,201,55,87,68,84	ATTTTGGACTGGTTTGTACAGATATGTTTGGCCCTGAAACATGTACATGATAGAAAAATTCTTCATCGAGACATTAAATCTCAGAACATATTTTTAACTAAAGATGGAACAGTACAACTTGGAGATTTTGGAATTGCTAGAGTTCTTAATAGTACTGTAGAGCTGGCTCGAACTTGCATAGGGACCCCATACTACTTGTCACCTGAAATCTGTGAAAACAAACCTTACAATAATAAAAGTGACATTTGGGCTCTGGGGTGTGTCCTTTATGAGCTGTGTACACTTAAACATGCTTTTGAAGCTGGCAGTATGAAAAACCTGGTACTGAAGATAATATCTGGATCTTTTCCACCTGTGTCTTTGCATTATTCCTATGATCTCCGCAGTTTGGTGTCTCAG…	1353	0	0	0	0	0	0	0	0	0	1	0	1	0	0	0	0	0	0	0	0	0	0	0	0	0	0	0	0	0	0	0	0	0	0	0	178.795	0
chr2|109567814|109585838|-	chr2	109567814	109585838	-	circRNA	SEPTIN10	NM_001321513	4	6,5,4,3	162,187,196,118	AAAAGAGAAAACATTCGTTCGTTGACTATGTCTGGCCATGTTGGTTTTGAGAGTTTGCCTGATCAGCTGGTGAACAGATCCATTCAGCAAGGTTTCTGCTTTAATATTCTCTGTGTGGGGGAAACTGGAATTGGAAAATCAACACTGATTGACACATTGTTTAATACTAATTTTGAAGACTATGAATCCTCACATTTTTGCCCAAATGTTAAACTTAAAGCTCAGACATATGAACTCCAGGAAAGTAATGTTCAATTGAAATTGACCATTGTGAATACAGTGGGATTTGGTGACCAAATAAATAAAGAAGAGAGCTACCAACCAATAGTTGACTACATAGATGCTCAGTTTGAGGCCTATCTCCAAGAAGAACTGAAGATTAAGCGTTCTCTCTTTACC…	663	0	0	0	0	2	0	0	0	0	0	0	0	1	0	0	0	0	0	0	0	0	0	0	0	0	0	0	0	0	0	281.849	0	0	0	0	0	0
chr10|68737844|68749685|+	chr10	68737844	68749685	+	circRNA	CCAR1	ENST00000630771.2	7	4,5,6,7,8,9,10	45,33,194,115,193,130,162	CAATATTCACAACCTCAGCAGGCCCTGTATAGTGTGCAACAACAGTTACAGCAACCCCAGCAAACCCTCTTAACACAGCCAGCTGTTGCACTGCCTACAAGCCTTAGCCTGTCTACTCCTCAGCCAACAGCACAAATAACTGTATCATATCCAACACCAAGGTCCAGTCAACAGCAAACCCAGCCTCAGAAGCAGCGTGTTTTCACAGGGGTGGTTACAAAACTACATGATACGTTTGGATTTGTGGATGAAGATGTATTCTTTCAGCTTAGTGCTGTCAAAGGGAAAACCCCCCAAGTAGGTGACAGAGTATTGGTTGAAGCTACTTATAATCCTAATATGCCTTTTAAATGGAATGCACAGAGAATTCAAACACTACCAAATCAGAATCAGTCGCAA…	872	1	0	0	0	0	0	0	0	0	0	1	0	0	0	0	0	0	0	0	0	0	0	0	0	0	0	192.715	0	0	0	0	0	0	0	0	0	202.47
chr14|39313339|39327022|+	chr14	39313339	39327022	+	circRNA	MIA2	ENST00000553728.1	7	18,19,20,21,22,23,24	102,61,36,68,83,129,159	GAAATTAACAGTAGAGGAAAATTATCGGTTAGAGAAAGAAGAGAAACTTTCTAAAGTAGATGAAAAGATCAGCCATGCCACTGAAGAGCTGGAGACCTATAGAAAGCGAGCCAAAGATCTTGAAGAAGAATTGGAGAGAACTATTCATTCTTATCAAGGGCAGATTATTTCCCATGAGAAAAAAGCACATGATAATTGGTTGGCAGCTCGGAATGCTGAAAGAAACCTCAATGATTTAAGGAAAGAAAATGCTCACAACAGACAAAAATTAACTGAAACAGAGCTTAAATTTGAACTTTTAGAAAAAGATCCTTATGCACTCGATGTTCCAAATACAGCATTTGGCAGAGAGCATTCCCCATATGGTCCCTCACCATTGGGTTGGCCTTCATCTGAAAC…	638	1	0	0	0	0	0	0	0	0	0	1	0	0	0	0	0	0	0	0	0	0	0	0	0	0	0	192.715	0	0	0	0	0	0	0	0	0	202.47
chr1|161791407|161821161|+	chr1	161791407	161821161	+	circRNA	ATF6	ENST00000367942.3	5	5,6,7,8,9	130,204,221,186,92	GAGGAGTTGGATTTGTCTTCTAGTTCTCAGATGTCTCCCCTTTCCTTATATGGTGAAAACTCTAATAGTCTCTCTTCAGCGGAGCCACTGAAGGAAGATAAGCCTGTCACTGGTCCTAGGAACAAGACTGAAAATGGACTGACTCCAAAGAAAAAAATTCAGGTGAATTCAAAACCTTCAATTCAGCCCAAGCCTTTATTGCTTCCAGCAGCACCCAAGACTCAAACAAACTCCAGTGTTCCAGCAAAAACCATCATTATTCAGACAGTACCAACGCTTATGCCATTGGCAAAGCAGCAACCAATTATCAGTTTACAACCTGCACCCACTAAAGGCCAGACGGTTTTGCTGTCTCAGCCTACTGTGGTACAACTTCAAGCACCTGGAGTTCTGCCCTCT…	833	0	0	0	0	2	0	0	0	2	0	0	0	0	0	0	0	0	0	0	0	0	0	0	0	0	0	0	0	0	0	281.849	0	0	0	268.204	0	0
chr11|85996825|86001158|-	chr11	85996825	86001158	-	circRNA	PICALM	NM_001008660	3	12,11,10	104,137,124	GGCAACTACACTTTCCAATGCAGTGTCTTCCCTGGCAAGCACTGGTCTATCTCTGACCAAAGTGGATGAAAGGGAAAAGCAGGCAGCATTAGAGGAAGAACAGGCACGTTTGAAAGCTTTAAAGGAACAGCGCCTAAAAGAACTTGCAAAGAAACCTCATACCTCTTTAACAACTGCAGCCTCTCCTGTATCCACCTCAGCAGGAGGGATAATGACTGCACCAGCCATTGACATATTTTCTACCCCTAGTTCTTCTAACAGCACATCAAAGCTGCCCAATGATCTGCTTGATTTGCAGCAGCCAACTTTTCACCCATCTGTACATCCTATGTCAACTGCTTCTCAGGTAGCAAGTACATGGGGAG	365	0	0	0	0	0	0	0	0	0	0	0	0	0	0	0	0	0	0	0	2	0	0	0	0	1	0	0	0	0	0	0	0	0	0	0	0	0
chr4|182600923|182628889|+	chr4	182600923	182628889	+	circRNA	TENM3	NM_001080477	2	4,5	238,239	AGCAACCTGCAAGCAATCAAGGCCAGTCTACCCTGCAGCCCTTGCCGCCTTCCCATAAGCAGCACTCTGCACAGCATCATCCATCCATCACTTCTCTCAACAGAAACTCCCTGACCAATAGAAGGAACCAGAGTCCGGCCCCGCCGGCTGCTTTGCCCGCCGAGCTGCAAACCACACCCGAGTCCGTCCAGCTGCAGGACAGCTGGGTCCTTGGCAGTAATGTACCACTGGAAAGCAGGCATTTCCTATTCAAAACAGGAACAGGTACAACGCCACTGTTCAGTACTGCAACCCCAGGATACACAATGGCATCTGGCTCTGTTTATTCACCACCTACTCGGCCACTACCTAGAAACACCCTATCAAGAAGTGCTTTTAAATTCAAGAAGTCTTCAAAGT…	477	0	0	0	0	0	0	0	0	0	0	0	0	0	0	0	0	0	0	0	2	0	0	0	0	1	0	0	0	0	0	0	0	0	0	0	0	0
chr2|71380221|71428651|+	chr2	71380221	71428651	+	circRNA	ZNF638	NM_001014972	17	9,10,11,12,13,14,15,16,17,18,19,20,21,22,23,24,25	59,53,51,72,87,69,41,132,129,42,135,126,38,1225,66,955,105	AACAAAGAGGTGAAGAAAAAGACTTTAGAGTCAAAGAAAGTATCTGCATCTACCTTAAAAAGAGATGCAGATGCTTCAAAAGCTGTTGAAATTGTTACTTCAACTTCTGCTGCCAAAACTGGACAAGCCAAGGCATCTGTAGCCAAAGTAAACAAATCTACAGGGAAATCAGCAAGTTCTGTAAAATCTGTGGTAACGGTAGCTGTTAAAGGTAATAAAGCTTCAATCAAAACAGCAAAATCTGGTGGAAAGAAGTCTCTAGAAGCCAAAAAGACTGGGAATGTCAAAAACAAAGACTCTAACAAACCTGTGACTATACCAGAAAACTCTGAAATAAAGACCAGTATTGAAGTCAAAGCCACTGAAAACTGTGCTAAAGAAGCTATTTCTGATGCTGCT…	3385	0	2	0	0	0	2	0	0	0	0	0	0	0	0	0	0	0	0	0	0	0	0	0	0	0	0	0	252.557	0	0	0	238.863	0	0	0	0	0
chr7|91992884|92017102|+	chr7	91992884	92017102	+	circRNA	AKAP9	NM_147185	8	5,6,7,8,9,10,11,12	171,156,198,2388,214,80,139,86	GAAGAAGAATTTGGTGTTGATGATTCTTATTCTGAACAAGGAGCACAAGACAGTCCGACTCATCTAGAGATGATGGAAAGTGAGTTGGCTGGGAAGCAGCATGAGATTGAAGAGCTAAACAGAGAGCTGGAAGAAATGAGGGTTACCTATGGGACTGAAGGACTGCAGCAGTTACAAGAATTTGAAGCTGCCATTAAACAAAGAGATGGCATTATAACCCAGCTCACTGCTAATTTACAACAAGCAAGAAGAGAAAAGGATGAGACAATGAGAGAATTTTTAGAGTTGACAGAACAGAGTCAAAAATTACAGATTCAATTTCAGCAATTACAGGCTAGTGAAACTCTGAGAAACAGCACTCATAGTAGCACAGCTGCAGACTTACTACAAGCCAAACAA…	3432	0	1	0	0	0	1	0	0	0	0	0	0	0	0	0	0	0	0	0	0	0	0	0	0	0	0	0	126.279	0	0	0	119.432	0	0	0	0	0
chr10|32543299|32729457|+	chr10	32543299	32729457	+	circRNA	CCDC7	NM_001321115	17	13,14,15,16,17,18,19,20,21,22,23,24,25,26,27,28,29	86,55,63,222,35,274,73,111,102,108,111,111,114,111,99,111,126	AAAACTAAGCCTACAAATAATCgaacaaagaaagctgtgaaaacagtgaagaaaaaagacaaaggaaaaTCTGAGGATTCAGAAAAGAAGATGTCTCCAGAAAAAGAGTTTAAAATAAAAGAAGATTTGGATCAAGTACAGAAAGTAGCACGTCTGGAAATTGAGAACAAAGTCCTTCAGGAGCAATTGAAACAGGCTTTACAGGAAGCTGAAAAAGCTAAGCATCAACTTAACTATTTCCTAAATCAAGAGAAGTTACTTAAAAGTGAGGGGAAAACTGAGACAACAATGCAAGTGGGTAATAGTCAAACAAAAGTTAAAGGTGAAGATTCAAAAAATATACCATTGGAGAAAGAAACAAGAAAATCACTGGTTTCAGATTCAGGTGGACAAAGGACA…	1912	0	1	0	0	0	0	0	0	1	0	0	0	0	0	0	0	0	0	0	0	0	0	0	0	0	0	0	126.279	0	0	0	0	0	0	134.102	0	0
chr3|3167633|3175269|-	chr3	3167633	3175269	-	circRNA	CRBN	ENST00000639284.1	4	5,4,3,2	160,150,203,107	CAGAGAGTGAGGAAGAAGATGAAATGGAAGTTGAAGACCAGGATAGTAAAGAAGCCAAAAAACCAAACATCATAAATTTTGACACCAGTCTGCCGACATCACATACATACCTAGGTGCTGATATGGAAGAATTTCATGGCAGGACTTTGCACGATGACGACAGCTGTCAGGTGATTCCAGTTCTTCCACAAGTGATGATGATCCTGATTCCCGGACAGACATTACCTCTTCAGCTTTTTCACCCTCAAGAAGTCAGTATGGTGCGGAATTTAATTCAGAAAGATAGAACCTTTGCTGTTCTTGCATACAGCAATGTACAGGAAAGGGAAGCACAGTTTGGAACAACAGCAGAGATATATGCCTATCGAGAAGAACAGGATTTTGGAATTGAGATAGTGA…	620	0	2	0	0	0	0	0	0	2	0	0	0	0	0	0	0	0	0	0	0	0	0	0	0	0	0	0	252.557	0	0	0	0	0	0	268.204	0	0
chr5|129596558|129641960|+	chr5	129596558	129641960	+	circRNA	ADAMTS19	ENST00000274487.8	4	8,9,10,11	106,141,151,102	GTATAGCTTACTTGAGTGGAATGTGTAGTGAAAAGAGAAAATGTATTATTGCTGAAGACAATGGCTTGAATCTTGCTTTTACAATTGCTCATGAAATGGGTCACAACATGGGCATTAACCATGACAATGACCACCCATCGTGTGCTGATGGTCTTCATATCATGTCTGGTGAATGGATTAAAGGACAGAATCTTGGTGACGTTTCATGGTCTCGATGTAGCAAGGAAGATTTGGAAAGATTTCTCAGGTCAAAGGCCAGTAACTGCTTGCTACAAACAAATCCGCAGAGTGTCAATTCTGTGATGGTTCCCTCCAAGCTGCCAGGGATGACATACACTGCTGATGAACAATGCCAGATCCTTTTTGGGCCATTGGCTTCTTTTTGTCAGGAGATGCAGC…	500	0	1	0	0	0	0	0	0	1	0	0	0	0	0	0	0	0	0	0	0	0	0	0	0	0	0	0	126.279	0	0	0	0	0	0	134.102	0	0
chr6|123316456|123316495|-	chr6	123316456	123316495	-	circRNA	TRDN	NM_006073	1	24	39	AACCTGAAACTAAAAAAGATGAAAAGATGTCCAAAGCAG	39	0	1	0	0	0	0	0	0	1	0	0	0	0	0	0	0	0	0	0	0	0	0	0	0	0	0	0	126.279	0	0	0	0	0	0	134.102	0	0
chr2|151717415|151733185|-	chr2	151717415	151733185	-	circRNA	NEB	ENST00000409198.5	8	10,9,8,7,6,5,4,3	105,105,105,105,108,216,42,65	TTTGTAGGTGCCACTACTACTCTGGAAAAATGGCAGATGACGAAGACTATGAGGAGGTGGTGGAGTACTACACAGAAGAAGTGGTTTACGAAGAGGTGCCGGGAGAGACAATAACAAAAATTTATGAGACTACGACAACAAGGACATCTGACTATGAGCAATCAGAAACTTCCAAACCAGCTCTGgcacagccagcactggcacagccagcatcagcaaagcCGGTGGAGAGGAGGAAGGTCATCCGGAAGAAAGTGGATCCTTCAAAGTTCATGACCCCCTACATTGCACACAGTCAGAAAATGCAGGATCTTTTTAGCCCAAATAAATACAAGGAGAAGTTTGAGAAAACAAAAGGACAGCCATACGCCAGCACAACAGATACTCCAGAACTTCGCA…	851	0	0	0	0	0	0	0	0	0	0	0	0	0	0	0	0	1	0	0	2	0	0	0	0	0	0	0	0	0	0	0	0	0	0	0	0	0
chr11|125385550|125398062|+	chr11	125385550	125398062	+	circRNA	PKNOX2	ENST00000530517.5	2	5,6	172,189	GCACCCTCTTTTCCCGCTCCTGACGCTGCTGTTTGAGAAATGTGAACAGGCCACCCAGGGCTCTGAGTGCATCACCTCCGCCAGCTTTGATGTGGACATCGAGAACTTTGTCCACCAGCAGGAACAGGAGCACAAACCCTTCTTCAGCGATGACCCAGAACTGGACAATCTGATGGTGAAGGCAATCCAGGTCCTGAGAATCCACCTGCTGGAGCTGGAGAAAGTCAATGAACTCTGCAAGGACTTTTGTAACCGTTACATCACCTGCCTCAAAACCAAGATGCACAGCGACAACCTGCTCAGGAATGATCTAGGGGGGCCCTACTCCCCCAACCAGCCCTCCATCAACCTTCACTCACAG	361	0	0	0	1	0	0	0	0	0	0	1	0	0	0	0	0	0	0	0	0	0	0	0	0	0	0	0	0	0	216.638	0	0	0	0	0	0	202.47
chr12|32598496|32619870|+	chr12	32598496	32619870	+	circRNA	FGD4	ENST00000534526.6	7	5,6,7,8,9,10,11	90,146,157,139,59,147,173	GAGACTAATGAGCAAAAACTTCACAAAATAGCCAATGAACTTTTGCTTACTGAAAGAGCTTATGTCAACCGACTTGACCTCTTAGATCAGgtattttattgcaaactgttggaagaagcaaaccgaggctcGTTTCCAGCAGAGATGGTGAATAAAATCTTTTCTAATATTTCATCAATAAATGCCTTCCATAGTAAATTCCTCTTGCCAGAGCTGGAGAAACGAATGCAAGAATGGGAAACTACTCCTAGAATTGGAGACATCCTTCAGAAATTGGCACCATTCCTTAAGATGTATGGAGAATATGTGAAAGGATTTGATAATGCAATGGAATTGGTTAAAAACATGACAGAACGTATTCCCCAGTTCAAATCAGTGGTTGAAGAAATTCAGAAACAG…	911	0	0	0	1	0	0	0	0	0	0	1	0	0	0	0	0	0	0	0	0	0	0	0	0	0	0	0	0	0	216.638	0	0	0	0	0	0	202.47
chr5|173080584|173091401|+	chr5	173080584	173091401	+	circRNA	CREBRF	NM_153607	3	2,3,4	200,126,1087	ACAGCATCGCACAGAATTATTTTAAAAAAAAGCAGTGATCCAAGCAATTGAATTGGAAGCACTCTGGGGAAACCTGCTGTTTATTGTGGAAATCATCTTCGATCTTGGAATTGAAAGTAAAGCTGGAAAGGAATTTACAAACAAGAAAAAAAAGAAGTTTGGAATCGGATTCACAGGATCTGGGCTTGGAAATGCCTCAGCCTAGTGTAAGCGGAATGGATCCGCCTTTCGGGGATGCCTTTCGAAGCCACACCTTTTCGGAACAAACTCTGATGAGCACAGATCTCTTAGCAAACAGTTCGGATCCAGATTTCATGTATGAACTGGATAGAGAGATGAACTACCAACAGAATCCTAGAGACAACTTTCTTTCTTTGGAGGACTGCAAAGACATTGAAA…	1413	0	0	0	1	0	0	0	0	0	0	1	0	0	0	0	0	0	0	0	0	0	0	0	0	0	0	0	0	0	216.638	0	0	0	0	0	0	202.47
chr1|20749722|20773610|-	chr1	20749722	20773610	-	circRNA	HP1BP3	ENST00000312239.9	6	10,9,8,7,6,5	160,91,155,81,144,160	TGAGAAAGATCAGTCTAAAGAAAAGGAGAAGAAAGTGAAAAAAACAATTCCTTCCTGGGCTACCCTTTCTGCCAGCCAGCTAGCCAGGGCCCAGAAACAAACACCGATGGCTTCTTCCCCACGTCCCAAGATGGATGCAATCTTAACTGAGGCCATTAAGGCATGCTTCCAGAAGAGTGGTGCATCAGTGGTTGCTATTCGAAAATACATCATCCATAAGTATCCTTCTCTGGAGCTGGAGAGAAGGGGTTATCTCCTTAAACAAGCACTGAAAAGAGAATTAAATAGAGGAGTCATCAAACAGGTTAAAGGAAAAGGTGCTTCTGGAAGTTTTGTTGTGGTTCAGAAATCAAGAAAAACACCTCAGAAATCCAGAAACAGAAAGAATAGGAGCTCTGC…	791	0	0	0	0	0	0	0	0	0	0	0	0	0	0	1	0	0	0	0	0	0	1	0	0	0	0	0	0	0	0	0	0	0	0	0	0	0
chr10|92928338|92940824|+	chr10	92928338	92940824	+	circRNA	EXOC6	NM_001013848	5	10,11,12,13,14	84,47,121,72,98	GGTGACGAGGAAACATTTGAAAACTATTATCGAAAACAAAGAAAGAAACAAGCAAGACTGGTATTGCAACCCCAGTCGAATATGCATGAAACAGTTGATGGCTATAGAAGATATTTCACTCAAATTGTAGGGTTCTTTGTGGTAGAAGATCACATTTTACATGTGACCCAAGGATTAGTAACCAGGGCATACACTGATGAACTTTGGAACATGGCCCTCTCAAAGATAATTGCTGTCCTTAGAGCTCATTCATCCTATTGCACTGATCCTGATCTTGTTCTGGAGCTGAAGAATCTTACTGTAATATTTGCAGATACTTTACAGGGTTATGGTTTTCCAGTGAACCGACTTTTTGACCTTTTATTTGAAATAAGAGACCAATACAATGAAACACTGCTT…	422	0	0	0	0	0	0	0	0	0	0	0	0	0	0	1	0	0	0	0	0	0	1	0	0	0	0	0	0	0	0	0	0	0	0	0	0	0
chr14|31112415|31133675|-	chr14	31112415	31133675	-	circRNA	HECTD1	NM_015382	13	35,34,33,32,31,30,29,28,27,26,25,24,23	128,86,208,183,55,223,157,123,134,222,837,177,167	GTCAACTGCAACTTGGCCTCTTGATCCACCAAAGGATGAGAAACAAGGGTGGAGACATGTGAGAATTAAACAGATGGGGAAAAATGCCAGTGGACAAACACACTACCTCTCATTATCTGGATTCGAACTTTATGGCACTGTAAATGGAGTATGTGAAGATCAGCTAGGGAAAGCAGCTAAAGAAGCAGAAGCTAATCTTAGACGGCAGAGACGTCTAGTACGTTCCCAGGTTCTGAAATACATGGTTCCAGGAGCTCGTGTTATCAGAGGCCTGGATTGGAAATGGCGAGATCAGGATGGCAGCCCACAGGGAGAAGGCACTGTCACAGGAGAACTACACAATGGCTGGATTGATGTCACCTGGGATGCTGGTGGCTCAAACTCTTACCGTATGGGCGC…	2700	0	0	0	0	0	0	0	0	0	0	0	0	0	0	1	0	0	0	0	0	0	1	0	0	0	0	0	0	0	0	0	0	0	0	0	0	0
chr14|50446078|50482416|-	chr14	50446078	50482416	-	circRNA	MAP4K5	NM_006575	12	17,16,15,14,13,12,11,10,9,8,7,6	43,68,59,79,117,82,63,132,73,43,48,56	TTACTGGACCATTATCAGAATTGCAAATAGCCTATGTATGCAGAGAAACCTTACAGGGTCTTGCCTATTTGCATACTAAAGGCAAAATGCATAGAGATATCAAAGGTGCTAATATTTTATTGACAGACCATGGCGATGTAAAATTAGCTGACTTTGGTGTGGCTGCAAAAATAACAGCTACCATTGCAAAACGAAAATCTTTCATTGGCACCCCTTACTGGATGGCCCCAGAAGTTGCAGCAGTAGAGAAGAATGGTGGCTACAACCAACTCTGTGATATCTGGGCAGTAGGAATAACAGCAATTGAACTTGGAGAACTTCAGCCACCTATGTTTGATCTCCACCCAATGAGGGCTCTCTTCTTAATGTCAAAAAGTAATTTTCAGCCTCCAAAACTAA…	863	0	0	0	0	0	0	0	0	0	0	0	0	0	0	1	0	0	0	0	0	0	1	0	0	0	0	0	0	0	0	0	0	0	0	0	0	0
chr2|108788851|108816105|+	chr2	108788851	108816105	+	circRNA	CCDC138	NM_001303105	8	3,4,5,6,7,8,9,10	115,128,182,159,120,78,108,165	GTGATTTGGATATCTACTCTGGAGATAAAGTTGGTTCATCGTTAAAATATTCTGATGAAAGCAAGCATTGTAGAACACCATTGGGCAGCTTATTCAAGCACGTAAATGTGAATTGCCTAGATGATGAACTGGATTCTTTCCATGATTTGAAGAAACAGGAAACAGAAGAAGAGTTAATTGAAAATGATTATAGAGTTAGTACCTCGAAAATAACCAAGCAGTCTTTTAAAGAAATAGAAAAAGTTGCCTTGCCAACTAATACGACCTCATCGAGACCTCGGACTGAGTGTTGTAGTGATGCAGGTGACTCTCCTTTGAAACCTGTCAGCTGTCCAAAATCTAAAGCATCAGACAAGCGGAGTTTACTTCCACATCAGATCAGTCAGATATATGACGAAT…	1055	0	0	0	0	0	0	0	0	0	0	0	0	0	0	1	0	0	0	0	0	0	1	0	0	0	0	0	0	0	0	0	0	0	0	0	0	0
chr2|178683998|178696269|-	chr2	178683998	178696269	-	circRNA	TTN	ENST00000342992.10	20	130,129,128,127,126,125,124,123,122,121,120,119,118,117,116,115,114,113,112,111	84,84,84,84,78,81,114,102,84,84,81,84,84,84,81,87,78,78,63,405	CTCCTGAAATCATTGATGTATCCTCTAAAGCTGAAGAAGTAAAAATAATGACTATAACCAGAAAGAAAGAGGTTCAGAAAGAAAAAGAAGCTGTGTATGAGAAAAAGCAAGCAGTCCACAAGGAGAAGAGAGTCTTCATTGAATCTTTCGAAGAACCTTATGACGAACTGGAGGTAGAACCATACACAGAGCCATTTGAACAACCTTATTATGAAGAACCAGATGAAGACTATGAAGAGATTAAGGTAGAAGCTAAAAAAGAAGTTCACGAGGAATGGGAAGAAGATTTTGAAGAAGGGCAAGAATACTATGAAAGGGAAGAAGGCTATGACGAAGGGGAGGAAGAGTGGGAAGAGGCTTACCAAGAAAGGGAAGTAATTCAAGTTCAAAAGGAGGTCT…	2004	0	0	0	0	0	0	0	0	0	0	0	0	0	0	1	0	0	0	0	0	0	1	0	0	0	0	0	0	0	0	0	0	0	0	0	0	0
chr3|3777724|3789074|-	chr3	3777724	3789074	-	circRNA	LOC100130207	NR_149025	4	5,4,3,2	79,82,199,161	TGCCTGAGAAGAAAACAGAACTGCCAGCAGACTATGGGACAAACGACTAAATGCCCTCCAGACGTTCCAGAGTCCTCTGCCTCTCAGGCTTCAGTTCTTCCTGAAGGAATCTGGAGCTGGAAAGCAGGAAGCAATTTGCTGTGGAATTTTTTCCATCACAGactccaagttcctcagcctttggactcttgaacttacaccagtgttttggcaggagcgctcgggcctttggccacagactgaaggctgcattgtcagcttccctacttttgaggttttgggactcagactgatccaccactggcttccttgctcttcaacttgaagacggcctatcgtgagactttacctcgtgattatCCTTGCCTGGATTCTCCACCTCCTCAACCCCAggaagca…	521	0	0	0	0	0	0	0	0	0	0	0	0	0	0	1	0	0	0	0	0	0	1	0	0	0	0	0	0	0	0	0	0	0	0	0	0	0
chr4|39837855|39842056|-	chr4	39837855	39842056	-	circRNA	PDS5A	NM_001100399	2	32,31	353,109	GGAACAGAGTTCAGAGGCAGCAGAAACTGGAGTTAGTGAAAATGAAGAGAACCCTGTGAGGATTATTTCAGTCACACCTGTAAAGAATATTGACCCAGTAAAGAATAAGGAAATTAATTCTGATCAGGCTACCCAGGGCAACATCAGCAGTGACCGAGGAAAGAAAAGAACAGTAACAGCAGCTGGTGCAGAGAATATCCAACAAAAAACAGATGAGAAAGTAGATGAATCGGGACCTCCCGCCCCTTCCAAACCCAGGAGAGGACGTCGACCCAAGTCTGAATCTCAGGGCAATGCTACCAAAAATGATGATCTAAATAAACCTATTAACAAGGGAAGGAAGAGAGCTGCAGTGGGTCAGGAGAGCCCTGGGGGTTTGGAAGCAGGTAATGCCAAAGC…	462	0	0	0	0	0	0	0	0	0	0	0	0	0	0	1	0	0	0	0	0	0	1	0	0	0	0	0	0	0	0	0	0	0	0	0	0	0
chr7|6015145|6018045|+	chr7	6015145	6018045	+	circRNA	AIMP2	ENST00000223029.7	2	2,3	207,232	GAAGAGTCTAACCTGTCTCTGCAAGCTCTTGAGTCCCGCCAAGATGATATTTTAAAACGTCTGTATGAGTTGAAAGCTGCAGTTGATGGCCTCTCCAAGATGATTCAAACACCAGATGCAGACTTGGATGTAACCAACATAATCCAAGCGGATGAGCCCACGACTTTAACCACCAATGCGCTGGACTTGAATTCAGTGCTTGGGAAGGATTACGGGGCGCTGAAAGACATCGTGATCAACGCAAACCCGGCCTCCCCTCCCCTCTCCCTGCTTGTGCTGCACAGGCTGCTCTGTGAGCACTTCAGGGTCCTGTCCACGGTGCACACGCACTCCTCGGTCAAGAGCGTGCCTGAAAACCTTCTCAAGTGCTTTGGAGAACAGAATAAAAAACAGCCCCGC…	439	0	0	0	0	0	0	0	0	0	0	0	0	0	0	1	0	0	0	0	0	0	1	0	0	0	0	0	0	0	0	0	0	0	0	0	0	0
chrX|32565701|32699293|-	chrX	32565701	32699293	-	circRNA	DMD	NM_000109	9	16,15,14,13,12,11,10,9,8	180,108,102,120,151,182,189,129,182	ATGTTGATACCACCTATCCAGATAAGAAGTCCATCTTAATGTACATCACATCACTCTTCCAAGTTTTGCCTCAACAAGTGAGCATTGAAGCCATCCAGGAAGTGGAAATGTTGCCAAGGCCACCTAAAGTGACTAAAGAAGAACATTTTCAGTTACATCATCAAATGCACTATTCTCAACAGATCACGGTCAGTCTAGCACAGGGATATGAGAGAACTTCTTCCCCTAAGCCTCGATTCAAGAGCTATGCCTACACACAGGCTGCTTATGTCACCACCTCTGACCCTACACGGAGCCCATTTCCTTCACAGCATTTGGAAGCTCCTGAAGACAAGTCATTTGGCAGTTCATTGATGGAGAGTGAAGTAAACCTGGACCGTTATCAAACAGCTTTAGAAG…	1343	0	0	0	0	0	0	0	0	0	0	0	0	0	0	2	0	0	0	0	0	0	2	0	0	0	0	0	0	0	0	0	0	0	0	0	0	0
chr2|178541281|178598654|-	chr2	178541281	178598654	-	circRNA	TTN	ENST00000342992.10	59	299,298,297,296,295,294,293,292,291,290,289,288,287,286,285,284,283,282,281,280,279,278,277,276,275,274,273,272,271,270,269,268,267,266,265,264,263,262,261,260,259,258,257,256,255,254,253,252,251,250,249,248,247,246,245,244,243,242,241	303,300,288,594,282,306,306,297,291,306,303,2067,300,288,294,1767,306,303,300,288,297,303,588,297,17106,303,588,297,198,105,588,288,291,288,306,303,297,288,300,303,300,276,303,300,285,321,2967,294,300,282,309,303,300,282,303,303,282,151,149	CCCCTCCTGGTCCTCCATTTCCCAAAGTGACAGATTGGACTAAATCATCTGCAGATCTGGAGTGGTCTCCCCCACTAAAAGATGGTGGATCCAAAGTAACTGGATACATCGTTGAATATAAAGAAGAAGGAAAAGAAGAATGGGAAAAGGGTAAAGATAAAGAAGTGAGAGGAACAAAGCTTGTTGTGACAGGATTAAAGGAAGGAGCATTCTACAAATTTAGAGTTAGAGCAGTCAACATTGCTGGCATTGGAGAACCTGGAGAGGTCACAGATGTCATTGAAATGAAGGACAGACTTGTTTCACCTGACCTTCAGCTAGATGCCAGTGTCAGAGATAGAATTGTTGTCCATGCTGGAGGGGTGATCCGAATCATTGCCTATGTGTCTGGAAAGCCTC…	32767	0	0	0	0	0	0	0	0	0	0	0	0	0	0	0	0	1	0	0	0	2	0	0	0	0	0	0	0	0	0	0	0	0	0	0	0	0
chr15|41696074|41727406|+	chr15	41696074	41727406	+	circRNA	MGA	ENST00000545763.5	8	3,4,5,6,7,8,9,10	949,79,96,132,105,659,346,227	TCTTATTGCCAGCAGTTTTGAAGATGACTCCCGTGTAGCCTCACCGTTAGACCAGAACGGAAGCTTCAATGTTGTTATTAAAGAGGAACCTCTAGATGATTATGACTACGAACTTGGTGAGTGCCCAGAAGGGGTCACTGTGAAACAGGAAGAGACAGATGAAGAGACGGATGTATACTCAAACAGTGATGATGATCCTATACTAGAGAAACAGCTAAAGAGGCACAATAAAGTTGACAACCCAGAAGCTGACCATCTATCTTCTAAATGGCTTCCAAGCAGCCCATCAGGTGTTGCTAAAGCTAAAATGTTCAAATTAGACACTGGAAAGATGCCAGTAGTCTATCTGGAGCCCTGTGCTGTCACCAGAAGCACAGTTAAGATTTCTGAACTCCCCGA…	2593	1	0	0	0	0	0	0	0	0	1	0	0	0	0	0	0	0	0	0	0	0	0	0	0	0	0	192.715	0	0	0	0	0	0	0	0	178.795	0
chr2|178664014|178680331|-	chr2	178664014	178680331	-	circRNA	TTN	ENST00000589042.5	31	169,168,167,166,165,164,163,162,161,160,159,158,157,156,155,154,153,152,151,150,149,148,147,146,145,144,143,142,141,140,139	84,78,84,75,84,84,78,84,84,84,75,84,78,81,297,75,69,78,96,75,84,75,87,297,84,84,84,78,84,162,78	TGCCCATGAAGCCCAAGAGGGTTGTCGCAGAAGAAAAAGTACCTGTCCCTAGAAAAGAAGTAGCACCACCTGTTAGAGTGCCAGAAGTGCCTAAAGAACTTGAACCAGAAGAGGTTGCCTTTGAAGAGGAAGTTGTAACCCATGTAGAAGAATATCTTGTAGAAGAAGAAGAAGAGTACATTCATGAAGAAGAGGAGTTCATAACTGAGGAAGAAGTGGTGCCAGTGATACCAGTCAAAGTGCCTGAGGTACCCAGGAAACCTGTTCcagaagagaagaaacctgttcctgttcccaagaagaagGAAGCTCCACCGGCAAAAGTGCCTGAGGTTCCTAAGAAGCCAGAGGAGAAAGTTCCTGTGCTTATTCCTAAAAAGGAGAAGCCTCCGCCAGCAA…	3024	1	0	0	0	0	0	0	0	0	1	0	0	0	0	0	0	0	0	0	0	0	0	0	0	0	0	192.715	0	0	0	0	0	0	0	0	178.795	0
chr3|171123595|171128878|-	chr3	171123595	171128878	-	circRNA	TNIK	NM_001161560	3	18,17,16	107,240,165	GTAGAAGAACGGTCAAGGCTCAACCGGCAAAGTTCCCCTGCCATGCCTCACAAGGTTGCCAACAGGATATCTGACCCCAACCTGCCCCCAAGGTCGGAGTCCTTCAGCATTAGTGGAGTTCAGCCTGCTCGAACACCCCCCATGCTCAGACCAGTCGATCCCCAGATCCCACATCTGGTAGCTGTAAAATCCCAGGGACCTGCCTTGACCGCCTCCCAGTCAGTGCACGAGCAGCCCACAAAGGGCCTCTCTGGGTTTCAGGAGGCTCTGAACGTGACCTCCCACCGCGTGGAGATGCCACGCCAGAACTCAGATCCCACCTCGGAAAATCCTCCTCTCCCCACTCGCATTGAAAAGTTTGACCGAAGCTCTTGGTTACGACAGGAAGAAGACATTCCA…	512	1	0	0	0	0	0	0	0	0	1	0	0	0	0	0	0	0	0	0	0	0	0	0	0	0	0	192.715	0	0	0	0	0	0	0	0	178.795	0
chr13|77205255|77243951|-	chr13	77205255	77243951	-	circRNA	MYCBP2	ENST00000544440.6	11	26,25,24,23,22,21,20,19,18,17,16	128,126,173,154,205,118,82,120,108,102,146	GATCTGTGGTTGTGGTTCCGGAGAATCTGGTTGTGCTGTGTGTGGATGTTGCAAGGCCTGTGCAAGAGAGTTAGATGGTCAAGAGGCAAGACAAAGAGGAATTCTTGATGCAGTGAAAGAAATGATACCTTTAGATCTTCTTTTAGCTGTCCCAGTGCCCGGGGTTAACATTGAAGAACACCTTCAGTTACGACAAGAAGAAAAACGGCAACGTGTAATCAGAAGGCACAGATTAGAGGAAGGAAGAGGCCCCCTTGTATTTGCTGGTCCTATTTTTATGAACCATCGAGAACAGGCTCTAGCCAGACTCAGATCCCATCCAGCACAGCTAAAGCATAAACGGGACAAGCACAAAGATGGAAGTGGAGAAAGAGGCGAAAAGGATGCAAGCAAAATCAC…	1462	0	0	0	0	0	0	0	0	0	0	0	0	0	0	0	0	0	0	2	0	0	0	2	0	0	0	0	0	0	0	0	0	0	0	0	0	0
chr2|151695577|151697252|-	chr2	151695577	151697252	-	circRNA	NEB	ENST00000409198.5	3	18,17,16	105,99,105	AAAAACTACAAAGCAGAATACGAAGAAGACAGAGGCAAAGGCTTCTTCCCTCAGACCATAACTCAAGAATATGAAGCAATTAAGAAACTAGATCAGTGTAAAGACCACACCTACAAAGTCCATCCAGATAAGACAAAATTCACCCAAGTTACAGACTCTCCTGTTCTGCTACAAGCCCAAGTCAATTCCAAACAACTGAGTGACTTAAATTACAAAGCAAAACATGAAAGTGAAAAGTTCAAGTGCCATATCCCCCCTGATACTCCTGCTTTTATCCAGCACAAAGTCAATGCCTATAACTTGAGTGAT	309	0	0	0	0	0	0	0	0	0	0	0	0	0	0	0	0	0	0	1	0	0	0	1	0	0	0	0	0	0	0	0	0	0	0	0	0	0
chr2|178767758|178780205|-	chr2	178767758	178780205	-	circRNA	TTN	ENST00000342992.10	19	40,39,38,37,36,35,34,33,32,31,30,29,28,27,26,25,24,23,22	166,142,261,261,261,264,261,261,264,273,267,282,1694,169,165,272,245,234,206	CTGATTATGAGTTACTGATGAAGTCCCAGCAAGAAATGCTTTATCAGACACAAGTGACTGCATTTGTTCAAGAACCTAAAGTTGGAGAAACAGCACCTGGATTTGTATACTCTgagtatgaaaaagagtatgaaaaagaACAAGCCTTAATTAGGAAGAAAATGGCCAAAGATACTGTAGTGGTCAGAACTTATGTAGAAGATCAGGAATTCCATATTTCTTCCTTTGAAGAGAGACTTATTAAAGAAATTGAATATAGAATAATAAAGACTACATTAGAAGAACTTCTTGAAGAAGATGGAGAAGAAAAGATGGCAGTTGACATTTCTGAATCTGAAGCTGTTGAATCAGGATTTGATTCAAGAATCAAGAATTATAGAATTCTTGAGGGGATGGGTG…	5948	0	0	0	0	0	0	0	0	0	0	0	0	0	0	0	0	0	0	1	0	0	0	1	0	0	0	0	0	0	0	0	0	0	0	0	0	0
chr8|61618977|61646878|-	chr8	61618977	61646878	-	circRNA	ASPH	NM_001164750	9	14,13,12,11,10,9,8,7,6	42,45,57,42,33,48,57,33,129	TTGAGGGAGAAGACTTGCAACAAGAAGATGGACCCACAGGAGAACCACAACAAGAGGATGATGAGTTTCTTATGGCGACTGATGTAGATGATAGATTTGAGACCCTGGAACCTGAAGTATCTCATGAAGAAACCGAGCATAGTTACCACGTGGAAGAGACAGTTTCACAAGACTGTAATCAGGATATGGAAGAGATGATGTCTGAGCAGGAAAATCCAGATTCCAGTGAACCAGTAGTAGAAGATGAAAGATTGCACCATGATACAGATGATGTAACATACCAAGTCTATGAGGAACAAGCAGTATATGAACCTCTAGAAAATGAAGGGATAGAAATCACAGAAGTAACTGCTCCCCCTGAGGATAATCCTGTAGAAGATTCACAGGTAATTGTAGAAG…	486	0	0	0	0	0	0	0	0	0	0	0	0	0	0	0	0	0	0	1	0	0	0	1	0	0	0	0	0	0	0	0	0	0	0	0	0	0
chr8|67074242|67105975|+	chr8	67074242	67105975	+	circRNA	CSPP1	ENST00000262210.9	7	2,3,4,5,6,7,8	109,100,104,99,440,99,71	AATCTGCAAAATGGCTGATAATTTGGATGAATTTATTGAAGAGCAAAAAGCCAGATTGGCCGAAGACAAAGCAGAGTTGGAAAGTGATCCACCTTACATGGAAATGAAGGGAAAGTTGTCAGCGAAGCTTTCTGAAAACAGTAAGATACTGATCTCTATGGCTAAGGAAAACATACCACCAAATAGTCAACAGACCAGGGGTTCCTTAGGAATTGATTATGGATTAAGTTTACCACTTGGAGAAGACTATGAACGGAAGAAACATAAATTAAAAGAAGAATTGCGGCAAGATTACAGACGTTATCTTACTCAGGAAAGGTTGAAACTTGAACGTAACAAAGAATACAATCAGTTTCTCAGGGGTAAGGAAGAATCCAGTGAAAAGTTCAGGCAGGTGGA…	1022	0	0	0	0	0	0	0	0	0	0	0	0	0	0	0	0	0	0	1	0	0	0	1	0	0	0	0	0	0	0	0	0	0	0	0	0	0
chr11|76513385|76528466|+	chr11	76513385	76528466	+	circRNA	EMSY	NM_001300942	5	11,12,13,14,15	150,171,137,174,199	GTGTTAAAATCATCACACAACAGGTTCAACCAAGTAAAATCTTACCCAAACCAGTGACAGCAACTCTACCCACCAGTAGCAATTCCCCTATTATGGTGGTTAGCAGTAATGGTGCAATTATGACAACTAAACTGGTAACCACTCCTACTGGCACACAAGCAACCTATACCCGGCCAACAGTGAGCCCATCCATTGGTCGGATGGCTGCAACCCCTGGAGCTGCAACCTATGTGAAAACTACGAGTGGTAGCATCATTACAGTAGTACCCAAATCATTAGCTACCTTGGGGGGCAAGATAATTAGCAGTAATATAGTTTCTGGAACGACTACCAAAATCACTACAATCCCAATGACTTCCAAGCCCAACGTGATTGTTGTACAAAAGACTACAGGAAAAG…	831	0	0	0	0	0	0	0	0	0	0	0	0	0	0	0	0	0	0	0	0	0	1	1	0	0	0	0	0	0	0	0	0	0	0	0	0	0
chr2|151682661|151691968|-	chr2	151682661	151691968	-	circRNA	NEB	ENST00000409198.5	7	29,28,27,26,25,24,23	108,198,114,108,105,99,105	AAAAGTTACAAAGCAGAATATGAAGAAGATAAAGGAAAATGCTATTTCCCTCAGACAATAACACAAGAATATGAAGCAATCAAGAAGCTGGACCAGTGTAAAGATCATACCTACAAAGTTCATCCAGATAAGACCAAATTCACGGCAGTCACTGATTCTCCTGTACTGTTGCAAGCCCAGCTCAACACGAAACAGCTTAGTGATCTGAATTACAAAGCAAAACATGAAGGTGAGAAGTTCAAGTGCCATATACCAGCAGATGCTCCACAGTTTATCCAACACAGAGTCAATGCCTATAATCTGAGTGATAATGTTTATAAGCAAGACTGGGAGAAGAGCAAAGCCAAGAAGTTTGACATTAAAGTGGACGCCATTCCCCTGTTGGCAGCCAAAGCCAAC…	837	0	0	0	0	0	0	0	0	0	0	0	0	0	0	0	0	0	0	0	0	0	2	2	0	0	0	0	0	0	0	0	0	0	0	0	0	0
chr2|178675038|178681171|-	chr2	178675038	178681171	-	circRNA	TTN	ENST00000342992.10	11	145,144,143,142,141,140,139,138,137,136,135	75,75,297,84,84,84,78,84,162,78,93	TGCCTGAAGAACCAAAGAAAGTTTTTGAGGAAAAAATACGTATTTCAATTACCAAACGTGAAAAAGAGCAGGTGACTGAACCCGCTGCTAAAGTGCCCATGAAGCCCAAGAGGGTTGTCGCAGAAGAAAAAGTACCTGTCCCTAGAAAAGAAGTAGCACCACCTGTTAGAGTGCCAGAAGTGCCTAAAGAACTTGAACCAGAAGAGGTTGCCTTTGAAGAGGAAGTTGTAACCCATGTAGAAGAATATCTTGTAGAAGAAGAAGAAGAGTACATTCATGAAGAAGAGGAGTTCATAACTGAGGAAGAAGTGGTGCCAGTGATACCAGTCAAAGTGCCTGAGGTACCCAGGAAACCTGTTCcagaagagaagaaacctgttcctgttcccaagaagaagG…	1194	0	0	0	0	0	0	0	0	0	0	0	0	0	0	0	0	0	0	0	0	0	1	1	0	0	0	0	0	0	0	0	0	0	0	0	0	0
chr2|178651665|178663710|-	chr2	178651665	178663710	-	circRNA	TTN	ENST00000589042.5	36	206,205,204,203,202,201,200,199,198,197,196,195,194,193,192,191,190,189,188,187,186,185,184,183,182,181,180,179,178,177,176,175,174,173,172,171	84,84,84,84,84,84,84,84,84,81,81,81,84,84,90,84,84,84,81,81,81,84,84,90,84,84,84,81,81,81,84,84,90,84,84,84	TACCAGAGCCTCCCAAAGAAGTAGTTCCTGAAAAGAAAGCGCCAGTGGCTCCTCCTAAAGAGCCTGAAGTCCCACCTGTTAAAGTGCCTGAGGCTCCCAAAGAAGTTGTTCCTGAAAAGAAAGTGCCAGTGCCTCCTCCTAAAAAGCCTGAAGTGCCACCCACAAAAGTCCCAGAGGTGCCAAAGGCAGCTGTCCCAGAAAAGAAGTTGCCTGAAGCTATTCCTCCCAAACCGGAAAGTCCTCCCCCTGAAGTGCCTGAAGTGCTGCCACCGAAGGAAGTGGTCCCAGAAAAGAAAGTACCGGTGCCTCCTGCCAAAAAGCCAGAAGCTCCACCTCCTAAAGTTCCTGAAGCTCCTAAAGAAGTTGTACTTGAAAAGAAAGCATCTGTGGCTGTGCCCA…	3015	0	0	0	0	4	0	0	0	0	0	0	3	0	0	0	0	0	0	0	0	0	0	0	0	0	0	0	0	0	0	563.698	0	0	0	0	0	0
chr2|24137908|24147086|+	chr2	24137908	24147086	+	circRNA	FAM228B	NM_001145710	4	4,5,6,7	192,81,88,157	GAACTAGATAAGTATTTACAACATCATGCCTTCTTAAATGCAAGAAGAAAGGAGATGTTATATAAAAGATGGGTTGACTGTGTGGCAGATCCTCTTCAGAAGAAAATTATAGAAAAAGTTTGCTCACATAAGAAGATTAAAAAAAGGAGGCAAGGGGAATTAGATGGCTTTTTAAAACATGTAAATAAAAAGGGAAATGCATTTATAGAACATTATGATCCAAAAGAGTATGATCCCTTTTATATGAGCAAGAAGGACCCCAATTTTCTGAAGGTTACCATCCCACCATTTCATGACCCTTTGAAAAAAGCACAATATGACAAGGATAACGAAAAAAGAACTCTTCTTCAGTGTGAGACTGGCAAAATATATTCAATAAAGGAATTCAAAGAAGTTGAG…	518	0	0	0	0	4	0	0	0	0	0	0	3	0	0	0	0	0	0	0	0	0	0	0	0	0	0	0	0	0	0	563.698	0	0	0	0	0	0
chr10|96907264|96949295|+	chr10	96907264	96949295	+	circRNA	LCOR	ENST00000371103.8	4	3,4,5,6	66,80,133,288	GGTTTGAAAGTATTCTTGAAGGGCTGTTTGGACCTGCATTATTAAAAGATCTCAGTTTATTTAAAGACTGTGAACCTGAAAGCATTTCTGATTGGACTTTTGATGAAAACTGTTTATTCTGTTGCTTGAGAAGAGATAAAGTAAAGGGACACTTAGTCGGTCTGGATGAACCAGCTTCGGGAGCTGGGCAAGAAGCTCTGCTTAAACAAGAGCAAGCAAAAATCATTCGATTCGAGAGACAAGCAGAAGAATTCCTCAATGCAGTCTTTTATAGAAAAGACAGTCCCTGGGTCTCCGACCCCAATATTCCCCTAGTGGCCCGTGAGATCATGCAGCGAATGATCCAACAATTTGCTGCTGAATATACCTCAAAAAATAGCTCTACTCAGGACCCCAGCC…	567	0	0	0	0	0	0	2	1	0	0	0	0	0	0	0	0	0	0	0	0	0	0	0	0	0	0	0	0	0	0	0	0	176.476	161.421	0	0	0
chr2|73557219|73573424|+	chr2	73557219	73573424	+	circRNA	ALMS1	ENST00000484298.5	3	13,14,15	135,171,1163	ATGCCTCAGTTCAAGTGCTAATCACTGGGGATGAGAACCTCTCAGACAAAAAACAGCAAGAGATTCACAGTACAAGGGCAGTGACTGAGGCTGCCCAGGCTAAAGAAAAAGAATCTTTGCAGAAAGATACTGCAGATTCCAGTGCTGCTGCTGCTGCAGAGCACTCAGCTCAAGTAGGAGACCCAGAAATGAAGAACTTGCCAGACACTAAAGCCATTACACAGAAAGAGGAGATCCATAGGAAGAAGACAGTTCCCGAGGAAGCCTGGCCAAACAATAAAGAATCCCTACAGATCAATATTGAAGAGTCCGAATGTCATTCAGAATTTGAAAATACTACCCGTTCTGTCTTCAGGTCAGCAAAGTTTTACATTCATCATCCCGTACACCTACCAAGTG…	1469	0	0	0	0	0	0	2	1	0	0	0	0	0	0	0	0	0	0	0	0	0	0	0	0	0	0	0	0	0	0	0	0	176.476	161.421	0	0	0
chr4|20491760|20529099|+	chr4	20491760	20529099	+	circRNA	SLIT2	NM_001289135	7	9,10,11,12,13,14,15	139,72,72,72,144,164,151	GTCACCAGTCATTTATGGCTCCTTCTTGTAGTGTTTTGCACTGCCCTGCCGCCTGTACCTGTAGCAACAATATCGTAGACTGTCGTGGGAAAGGTCTCACTGAGATCCCCACAAATCTTCCAGAGACCATCACAGAAATACGTTTGGAACAGAACACAATCAAAGTCATCCCTCCTGGAGCTTTCTCACCATATAAAAAGCTTAGACGAATTGACCTGAGCAATAATCAGATCTCTGAACTTGCACCAGATGCTTTCCAAGGACTACGCTCTCTGAATTCACTTGTCCTCTATGGAAATAAAATCACAGAACTCCCCAAAAGTTTATTTGAAGGACTGTTTTCCTTACAGCTCCTATTATTGAATGCCAACAAGATAAACTGCCTTCGGGTAGATGCTT…	814	0	0	0	0	0	0	2	1	0	0	0	0	0	0	0	0	0	0	0	0	0	0	0	0	0	0	0	0	0	0	0	0	176.476	161.421	0	0	0
chr1|25227441|25228235|-	chr1	25227441	25228235	-	circRNA	SYF2	NM_015484	2	5,4	91,118	GAATGTGCGGCAAGAGGAGAAGACTATGAGAAAGTGAAGTTGCTGGAGATCAGTGCAGAAGATGCAGAAAGATGGGAGAGGAAAAAGAAGAGGAAAAACCCTGATCTGGGATTTTCAGATTATGCTGCTGCCCAGTTACGCCAGTATCATCGGTTGACCAAGCAGATCAAACCTGACATGGAAACATATGAGAGACTGAGAGAAAAACA	209	0	0	0	0	0	0	0	0	0	0	0	0	0	0	0	1	0	0	0	0	0	0	0	0	0	2	0	0	0	0	0	0	0	0	0	0	0
chr13|30227411|30283791|-	chr13	30227411	30283791	-	circRNA	KATNAL1	NM_001014380	8	9,8,7,6,5,4,3,2	135,127,159,106,128,169,161,176	GTCTCTGAAAGAAGATGAATTTGGCTGAGATTTGTGATAATGCAAAGAAAGGAAGAGAATATGCCCTTCTTGGAAATTACGACTCATCAATGGTATATTACCAGGGGGTGATGCAGCAGATTCAGAGACATTGCCAGTCAGTCAGAGATCCAGCTATCAAAGGCAAATGGCAACAGGTTCGGCAGGAATTATTGGAGGAATATGAACAAGTTAAAAGTATTGTCAGCACTTTAGAAAGTTTTAAAATTGACAAGCCTCCAGATTTCCCTGTGTCCTGTCAAGATGAACCATTTAGAGATCCTGCTGTTTGGCCACCCCCTGTTCCTGCAGAACACAGAGCTCCACCTCAGATCAGGCGTCCCAATCGAGAAGTAAGACCTCTGAGGAAAGAAATGGCAG…	1161	0	0	0	0	0	0	0	0	0	0	0	0	0	0	2	0	0	0	2	0	0	0	0	0	0	0	0	0	0	0	0	0	0	0	0	0	0
chr2|101027382|101033758|-	chr2	101027382	101033758	-	circRNA	TBC1D8	NM_001102426	6	15,14,13,12,11,10	69,99,130,286,118,215	ATGCGGTGACGGATCTTGCCTCACACCCTGGTTACTACGGGAATCTGGTGGAGGAGTCCCTGGGGAAATGCTGCCTGGTAACCGAGGAGATAGAACGAGACCTGCACCGCTCCCTGCCAGAGCACCCCGCCTTCCAGAACGAAACGGGAATTGCTGCTTTGAGGAGAGTCTTGACGGCCTATGCCCACCGGAACCCCAAGATTGGATACTGCCAGTCCATGAACATCCTGACCTCCGTGCTGCTGCTGTACACCAAGGAGGAGGAAGCCTTCTGGCTGTTGGTTGCTGTGTGTGAGCGGATGCTGCCCGATTACTTCAACCACCGAGTGATCGGGGCACAAGTTGACCAGTCTGTCTTCGAGGAGCTCATCAAGGGTCATCTCCCAGAGCTGGCAGAGC…	917	0	0	0	0	0	0	0	0	0	0	0	0	0	0	1	0	0	0	1	0	0	0	0	0	0	0	0	0	0	0	0	0	0	0	0	0	0
[truncated: 13,606 more rows]
[truncated: 18 more columns]
