# Supplementary material for: Identification of Potential circRNA-microRNA-mRNA Regulatory Network in Skeletal Muscle
Source: Front Mol Biosci. 2021 Nov 29;8:762185. doi: 10.3389/fmolb.2021.762185 (PMC8666571; doi:10.3389/fmolb.2021.762185)
Supplement: Supplementary file 3 [file Table6.XLSX]

## Sheet: miRDB targets
circRNA	miRNA-Targets by miRDB	Target score	Target site
CircCrebrf	mmu-miR-3544-5p	84	3
CircCrebrf	mmu-miR-181d-5p	84	1
CircCrebrf	mmu-miR-181c-5p	84	1
CircCrebrf	mmu-miR-181b-5p	84	1
CircCrebrf	mmu-miR-181a-5p	84	1
CircCrebrf	mmu-miR-1968-3p	73	1
CircCrebrf	mmu-miR-6946-5p	73	1
CircCrebrf	mmu-miR-5101	70	1
CircCrebrf	mmu-miR-3059-3p	70	1
CircCrebrf	mmu-miR-1264-5p	69	1
CircCrebrf	mmu-miR-7227-3p	67	2
CircCrebrf	mmu-miR-27b-3p	66	1
CircCrebrf	mmu-miR-27a-3p	66	1
CircCrebrf	mmu-miR-5113	64	1
CircCrebrf	mmu-miR-3963	64	1
CircCrebrf	mmu-miR-6961-3p	64	4
CircCrebrf	mmu-miR-344i	63	1
CircCrebrf	mmu-miR-3071-3p	63	4
CircCrebrf	mmu-miR-488-3p	60	1
CircCrebrf	mmu-miR-764-5p	58	2
CircCrebrf	mmu-miR-875-3p	57	2
CircCrebrf	mmu-miR-3069-3p	57	1
CircCrebrf	mmu-miR-12179-5p	56	1
CircCrebrf	mmu-miR-6988-3p	56	1
CircCrebrf	mmu-miR-466n-3p	55	2
CircCrebrf	mmu-miR-6967-3p	55	3
CircCrebrf	mmu-miR-6896-3p	54	2
CircCrebrf	mmu-miR-7002-3p	54	2
CircCrebrf	mmu-miR-218-5p	54	2
CircCrebrf	mmu-miR-6932-3p	54	2
CircCrebrf	mmu-miR-6996-5p	54	1
CircCrebrf	mmu-miR-146a-3p	53	1
CircCrebrf	mmu-miR-1929-3p	51	2
CircCrebrf	mmu-miR-6907-5p	51	1
CircCrebrf	mmu-miR-682	50	1
CircCrebrf	mmu-miR-3569-3p	50	1
CircCrebrf	mmu-miR-3068-5p	50	1
CircPde4dip	mmu-miR-3085-3p	79	1
CircPde4dip	mmu-miR-3064-5p	79	1
CircPde4dip	mmu-miR-3058-3p	77	2
CircPde4dip	mmu-miR-7681-5p	75	2
CircPde4dip	mmu-miR-28c	71	2
CircPde4dip	mmu-miR-28b	71	2
CircPde4dip	mmu-miR-3544-3p	69	5
CircPde4dip	mmu-miR-194-5p	68	1
CircPde4dip	mmu-miR-8103	68	4
CircPde4dip	mmu-miR-7052-3p	62	3
CircPde4dip	mmu-miR-6934-3p	58	1
CircPde4dip	mmu-miR-1906	58	1
CircPde4dip	mmu-miR-484	53	2
CircPde4dip	mmu-miR-6388	53	1
CircPde4dip	mmu-miR-1952	52	2
CircPde4dip	mmu-miR-146b-3p	52	1
circRad52	mmu-miR-6966-3p	87	1
circRad52	mmu-miR-877-3p	75	1
circRad52	mmu-miR-7083-3p	70	1
circRad52	mmu-miR-7041-3p	69	2
circRad52	mmu-miR-7010-3p	67	2
circRad52	mmu-miR-299b-3p	64	1
circRad52	mmu-miR-299a-3p	64	1
circRad52	mmu-miR-6950-5p	64	1
circRad52	mmu-miR-3535	62	1
circRad52	mmu-miR-8103	55	1
circRad52	mmu-miR-219b-5p	52	1
circRad52	mmu-miR-3475-3p	51	2
circRad52	mmu-miR-6972-5p	51	2
circRad52	mmu-miR-7648-3p	50	2
circRad52	mmu-miR-762	50	2
circRad52	mmu-miR-6940-5p	50	2
circNfix	mmu-miR-677-3p	87	1
circNfix	mmu-miR-3093-3p	86	1
circNfix	mmu-miR-7670-3p	74	1
circNfix	mmu-miR-211-5p	74	1
circNfix	mmu-miR-204-5p	74	1
circNfix	mmu-miR-107-5p	61	2
circNfix	mmu-miR-103-2-5p	61	2
circNfix	mmu-miR-103-1-5p	61	2
circNfix	mmu-miR-7661-3p	58	1
circNfix	mmu-miR-3077-3p	58	1
circNfix	mmu-miR-7680-3p	57	1
circNfix	mmu-miR-7663-5p	57	1
circNfix	mmu-miR-101c	51	1
CircZbtb20	mmu-miR-488-5p	89	1
CircZbtb20	mmu-miR-7032-3p	86	1
CircZbtb20	mmu-miR-668-3p	72	1
CircZbtb20	mmu-miR-3099-5p	71	1
CircZbtb20	mmu-miR-6388	65	1
CircZbtb20	mmu-miR-346-3p	64	2
CircZbtb20	mmu-miR-7074-5p	64	1
CircZbtb20	mmu-miR-1942	63	3
CircZbtb20	mmu-miR-7648-3p	58	2
CircZbtb20	mmu-miR-6940-5p	58	2
CircZbtb20	mmu-miR-677-5p	53	1
CircZbtb20	mmu-miR-6337	52	1
CircZbtb20	mmu-miR-7000-5p	52	1
CircZbtb20	mmu-miR-3062-3p	52	1
CircZbtb20	mmu-miR-7001-5p	51	2
CircZbtb20	mmu-miR-7050-5p	51	1
CircZbtb20	mmu-miR-7086-3p	50	1
CircMypn	mmu-miR-1199-5p	92	1
CircMypn	mmu-miR-7094b-2-5p	76	1
CircMypn	mmu-miR-5114	70	1
CircMypn	mmu-miR-5113	68	1
CircMypn	mmu-miR-3475-3p	60	2
CircMypn	mmu-miR-3095-3p	60	1
CircMypn	mmu-miR-6972-5p	55	2
CircMypn	mmu-miR-3552	54	1
CircMypn	mmu-miR-6914-3p	53	1
CircMypn	mmu-miR-27a-5p	50	2

## Sheet: TargetScan targets
circRNA	miRNA-Targets by TargetScan	Position in the UTR	seed match	context++ score	context++ score percentile	weighted context++ score	conserved branch length	Pct
CircCrebrf	mmu-miR-155-5p	86-92	7mer-m8	-0.22	89	-0.22	2.33	< 0.1
CircCrebrf	mmu-miR-411-3p	112-118	7mer-m8	-0.12	91	-0.12	2.2	N/A
CircCrebrf	mmu-miR-26a-5p	159-165	7mer-m8	-0.21	92	-0.21	2.126	N/A
CircCrebrf	mmu-miR-26b-5p	159-165	7mer-m8	-0.21	92	-0.21	2.126	N/A
CircCrebrf	mmu-miR-124-3p.1	594-600	7mer-m8	-0.27	93	-0.27	3.695	0.89
CircCrebrf	mmu-miR-381-3p	598-604	7mer-m8	-0.02	58	-0.02	2.248	N/A
CircCrebrf	mmu-miR-539-3p	598-604	7mer-m8	-0.02	54	-0.02	2.248	N/A
CircCrebrf	mmu-miR-154-3p	636-642	7mer-m8	-0.18	91	-0.18	2.324	N/A
CircCrebrf	mmu-miR-670-3p	654-661	8mer	-0.13	84	-0.13	1.753	N/A
CircCrebrf	mmu-miR-181c-5p	733-740	8mer	-0.28	93	-0.28	3.822	0.61
CircCrebrf	mmu-miR-181a-5p	733-740	8mer	-0.28	93	-0.28	3.822	0.61
CircCrebrf	mmu-miR-181b-5p	733-740	8mer	-0.28	93	-0.28	3.822	0.61
CircCrebrf	mmu-miR-181d-5p	733-740	8mer	-0.28	93	-0.28	3.822	0.61
CircCrebrf	mmu-miR-98-3p	787-794	8mer	-0.06	75	-0.06	0.809	N/A
CircCrebrf	mmu-let-7b-3p	787-794	8mer	-0.05	73	-0.05	0.809	N/A
CircCrebrf	mmu-let-7a-1-3p	787-794	8mer	-0.05	72	-0.05	0.809	N/A
CircCrebrf	mmu-let-7c-2-3p	787-794	8mer	-0.05	72	-0.05	0.809	N/A
CircCrebrf	mmu-let-7f-1-3p	787-794	8mer	-0.04	64	-0.03	0.809	N/A
CircCrebrf	mmu-miR-19a-3p	856-862	7mer-m8	-0.02	35	-0.02	2.102	N/A
CircCrebrf	mmu-miR-19b-3p	856-862	7mer-m8	-0.02	35	-0.02	2.102	N/A
CircCrebrf	mmu-miR-9-5p	877-883	7mer-1A	-0.16	73	-0.16	3.722	0.57
CircCrebrf	mmu-miR-33-5p	877-883	7mer-1A	-0.14	71	-0.14	3.722	0.57
CircCrebrf	mmu-miR-449b	909-916	8mer	-0.26	95	-0.26	3.822	0.93
CircCrebrf	mmu-miR-34b-5p	919-925	7mer-1A	-0.02	64	-0.02	3.483	0.24
CircCrebrf	mmu-miR-34c-5p	938-944	7mer-1A	-0.07	44	-0.07	3.512	0.67
CircCrebrf	mmu-miR-449c-5p	938-944	7mer-1A	-0.07	44	-0.07	3.512	0.67
CircCrebrf	mmu-miR-449a-5p	938-944	7mer-1A	-0.07	44	-0.07	3.512	0.67
CircCrebrf	mmu-miR-34a-5p	938-944	7mer-1A	-0.07	44	-0.07	3.512	0.67
CircCrebrf	mmu-miR-151-3p	938-944	7mer-1A	-0.04	36	-0.04	3.512	0.67
CircCrebrf	mmu-miR-144-3p	938-944	7mer-1A	-0.04	35	-0.04	3.512	0.67
CircCrebrf	mmu-miR-101b-3p.2	943-950	8mer	-0.08	58	-0.08	2.362	N/A
CircCrebrf	mmu-miR-101b-3p.1	958-965	8mer	-0.19	80	-0.19	3.809	0.82
CircCrebrf	mmu-miR-101a-3p.2	958-965	8mer	-0.19	80	-0.19	3.809	0.82
CircCrebrf	mmu-miR-101a-3p.1	975-982	8mer	-0.07	73	-0.07	3.498	0.32
CircCrebrf	mmu-miR-27b-3p	976-982	7mer-m8	-0.13	86	-0.13	3.498	N/A
CircCrebrf	mmu-miR-27a-3p	976-982	7mer-m8	-0.12	85	-0.11	3.498	N/A
CircCrebrf	mmu-miR-128-3p	976-982	7mer-m8	-0.12	84	-0.11	3.498	N/A
CircCrebrf	mmu-miR-877-5p	976-982	7mer-1A	-0.1	80	-0.1	3.498	0.25
CircCrebrf	mmu-miR-21a-5p	983-990	8mer	-0.22	90	-0.22	3.483	0.56
CircCrebrf	mmu-miR-21c	983-990	8mer	-0.22	90	-0.22	3.483	0.56
CircCrebrf	mmu-miR-369-3p	983-990	8mer	-0.22	90	-0.22	3.483	0.56
CircCrebrf	mmu-miR-486a-5p	983-990	8mer	-0.22	90	-0.22	3.483	0.56
CircCrebrf	mmu-miR-486b-5p	1037-1044	8mer	-0.31	96	-0.31	3.809	0.84
CircCrebrf	mmu-miR-224-5p	1037-1044	8mer	-0.31	96	-0.31	3.809	0.84
CircCrebrf	mmu-miR-433-3p	1037-1043	7mer-1A	-0.1	76	-0.1	3.809	0.69
CircCrebrf	mmu-miR-203-3p.2	1112-1118	7mer-m8	-0.02	20	-0.02	1.99	N/A
CircCrebrf	mmu-miR-203-3p.1	1209-1215	7mer-1A	-0.09	77	-0.09	2.928	0.41
CircCrebrf	mmu-miR-200a-3p	1209-1215	7mer-1A	-0.07	70	-0.07	2.928	0.41
CircCrebrf	mmu-miR-141-3p	1310-1316	7mer-m8	-0.02	70	-0.02	1.802	N/A
CircCrebrf	mmu-miR-505-3p.1	1458-1464	7mer-m8	-0.25	93	-0.25	1.848	N/A
CircCrebrf	mmu-miR-302c-3p	1458-1464	7mer-m8	-0.25	93	-0.25	1.848	N/A
CircCrebrf	mmu-miR-294-3p	1485-1492	8mer	-0.14	87	-0.14	1.726	N/A
CircCrebrf	mmu-miR-302b-3p	1913-1920	8mer	-0.03	54	-0.03	1.107	N/A
CircCrebrf	mmu-miR-302d-3p	2290-2296	7mer-1A	-0.06	79	-0.06	2.728	N/A
CircCrebrf	mmu-miR-302a-3p	2290-2297	8mer	-0.03	79	-0.03	2.507	0.23
CircCrebrf	mmu-miR-295-3p	2335-2341	7mer-m8	-0.02	62	-0.02	2.797	0.22
CircCrebrf	mmu-miR-291a-3p	2335-2341	7mer-1A	-0.01	35	-0.01	2.797	N/A
CircCrebrf	mmu-miR-106b-5p	2340-2346	7mer-m8	-0.15	84	-0.15	3.051	0.36
CircCrebrf	mmu-miR-93-5p	2340-2346	7mer-m8	-0.14	83	-0.14	3.051	0.36
CircCrebrf	mmu-miR-20b-5p	2404-2410	7mer-m8	-0.16	70	-0.16	2.295	N/A
CircCrebrf	mmu-miR-20a-5p	2454-2460	7mer-m8	-0.18	89	-0.17	3.377	N/A
CircCrebrf	mmu-miR-17-5p	2455-2461	7mer-m8	-0.2	90	-0.2	3.741	0.81
CircCrebrf	mmu-miR-106a-5p	2455-2461	7mer-m8	-0.2	89	-0.19	3.741	0.81
CircCrebrf	mmu-miR-873a-5p.2	2455-2461	7mer-m8	-0.2	89	-0.19	3.741	0.81
CircCrebrf	mmu-miR-15a-5p	2455-2461	7mer-m8	-0.2	89	-0.19	3.741	0.81
CircCrebrf	mmu-miR-497a-5p	2455-2461	7mer-m8	-0.2	89	-0.2	3.741	0.81
CircCrebrf	mmu-miR-322-5p	2455-2461	7mer-m8	-0.2	89	-0.2	3.741	0.81
CircCrebrf	mmu-miR-15b-5p	2456-2462	7mer-m8	-0.18	92	-0.18	3.741	0.84
CircCrebrf	mmu-miR-16-5p	2456-2462	7mer-m8	-0.17	92	-0.17	3.741	0.84
CircCrebrf	mmu-miR-195a-5p	2456-2462	7mer-m8	-0.16	91	-0.16	3.741	0.84
CircCrebrf	mmu-miR-195b	2456-2462	7mer-m8	-0.17	91	-0.17	3.741	0.84
CircCrebrf	mmu-miR-383-5p.2	2456-2462	7mer-m8	-0.16	90	-0.16	3.741	0.84
CircCrebrf	mmu-miR-320-3p	2456-2462	7mer-m8	-0.16	90	-0.16	3.741	0.84
CircCrebrf	mmu-miR-331-3p	2487-2493	7mer-m8	-0.09	61	-0.09	2.295	N/A
CircCrebrf	mmu-miR-193a-3p	2498-2505	8mer	-0.31	95	-0.31	3.741	0.86
CircCrebrf	mmu-miR-193b-3p	2498-2505	8mer	-0.31	95	-0.3	3.741	0.86
CircCrebrf	mmu-miR-378c	2498-2505	8mer	-0.31	94	-0.3	3.741	0.86
CircCrebrf	mmu-miR-378a-3p	2498-2505	8mer	-0.3	94	-0.3	3.741	0.86
CircCrebrf	mmu-miR-199a-5p	2498-2505	8mer	-0.28	93	-0.28	3.741	0.86
CircCrebrf	mmu-miR-186-5p	2498-2505	8mer	-0.28	93	-0.28	3.741	0.86
CircCrebrf	mmu-miR-124-3p.2	2498-2505	8mer	-0.28	93	-0.28	3.741	0.86
CircCrebrf	mmu-miR-205-5p	2535-2541	7mer-m8	-0.1	76	-0.1	3.699	N/A
CircCrebrf	mmu-miR-330-3p.2	2535-2541	7mer-m8	-0.1	76	-0.1	3.699	N/A
CircCrebrf	mmu-miR-7b-5p	2539-2545	7mer-1A	-0.1	75	-0.1	2.683	N/A
CircCrebrf	mmu-miR-7a-5p	2621-2628	8mer	-0.03	61	-0.03	2.155	N/A
CircCrebrf	mmu-miR-543-3p	2637-2644	8mer	-0.2	89	-0.19	2.239	N/A
CircCrebrf	mmu-miR-365-3p	2689-2695	7mer-1A	-0.17	79	-0.17	3.641	0.38
CircCrebrf	mmu-miR-199b-3p	2689-2695	7mer-1A	-0.17	79	-0.17	3.641	0.38
CircCrebrf	mmu-miR-199a-3p	2706-2712	7mer-m8	-0.07	61	-0.07	1.906	N/A
CircCrebrf	mmu-miR-505-3p.2	2895-2902	8mer	-0.14	77	-0.13	1.589	N/A
CircCrebrf	mmu-miR-96-5p	2895-2902	8mer	-0.14	77	-0.13	1.589	N/A
CircCrebrf	mmu-miR-542-3p	3037-3044	8mer	-0.21	90	-0.2	3.053	0.71
CircPde4dip	mmu-miR-370-3p	52-58	7mer-1A	-0.15	88	-0.15	2.622	N/A
CircPde4dip	mmu-miR-351-5p	358-364	7mer-m8	-0.22	88	-0.22	2.379	0.5
CircPde4dip	mmu-miR-125b-5p	358-364	7mer-m8	-0.21	87	-0.2	2.379	0.5
CircPde4dip	mmu-miR-125a-5p	358-364	7mer-m8	-0.19	86	-0.19	2.379	0.5
CircPde4dip	mmu-miR-218-5p	434-440	7mer-m8	-0.14	84	-0.14	2.582	0.55
CircPde4dip	mmu-miR-362-3p	849-855	7mer-1A	-0.03	72	-0.03	3.244	N/A
CircPde4dip	mmu-miR-329-3p	849-855	7mer-1A	-0.02	62	-0.02	3.244	N/A
CircPde4dip	mmu-miR-30d-5p	1345-1352	8mer	-0.03	32	0	1.08	< 0.1
CircPde4dip	mmu-miR-30a-5p	1345-1352	8mer	-0.03	31	0	1.08	< 0.1
CircPde4dip	mmu-miR-30e-5p	1345-1352	8mer	-0.03	30	0	1.08	< 0.1
CircPde4dip	mmu-miR-30b-5p	1345-1352	8mer	-0.03	30	0	1.08	< 0.1
CircPde4dip	mmu-miR-384-5p	1345-1352	8mer	-0.03	30	0	1.08	< 0.1
CircPde4dip	mmu-miR-30c-5p	1345-1352	8mer	-0.03	30	0	1.08	< 0.1
circRad52	mmu-miR-758-3p	22-29	8mer	-0.46	98	-0.46	2.016	N/A
circRad52	mmu-miR-218-5p	1503-1510	8mer	-0.37	97	0	3.32	0.88
circRad52	mmu-miR-493-5p	1552-1558	7mer-m8	-0.03	57	0	4.277	N/A
circRad52	mmu-miR-6997-3p	1583-1590	8mer	-0.3	97	0	0.937	N/A
circRad52	mmu-miR-452-5p	1601-1607	7mer-m8	-0.13	86	0	3.686	N/A
circNfix	mmu-miR-138-5p	269-276	8mer	-0.36	93	-0.34	1.892	0.38
circNfix	mmu-miR-124-3p.1	1436-1443	8mer	-0.2	90	-0.15	2.385	0.63
circNfix	mmu-miR-124-3p.2	1437-1443	7mer-m8	-0.12	58	-0.09	2.385	N/A
circNfix	mmu-miR-218-5p	1517-1523	7mer-m8	-0.08	72	-0.06	1.901	0.17
circNfix	mmu-miR-409-3p	1549-1555	7mer-m8	-0.02	67	-0.01	1.866	N/A
circNfix	mmu-miR-92b-3p	1824-1830	7mer-m8	-0.1	80	-0.08	2.251	0.11
circNfix	mmu-miR-92a-3p	1824-1830	7mer-m8	-0.1	80	-0.08	2.251	0.11
circNfix	mmu-miR-32-5p	1824-1830	7mer-m8	-0.07	71	-0.05	2.251	0.11
circNfix	mmu-miR-25-3p	1824-1830	7mer-m8	-0.07	71	-0.05	2.251	0.11
circNfix	mmu-miR-363-3p	1824-1830	7mer-m8	-0.07	70	-0.05	2.251	0.11
circNfix	mmu-miR-367-3p	1824-1830	7mer-m8	-0.06	66	-0.04	2.251	0.11
circNfix	mmu-miR-10b-5p	1854-1860	7mer-m8	-0.15	85	-0.11	2.251	0.11
circNfix	mmu-miR-10a-5p	1854-1860	7mer-m8	-0.13	81	-0.1	2.251	0.11
circNfix	mmu-miR-504-5p	1855-1862	8mer	-0.28	90	-0.21	0.623	N/A
circNfix	mmu-miR-367-3p	2195-2201	7mer-m8	-0.26	92	-0.19	3.629	0.8
circNfix	mmu-miR-92a-3p	2195-2201	7mer-m8	-0.22	91	-0.16	3.629	0.8
circNfix	mmu-miR-32-5p	2195-2201	7mer-m8	-0.23	91	-0.17	3.629	0.8
circNfix	mmu-miR-92b-3p	2195-2201	7mer-m8	-0.22	91	-0.16	3.629	0.8
circNfix	mmu-miR-363-3p	2195-2201	7mer-m8	-0.22	90	-0.16	3.629	0.8
circNfix	mmu-miR-25-3p	2195-2201	7mer-m8	-0.22	90	-0.16	3.629	0.8
circNfix	mmu-miR-33-5p	2198-2204	7mer-m8	-0.05	73	-0.03	2.559	0.1
circNfix	mmu-miR-216b-5p	2234-2241	8mer	-0.25	94	-0.19	1.089	0.1
circNfix	mmu-miR-323-3p	2265-2271	7mer-m8	-0.02	67	-0.01	1.918	N/A
circNfix	mmu-miR-873a-5p.2	2459-2465	7mer-m8	-0.16	81	-0.11	2.257	N/A
circNfix	mmu-miR-532-3p	2515-2521	7mer-m8	-0.02	53	-0.01	2.56	N/A
circNfix	mmu-miR-6991-3p	2520-2527	8mer	-0.04	71	-0.03	0.648	N/A
circNfix	mmu-miR-29b-3p	2635-2641	7mer-m8	-0.32	93	-0.22	3.732	0.84
circNfix	mmu-miR-29c-3p	2635-2641	7mer-m8	-0.32	93	-0.22	3.732	0.84
circNfix	mmu-miR-29a-3p	2635-2641	7mer-m8	-0.32	93	-0.22	3.732	0.84
circNfix	mmu-miR-374b-5p	2680-2686	7mer-m8	-0.02	42	-0.01	2.494	N/A
circNfix	mmu-miR-375-3p	2908-2915	8mer	-0.05	69	-0.02	1.745	< 0.1
circNfix	mmu-miR-149-5p	2957-2964	8mer	-0.17	87	-0.06	2.37	N/A
circNfix	mmu-miR-138-5p	2980-2987	8mer	-0.47	96	-0.17	2.775	0.73
circNfix	mmu-miR-124-3p.2	3198-3204	7mer-m8	-0.12	60	-0.04	3.116	N/A
circNfix	mmu-miR-124-3p.1	3198-3204	7mer-1A	-0.01	43	0	3.116	0.76
circNfix	mmu-miR-124-3p.1	3237-3243	7mer-m8	-0.17	87	-0.06	3.057	0.83
circNfix	mmu-miR-137-3p	3375-3382	8mer	-0.12	66	-0.04	2.465	0.49
circNfix	mmu-miR-7024-5p	3399-3406	8mer	-0.35	94	-0.12	0.738	N/A
circNfix	mmu-miR-7119-5p	3399-3406	8mer	-0.36	94	-0.12	0.738	N/A
circNfix	mmu-miR-7023-5p	3399-3406	8mer	-0.35	93	-0.12	0.738	N/A
circNfix	mmu-miR-6941-5p	3399-3406	8mer	-0.35	93	-0.12	0.738	N/A
circNfix	mmu-miR-138-5p	3545-3552	8mer	-0.32	90	-0.11	2.255	0.54
circNfix	mmu-miR-148b-3p	3745-3752	8mer	-0.17	83	-0.06	1.723	0.15
circNfix	mmu-miR-152-3p	3745-3752	8mer	-0.17	83	-0.06	1.723	0.15
circNfix	mmu-miR-148a-3p	3745-3752	8mer	-0.17	83	-0.06	1.723	0.15
circNfix	mmu-miR-1197-3p	3806-3813	8mer	-0.23	93	-0.08	2.592	N/A
circNfix	mmu-miR-3064-5p	3830-3836	7mer-m8	-0.02	34	-0.01	2.205	N/A
circNfix	mmu-miR-3085-3p	3830-3836	7mer-m8	-0.02	33	-0.01	2.205	N/A
circNfix	mmu-miR-744-5p	3859-3865	7mer-m8	-0.27	78	-0.08	2.211	N/A
circNfix	mmu-miR-744-5p	3864-3870	7mer-m8	-0.28	80	-0.09	2.211	N/A
circNfix	mmu-miR-23a-3p	3949-3955	7mer-1A	-0.18	90	-0.03	3.198	0.15
circNfix	mmu-miR-23b-3p	3949-3955	7mer-1A	-0.18	90	-0.03	3.198	0.15
CircZbtb20	mmu-miR-208a-5p	75-82	8mer	-0.03	75	-0.03	1.25	N/A
CircZbtb20	mmu-miR-22-5p	164-170	7mer-m8	-0.1	76	-0.09	1.806	N/A
CircZbtb20	mmu-miR-214-3p	180-186	7mer-m8	-0.06	65	-0.05	1.92	N/A
CircZbtb20	mmu-miR-203-3p.2	194-200	7mer-m8	-0.02	52	-0.02	4.865	N/A
CircZbtb20	mmu-miR-124-3p.2	248-254	7mer-1A	-0.2	77	-0.18	4.694	N/A
CircZbtb20	mmu-miR-877-5p	304-310	7mer-1A	-0.16	85	-0.14	3.23	N/A
CircZbtb20	mmu-miR-6951-5p	309-316	8mer	-0.03	63	-0.03	0.648	N/A
CircZbtb20	mmu-miR-296-3p	314-320	7mer-m8	-0.18	91	-0.16	3.23	N/A
CircZbtb20	mmu-miR-186-5p	320-326	7mer-1A	-0.01	60	-0.01	3.216	N/A
CircZbtb20	mmu-miR-302c-3p	502-508	7mer-1A	-0.06	67	-0.05	4.789	N/A
CircZbtb20	mmu-miR-142a-3p.1	504-510	7mer-1A	-0.11	61	-0.1	4.512	0.77
CircZbtb20	mmu-miR-141-3p	559-565	7mer-m8	-0.03	53	-0.03	4.129	0.36
CircZbtb20	mmu-miR-200a-3p	559-565	7mer-m8	-0.03	53	-0.03	4.129	0.36
CircZbtb20	mmu-miR-653-5p	562-568	7mer-m8	-0.02	30	-0.02	2.406	N/A
CircZbtb20	mmu-miR-140-3p.1	620-626	7mer-1A	-0.09	72	-0.08	4.205	N/A
CircZbtb20	mmu-miR-330-5p	647-653	7mer-m8	-0.02	39	-0.02	2.868	N/A
CircZbtb20	mmu-miR-326-3p	647-653	7mer-m8	-0.02	39	-0.02	2.868	N/A
CircZbtb20	mmu-miR-129-1-3p	699-705	7mer-m8	-0.08	69	-0.07	4.151	N/A
CircZbtb20	mmu-miR-129-2-3p	699-705	7mer-m8	-0.08	69	-0.07	4.151	N/A
CircZbtb20	mmu-miR-488-3p	819-825	7mer-m8	-0.02	48	-0.02	1.923	N/A
CircZbtb20	mmu-miR-93-3p	823-830	8mer	-0.03	41	-0.03	0.82	N/A
CircZbtb20	mmu-miR-24-3p	886-893	8mer	-0.03	34	-0.03	1.857	0.45
CircZbtb20	mmu-miR-485-5p	894-901	8mer	-0.03	37	-0.03	2.362	N/A
CircZbtb20	mmu-miR-1962	894-901	8mer	-0.03	36	-0.03	2.362	N/A
CircZbtb20	mmu-miR-218-5p	901-907	7mer-1A	-0.01	28	-0.01	4.124	0.79
CircZbtb20	mmu-miR-219a-5p	904-910	7mer-1A	-0.01	22	-0.01	4.153	0.65
CircZbtb20	mmu-miR-433-3p	921-927	7mer-1A	-0.08	75	-0.07	3.104	N/A
CircZbtb20	mmu-miR-19a-3p	962-968	7mer-m8	-0.05	39	-0.05	3.015	0.79
CircZbtb20	mmu-miR-19b-3p	962-968	7mer-m8	-0.05	39	-0.05	3.015	0.79
CircZbtb20	mmu-miR-129-5p	1013-1020	8mer	-0.03	84	-0.03	3.697	< 0.1
CircZbtb20	mmu-miR-136-5p	1068-1074	7mer-m8	-0.02	38	-0.02	2.77	N/A
CircZbtb20	mmu-miR-133a-5p	1145-1152	8mer	-0.05	55	-0.05	0.957	N/A
CircZbtb20	mmu-miR-452-5p	1182-1188	7mer-1A	-0.06	68	-0.06	3.265	N/A
CircZbtb20	mmu-miR-429-3p	1184-1190	7mer-m8	-0.09	80	-0.08	4.406	0.82
CircZbtb20	mmu-miR-200c-3p	1184-1190	7mer-m8	-0.09	80	-0.08	4.406	0.82
CircZbtb20	mmu-miR-200b-3p	1184-1190	7mer-m8	-0.09	80	-0.08	4.406	0.82
CircZbtb20	mmu-miR-129-5p	1204-1210	7mer-1A	-0.01	48	-0.01	4.031	< 0.1
CircZbtb20	mmu-miR-216a-5p	1212-1218	7mer-m8	-0.02	39	-0.02	3.409	< 0.1
CircZbtb20	mmu-miR-34a-5p	1256-1262	7mer-m8	-0.17	74	-0.16	4.406	0.76
CircZbtb20	mmu-miR-449c-5p	1256-1262	7mer-m8	-0.17	74	-0.16	4.406	0.76
CircZbtb20	mmu-miR-449a-5p	1256-1262	7mer-m8	-0.16	73	-0.15	4.406	0.76
CircZbtb20	mmu-miR-34c-5p	1256-1262	7mer-m8	-0.15	69	-0.14	4.406	0.76
CircZbtb20	mmu-miR-449b	1256-1262	7mer-m8	-0.15	68	-0.14	4.406	0.76
CircZbtb20	mmu-miR-34b-5p	1256-1262	7mer-m8	-0.15	68	-0.14	4.406	0.76
CircZbtb20	mmu-miR-132-3p	1314-1321	8mer	-0.08	79	-0.07	3.946	0.78
CircZbtb20	mmu-miR-212-3p	1314-1321	8mer	-0.06	75	-0.06	3.946	0.78
CircZbtb20	mmu-miR-344e-3p	1369-1375	7mer-m8	-0.02	80	-0.02	2.449	N/A
CircZbtb20	mmu-miR-344d-3p	1369-1375	7mer-m8	-0.02	80	-0.02	2.449	N/A
CircZbtb20	mmu-miR-410-3p	1369-1375	7mer-m8	-0.02	74	-0.02	2.449	N/A
CircZbtb20	mmu-miR-130b-5p	1378-1385	8mer	-0.11	85	-0.1	0.804	N/A
CircZbtb20	mmu-miR-195a-5p	1492-1498	7mer-m8	-0.13	78	-0.12	3.353	0.69
CircZbtb20	mmu-miR-195b	1492-1498	7mer-m8	-0.13	78	-0.12	3.353	0.69
CircZbtb20	mmu-miR-16-5p	1492-1498	7mer-m8	-0.12	76	-0.11	3.353	0.69
CircZbtb20	mmu-miR-15a-5p	1492-1498	7mer-m8	-0.1	70	-0.09	3.353	0.69
CircZbtb20	mmu-miR-15b-5p	1492-1498	7mer-m8	-0.1	70	-0.09	3.353	0.69
CircZbtb20	mmu-miR-322-5p	1492-1498	7mer-m8	-0.07	63	-0.06	3.353	0.69
CircZbtb20	mmu-miR-497a-5p	1492-1498	7mer-m8	-0.06	59	-0.05	3.353	0.69
CircZbtb20	mmu-miR-142a-3p.2	1703-1709	7mer-m8	-0.02	40	-0.02	2.284	N/A
CircZbtb20	mmu-miR-194-5p	1817-1824	8mer	-0.03	43	-0.03	1.278	0.26
CircZbtb20	mmu-miR-96-5p	1841-1847	7mer-1A	-0.08	70	-0.07	3.326	0.7
CircZbtb20	mmu-miR-182-5p	1841-1847	7mer-1A	-0.07	58	-0.06	3.326	0.7
CircZbtb20	mmu-miR-186-5p	1914-1921	8mer	-0.03	84	-0.03	1.075	N/A
CircZbtb20	mmu-miR-155-5p	2752-2758	7mer-m8	-0.02	27	-0.02	1.997	< 0.1
CircZbtb20	mmu-miR-186-5p	4920-4927	8mer	-0.03	84	-0.03	1.837	N/A
CircZbtb20	mmu-miR-124-3p.1	6112-6118	7mer-1A	-0.08	77	-0.08	2.511	0.59
CircZbtb20	mmu-miR-124-3p.2	6112-6119	8mer	-0.15	67	-0.13	2.511	N/A
CircZbtb20	mmu-miR-26a-5p	7139-7145	7mer-1A	-0.03	51	-0.03	2.754	N/A
CircZbtb20	mmu-miR-26b-5p	7139-7145	7mer-1A	-0.03	51	-0.03	2.754	N/A
CircZbtb20	mmu-miR-218-5p	7286-7292	7mer-m8	-0.02	39	-0.02	1.964	0.22
CircZbtb20	mmu-miR-134-5p	7367-7373	7mer-m8	-0.02	24	-0.02	2.122	N/A
CircZbtb20	mmu-miR-150-5p	7409-7416	8mer	-0.03	55	-0.03	2.034	< 0.1
CircZbtb20	mmu-miR-532-3p	7410-7416	7mer-1A	-0.01	41	-0.01	2.568	N/A
CircZbtb20	mmu-miR-22-3p	7423-7429	7mer-m8	-0.11	70	-0.09	2.032	0.36
CircZbtb20	mmu-miR-214-5p	7456-7462	7mer-m8	-0.05	56	-0.04	1.912	N/A
CircZbtb20	mmu-miR-145b	8349-8355	7mer-1A	-0.05	70	-0.04	3.298	0.61
CircZbtb20	mmu-miR-145a-5p	8349-8355	7mer-1A	-0.05	70	-0.04	3.298	0.61
CircZbtb20	mmu-miR-452-5p	8398-8404	7mer-1A	-0.13	85	-0.12	3.052	N/A
CircZbtb20	mmu-miR-224-5p	8408-8414	7mer-m8	-0.04	67	-0.03	2.939	N/A
CircZbtb20	mmu-miR-142a-3p.1	8462-8469	8mer	-0.21	81	-0.18	4.099	0.83
CircZbtb20	mmu-miR-200a-3p	8473-8479	7mer-m8	-0.03	50	-0.03	2.966	0.36
CircZbtb20	mmu-miR-141-3p	8473-8479	7mer-m8	-0.03	49	-0.03	2.966	0.36
CircZbtb20	mmu-miR-344e-3p	8502-8508	7mer-1A	-0.01	53	-0.01	2.879	N/A
CircZbtb20	mmu-miR-344d-3p	8502-8508	7mer-1A	-0.01	53	-0.01	2.879	N/A
CircZbtb20	mmu-miR-410-3p	8502-8508	7mer-1A	-0.01	50	-0.01	2.879	N/A
CircZbtb20	mmu-miR-103-3p	8622-8628	7mer-1A	-0.12	79	-0.11	3.44	0.49
CircZbtb20	mmu-miR-107-3p	8622-8628	7mer-1A	-0.12	79	-0.11	3.44	0.49
CircZbtb20	mmu-miR-501-3p	8637-8643	7mer-m8	-0.02	39	-0.02	2.705	N/A
CircZbtb20	mmu-miR-500-3p	8637-8643	7mer-m8	-0.02	39	-0.02	2.705	N/A
CircZbtb20	mmu-miR-200c-3p	8679-8685	7mer-m8	-0.02	48	-0.02	2.572	0.44
CircZbtb20	mmu-miR-429-3p	8679-8685	7mer-m8	-0.02	48	-0.02	2.572	0.44
CircZbtb20	mmu-miR-200b-3p	8679-8685	7mer-m8	-0.02	48	-0.02	2.572	0.44
CircZbtb20	mmu-miR-22-5p	8844-8851	8mer	-0.03	48	-0.03	1.077	N/A
CircZbtb20	mmu-miR-203-3p.1	10426-10433	8mer	-0.03	79	-0.03	1.099	0.11
CircZbtb20	mmu-miR-203-3p.2	11759-11766	8mer	-0.03	65	-0.03	0.649	N/A
CircZbtb20	mmu-miR-203-3p.1	11760-11766	7mer-m8	-0.02	62	-0.02	2.33	0.14
CircZbtb20	mmu-miR-148a-3p	11870-11876	7mer-m8	-0.02	20	-0.02	2.483	0.34
CircZbtb20	mmu-miR-152-3p	11870-11876	7mer-m8	-0.02	20	-0.02	2.483	0.34
CircZbtb20	mmu-miR-148b-3p	11870-11876	7mer-m8	-0.02	20	-0.02	2.483	0.34
CircZbtb20	mmu-miR-452-5p	11962-11968	7mer-m8	-0.04	61	-0.04	2.356	N/A
CircZbtb20	mmu-miR-145a-5p	12025-12031	7mer-m8	-0.02	47	-0.02	2.46	0.5
CircZbtb20	mmu-miR-145b	12025-12031	7mer-m8	-0.02	47	-0.02	2.46	0.5
CircZbtb20	mmu-miR-495-3p	12049-12055	7mer-m8	-0.02	68	-0.02	2.08	N/A
CircZbtb20	mmu-miR-495-3p	12053-12059	7mer-m8	-0.02	68	-0.02	2.08	N/A
CircZbtb20	mmu-miR-199a-3p	14287-14294	8mer	-0.03	40	-0.03	3.635	N/A
CircZbtb20	mmu-miR-199b-3p	14287-14294	8mer	-0.03	40	-0.03	3.635	N/A
CircZbtb20	mmu-miR-877-5p	14320-14327	8mer	-0.03	34	-0.03	0.6	N/A
CircZbtb20	mmu-miR-19b-3p	14646-14652	7mer-m8	-0.11	61	-0.1	3.719	0.83
CircZbtb20	mmu-miR-19a-3p	14646-14652	7mer-m8	-0.11	61	-0.1	3.719	0.83
CircZbtb20	mmu-miR-130a-3p	14647-14654	8mer	-0.1	73	-0.09	3.719	0.89
CircZbtb20	mmu-miR-130b-3p	14647-14654	8mer	-0.08	68	-0.07	3.719	0.89
CircZbtb20	mmu-miR-301a-3p	14647-14654	8mer	-0.06	59	-0.05	3.719	0.89
CircZbtb20	mmu-miR-301b-3p	14647-14654	8mer	-0.06	59	-0.05	3.719	0.89
CircZbtb20	mmu-miR-130a-3p	14672-14679	8mer	-0.03	42	-0.03	3.843	0.9
CircZbtb20	mmu-miR-130b-3p	14672-14679	8mer	-0.03	41	-0.03	3.843	0.9
CircZbtb20	mmu-miR-301a-3p	14672-14679	8mer	-0.03	41	-0.03	3.843	0.9
CircZbtb20	mmu-miR-301b-3p	14672-14679	8mer	-0.03	41	-0.03	3.843	0.9
CircZbtb20	mmu-miR-199a-3p	14676-14683	8mer	-0.03	40	-0.03	3.932	N/A
CircZbtb20	mmu-miR-199b-3p	14676-14683	8mer	-0.03	40	-0.03	3.932	N/A
CircZbtb20	mmu-miR-9-5p	15143-15150	8mer	-0.03	54	-0.03	3.023	0.8
CircZbtb20	mmu-miR-211-5p	15190-15196	7mer-1A	-0.01	26	-0.01	2.823	< 0.1
CircZbtb20	mmu-miR-204-5p	15190-15196	7mer-1A	-0.01	26	-0.01	2.823	< 0.1
CircZbtb20	mmu-miR-92b-3p	15199-15206	8mer	-0.03	63	-0.03	3.881	0.92
CircZbtb20	mmu-miR-92a-3p	15199-15206	8mer	-0.03	62	-0.03	3.881	0.92
CircZbtb20	mmu-miR-25-3p	15199-15206	8mer	-0.03	60	-0.03	3.881	0.92
CircZbtb20	mmu-miR-32-5p	15199-15206	8mer	-0.03	58	-0.03	3.881	0.92
CircZbtb20	mmu-miR-363-3p	15199-15206	8mer	-0.03	57	-0.03	3.881	0.92
CircZbtb20	mmu-miR-367-3p	15199-15206	8mer	-0.03	55	-0.03	3.881	0.92
CircZbtb20	mmu-miR-137-3p	15201-15207	7mer-1A	-0.01	22	-0.01	3.748	0.89
CircZbtb20	mmu-miR-325-3p	15202-15208	7mer-1A	-0.01	22	-0.01	3.022	N/A
CircZbtb20	mmu-miR-302c-3p	15918-15925	8mer	-0.03	52	-0.03	1.177	N/A
CircZbtb20	mmu-miR-9-5p	15946-15952	7mer-m8	-0.04	60	-0.03	2.236	0.48
CircZbtb20	mmu-miR-9-5p	16058-16065	8mer	-0.06	68	-0.05	2.588	0.65
CircZbtb20	mmu-miR-124-3p.1	16551-16557	7mer-m8	-0.15	86	-0.14	3.583	0.89
CircZbtb20	mmu-miR-188-5p	16633-16640	8mer	-0.03	46	-0.03	1.25	N/A
CircZbtb20	mmu-miR-19b-3p	16676-16682	7mer-m8	-0.16	74	-0.14	3.712	0.83
CircZbtb20	mmu-miR-19a-3p	16676-16682	7mer-m8	-0.16	74	-0.14	3.712	0.83
CircZbtb20	mmu-miR-301a-3p	16677-16684	8mer	-0.15	83	-0.14	3.787	0.9
CircZbtb20	mmu-miR-301b-3p	16677-16684	8mer	-0.15	83	-0.14	3.787	0.9
CircZbtb20	mmu-miR-130a-3p	16677-16684	8mer	-0.15	83	-0.14	3.787	0.9
CircZbtb20	mmu-miR-130b-3p	16677-16684	8mer	-0.15	83	-0.14	3.787	0.9
CircZbtb20	mmu-miR-145b	16704-16710	7mer-m8	-0.02	47	-0.02	2.754	0.57
CircZbtb20	mmu-miR-145a-5p	16704-16710	7mer-m8	-0.02	47	-0.02	2.754	0.57
CircZbtb20	mmu-miR-143-3p	17282-17289	8mer	-0.03	37	-0.03	1.995	0.17
CircZbtb20	mmu-miR-299b-3p	17748-17754	7mer-m8	-0.1	68	-0.08	1.962	N/A
CircZbtb20	mmu-miR-299a-3p	17748-17754	7mer-m8	-0.1	68	-0.08	1.962	N/A
CircZbtb20	mmu-miR-217-5p	17757-17764	8mer	-0.03	51	-0.03	2.003	0.36
CircZbtb20	mmu-miR-374b-5p	17790-17796	7mer-m8	-0.02	42	-0.02	1.864	N/A
CircZbtb20	mmu-miR-144-3p	17814-17820	7mer-1A	-0.06	70	-0.05	3.94	0.25
CircZbtb20	mmu-miR-101b-3p.2	17814-17820	7mer-m8	-0.02	44	-0.02	3.94	N/A
CircZbtb20	mmu-miR-101b-3p.1	17814-17820	7mer-m8	-0.02	44	-0.02	3.94	N/A
CircZbtb20	mmu-miR-101a-3p.2	17814-17820	7mer-m8	-0.02	43	-0.02	3.94	N/A
CircZbtb20	mmu-miR-101a-3p.1	17814-17820	7mer-1A	-0.01	39	-0.01	3.94	0.25
CircZbtb20	mmu-miR-139-5p	17815-17822	8mer	-0.1	78	-0.08	3.94	< 0.1
CircZbtb20	mmu-miR-133c	17821-17827	7mer-1A	-0.11	66	-0.09	4.474	0.87
CircZbtb20	mmu-miR-133b-3p	17821-17827	7mer-1A	-0.11	66	-0.09	4.474	0.87
CircZbtb20	mmu-miR-133a-3p.2	17821-17827	7mer-1A	-0.11	66	-0.09	4.474	0.87
CircZbtb20	mmu-miR-19b-3p	18059-18065	7mer-1A	-0.05	38	-0.04	3.302	0.57
CircZbtb20	mmu-miR-19a-3p	18059-18065	7mer-1A	-0.05	38	-0.04	3.302	0.57
CircZbtb20	mmu-miR-148a-3p	18190-18196	7mer-m8	-0.2	87	-0.17	4.203	0.76
CircZbtb20	mmu-miR-148b-3p	18190-18196	7mer-m8	-0.2	87	-0.17	4.203	0.76
CircZbtb20	mmu-miR-152-3p	18190-18196	7mer-m8	-0.2	87	-0.17	4.203	0.76
CircZbtb20	mmu-miR-199a-5p	18192-18198	7mer-1A	-0.26	92	-0.22	4.203	0.69
CircZbtb20	mmu-miR-145b	18193-18199	7mer-1A	-0.04	66	-0.03	4.203	0.73
CircZbtb20	mmu-miR-145a-5p	18193-18199	7mer-1A	-0.04	66	-0.03	4.203	0.73
CircZbtb20	mmu-miR-203-3p.2	18212-18219	8mer	-0.03	65	-0.03	2.253	N/A
CircZbtb20	mmu-miR-203-3p.1	18213-18219	7mer-m8	-0.02	62	-0.02	2.253	0.13
CircZbtb20	mmu-miR-208a-5p	18306-18313	8mer	-0.03	75	-0.03	0.924	N/A
CircZbtb20	mmu-miR-532-3p	18962-18968	7mer-m8	-0.02	53	-0.02	2.07	N/A
CircZbtb20	mmu-miR-496a-3p.2	18989-18995	7mer-1A	-0.01	29	-0.01	2.579	N/A
CircZbtb20	mmu-miR-7a-5p	19009-19015	7mer-1A	-0.06	71	-0.05	3.961	0.21
CircZbtb20	mmu-miR-7b-5p	19009-19015	7mer-1A	-0.06	71	-0.05	3.961	0.21
CircZbtb20	mmu-miR-153-3p	19021-19027	7mer-1A	-0.08	69	-0.07	4.434	0.69
CircZbtb20	mmu-miR-448-3p	19021-19027	7mer-1A	-0.01	26	-0.01	3.372	N/A
CircZbtb20	mmu-miR-129-5p	19024-19030	7mer-m8	-0.02	76	-0.02	3.982	< 0.1
CircZbtb20	mmu-miR-325-3p	19043-19050	8mer	-0.03	52	-0.03	2.91	N/A
CircZbtb20	mmu-miR-452-3p	19063-19069	7mer-1A	-0.01	33	-0.01	3.305	N/A
CircZbtb20	mmu-miR-362-5p	19146-19152	7mer-1A	-0.01	27	-0.01	3.372	N/A
CircZbtb20	mmu-miR-132-3p	19206-19212	7mer-m8	-0.18	91	-0.15	4.574	0.55
CircZbtb20	mmu-miR-212-3p	19206-19212	7mer-m8	-0.16	89	-0.13	4.574	0.55
CircZbtb20	mmu-miR-362-5p	19278-19284	7mer-1A	-0.04	52	-0.03	3.372	N/A
CircZbtb20	mmu-miR-103-3p	19284-19291	8mer	-0.25	93	-0.2	4.837	0.75
CircZbtb20	mmu-miR-107-3p	19284-19291	8mer	-0.25	93	-0.2	4.837	0.75
CircZbtb20	mmu-miR-194-5p	19366-19372	7mer-1A	-0.01	29	-0.01	4.175	0.4
CircZbtb20	mmu-miR-494-3p	19404-19410	7mer-1A	-0.03	69	-0.03	3.288	N/A
CircZbtb20	mmu-miR-653-5p	19404-19410	7mer-m8	-0.04	60	-0.03	3.288	N/A
CircZbtb20	mmu-miR-204-5p	19422-19428	7mer-m8	-0.06	69	-0.05	4.469	0.39
CircZbtb20	mmu-miR-211-5p	19422-19428	7mer-m8	-0.06	68	-0.05	4.469	0.39
CircZbtb20	mmu-miR-188-5p	19423-19429	7mer-m8	-0.11	80	-0.09	3.282	N/A
CircZbtb20	mmu-miR-186-5p	19442-19448	7mer-m8	-0.02	72	-0.01	3.288	N/A
CircZbtb20	mmu-miR-208a-5p	19459-19466	8mer	-0.03	75	-0.02	0.804	N/A
CircZbtb20	mmu-miR-199a-5p	19484-19491	8mer	-0.29	93	-0.2	4.482	0.89
CircZbtb20	mmu-miR-455-3p.1	19488-19494	7mer-m8	-0.02	30	-0.01	4.074	N/A
CircZbtb20	mmu-miR-128-3p	19491-19497	7mer-1A	-0.15	86	-0.11	4.074	0.71
CircZbtb20	mmu-miR-27a-3p	19491-19497	7mer-m8	-0.02	53	-0.02	4.074	0.71
CircZbtb20	mmu-miR-27b-3p	19491-19497	7mer-m8	-0.02	53	-0.02	4.074	0.71
CircZbtb20	mmu-miR-124-3p.2	19568-19574	7mer-m8	-0.02	11	-0.01	1.916	N/A
CircZbtb20	mmu-miR-31-5p	19577-19583	7mer-1A	-0.2	85	-0.14	2.945	0.24
CircZbtb20	mmu-miR-182-5p	19578-19585	8mer	-0.03	35	-0.02	2.945	0.74
CircZbtb20	mmu-miR-96-5p	19579-19585	7mer-1A	-0.04	56	-0.03	2.945	0.61
CircZbtb20	mmu-miR-330-3p.2	19632-19638	7mer-1A	-0.01	56	-0.01	2.537	N/A
CircZbtb20	mmu-miR-9-5p	19666-19672	7mer-m8	-0.11	81	-0.08	3.104	0.78
CircZbtb20	mmu-miR-876-5p	19687-19693	7mer-m8	-0.02	47	-0.01	1.993	N/A
CircZbtb20	mmu-miR-128-3p	20146-20153	8mer	-0.03	52	-0.02	2.813	0.62
CircZbtb20	mmu-miR-27b-3p	20147-20154	8mer	-0.03	57	-0.02	2.735	0.63
CircZbtb20	mmu-miR-27a-3p	20147-20154	8mer	-0.03	57	-0.02	2.735	0.63
CircZbtb20	mmu-miR-409-3p	20207-20213	7mer-m8	-0.02	67	-0.01	1.805	N/A
CircZbtb20	mmu-miR-128-3p	20233-20239	7mer-1A	-0.25	94	-0.15	2.754	0.54
CircZbtb20	mmu-miR-27a-3p	20233-20239	7mer-m8	-0.23	93	-0.15	2.754	0.54
CircZbtb20	mmu-miR-27b-3p	20233-20239	7mer-m8	-0.23	93	-0.15	2.754	0.54
CircZbtb20	mmu-miR-211-5p	20274-20280	7mer-1A	-0.02	38	-0.01	3.256	< 0.1
CircZbtb20	mmu-miR-204-5p	20274-20280	7mer-1A	-0.02	38	-0.01	3.256	< 0.1
CircZbtb20	mmu-miR-204-5p	20280-20287	8mer	-0.03	53	-0.02	2.725	0.4
CircZbtb20	mmu-miR-211-5p	20280-20287	8mer	-0.03	52	-0.02	2.725	0.4
CircZbtb20	mmu-miR-145b	20311-20317	7mer-m8	-0.08	80	-0.05	3.967	0.67
CircZbtb20	mmu-miR-145a-5p	20311-20317	7mer-m8	-0.08	79	-0.05	3.967	0.67
CircZbtb20	mmu-miR-93-5p	20334-20340	7mer-m8	-0.02	67	-0.01	2.209	0.34
CircZbtb20	mmu-miR-106a-5p	20334-20340	7mer-m8	-0.02	66	-0.01	2.209	0.34
CircZbtb20	mmu-miR-20a-5p	20334-20340	7mer-m8	-0.02	66	-0.01	2.209	0.34
CircZbtb20	mmu-miR-106b-5p	20334-20340	7mer-m8	-0.02	66	-0.01	2.209	0.34
CircZbtb20	mmu-miR-20b-5p	20334-20340	7mer-m8	-0.02	66	-0.01	2.209	0.34
CircZbtb20	mmu-miR-17-5p	20334-20340	7mer-m8	-0.02	66	-0.01	2.209	0.34
CircZbtb20	mmu-miR-693-3p	20409-20416	8mer	-0.04	77	-0.03	0.872	N/A
CircZbtb20	mmu-miR-124-3p.1	20660-20666	7mer-m8	-0.26	93	-0.16	3.676	0.89
CircZbtb20	mmu-miR-873a-5p.1	20925-20932	8mer	-0.03	77	-0.02	0.704	N/A
CircZbtb20	mmu-miR-7220-3p	20925-20932	8mer	-0.03	68	-0.02	0.704	N/A
CircZbtb20	mmu-miR-29c-3p	21079-21085	7mer-m8	-0.02	20	-0.01	3.667	0.84
CircZbtb20	mmu-miR-29a-3p	21079-21085	7mer-m8	-0.02	20	-0.01	3.667	0.84
CircZbtb20	mmu-miR-29b-3p	21079-21085	7mer-m8	-0.02	20	-0.01	3.667	0.84
CircZbtb20	mmu-miR-124-3p.1	21237-21244	8mer	-0.15	86	-0.1	3.819	0.95
CircZbtb20	mmu-miR-124-3p.2	21238-21244	7mer-m8	-0.2	77	-0.12	3.819	N/A
CircZbtb20	mmu-miR-338-3p	21255-21261	7mer-m8	-0.02	42	-0.01	3.081	< 0.1
CircZbtb20	mmu-miR-15b-5p	21580-21586	7mer-m8	-0.05	54	-0.03	3.425	0.7
CircZbtb20	mmu-miR-15a-5p	21580-21586	7mer-m8	-0.05	54	-0.03	3.425	0.7
CircZbtb20	mmu-miR-16-5p	21580-21586	7mer-m8	-0.04	50	-0.03	3.425	0.7
CircZbtb20	mmu-miR-195a-5p	21580-21586	7mer-m8	-0.04	50	-0.03	3.425	0.7
CircZbtb20	mmu-miR-322-5p	21580-21586	7mer-m8	-0.04	49	-0.03	3.425	0.7
CircZbtb20	mmu-miR-195b	21580-21586	7mer-m8	-0.03	42	-0.02	3.425	0.7
CircZbtb20	mmu-miR-497a-5p	21580-21586	7mer-m8	-0.02	26	-0.01	3.425	0.7
CircZbtb20	mmu-miR-497a-5p	21587-21593	7mer-m8	-0.02	26	-0.01	3.425	0.7
CircZbtb20	mmu-miR-322-5p	21587-21593	7mer-m8	-0.02	25	-0.01	3.425	0.7
CircZbtb20	mmu-miR-16-5p	21587-21593	7mer-m8	-0.02	25	-0.01	3.425	0.7
CircZbtb20	mmu-miR-195a-5p	21587-21593	7mer-m8	-0.02	25	-0.01	3.425	0.7
CircZbtb20	mmu-miR-195b	21587-21593	7mer-m8	-0.02	25	-0.01	3.425	0.7
CircZbtb20	mmu-miR-15b-5p	21587-21593	7mer-m8	-0.02	23	-0.01	3.425	0.7
CircZbtb20	mmu-miR-15a-5p	21587-21593	7mer-m8	-0.02	23	-0.01	3.425	0.7
CircZbtb20	mmu-miR-497a-5p	21590-21596	7mer-m8	-0.02	26	-0.01	3.425	0.7
CircZbtb20	mmu-miR-322-5p	21590-21596	7mer-m8	-0.02	25	-0.01	3.425	0.7
CircZbtb20	mmu-miR-16-5p	21590-21596	7mer-m8	-0.02	25	-0.01	3.425	0.7
CircZbtb20	mmu-miR-195b	21590-21596	7mer-m8	-0.02	25	-0.01	3.425	0.7
CircZbtb20	mmu-miR-195a-5p	21590-21596	7mer-m8	-0.02	25	-0.01	3.425	0.7
CircZbtb20	mmu-miR-15b-5p	21590-21596	7mer-m8	-0.02	23	-0.01	3.425	0.7
CircZbtb20	mmu-miR-15a-5p	21590-21596	7mer-m8	-0.02	23	-0.01	3.425	0.7
CircZbtb20	mmu-miR-497a-5p	21593-21599	7mer-m8	-0.02	26	-0.01	3.425	0.7
CircZbtb20	mmu-miR-322-5p	21593-21599	7mer-m8	-0.02	25	-0.01	3.425	0.7
CircZbtb20	mmu-miR-195a-5p	21593-21599	7mer-m8	-0.02	25	-0.01	3.425	0.7
CircZbtb20	mmu-miR-16-5p	21593-21599	7mer-m8	-0.02	25	-0.01	3.425	0.7
CircZbtb20	mmu-miR-195b	21593-21599	7mer-m8	-0.02	25	-0.01	3.425	0.7
CircZbtb20	mmu-miR-15a-5p	21593-21599	7mer-m8	-0.02	23	-0.01	3.425	0.7
CircZbtb20	mmu-miR-15b-5p	21593-21599	7mer-m8	-0.02	23	-0.01	3.425	0.7
CircZbtb20	mmu-miR-378c	21611-21618	8mer	-0.03	33	-0.02	2.734	N/A
CircZbtb20	mmu-miR-378a-3p	21611-21618	8mer	-0.03	33	-0.02	2.734	N/A
CircZbtb20	mmu-miR-449a-5p	21650-21657	8mer	-0.03	29	-0.02	2.846	0.78
CircZbtb20	mmu-miR-34a-5p	21650-21657	8mer	-0.03	27	-0.02	2.846	0.78
CircZbtb20	mmu-miR-449c-5p	21650-21657	8mer	-0.03	26	-0.02	2.846	0.78
CircZbtb20	mmu-miR-34c-5p	21650-21657	8mer	-0.03	26	-0.02	2.846	0.78
CircZbtb20	mmu-miR-34b-5p	21650-21657	8mer	-0.03	26	-0.02	2.846	0.78
CircZbtb20	mmu-miR-449b	21650-21657	8mer	-0.03	26	-0.02	2.846	0.78
CircZbtb20	mmu-miR-93-5p	21792-21799	8mer	-0.08	83	-0.05	4.205	0.94
CircZbtb20	mmu-miR-20b-5p	21792-21799	8mer	-0.08	83	-0.05	4.205	0.94
CircZbtb20	mmu-miR-106a-5p	21792-21799	8mer	-0.08	82	-0.05	4.205	0.94
CircZbtb20	mmu-miR-17-5p	21792-21799	8mer	-0.08	82	-0.05	4.205	0.94
CircZbtb20	mmu-miR-106b-5p	21792-21799	8mer	-0.06	80	-0.04	4.205	0.94
CircZbtb20	mmu-miR-20a-5p	21792-21799	8mer	-0.05	79	-0.03	4.205	0.94
CircZbtb20	mmu-miR-132-3p	21819-21825	7mer-m8	-0.16	89	-0.1	3.994	0.54
CircZbtb20	mmu-miR-212-3p	21819-21825	7mer-m8	-0.14	87	-0.09	3.994	0.54
CircZbtb20	mmu-miR-452-5p	21899-21906	8mer	-0.05	63	-0.03	0.779	N/A
CircZbtb20	mmu-miR-374b-5p	21970-21976	7mer-m8	-0.02	42	-0.01	2.418	N/A
CircZbtb20	mmu-miR-670-3p	22067-22073	7mer-1A	-0.04	52	-0.02	2.951	N/A
CircZbtb20	mmu-miR-758-3p	22097-22103	7mer-1A	-0.01	37	-0.01	3.038	N/A
CircZbtb20	mmu-miR-200a-3p	22187-22194	8mer	-0.03	50	-0.02	1.883	0.25
CircZbtb20	mmu-miR-141-3p	22187-22194	8mer	-0.03	50	-0.02	1.883	0.25
CircZbtb20	mmu-miR-217-5p	22238-22245	8mer	-0.03	51	-0.02	2.528	0.36
CircZbtb20	mmu-miR-323-3p	22243-22249	7mer-m8	-0.02	67	-0.01	2.247	N/A
CircZbtb20	mmu-miR-203-3p.2	22257-22263	7mer-1A	-0.1	87	-0.06	2.726	N/A
CircZbtb20	mmu-miR-203-3p.1	22257-22263	7mer-m8	-0.02	62	-0.01	2.726	0.21
CircZbtb20	mmu-miR-18a-5p	22488-22495	8mer	-0.18	88	-0.11	4.205	0.79
CircZbtb20	mmu-miR-18b-5p	22488-22495	8mer	-0.18	88	-0.11	4.205	0.79
CircZbtb20	mmu-miR-18b-5p	22540-22547	8mer	-0.19	89	-0.11	4.205	0.79
CircZbtb20	mmu-miR-18a-5p	22540-22547	8mer	-0.19	89	-0.11	4.205	0.79
CircZbtb20	mmu-miR-194-5p	22575-22581	7mer-m8	-0.05	57	-0.03	2.701	0.18
CircZbtb20	mmu-miR-200a-3p	22711-22717	7mer-m8	-0.02	37	-0.01	2.377	0.36
CircZbtb20	mmu-miR-141-3p	22711-22717	7mer-m8	-0.02	36	-0.01	2.377	0.36
CircZbtb20	mmu-miR-215-5p	23265-23271	7mer-1A	-0.09	68	-0.05	3.946	< 0.1
CircZbtb20	mmu-miR-192-5p	23265-23271	7mer-1A	-0.07	63	-0.04	3.946	< 0.1
CircZbtb20	mmu-miR-495-3p	23287-23293	7mer-m8	-0.02	68	-0.01	2.934	N/A
CircZbtb20	mmu-miR-330-3p.2	23388-23395	8mer	-0.11	91	-0.07	3.25	N/A
CircZbtb20	mmu-miR-668-3p	23437-23443	7mer-1A	-0.01	27	-0.01	3.106	N/A
CircZbtb20	mmu-miR-224-5p	23500-23506	7mer-m8	-0.02	56	-0.01	3.385	N/A
CircZbtb20	mmu-miR-381-3p	23504-23510	7mer-m8	-0.02	58	-0.01	3.385	N/A
CircZbtb20	mmu-miR-539-3p	23504-23510	7mer-m8	-0.02	54	-0.01	3.385	N/A
CircZbtb20	mmu-miR-495-3p	23510-23516	7mer-1A	-0.08	88	-0.05	3.367	N/A
CircZbtb20	mmu-miR-6344	23524-23531	8mer	-0.03	72	-0.02	0.648	N/A
CircZbtb20	mmu-miR-129-5p	23536-23542	7mer-1A	-0.01	48	-0.01	4.319	< 0.1
CircZbtb20	mmu-miR-582-5p	23553-23559	7mer-m8	-0.02	38	-0.01	3.42	N/A
CircZbtb20	mmu-miR-139-5p	23554-23560	7mer-m8	-0.18	90	-0.1	4.351	0.22
CircZbtb20	mmu-miR-369-3p	23574-23580	7mer-1A	-0.01	49	-0.01	2.531	N/A
CircZbtb20	mmu-miR-374b-5p	23574-23580	7mer-m8	-0.02	42	-0.01	2.531	N/A
CircZbtb20	mmu-miR-144-3p	23605-23611	7mer-m8	-0.14	87	-0.08	5.226	0.87
CircZbtb20	mmu-miR-128-3p	23607-23613	7mer-1A	-0.28	95	-0.16	5.226	0.73
CircZbtb20	mmu-miR-27b-3p	23607-23614	8mer	-0.21	92	-0.12	5.226	0.89
CircZbtb20	mmu-miR-27a-3p	23607-23614	8mer	-0.21	92	-0.12	5.226	0.89
CircZbtb20	mmu-miR-142a-5p	23633-23640	8mer	-0.03	72	-0.02	5.226	N/A
CircZbtb20	mmu-miR-340-5p	23634-23640	7mer-m8	-0.02	70	-0.01	3.42	N/A
CircZbtb20	mmu-miR-200b-3p	23645-23651	7mer-1A	-0.01	38	-0.01	5.226	0.31
CircZbtb20	mmu-miR-429-3p	23645-23651	7mer-1A	-0.01	38	-0.01	5.226	0.31
CircZbtb20	mmu-miR-200c-3p	23645-23651	7mer-1A	-0.01	38	-0.01	5.226	0.31
CircZbtb20	mmu-miR-124-3p.2	23653-23659	7mer-1A	-0.35	92	-0.2	5.226	N/A
CircZbtb20	mmu-miR-374c-3p	23716-23723	8mer	-0.19	83	-0.06	0.648	N/A
CircZbtb20	mmu-miR-382-3p	23722-23728	7mer-m8	-0.03	64	-0.01	3.42	N/A
CircZbtb20	mmu-miR-495-3p	23729-23735	7mer-m8	-0.08	89	-0.03	3.37	N/A
CircZbtb20	mmu-miR-543-3p	23765-23771	7mer-1A	-0.01	50	0	3.42	N/A
CircZbtb20	mmu-miR-138-5p	23771-23777	7mer-1A	-0.29	87	-0.09	5.148	0.83
CircZbtb20	mmu-miR-291a-3p	23774-23780	7mer-m8	-0.23	92	-0.07	5.226	0.83
CircZbtb20	mmu-miR-302d-3p	23774-23780	7mer-m8	-0.23	92	-0.07	5.226	0.83
CircZbtb20	mmu-miR-294-3p	23774-23780	7mer-m8	-0.23	92	-0.07	5.226	0.83
CircZbtb20	mmu-miR-302b-3p	23774-23780	7mer-m8	-0.23	92	-0.07	5.226	0.83
CircZbtb20	mmu-miR-302a-3p	23774-23780	7mer-m8	-0.23	92	-0.07	5.226	0.83
CircZbtb20	mmu-miR-295-3p	23774-23780	7mer-m8	-0.23	91	-0.07	5.226	0.83
CircZbtb20	mmu-miR-106a-5p	23775-23781	7mer-m8	-0.16	91	-0.05	5.226	0.91
CircZbtb20	mmu-miR-106b-5p	23775-23781	7mer-m8	-0.15	90	-0.05	5.226	0.91
CircZbtb20	mmu-miR-93-5p	23775-23781	7mer-m8	-0.14	90	-0.05	5.226	0.91
CircZbtb20	mmu-miR-20a-5p	23775-23781	7mer-m8	-0.15	90	-0.05	5.226	0.91
CircZbtb20	mmu-miR-17-5p	23775-23781	7mer-m8	-0.14	89	-0.05	5.226	0.91
CircZbtb20	mmu-miR-20b-5p	23775-23781	7mer-m8	-0.14	89	-0.05	5.226	0.91
CircZbtb20	mmu-miR-875-5p	23802-23808	7mer-m8	-0.13	83	-0.04	3.42	N/A
CircZbtb20	mmu-let-7c-1-3p	23808-23815	8mer	-0.03	52	-0.01	1.028	N/A
CircZbtb20	mmu-miR-493-5p	23809-23815	7mer-1A	-0.01	33	0	3.42	N/A
CircZbtb20	mmu-miR-205-5p	23842-23849	8mer	-0.38	98	-0.11	5.148	0.73
CircMypn	mmu-miR-140-3p.1	35-41	7mer-1A	-0.1	75	-0.1	2.891	N/A
CircMypn	mmu-miR-145a-5p	83-89	7mer-m8	-0.11	85	-0.11	2.768	0.57
CircMypn	mmu-miR-145b	83-89	7mer-m8	-0.1	83	-0.1	2.768	0.57
CircMypn	mmu-miR-9-5p	217-224	8mer	-0.24	94	-0.24	3.547	0.9
CircMypn	mmu-miR-155-5p	463-469	7mer-m8	-0.02	27	-0.02	2.385	< 0.1
CircMypn	mmu-miR-362-5p	1027-1033	7mer-m8	-0.11	77	-0.09	2.381	N/A
CircMypn	mmu-miR-411-5p	1086-1092	7mer-m8	-0.09	80	-0.02	2.743	N/A
CircMypn	mmu-miR-532-3p	1117-1124	8mer	-0.08	76	-0.02	1.035	N/A
CircMypn	mmu-miR-532-5p	1814-1820	7mer-m8	-0.04	53	-0.01	2.053	N/A
CircMypn	mmu-miR-409-5p	4723-4729	7mer-m8	-0.06	44	-0.01	2.577	N/A
CircMypn	mmu-miR-129-5p	4982-4989	8mer	-0.03	84	-0.01	3.341	< 0.1
CircMypn	mmu-miR-137-3p	5121-5127	7mer-m8	-0.02	25	0	1.931	< 0.1

## Sheet: Muscle miRNAs
Table: MicroRNAs expressed in young-Old muscle
mature miRNA	Sample	Publication
mmu-miR-489-5p	C57BL/6 mice; Gastrocnemius muscle	Kim et al, Aging (2014)
mmu-miR-669a-5p	C57BL/6 mice; Gastrocnemius muscle	Kim et al, Aging (2014)
mmu-miR-1941-5p	C57BL/6 mice; Gastrocnemius muscle	Kim et al, Aging (2014)
mmu-miR-3076-5p	C57BL/6 mice; Gastrocnemius muscle	Kim et al, Aging (2014)
mmu-miR-5623-5p	C57BL/6 mice; Gastrocnemius muscle	Kim et al, Aging (2014)
mmu-miR-5627-3p	C57BL/6 mice; Gastrocnemius muscle	Kim et al, Aging (2014)
mmu-miR-6963-5p	C57BL/6 mice; Gastrocnemius muscle	Kim et al, Aging (2014)
mmu-miR-7017-5p	C57BL/6 mice; Gastrocnemius muscle	Kim et al, Aging (2014)
mmu-miR-7034-3p	C57BL/6 mice; Gastrocnemius muscle	Kim et al, Aging (2014)
mmu-miR-7092-3p	C57BL/6 mice; Gastrocnemius muscle	Kim et al, Aging (2014)
mmu-miR-325-5p	C57BL/6 mice; Gastrocnemius muscle	Kim et al, Aging (2014)
mmu-miR-7b-5p	C57BL/6 mice; Gastrocnemius muscle	Kim et al, Aging (2014)
mmu-miR-669f-3p	C57BL/6 mice; Gastrocnemius muscle	Kim et al, Aging (2014)
mmu-miR-3078-5p	C57BL/6 mice; Gastrocnemius muscle	Kim et al, Aging (2014)
mmu-miR-101b-5p	C57BL/6 mice; Gastrocnemius muscle	Kim et al, Aging (2014)
mmu-miR-669a-3p	C57BL/6 mice; Gastrocnemius muscle	Kim et al, Aging (2014)
mmu-miR-6353	C57BL/6 mice; Gastrocnemius muscle	Kim et al, Aging (2014)
mmu-miR-6922-3p	C57BL/6 mice; Gastrocnemius muscle	Kim et al, Aging (2014)
mmu-miR-7091-5p	C57BL/6 mice; Gastrocnemius muscle	Kim et al, Aging (2014)
mmu-miR-467a-5p	C57BL/6 mice; Gastrocnemius muscle	Kim et al, Aging (2014)
mmu-miR-467a-5p	C57BL/6 mice; Gastrocnemius muscle	Kim et al, Aging (2014)
mmu-miR-200a-5p	C57BL/6 mice; Gastrocnemius muscle	Kim et al, Aging (2014)
mmu-miR-297b-3p	C57BL/6 mice; Gastrocnemius muscle	Kim et al, Aging (2014)
mmu-miR-465c-5p	C57BL/6 mice; Gastrocnemius muscle	Kim et al, Aging (2014)
mmu-miR-376c-5p	C57BL/6 mice; Gastrocnemius muscle	Kim et al, Aging (2014)
mmu-miR-669d-5p	C57BL/6 mice; Gastrocnemius muscle	Kim et al, Aging (2014)
mmu-miR-1956	C57BL/6 mice; Gastrocnemius muscle	Kim et al, Aging (2014)
mmu-miR-1298-5p	C57BL/6 mice; Gastrocnemius muscle	Kim et al, Aging (2014)
mmu-miR-3099-3p	C57BL/6 mice; Gastrocnemius muscle	Kim et al, Aging (2014)
mmu-miR-3073a-5p	C57BL/6 mice; Gastrocnemius muscle	Kim et al, Aging (2014)
mmu-miR-3077-3p	C57BL/6 mice; Gastrocnemius muscle	Kim et al, Aging (2014)
mmu-miR-3083-5p	C57BL/6 mice; Gastrocnemius muscle	Kim et al, Aging (2014)
mmu-miR-3474	C57BL/6 mice; Gastrocnemius muscle	Kim et al, Aging (2014)
mmu-miR-208a-5p	C57BL/6 mice; Gastrocnemius muscle	Kim et al, Aging (2014)
mmu-miR-494-5p	C57BL/6 mice; Gastrocnemius muscle	Kim et al, Aging (2014)
mmu-miR-5619-3p	C57BL/6 mice; Gastrocnemius muscle	Kim et al, Aging (2014)
mmu-miR-3073b-3p	C57BL/6 mice; Gastrocnemius muscle	Kim et al, Aging (2014)
mmu-miR-5624-3p	C57BL/6 mice; Gastrocnemius muscle	Kim et al, Aging (2014)
mmu-miR-6395	C57BL/6 mice; Gastrocnemius muscle	Kim et al, Aging (2014)
mmu-miR-6540-5p	C57BL/6 mice; Gastrocnemius muscle	Kim et al, Aging (2014)
mmu-miR-6908-3p	C57BL/6 mice; Gastrocnemius muscle	Kim et al, Aging (2014)
mmu-miR-6947-3p	C57BL/6 mice; Gastrocnemius muscle	Kim et al, Aging (2014)
mmu-miR-6999-3p	C57BL/6 mice; Gastrocnemius muscle	Kim et al, Aging (2014)
mmu-miR-7013-5p	C57BL/6 mice; Gastrocnemius muscle	Kim et al, Aging (2014)
mmu-miR-7051-5p	C57BL/6 mice; Gastrocnemius muscle	Kim et al, Aging (2014)
mmu-miR-7081-3p	C57BL/6 mice; Gastrocnemius muscle	Kim et al, Aging (2014)
mmu-miR-7654-3p	C57BL/6 mice; Gastrocnemius muscle	Kim et al, Aging (2014)
mmu-miR-7655-3p	C57BL/6 mice; Gastrocnemius muscle	Kim et al, Aging (2014)
mmu-miR-7656-5p	C57BL/6 mice; Gastrocnemius muscle	Kim et al, Aging (2014)
mmu-miR-3569-3p	C57BL/6 mice; Gastrocnemius muscle	Kim et al, Aging (2014)
mmu-miR-1258-3p	C57BL/6 mice; Gastrocnemius muscle	Kim et al, Aging (2014)
mmu-miR-8118	C57BL/6 mice; Gastrocnemius muscle	Kim et al, Aging (2014)
mmu-miR-449c-5p	C57BL/6 mice; Gastrocnemius muscle	Kim et al, Aging (2014)
mmu-miR-692	C57BL/6 mice; Gastrocnemius muscle	Kim et al, Aging (2014)
mmu-miR-466d-3p	C57BL/6 mice; Gastrocnemius muscle	Kim et al, Aging (2014)
mmu-miR-3094-3p	C57BL/6 mice; Gastrocnemius muscle	Kim et al, Aging (2014)
mmu-miR-3100-3p	C57BL/6 mice; Gastrocnemius muscle	Kim et al, Aging (2014)
mmu-miR-23b-5p	C57BL/6 mice; Gastrocnemius muscle	Kim et al, Aging (2014)
mmu-miR-6900-3p	C57BL/6 mice; Gastrocnemius muscle	Kim et al, Aging (2014)
mmu-miR-6921-3p	C57BL/6 mice; Gastrocnemius muscle	Kim et al, Aging (2014)
mmu-miR-6951-5p	C57BL/6 mice; Gastrocnemius muscle	Kim et al, Aging (2014)
mmu-miR-6996-5p	C57BL/6 mice; Gastrocnemius muscle	Kim et al, Aging (2014)
mmu-miR-7020-3p	C57BL/6 mice; Gastrocnemius muscle	Kim et al, Aging (2014)
mmu-miR-7026-5p	C57BL/6 mice; Gastrocnemius muscle	Kim et al, Aging (2014)
mmu-miR-7674-3p	C57BL/6 mice; Gastrocnemius muscle	Kim et al, Aging (2014)
mmu-miR-7687-3p	C57BL/6 mice; Gastrocnemius muscle	Kim et al, Aging (2014)
mmu-miR-1668	C57BL/6 mice; Gastrocnemius muscle	Kim et al, Aging (2014)
mmu-miR-669a-5p	C57BL/6 mice; Gastrocnemius muscle	Kim et al, Aging (2014)
mmu-miR-3080-5p	C57BL/6 mice; Gastrocnemius muscle	Kim et al, Aging (2014)
mmu-miR-701-3p	C57BL/6 mice; Gastrocnemius muscle	Kim et al, Aging (2014)
mmu-miR-5125	C57BL/6 mice; Gastrocnemius muscle	Kim et al, Aging (2014)
mmu-miR-3473f	C57BL/6 mice; Gastrocnemius muscle	Kim et al, Aging (2014)
mmu-miR-493-3p	C57BL/6 mice; Gastrocnemius muscle	Kim et al, Aging (2014)
mmu-miR-669o-5p	C57BL/6 mice; Gastrocnemius muscle	Kim et al, Aging (2014)
mmu-miR-3081-3p	C57BL/6 mice; Gastrocnemius muscle	Kim et al, Aging (2014)
mmu-miR-669a-3p	C57BL/6 mice; Gastrocnemius muscle	Kim et al, Aging (2014)
mmu-miR-669o-3p	C57BL/6 mice; Gastrocnemius muscle	Kim et al, Aging (2014)
mmu-miR-5113	C57BL/6 mice; Gastrocnemius muscle	Kim et al, Aging (2014)
mmu-miR-6922-5p	C57BL/6 mice; Gastrocnemius muscle	Kim et al, Aging (2014)
mmu-miR-6938-5p	C57BL/6 mice; Gastrocnemius muscle	Kim et al, Aging (2014)
mmu-miR-6999-5p	C57BL/6 mice; Gastrocnemius muscle	Kim et al, Aging (2014)
mmu-miR-7012-5p	C57BL/6 mice; Gastrocnemius muscle	Kim et al, Aging (2014)
mmu-miR-7659-3p	C57BL/6 mice; Gastrocnemius muscle	Kim et al, Aging (2014)
mmu-miR-7664-3p	C57BL/6 mice; Gastrocnemius muscle	Kim et al, Aging (2014)
mmu-miR-201-5p	C57BL/6 mice; Gastrocnemius muscle	Kim et al, Aging (2014)
mmu-miR-433-5p	C57BL/6 mice; Gastrocnemius muscle	Kim et al, Aging (2014)
mmu-miR-467a-3p	C57BL/6 mice; Gastrocnemius muscle	Kim et al, Aging (2014)
mmu-miR-467a-5p	C57BL/6 mice; Gastrocnemius muscle	Kim et al, Aging (2014)
mmu-miR-675-5p	C57BL/6 mice; Gastrocnemius muscle	Kim et al, Aging (2014)
mmu-miR-296-3p	C57BL/6 mice; Gastrocnemius muscle	Kim et al, Aging (2014)
mmu-miR-300-5p	C57BL/6 mice; Gastrocnemius muscle	Kim et al, Aging (2014)
mmu-miR-325-3p	C57BL/6 mice; Gastrocnemius muscle	Kim et al, Aging (2014)
mmu-miR-466b-5p	C57BL/6 mice; Gastrocnemius muscle	Kim et al, Aging (2014)
mmu-miR-344d-3p	C57BL/6 mice; Gastrocnemius muscle	Kim et al, Aging (2014)
mmu-miR-3097-3p	C57BL/6 mice; Gastrocnemius muscle	Kim et al, Aging (2014)
mmu-miR-210-5p	C57BL/6 mice; Gastrocnemius muscle	Kim et al, Aging (2014)
mmu-miR-377-5p	C57BL/6 mice; Gastrocnemius muscle	Kim et al, Aging (2014)
mmu-miR-5615-5p	C57BL/6 mice; Gastrocnemius muscle	Kim et al, Aging (2014)
mmu-miR-5615-3p	C57BL/6 mice; Gastrocnemius muscle	Kim et al, Aging (2014)
mmu-miR-6913-5p	C57BL/6 mice; Gastrocnemius muscle	Kim et al, Aging (2014)
mmu-miR-7038-5p	C57BL/6 mice; Gastrocnemius muscle	Kim et al, Aging (2014)
mmu-miR-7079-5p	C57BL/6 mice; Gastrocnemius muscle	Kim et al, Aging (2014)
mmu-miR-7084-3p	C57BL/6 mice; Gastrocnemius muscle	Kim et al, Aging (2014)
mmu-miR-7085-5p	C57BL/6 mice; Gastrocnemius muscle	Kim et al, Aging (2014)
mmu-miR-7671-3p	C57BL/6 mice; Gastrocnemius muscle	Kim et al, Aging (2014)
mmu-miR-7672-5p	C57BL/6 mice; Gastrocnemius muscle	Kim et al, Aging (2014)
mmu-miR-8120	C57BL/6 mice; Gastrocnemius muscle	Kim et al, Aging (2014)
mmu-miR-2136	C57BL/6 mice; Gastrocnemius muscle	Kim et al, Aging (2014)
mmu-miR-204-3p	C57BL/6 mice; Gastrocnemius muscle	Kim et al, Aging (2014)
mmu-miR-3966	C57BL/6 mice; Gastrocnemius muscle	Kim et al, Aging (2014)
mmu-miR-5132-3p	C57BL/6 mice; Gastrocnemius muscle	Kim et al, Aging (2014)
mmu-miR-6244	C57BL/6 mice; Gastrocnemius muscle	Kim et al, Aging (2014)
mmu-miR-451b	C57BL/6 mice; Gastrocnemius muscle	Kim et al, Aging (2014)
mmu-miR-6951-3p	C57BL/6 mice; Gastrocnemius muscle	Kim et al, Aging (2014)
mmu-miR-7034-5p	C57BL/6 mice; Gastrocnemius muscle	Kim et al, Aging (2014)
mmu-miR-7042-5p	C57BL/6 mice; Gastrocnemius muscle	Kim et al, Aging (2014)
mmu-miR-7045-5p	C57BL/6 mice; Gastrocnemius muscle	Kim et al, Aging (2014)
mmu-miR-7079-3p	C57BL/6 mice; Gastrocnemius muscle	Kim et al, Aging (2014)
mmu-miR-7212-5p	C57BL/6 mice; Gastrocnemius muscle	Kim et al, Aging (2014)
mmu-miR-7648-3p	C57BL/6 mice; Gastrocnemius muscle	Kim et al, Aging (2014)
mmu-miR-8094	C57BL/6 mice; Gastrocnemius muscle	Kim et al, Aging (2014)
mmu-miR-8116	C57BL/6 mice; Gastrocnemius muscle	Kim et al, Aging (2014)
mmu-miR-412-3p	C57BL/6 mice; Gastrocnemius muscle	Kim et al, Aging (2014)
mmu-miR-6901-5p	C57BL/6 mice; Gastrocnemius muscle	Kim et al, Aging (2014)
mmu-miR-6962-5p	C57BL/6 mice; Gastrocnemius muscle	Kim et al, Aging (2014)
mmu-miR-7648-5p	C57BL/6 mice; Gastrocnemius muscle	Kim et al, Aging (2014)
mmu-miR-5127	C57BL/6 mice; Gastrocnemius muscle	Kim et al, Aging (2014)
mmu-miR-546	C57BL/6 mice; Gastrocnemius muscle	Kim et al, Aging (2014)
mmu-miR-1929-5p	C57BL/6 mice; Gastrocnemius muscle	Kim et al, Aging (2014)
mmu-miR-103-1-5p	C57BL/6 mice; Gastrocnemius muscle	Kim et al, Aging (2014)
mmu-miR-485-5p	C57BL/6 mice; Gastrocnemius muscle	Kim et al, Aging (2014)
mmu-miR-719	C57BL/6 mice; Gastrocnemius muscle	Kim et al, Aging (2014)
mmu-miR-344d-3p	C57BL/6 mice; Gastrocnemius muscle	Kim et al, Aging (2014)
mmu-miR-129-1-3p	C57BL/6 mice; Gastrocnemius muscle	Kim et al, Aging (2014)
mmu-miR-7000-5p	C57BL/6 mice; Gastrocnemius muscle	Kim et al, Aging (2014)
mmu-miR-7022-3p	C57BL/6 mice; Gastrocnemius muscle	Kim et al, Aging (2014)
mmu-miR-7093-5p	C57BL/6 mice; Gastrocnemius muscle	Kim et al, Aging (2014)
mmu-miR-670-3p	C57BL/6 mice; Gastrocnemius muscle	Kim et al, Aging (2014)
mmu-miR-7687-5p	C57BL/6 mice; Gastrocnemius muscle	Kim et al, Aging (2014)
mmu-miR-547-3p	C57BL/6 mice; Gastrocnemius muscle	Kim et al, Aging (2014)
mmu-miR-6985-3p	C57BL/6 mice; Gastrocnemius muscle	Kim et al, Aging (2014)
mmu-miR-7669-5p	C57BL/6 mice; Gastrocnemius muscle	Kim et al, Aging (2014)
mmu-miR-183-3p	C57BL/6 mice; Gastrocnemius muscle	Kim et al, Aging (2014)
mmu-miR-147-3p	C57BL/6 mice; Gastrocnemius muscle	Kim et al, Aging (2014)
mmu-miR-491-3p	C57BL/6 mice; Gastrocnemius muscle	Kim et al, Aging (2014)
mmu-miR-1968-3p	C57BL/6 mice; Gastrocnemius muscle	Kim et al, Aging (2014)
mmu-miR-7093-3p	C57BL/6 mice; Gastrocnemius muscle	Kim et al, Aging (2014)
mmu-miR-3969	C57BL/6 mice; Gastrocnemius muscle	Kim et al, Aging (2014)
mmu-miR-7661-3p	C57BL/6 mice; Gastrocnemius muscle	Kim et al, Aging (2014)
mmu-miR-539-5p	C57BL/6 mice; Gastrocnemius muscle	Kim et al, Aging (2014)
mmu-miR-6971-3p	C57BL/6 mice; Gastrocnemius muscle	Kim et al, Aging (2014)
mmu-miR-669p-5p	C57BL/6 mice; Gastrocnemius muscle	Kim et al, Aging (2014)
mmu-miR-346-5p	C57BL/6 mice; Gastrocnemius muscle	Kim et al, Aging (2014)
mmu-miR-466b-3p	C57BL/6 mice; Gastrocnemius muscle	Kim et al, Aging (2014)
mmu-miR-669d-5p	C57BL/6 mice; Gastrocnemius muscle	Kim et al, Aging (2014)
mmu-miR-216a-3p	C57BL/6 mice; Gastrocnemius muscle	Kim et al, Aging (2014)
mmu-miR-5114	C57BL/6 mice; Gastrocnemius muscle	Kim et al, Aging (2014)
mmu-miR-6991-3p	C57BL/6 mice; Gastrocnemius muscle	Kim et al, Aging (2014)
mmu-miR-692	C57BL/6 mice; Gastrocnemius muscle	Kim et al, Aging (2014)
mmu-miR-1954	C57BL/6 mice; Gastrocnemius muscle	Kim et al, Aging (2014)
mmu-miR-138-2-3p	C57BL/6 mice; Gastrocnemius muscle	Kim et al, Aging (2014)
mmu-miR-543-5p	C57BL/6 mice; Gastrocnemius muscle	Kim et al, Aging (2014)
mmu-miR-5616-5p	C57BL/6 mice; Gastrocnemius muscle	Kim et al, Aging (2014)
mmu-miR-6995-3p	C57BL/6 mice; Gastrocnemius muscle	Kim et al, Aging (2014)
mmu-miR-7219-3p	C57BL/6 mice; Gastrocnemius muscle	Kim et al, Aging (2014)
mmu-miR-5103	C57BL/6 mice; Gastrocnemius muscle	Kim et al, Aging (2014)
mmu-miR-7054-5p	C57BL/6 mice; Gastrocnemius muscle	Kim et al, Aging (2014)
mmu-miR-31-3p	C57BL/6 mice; Gastrocnemius muscle	Kim et al, Aging (2014)
mmu-miR-3079-5p	C57BL/6 mice; Gastrocnemius muscle	Kim et al, Aging (2014)
mmu-miR-6914-3p	C57BL/6 mice; Gastrocnemius muscle	Kim et al, Aging (2014)
mmu-miR-6937-3p	C57BL/6 mice; Gastrocnemius muscle	Kim et al, Aging (2014)
mmu-miR-7228-5p	C57BL/6 mice; Gastrocnemius muscle	Kim et al, Aging (2014)
mmu-miR-129b-3p	C57BL/6 mice; Gastrocnemius muscle	Kim et al, Aging (2014)
mmu-miR-5625-3p	C57BL/6 mice; Gastrocnemius muscle	Kim et al, Aging (2014)
mmu-miR-129-2-3p	C57BL/6 mice; Gastrocnemius muscle	Kim et al, Aging (2014)
mmu-miR-743b-3p	C57BL/6 mice; Gastrocnemius muscle	Kim et al, Aging (2014)
mmu-miR-3059-5p	C57BL/6 mice; Gastrocnemius muscle	Kim et al, Aging (2014)
mmu-miR-328-5p	C57BL/6 mice; Gastrocnemius muscle	Kim et al, Aging (2014)
mmu-miR-129b-5p	C57BL/6 mice; Gastrocnemius muscle	Kim et al, Aging (2014)
mmu-miR-6953-3p	C57BL/6 mice; Gastrocnemius muscle	Kim et al, Aging (2014)
mmu-miR-7236-5p	C57BL/6 mice; Gastrocnemius muscle	Kim et al, Aging (2014)
mmu-miR-3086-3p	C57BL/6 mice; Gastrocnemius muscle	Kim et al, Aging (2014)
mmu-miR-6977-3p	C57BL/6 mice; Gastrocnemius muscle	Kim et al, Aging (2014)
mmu-miR-7051-3p	C57BL/6 mice; Gastrocnemius muscle	Kim et al, Aging (2014)
mmu-miR-129-5p	C57BL/6 mice; Gastrocnemius muscle	Kim et al, Aging (2014)
mmu-miR-682	C57BL/6 mice; Gastrocnemius muscle	Kim et al, Aging (2014)
mmu-miR-217-5p	C57BL/6 mice; Gastrocnemius muscle	Kim et al, Aging (2014)
mmu-miR-103-2-5p	C57BL/6 mice; Gastrocnemius muscle	Kim et al, Aging (2014)
mmu-miR-7235-3p	C57BL/6 mice; Gastrocnemius muscle	Kim et al, Aging (2014)
mmu-miR-7660-3p	C57BL/6 mice; Gastrocnemius muscle	Kim et al, Aging (2014)
mmu-miR-3103-5p	C57BL/6 mice; Gastrocnemius muscle	Kim et al, Aging (2014)
mmu-miR-1982-5p	C57BL/6 mice; Gastrocnemius muscle	Kim et al, Aging (2014)
mmu-miR-3113-3p	C57BL/6 mice; Gastrocnemius muscle	Kim et al, Aging (2014)
mmu-miR-452-5p	C57BL/6 mice; Gastrocnemius muscle	Kim et al, Aging (2014)
mmu-miR-467a-5p	C57BL/6 mice; Gastrocnemius muscle	Kim et al, Aging (2014)
mmu-miR-19a-5p	C57BL/6 mice; Gastrocnemius muscle	Kim et al, Aging (2014)
mmu-miR-412-5p	C57BL/6 mice; Gastrocnemius muscle	Kim et al, Aging (2014)
mmu-miR-669m-5p	C57BL/6 mice; Gastrocnemius muscle	Kim et al, Aging (2014)
mmu-miR-7116-3p	C57BL/6 mice; Gastrocnemius muscle	Kim et al, Aging (2014)
mmu-miR-3620-3p	C57BL/6 mice; Gastrocnemius muscle	Kim et al, Aging (2014)
mmu-miR-351-3p	C57BL/6 mice; Gastrocnemius muscle	Kim et al, Aging (2014)
mmu-miR-467a-5p	C57BL/6 mice; Gastrocnemius muscle	Kim et al, Aging (2014)
mmu-miR-467a-5p	C57BL/6 mice; Gastrocnemius muscle	Kim et al, Aging (2014)
mmu-miR-6943-3p	C57BL/6 mice; Gastrocnemius muscle	Kim et al, Aging (2014)
mmu-miR-7021-5p	C57BL/6 mice; Gastrocnemius muscle	Kim et al, Aging (2014)
mmu-miR-7117-3p	C57BL/6 mice; Gastrocnemius muscle	Kim et al, Aging (2014)
mmu-miR-8105	C57BL/6 mice; Gastrocnemius muscle	Kim et al, Aging (2014)
mmu-miR-3475-3p	C57BL/6 mice; Gastrocnemius muscle	Kim et al, Aging (2014)
mmu-miR-5116	C57BL/6 mice; Gastrocnemius muscle	Kim et al, Aging (2014)
mmu-miR-6946-3p	C57BL/6 mice; Gastrocnemius muscle	Kim et al, Aging (2014)
mmu-miR-7243-5p	C57BL/6 mice; Gastrocnemius muscle	Kim et al, Aging (2014)
mmu-miR-493-5p	C57BL/6 mice; Gastrocnemius muscle	Kim et al, Aging (2014)
mmu-miR-669a-5p	C57BL/6 mice; Gastrocnemius muscle	Kim et al, Aging (2014)
mmu-miR-34c-3p	C57BL/6 mice; Gastrocnemius muscle	Kim et al, Aging (2014)
mmu-miR-344-3p	C57BL/6 mice; Gastrocnemius muscle	Kim et al, Aging (2014)
mmu-miR-1966-3p	C57BL/6 mice; Gastrocnemius muscle	Kim et al, Aging (2014)
mmu-miR-195b	C57BL/6 mice; Gastrocnemius muscle	Kim et al, Aging (2014)
mmu-miR-873b	C57BL/6 mice; Gastrocnemius muscle	Kim et al, Aging (2014)
mmu-miR-7647-5p	C57BL/6 mice; Gastrocnemius muscle	Kim et al, Aging (2014)
mmu-miR-7650-5p	C57BL/6 mice; Gastrocnemius muscle	Kim et al, Aging (2014)
mmu-miR-7660-5p	C57BL/6 mice; Gastrocnemius muscle	Kim et al, Aging (2014)
mmu-miR-718	C57BL/6 mice; Gastrocnemius muscle	Kim et al, Aging (2014)
mmu-miR-873a-5p	C57BL/6 mice; Gastrocnemius muscle	Kim et al, Aging (2014)
mmu-miR-6920-3p	C57BL/6 mice; Gastrocnemius muscle	Kim et al, Aging (2014)
mmu-miR-467a-5p	C57BL/6 mice; Gastrocnemius muscle	Kim et al, Aging (2014)
mmu-miR-483-5p	C57BL/6 mice; Gastrocnemius muscle	Kim et al, Aging (2014)
mmu-miR-1958	C57BL/6 mice; Gastrocnemius muscle	Kim et al, Aging (2014)
mmu-miR-450a-1-3p	C57BL/6 mice; Gastrocnemius muscle	Kim et al, Aging (2014)
mmu-miR-5107-3p	C57BL/6 mice; Gastrocnemius muscle	Kim et al, Aging (2014)
mmu-miR-7012-3p	C57BL/6 mice; Gastrocnemius muscle	Kim et al, Aging (2014)
mmu-miR-692	C57BL/6 mice; Gastrocnemius muscle	Kim et al, Aging (2014)
mmu-miR-1948-5p	C57BL/6 mice; Gastrocnemius muscle	Kim et al, Aging (2014)
mmu-miR-7045-3p	C57BL/6 mice; Gastrocnemius muscle	Kim et al, Aging (2014)
mmu-miR-135b-5p	C57BL/6 mice; Gastrocnemius muscle	Kim et al, Aging (2014)
mmu-miR-5620-5p	C57BL/6 mice; Gastrocnemius muscle	Kim et al, Aging (2014)
mmu-miR-449a-5p	C57BL/6 mice; Gastrocnemius muscle	Kim et al, Aging (2014)
mmu-miR-3064-5p	C57BL/6 mice; Gastrocnemius muscle	Kim et al, Aging (2014)
mmu-miR-6942-3p	C57BL/6 mice; Gastrocnemius muscle	Kim et al, Aging (2014)
mmu-miR-6948-5p	C57BL/6 mice; Gastrocnemius muscle	Kim et al, Aging (2014)
mmu-miR-6911-5p	C57BL/6 mice; Gastrocnemius muscle	Kim et al, Aging (2014)
mmu-miR-6935-3p	C57BL/6 mice; Gastrocnemius muscle	Kim et al, Aging (2014)
mmu-miR-698-5p	C57BL/6 mice; Gastrocnemius muscle	Kim et al, Aging (2014)
mmu-miR-1900	C57BL/6 mice; Gastrocnemius muscle	Kim et al, Aging (2014)
mmu-miR-6979-3p	C57BL/6 mice; Gastrocnemius muscle	Kim et al, Aging (2014)
mmu-miR-106a-5p	C57BL/6 mice; Gastrocnemius muscle	Kim et al, Aging (2014)
mmu-miR-693-3p	C57BL/6 mice; Gastrocnemius muscle	Kim et al, Aging (2014)
mmu-miR-6980-3p	C57BL/6 mice; Gastrocnemius muscle	Kim et al, Aging (2014)
mmu-miR-5129-3p	C57BL/6 mice; Gastrocnemius muscle	Kim et al, Aging (2014)
mmu-miR-7238-5p	C57BL/6 mice; Gastrocnemius muscle	Kim et al, Aging (2014)
mmu-miR-669a-5p	C57BL/6 mice; Gastrocnemius muscle	Kim et al, Aging (2014)
mmu-miR-6955-5p	C57BL/6 mice; Gastrocnemius muscle	Kim et al, Aging (2014)
mmu-miR-1231-3p	C57BL/6 mice; Gastrocnemius muscle	Kim et al, Aging (2014)
mmu-miR-6392-5p	C57BL/6 mice; Gastrocnemius muscle	Kim et al, Aging (2014)
mmu-miR-6913-3p	C57BL/6 mice; Gastrocnemius muscle	Kim et al, Aging (2014)
mmu-miR-130a-5p	C57BL/6 mice; Gastrocnemius muscle	Kim et al, Aging (2014)
mmu-miR-452-3p	C57BL/6 mice; Gastrocnemius muscle	Kim et al, Aging (2014)
mmu-miR-7656-3p	C57BL/6 mice; Gastrocnemius muscle	Kim et al, Aging (2014)
mmu-miR-669a-5p	C57BL/6 mice; Gastrocnemius muscle	Kim et al, Aging (2014)
mmu-miR-669p-5p	C57BL/6 mice; Gastrocnemius muscle	Kim et al, Aging (2014)
mmu-miR-1932	C57BL/6 mice; Gastrocnemius muscle	Kim et al, Aging (2014)
mmu-miR-6934-3p	C57BL/6 mice; Gastrocnemius muscle	Kim et al, Aging (2014)
mmu-miR-323-3p	C57BL/6 mice; Gastrocnemius muscle	Kim et al, Aging (2014)
mmu-miR-495-3p	C57BL/6 mice; Gastrocnemius muscle	Kim et al, Aging (2014)
mmu-miR-703	C57BL/6 mice; Gastrocnemius muscle	Kim et al, Aging (2014)
mmu-miR-3102-5p.2-5p	C57BL/6 mice; Gastrocnemius muscle	Kim et al, Aging (2014)
mmu-miR-19b-1-5p	C57BL/6 mice; Gastrocnemius muscle	Kim et al, Aging (2014)
mmu-miR-431-3p	C57BL/6 mice; Gastrocnemius muscle	Kim et al, Aging (2014)
mmu-miR-6925-5p	C57BL/6 mice; Gastrocnemius muscle	Kim et al, Aging (2014)
mmu-miR-490-3p	C57BL/6 mice; Gastrocnemius muscle	Kim et al, Aging (2014)
mmu-miR-1941-3p	C57BL/6 mice; Gastrocnemius muscle	Kim et al, Aging (2014)
mmu-miR-8098	C57BL/6 mice; Gastrocnemius muscle	Kim et al, Aging (2014)
mmu-miR-6941-3p	C57BL/6 mice; Gastrocnemius muscle	Kim et al, Aging (2014)
mmu-miR-5101	C57BL/6 mice; Gastrocnemius muscle	Kim et al, Aging (2014)
mmu-miR-3058-5p	C57BL/6 mice; Gastrocnemius muscle	Kim et al, Aging (2014)
mmu-miR-3089-3p	C57BL/6 mice; Gastrocnemius muscle	Kim et al, Aging (2014)
mmu-miR-3106-5p	C57BL/6 mice; Gastrocnemius muscle	Kim et al, Aging (2014)
mmu-miR-665-3p	C57BL/6 mice; Gastrocnemius muscle	Kim et al, Aging (2014)
mmu-miR-1945	C57BL/6 mice; Gastrocnemius muscle	Kim et al, Aging (2014)
mmu-miR-301b-3p	C57BL/6 mice; Gastrocnemius muscle	Kim et al, Aging (2014)
mmu-miR-6929-3p	C57BL/6 mice; Gastrocnemius muscle	Kim et al, Aging (2014)
mmu-miR-3964	C57BL/6 mice; Gastrocnemius muscle	Kim et al, Aging (2014)
mmu-miR-6238	C57BL/6 mice; Gastrocnemius muscle	Kim et al, Aging (2014)
mmu-miR-370-3p	C57BL/6 mice; Gastrocnemius muscle	Kim et al, Aging (2014)
mmu-miR-146b-3p	C57BL/6 mice; Gastrocnemius muscle	Kim et al, Aging (2014)
mmu-miR-758-3p	C57BL/6 mice; Gastrocnemius muscle	Kim et al, Aging (2014)
mmu-miR-7054-3p	C57BL/6 mice; Gastrocnemius muscle	Kim et al, Aging (2014)
mmu-miR-7658-3p	C57BL/6 mice; Gastrocnemius muscle	Kim et al, Aging (2014)
mmu-miR-6958-3p	C57BL/6 mice; Gastrocnemius muscle	Kim et al, Aging (2014)
mmu-miR-9-3p	C57BL/6 mice; Gastrocnemius muscle	Kim et al, Aging (2014)
mmu-miR-200a-3p	C57BL/6 mice; Gastrocnemius muscle	Kim et al, Aging (2014)
mmu-miR-467a-5p	C57BL/6 mice; Gastrocnemius muscle	Kim et al, Aging (2014)
mmu-miR-1198-3p	C57BL/6 mice; Gastrocnemius muscle	Kim et al, Aging (2014)
mmu-miR-7032-3p	C57BL/6 mice; Gastrocnemius muscle	Kim et al, Aging (2014)
mmu-miR-302a-5p	C57BL/6 mice; Gastrocnemius muscle	Kim et al, Aging (2014)
mmu-miR-3103-3p	C57BL/6 mice; Gastrocnemius muscle	Kim et al, Aging (2014)
mmu-miR-18a-3p	C57BL/6 mice; Gastrocnemius muscle	Kim et al, Aging (2014)
mmu-miR-138-1-3p	C57BL/6 mice; Gastrocnemius muscle	Kim et al, Aging (2014)
mmu-miR-7059-5p	C57BL/6 mice; Gastrocnemius muscle	Kim et al, Aging (2014)
mmu-miR-1940	C57BL/6 mice; Gastrocnemius muscle	Kim et al, Aging (2014)
mmu-miR-881-3p	C57BL/6 mice; Gastrocnemius muscle	Kim et al, Aging (2014)
mmu-miR-1306-3p	C57BL/6 mice; Gastrocnemius muscle	Kim et al, Aging (2014)
mmu-let-7a-2-3p	C57BL/6 mice; Gastrocnemius muscle	Kim et al, Aging (2014)
mmu-miR-3066-5p	C57BL/6 mice; Gastrocnemius muscle	Kim et al, Aging (2014)
mmu-miR-7046-3p	C57BL/6 mice; Gastrocnemius muscle	Kim et al, Aging (2014)
mmu-miR-129-5p	C57BL/6 mice; Gastrocnemius muscle	Kim et al, Aging (2014)
mmu-miR-7006-3p	C57BL/6 mice; Gastrocnemius muscle	Kim et al, Aging (2014)
mmu-miR-1930-5p	C57BL/6 mice; Gastrocnemius muscle	Kim et al, Aging (2014)
mmu-miR-381-5p	C57BL/6 mice; Gastrocnemius muscle	Kim et al, Aging (2014)
mmu-miR-122-5p	C57BL/6 mice; Gastrocnemius muscle	Kim et al, Aging (2014)
mmu-miR-320-5p	C57BL/6 mice; Gastrocnemius muscle	Kim et al, Aging (2014)
mmu-miR-3108-5p	C57BL/6 mice; Gastrocnemius muscle	Kim et al, Aging (2014)
mmu-miR-1b-3p	C57BL/6 mice; Gastrocnemius muscle	Kim et al, Aging (2014)
mmu-miR-190b-3p	C57BL/6 mice; Gastrocnemius muscle	Kim et al, Aging (2014)
mmu-miR-194-2-3p	C57BL/6 mice; Gastrocnemius muscle	Kim et al, Aging (2014)
mmu-miR-341-5p	C57BL/6 mice; Gastrocnemius muscle	Kim et al, Aging (2014)
mmu-miR-669c-5p	C57BL/6 mice; Gastrocnemius muscle	Kim et al, Aging (2014)
mmu-miR-188-3p	C57BL/6 mice; Gastrocnemius muscle	Kim et al, Aging (2014)
mmu-miR-3085-3p	C57BL/6 mice; Gastrocnemius muscle	Kim et al, Aging (2014)
mmu-miR-370-5p	C57BL/6 mice; Gastrocnemius muscle	Kim et al, Aging (2014)
mmu-miR-760-3p	C57BL/6 mice; Gastrocnemius muscle	Kim et al, Aging (2014)
mmu-miR-7668-3p	C57BL/6 mice; Gastrocnemius muscle	Kim et al, Aging (2014)
mmu-miR-219a-2-3p	C57BL/6 mice; Gastrocnemius muscle	Kim et al, Aging (2014)
mmu-miR-219b-5p	C57BL/6 mice; Gastrocnemius muscle	Kim et al, Aging (2014)
mmu-miR-200c-3p	C57BL/6 mice; Gastrocnemius muscle	Kim et al, Aging (2014)
mmu-miR-505-5p	C57BL/6 mice; Gastrocnemius muscle	Kim et al, Aging (2014)
mmu-miR-133c	C57BL/6 mice; Gastrocnemius muscle	Kim et al, Aging (2014)
mmu-miR-5122	C57BL/6 mice; Gastrocnemius muscle	Kim et al, Aging (2014)
mmu-miR-487b-3p	C57BL/6 mice; Gastrocnemius muscle	Kim et al, Aging (2014)
mmu-miR-666-3p	C57BL/6 mice; Gastrocnemius muscle	Kim et al, Aging (2014)
mmu-miR-6952-3p	C57BL/6 mice; Gastrocnemius muscle	Kim et al, Aging (2014)
mmu-miR-7018-3p	C57BL/6 mice; Gastrocnemius muscle	Kim et al, Aging (2014)
mmu-miR-3109-3p	C57BL/6 mice; Gastrocnemius muscle	Kim et al, Aging (2014)
mmu-miR-701-5p	C57BL/6 mice; Gastrocnemius muscle	Kim et al, Aging (2014)
mmu-miR-130b-5p	C57BL/6 mice; Gastrocnemius muscle	Kim et al, Aging (2014)
mmu-miR-218-1-3p	C57BL/6 mice; Gastrocnemius muscle	Kim et al, Aging (2014)
mmu-miR-6937-5p	C57BL/6 mice; Gastrocnemius muscle	Kim et al, Aging (2014)
mmu-miR-6964-5p	C57BL/6 mice; Gastrocnemius muscle	Kim et al, Aging (2014)
mmu-miR-219b-3p	C57BL/6 mice; Gastrocnemius muscle	Kim et al, Aging (2014)
mmu-miR-6966-3p	C57BL/6 mice; Gastrocnemius muscle	Kim et al, Aging (2014)
mmu-miR-134-3p	C57BL/6 mice; Gastrocnemius muscle	Kim et al, Aging (2014)
mmu-miR-7666-3p	C57BL/6 mice; Gastrocnemius muscle	Kim et al, Aging (2014)
mmu-miR-34b-5p	C57BL/6 mice; Gastrocnemius muscle	Kim et al, Aging (2014)
mmu-miR-34b-3p	C57BL/6 mice; Gastrocnemius muscle	Kim et al, Aging (2014)
mmu-miR-6938-3p	C57BL/6 mice; Gastrocnemius muscle	Kim et al, Aging (2014)
mmu-miR-501-5p	C57BL/6 mice; Gastrocnemius muscle	Kim et al, Aging (2014)
mmu-miR-3064-3p	C57BL/6 mice; Gastrocnemius muscle	Kim et al, Aging (2014)
mmu-miR-219a-5p	C57BL/6 mice; Gastrocnemius muscle	Kim et al, Aging (2014)
mmu-miR-3058-3p	C57BL/6 mice; Gastrocnemius muscle	Kim et al, Aging (2014)
mmu-miR-497-3p	C57BL/6 mice; Gastrocnemius muscle	Kim et al, Aging (2014)
mmu-miR-450b-3p	C57BL/6 mice; Gastrocnemius muscle	Kim et al, Aging (2014)
mmu-miR-32-3p	C57BL/6 mice; Gastrocnemius muscle	Kim et al, Aging (2014)
mmu-miR-200b-3p	C57BL/6 mice; Gastrocnemius muscle	Kim et al, Aging (2014)
mmu-miR-504-3p	C57BL/6 mice; Gastrocnemius muscle	Kim et al, Aging (2014)
mmu-miR-679-5p	C57BL/6 mice; Gastrocnemius muscle	Kim et al, Aging (2014)
mmu-miR-497b	C57BL/6 mice; Gastrocnemius muscle	Kim et al, Aging (2014)
mmu-miR-874-5p	C57BL/6 mice; Gastrocnemius muscle	Kim et al, Aging (2014)
mmu-miR-296-5p	C57BL/6 mice; Gastrocnemius muscle	Kim et al, Aging (2014)
mmu-miR-3098-3p	C57BL/6 mice; Gastrocnemius muscle	Kim et al, Aging (2014)
mmu-miR-382-5p	C57BL/6 mice; Gastrocnemius muscle	Kim et al, Aging (2014)
mmu-miR-6990-5p	C57BL/6 mice; Gastrocnemius muscle	Kim et al, Aging (2014)
mmu-miR-7091-3p	C57BL/6 mice; Gastrocnemius muscle	Kim et al, Aging (2014)
mmu-miR-6962-3p	C57BL/6 mice; Gastrocnemius muscle	Kim et al, Aging (2014)
mmu-miR-5615-5p	C57BL/6 mice; Gastrocnemius muscle	Kim et al, Aging (2014)
mmu-miR-5615-3p	C57BL/6 mice; Gastrocnemius muscle	Kim et al, Aging (2014)
mmu-miR-384-3p	C57BL/6 mice; Gastrocnemius muscle	Kim et al, Aging (2014)
mmu-miR-467c-5p	C57BL/6 mice; Gastrocnemius muscle	Kim et al, Aging (2014)
mmu-miR-7015-3p	C57BL/6 mice; Gastrocnemius muscle	Kim et al, Aging (2014)
mmu-miR-7213-5p	C57BL/6 mice; Gastrocnemius muscle	Kim et al, Aging (2014)
mmu-miR-6418-3p	C57BL/6 mice; Gastrocnemius muscle	Kim et al, Aging (2014)
mmu-miR-1193-3p	C57BL/6 mice; Gastrocnemius muscle	Kim et al, Aging (2014)
mmu-miR-8117	C57BL/6 mice; Gastrocnemius muscle	Kim et al, Aging (2014)
mmu-miR-344b-3p	C57BL/6 mice; Gastrocnemius muscle	Kim et al, Aging (2014)
mmu-miR-1a-2-5p	C57BL/6 mice; Gastrocnemius muscle	Kim et al, Aging (2014)
mmu-miR-186-3p	C57BL/6 mice; Gastrocnemius muscle	Kim et al, Aging (2014)
mmu-miR-3057-3p	C57BL/6 mice; Gastrocnemius muscle	Kim et al, Aging (2014)
mmu-miR-137-3p	C57BL/6 mice; Gastrocnemius muscle	Kim et al, Aging (2014)
mmu-miR-1191	C57BL/6 mice; Gastrocnemius muscle	Kim et al, Aging (2014)
mmu-miR-7213-3p	C57BL/6 mice; Gastrocnemius muscle	Kim et al, Aging (2014)
mmu-miR-503-5p	C57BL/6 mice; Gastrocnemius muscle	Kim et al, Aging (2014)
mmu-miR-3087-3p	C57BL/6 mice; Gastrocnemius muscle	Kim et al, Aging (2014)
mmu-miR-130c	C57BL/6 mice; Gastrocnemius muscle	Kim et al, Aging (2014)
mmu-miR-6239	C57BL/6 mice; Gastrocnemius muscle	Kim et al, Aging (2014)
mmu-miR-383-5p	C57BL/6 mice; Gastrocnemius muscle	Kim et al, Aging (2014)
mmu-miR-7667-3p	C57BL/6 mice; Gastrocnemius muscle	Kim et al, Aging (2014)
mmu-miR-5132-5p	C57BL/6 mice; Gastrocnemius muscle	Kim et al, Aging (2014)
mmu-miR-1948-3p	C57BL/6 mice; Gastrocnemius muscle	Kim et al, Aging (2014)
mmu-miR-485-3p	C57BL/6 mice; Gastrocnemius muscle	Kim et al, Aging (2014)
mmu-miR-135a-5p	C57BL/6 mice; Gastrocnemius muscle	Kim et al, Aging (2014)
mmu-miR-470-5p	C57BL/6 mice; Gastrocnemius muscle	Kim et al, Aging (2014)
mmu-miR-25-5p	C57BL/6 mice; Gastrocnemius muscle	Kim et al, Aging (2014)
mmu-miR-6390	C57BL/6 mice; Gastrocnemius muscle	Kim et al, Aging (2014)
mmu-miR-34a-3p	C57BL/6 mice; Gastrocnemius muscle	Kim et al, Aging (2014)
mmu-miR-7068-5p	C57BL/6 mice; Gastrocnemius muscle	Kim et al, Aging (2014)
mmu-miR-192-3p	C57BL/6 mice; Gastrocnemius muscle	Kim et al, Aging (2014)
mmu-miR-491-5p	C57BL/6 mice; Gastrocnemius muscle	Kim et al, Aging (2014)
mmu-miR-467e-5p	C57BL/6 mice; Gastrocnemius muscle	Kim et al, Aging (2014)
mmu-miR-871-3p	C57BL/6 mice; Gastrocnemius muscle	Kim et al, Aging (2014)
mmu-miR-205-5p	C57BL/6 mice; Gastrocnemius muscle	Kim et al, Aging (2014)
mmu-miR-1960	C57BL/6 mice; Gastrocnemius muscle	Kim et al, Aging (2014)
mmu-miR-429-3p	C57BL/6 mice; Gastrocnemius muscle	Kim et al, Aging (2014)
mmu-miR-7052-3p	C57BL/6 mice; Gastrocnemius muscle	Kim et al, Aging (2014)
mmu-miR-7237-3p	C57BL/6 mice; Gastrocnemius muscle	Kim et al, Aging (2014)
mmu-miR-1955-3p	C57BL/6 mice; Gastrocnemius muscle	Kim et al, Aging (2014)
mmu-miR-8112	C57BL/6 mice; Gastrocnemius muscle	Kim et al, Aging (2014)
mmu-miR-7075-3p	C57BL/6 mice; Gastrocnemius muscle	Kim et al, Aging (2014)
mmu-miR-3076-3p	C57BL/6 mice; Gastrocnemius muscle	Kim et al, Aging (2014)
mmu-miR-7240-5p	C57BL/6 mice; Gastrocnemius muscle	Kim et al, Aging (2014)
mmu-miR-124-3p	C57BL/6 mice; Gastrocnemius muscle	Kim et al, Aging (2014)
mmu-miR-5709-5p	C57BL/6 mice; Gastrocnemius muscle	Kim et al, Aging (2014)
mmu-miR-301a-5p	C57BL/6 mice; Gastrocnemius muscle	Kim et al, Aging (2014)
mmu-miR-376a-5p	C57BL/6 mice; Gastrocnemius muscle	Kim et al, Aging (2014)
mmu-miR-187-5p	C57BL/6 mice; Gastrocnemius muscle	Kim et al, Aging (2014)
mmu-miR-135a-5p	C57BL/6 mice; Gastrocnemius muscle	Kim et al, Aging (2014)
mmu-miR-16-2-3p	C57BL/6 mice; Gastrocnemius muscle	Kim et al, Aging (2014)
mmu-miR-184-3p	C57BL/6 mice; Gastrocnemius muscle	Kim et al, Aging (2014)
mmu-miR-3098-5p	C57BL/6 mice; Gastrocnemius muscle	Kim et al, Aging (2014)
mmu-miR-675-3p	C57BL/6 mice; Gastrocnemius muscle	Kim et al, Aging (2014)
mmu-miR-3473g	C57BL/6 mice; Gastrocnemius muscle	Kim et al, Aging (2014)
mmu-miR-5621-3p	C57BL/6 mice; Gastrocnemius muscle	Kim et al, Aging (2014)
mmu-miR-122-3p	C57BL/6 mice; Gastrocnemius muscle	Kim et al, Aging (2014)
mmu-miR-1955-5p	C57BL/6 mice; Gastrocnemius muscle	Kim et al, Aging (2014)
mmu-miR-6956-3p	C57BL/6 mice; Gastrocnemius muscle	Kim et al, Aging (2014)
mmu-miR-375-3p	C57BL/6 mice; Gastrocnemius muscle	Kim et al, Aging (2014)
mmu-miR-181b-1-3p	C57BL/6 mice; Gastrocnemius muscle	Kim et al, Aging (2014)
mmu-miR-7083-5p	C57BL/6 mice; Gastrocnemius muscle	Kim et al, Aging (2014)
mmu-miR-672-5p	C57BL/6 mice; Gastrocnemius muscle	Kim et al, Aging (2014)
mmu-miR-543-3p	C57BL/6 mice; Gastrocnemius muscle	Kim et al, Aging (2014)
mmu-miR-20b-5p	C57BL/6 mice; Gastrocnemius muscle	Kim et al, Aging (2014)
mmu-miR-702-3p	C57BL/6 mice; Gastrocnemius muscle	Kim et al, Aging (2014)
mmu-miR-7a-5p	C57BL/6 mice; Gastrocnemius muscle	Kim et al, Aging (2014)
mmu-miR-3069-5p	C57BL/6 mice; Gastrocnemius muscle	Kim et al, Aging (2014)
mmu-miR-3572-3p	C57BL/6 mice; Gastrocnemius muscle	Kim et al, Aging (2014)
mmu-miR-20a-3p	C57BL/6 mice; Gastrocnemius muscle	Kim et al, Aging (2014)
mmu-miR-582-5p	C57BL/6 mice; Gastrocnemius muscle	Kim et al, Aging (2014)
mmu-miR-380-3p	C57BL/6 mice; Gastrocnemius muscle	Kim et al, Aging (2014)
mmu-miR-6989-3p	C57BL/6 mice; Gastrocnemius muscle	Kim et al, Aging (2014)
mmu-miR-1291	C57BL/6 mice; Gastrocnemius muscle	Kim et al, Aging (2014)
mmu-miR-542-5p	C57BL/6 mice; Gastrocnemius muscle	Kim et al, Aging (2014)
mmu-miR-331-5p	C57BL/6 mice; Gastrocnemius muscle	Kim et al, Aging (2014)
mmu-miR-132-5p	C57BL/6 mice; Gastrocnemius muscle	Kim et al, Aging (2014)
mmu-miR-190a-3p	C57BL/6 mice; Gastrocnemius muscle	Kim et al, Aging (2014)
mmu-miR-329-3p	C57BL/6 mice; Gastrocnemius muscle	Kim et al, Aging (2014)
mmu-miR-376b-5p	C57BL/6 mice; Gastrocnemius muscle	Kim et al, Aging (2014)
mmu-miR-673-3p	C57BL/6 mice; Gastrocnemius muscle	Kim et al, Aging (2014)
mmu-miR-7225-3p	C57BL/6 mice; Gastrocnemius muscle	Kim et al, Aging (2014)
mmu-miR-362-5p	C57BL/6 mice; Gastrocnemius muscle	Kim et al, Aging (2014)
mmu-miR-666-5p	C57BL/6 mice; Gastrocnemius muscle	Kim et al, Aging (2014)
mmu-miR-877-3p	C57BL/6 mice; Gastrocnemius muscle	Kim et al, Aging (2014)
mmu-miR-299a-5p	C57BL/6 mice; Gastrocnemius muscle	Kim et al, Aging (2014)
mmu-miR-6899-3p	C57BL/6 mice; Gastrocnemius muscle	Kim et al, Aging (2014)
mmu-miR-145b	C57BL/6 mice; Gastrocnemius muscle	Kim et al, Aging (2014)
mmu-miR-376a-3p	C57BL/6 mice; Gastrocnemius muscle	Kim et al, Aging (2014)
mmu-miR-93-3p	C57BL/6 mice; Gastrocnemius muscle	Kim et al, Aging (2014)
mmu-miR-7668-5p	C57BL/6 mice; Gastrocnemius muscle	Kim et al, Aging (2014)
mmu-miR-21b	C57BL/6 mice; Gastrocnemius muscle	Kim et al, Aging (2014)
mmu-miR-2137	C57BL/6 mice; Gastrocnemius muscle	Kim et al, Aging (2014)
mmu-miR-7689-3p	C57BL/6 mice; Gastrocnemius muscle	Kim et al, Aging (2014)
mmu-miR-488-3p	C57BL/6 mice; Gastrocnemius muscle	Kim et al, Aging (2014)
mmu-miR-222-5p	C57BL/6 mice; Gastrocnemius muscle	Kim et al, Aging (2014)
mmu-miR-33-3p	C57BL/6 mice; Gastrocnemius muscle	Kim et al, Aging (2014)
mmu-miR-299b-3p	C57BL/6 mice; Gastrocnemius muscle	Kim et al, Aging (2014)
mmu-miR-1943-3p	C57BL/6 mice; Gastrocnemius muscle	Kim et al, Aging (2014)
mmu-miR-384-5p	C57BL/6 mice; Gastrocnemius muscle	Kim et al, Aging (2014)
mmu-miR-466q	C57BL/6 mice; Gastrocnemius muscle	Kim et al, Aging (2014)
mmu-miR-483-3p	C57BL/6 mice; Gastrocnemius muscle	Kim et al, Aging (2014)
mmu-miR-6516-3p	C57BL/6 mice; Gastrocnemius muscle	Kim et al, Aging (2014)
mmu-miR-667-3p	C57BL/6 mice; Gastrocnemius muscle	Kim et al, Aging (2014)
mmu-miR-6896-5p	C57BL/6 mice; Gastrocnemius muscle	Kim et al, Aging (2014)
mmu-miR-139-3p	C57BL/6 mice; Gastrocnemius muscle	Kim et al, Aging (2014)
mmu-miR-877-5p	C57BL/6 mice; Gastrocnemius muscle	Kim et al, Aging (2014)
mmu-miR-369-5p	C57BL/6 mice; Gastrocnemius muscle	Kim et al, Aging (2014)
mmu-miR-96-5p	C57BL/6 mice; Gastrocnemius muscle	Kim et al, Aging (2014)
mmu-miR-203-5p	C57BL/6 mice; Gastrocnemius muscle	Kim et al, Aging (2014)
mmu-miR-7043-3p	C57BL/6 mice; Gastrocnemius muscle	Kim et al, Aging (2014)
mmu-miR-223-5p	C57BL/6 mice; Gastrocnemius muscle	Kim et al, Aging (2014)
mmu-miR-879-5p	C57BL/6 mice; Gastrocnemius muscle	Kim et al, Aging (2014)
mmu-miR-382-3p	C57BL/6 mice; Gastrocnemius muscle	Kim et al, Aging (2014)
mmu-miR-489-3p	C57BL/6 mice; Gastrocnemius muscle	Kim et al, Aging (2014)
mmu-miR-1938	C57BL/6 mice; Gastrocnemius muscle	Kim et al, Aging (2014)
mmu-miR-124-3p	C57BL/6 mice; Gastrocnemius muscle	Kim et al, Aging (2014)
mmu-miR-124-3p	C57BL/6 mice; Gastrocnemius muscle	Kim et al, Aging (2014)
mmu-miR-6988-3p	C57BL/6 mice; Gastrocnemius muscle	Kim et al, Aging (2014)
mmu-miR-3084-5p	C57BL/6 mice; Gastrocnemius muscle	Kim et al, Aging (2014)
mmu-miR-7085-3p	C57BL/6 mice; Gastrocnemius muscle	Kim et al, Aging (2014)
mmu-miR-374c-5p	C57BL/6 mice; Gastrocnemius muscle	Kim et al, Aging (2014)
mmu-miR-329-5p	C57BL/6 mice; Gastrocnemius muscle	Kim et al, Aging (2014)
mmu-miR-342-5p	C57BL/6 mice; Gastrocnemius muscle	Kim et al, Aging (2014)
mmu-miR-6964-3p	C57BL/6 mice; Gastrocnemius muscle	Kim et al, Aging (2014)
mmu-miR-1199-3p	C57BL/6 mice; Gastrocnemius muscle	Kim et al, Aging (2014)
mmu-miR-7a-5p	C57BL/6 mice; Gastrocnemius muscle	Kim et al, Aging (2014)
mmu-miR-511-5p	C57BL/6 mice; Gastrocnemius muscle	Kim et al, Aging (2014)
mmu-miR-379-3p	C57BL/6 mice; Gastrocnemius muscle	Kim et al, Aging (2014)
mmu-miR-28c	C57BL/6 mice; Gastrocnemius muscle	Kim et al, Aging (2014)
mmu-miR-677-3p	C57BL/6 mice; Gastrocnemius muscle	Kim et al, Aging (2014)
mmu-miR-219a-1-3p	C57BL/6 mice; Gastrocnemius muscle	Kim et al, Aging (2014)
mmu-miR-219c-5p	C57BL/6 mice; Gastrocnemius muscle	Kim et al, Aging (2014)
mmu-miR-365-1-5p	C57BL/6 mice; Gastrocnemius muscle	Kim et al, Aging (2014)
mmu-let-7c-1-3p	C57BL/6 mice; Gastrocnemius muscle	Kim et al, Aging (2014)
mmu-miR-215-5p	C57BL/6 mice; Gastrocnemius muscle	Kim et al, Aging (2014)
mmu-miR-7007-3p	C57BL/6 mice; Gastrocnemius muscle	Kim et al, Aging (2014)
mmu-miR-615-5p	C57BL/6 mice; Gastrocnemius muscle	Kim et al, Aging (2014)
mmu-miR-154-5p	C57BL/6 mice; Gastrocnemius muscle	Kim et al, Aging (2014)
mmu-miR-29b-1-5p	C57BL/6 mice; Gastrocnemius muscle	Kim et al, Aging (2014)
mmu-miR-219c-3p	C57BL/6 mice; Gastrocnemius muscle	Kim et al, Aging (2014)
mmu-miR-8103	C57BL/6 mice; Gastrocnemius muscle	Kim et al, Aging (2014)
mmu-miR-7688-5p	C57BL/6 mice; Gastrocnemius muscle	Kim et al, Aging (2014)
mmu-miR-6911-3p	C57BL/6 mice; Gastrocnemius muscle	Kim et al, Aging (2014)
mmu-miR-219a-5p	C57BL/6 mice; Gastrocnemius muscle	Kim et al, Aging (2014)
mmu-miR-598-3p	C57BL/6 mice; Gastrocnemius muscle	Kim et al, Aging (2014)
mmu-miR-467d-5p	C57BL/6 mice; Gastrocnemius muscle	Kim et al, Aging (2014)
mmu-miR-6948-3p	C57BL/6 mice; Gastrocnemius muscle	Kim et al, Aging (2014)
mmu-miR-3060-3p	C57BL/6 mice; Gastrocnemius muscle	Kim et al, Aging (2014)
mmu-miR-540-3p	C57BL/6 mice; Gastrocnemius muscle	Kim et al, Aging (2014)
mmu-miR-196b-3p	C57BL/6 mice; Gastrocnemius muscle	Kim et al, Aging (2014)
mmu-miR-496a-3p	C57BL/6 mice; Gastrocnemius muscle	Kim et al, Aging (2014)
mmu-miR-1982-3p	C57BL/6 mice; Gastrocnemius muscle	Kim et al, Aging (2014)
mmu-miR-5126	C57BL/6 mice; Gastrocnemius muscle	Kim et al, Aging (2014)
mmu-miR-141-3p	C57BL/6 mice; Gastrocnemius muscle	Kim et al, Aging (2014)
mmu-miR-130b-3p	C57BL/6 mice; Gastrocnemius muscle	Kim et al, Aging (2014)
mmu-miR-218-5p	C57BL/6 mice; Gastrocnemius muscle	Kim et al, Aging (2014)
mmu-miR-374b-3p	C57BL/6 mice; Gastrocnemius muscle	Kim et al, Aging (2014)
mmu-miR-188-5p	C57BL/6 mice; Gastrocnemius muscle	Kim et al, Aging (2014)
mmu-miR-187-3p	C57BL/6 mice; Gastrocnemius muscle	Kim et al, Aging (2014)
mmu-miR-505-3p	C57BL/6 mice; Gastrocnemius muscle	Kim et al, Aging (2014)
mmu-miR-185-3p	C57BL/6 mice; Gastrocnemius muscle	Kim et al, Aging (2014)
mmu-miR-100-3p	C57BL/6 mice; Gastrocnemius muscle	Kim et al, Aging (2014)
mmu-miR-3086-5p	C57BL/6 mice; Gastrocnemius muscle	Kim et al, Aging (2014)
mmu-miR-376b-3p	C57BL/6 mice; Gastrocnemius muscle	Kim et al, Aging (2014)
mmu-miR-363-3p	C57BL/6 mice; Gastrocnemius muscle	Kim et al, Aging (2014)
mmu-miR-411-3p	C57BL/6 mice; Gastrocnemius muscle	Kim et al, Aging (2014)
mmu-miR-299a-3p	C57BL/6 mice; Gastrocnemius muscle	Kim et al, Aging (2014)
mmu-miR-212-3p	C57BL/6 mice; Gastrocnemius muscle	Kim et al, Aging (2014)
mmu-let-7g-3p	C57BL/6 mice; Gastrocnemius muscle	Kim et al, Aging (2014)
mmu-miR-409-5p	C57BL/6 mice; Gastrocnemius muscle	Kim et al, Aging (2014)
mmu-miR-299b-5p	C57BL/6 mice; Gastrocnemius muscle	Kim et al, Aging (2014)
mmu-miR-153-3p	C57BL/6 mice; Gastrocnemius muscle	Kim et al, Aging (2014)
mmu-miR-433-3p	C57BL/6 mice; Gastrocnemius muscle	Kim et al, Aging (2014)
mmu-miR-3970	C57BL/6 mice; Gastrocnemius muscle	Kim et al, Aging (2014)
mmu-miR-1934-5p	C57BL/6 mice; Gastrocnemius muscle	Kim et al, Aging (2014)
mmu-miR-3473d	C57BL/6 mice; Gastrocnemius muscle	Kim et al, Aging (2014)
mmu-miR-125a-3p	C57BL/6 mice; Gastrocnemius muscle	Kim et al, Aging (2014)
mmu-miR-7224-3p	C57BL/6 mice; Gastrocnemius muscle	Kim et al, Aging (2014)
mmu-miR-330-3p	C57BL/6 mice; Gastrocnemius muscle	Kim et al, Aging (2014)
mmu-miR-674-5p	C57BL/6 mice; Gastrocnemius muscle	Kim et al, Aging (2014)
mmu-miR-3084-3p	C57BL/6 mice; Gastrocnemius muscle	Kim et al, Aging (2014)
mmu-miR-376c-3p	C57BL/6 mice; Gastrocnemius muscle	Kim et al, Aging (2014)
mmu-miR-744-3p	C57BL/6 mice; Gastrocnemius muscle	Kim et al, Aging (2014)
mmu-miR-6406	C57BL/6 mice; Gastrocnemius muscle	Kim et al, Aging (2014)
mmu-miR-3084-5p	C57BL/6 mice; Gastrocnemius muscle	Kim et al, Aging (2014)
mmu-miR-3069-3p	C57BL/6 mice; Gastrocnemius muscle	Kim et al, Aging (2014)
mmu-miR-326-3p	C57BL/6 mice; Gastrocnemius muscle	Kim et al, Aging (2014)
mmu-miR-3102-3p.2-3p	C57BL/6 mice; Gastrocnemius muscle	Kim et al, Aging (2014)
mmu-miR-1247-3p	C57BL/6 mice; Gastrocnemius muscle	Kim et al, Aging (2014)
mmu-miR-700-3p	C57BL/6 mice; Gastrocnemius muscle	Kim et al, Aging (2014)
mmu-miR-21c	C57BL/6 mice; Gastrocnemius muscle	Kim et al, Aging (2014)
mmu-miR-17-3p	C57BL/6 mice; Gastrocnemius muscle	Kim et al, Aging (2014)
mmu-miR-540-5p	C57BL/6 mice; Gastrocnemius muscle	Kim et al, Aging (2014)
mmu-miR-668-3p	C57BL/6 mice; Gastrocnemius muscle	Kim et al, Aging (2014)
mmu-miR-673-5p	C57BL/6 mice; Gastrocnemius muscle	Kim et al, Aging (2014)
mmu-miR-190b-5p	C57BL/6 mice; Gastrocnemius muscle	Kim et al, Aging (2014)
mmu-miR-193b-5p	C57BL/6 mice; Gastrocnemius muscle	Kim et al, Aging (2014)
mmu-miR-1983	C57BL/6 mice; Gastrocnemius muscle	Kim et al, Aging (2014)
mmu-miR-425-3p	C57BL/6 mice; Gastrocnemius muscle	Kim et al, Aging (2014)
mmu-miR-29b-2-5p	C57BL/6 mice; Gastrocnemius muscle	Kim et al, Aging (2014)
mmu-miR-211-5p	C57BL/6 mice; Gastrocnemius muscle	Kim et al, Aging (2014)
mmu-miR-31-5p	C57BL/6 mice; Gastrocnemius muscle	Kim et al, Aging (2014)
mmu-miR-7225-5p	C57BL/6 mice; Gastrocnemius muscle	Kim et al, Aging (2014)
mmu-miR-150-3p	C57BL/6 mice; Gastrocnemius muscle	Kim et al, Aging (2014)
mmu-miR-92a-1-5p	C57BL/6 mice; Gastrocnemius muscle	Kim et al, Aging (2014)
mmu-miR-10a-3p	C57BL/6 mice; Gastrocnemius muscle	Kim et al, Aging (2014)
mmu-miR-15a-3p	C57BL/6 mice; Gastrocnemius muscle	Kim et al, Aging (2014)
mmu-miR-7019-3p	C57BL/6 mice; Gastrocnemius muscle	Kim et al, Aging (2014)
mmu-miR-15b-3p	C57BL/6 mice; Gastrocnemius muscle	Kim et al, Aging (2014)
mmu-miR-26a-2-3p	C57BL/6 mice; Gastrocnemius muscle	Kim et al, Aging (2014)
mmu-miR-511-3p	C57BL/6 mice; Gastrocnemius muscle	Kim et al, Aging (2014)
mmu-miR-9-5p	C57BL/6 mice; Gastrocnemius muscle	Kim et al, Aging (2014)
mmu-miR-6945-3p	C57BL/6 mice; Gastrocnemius muscle	Kim et al, Aging (2014)
mmu-miR-27a-5p	C57BL/6 mice; Gastrocnemius muscle	Kim et al, Aging (2014)
mmu-miR-708-5p	C57BL/6 mice; Gastrocnemius muscle	Kim et al, Aging (2014)
mmu-miR-5121	C57BL/6 mice; Gastrocnemius muscle	Kim et al, Aging (2014)
mmu-miR-324-3p	C57BL/6 mice; Gastrocnemius muscle	Kim et al, Aging (2014)
mmu-miR-592-5p	C57BL/6 mice; Gastrocnemius muscle	Kim et al, Aging (2014)
mmu-miR-9-5p	C57BL/6 mice; Gastrocnemius muscle	Kim et al, Aging (2014)
mmu-let-7e-3p	C57BL/6 mice; Gastrocnemius muscle	Kim et al, Aging (2014)
mmu-miR-99b-3p	C57BL/6 mice; Gastrocnemius muscle	Kim et al, Aging (2014)
mmu-miR-8114	C57BL/6 mice; Gastrocnemius muscle	Kim et al, Aging (2014)
mmu-miR-542-3p	C57BL/6 mice; Gastrocnemius muscle	Kim et al, Aging (2014)
mmu-miR-369-3p	C57BL/6 mice; Gastrocnemius muscle	Kim et al, Aging (2014)
mmu-miR-708-3p	C57BL/6 mice; Gastrocnemius muscle	Kim et al, Aging (2014)
mmu-miR-1306-5p	C57BL/6 mice; Gastrocnemius muscle	Kim et al, Aging (2014)
mmu-miR-499-5p	C57BL/6 mice; Gastrocnemius muscle	Kim et al, Aging (2014)
mmu-miR-218-5p	C57BL/6 mice; Gastrocnemius muscle	Kim et al, Aging (2014)
mmu-miR-377-3p	C57BL/6 mice; Gastrocnemius muscle	Kim et al, Aging (2014)
mmu-miR-18a-5p	C57BL/6 mice; Gastrocnemius muscle	Kim et al, Aging (2014)
mmu-miR-127-5p	C57BL/6 mice; Gastrocnemius muscle	Kim et al, Aging (2014)
mmu-miR-5100	C57BL/6 mice; Gastrocnemius muscle	Kim et al, Aging (2014)
mmu-miR-33-5p	C57BL/6 mice; Gastrocnemius muscle	Kim et al, Aging (2014)
mmu-miR-181b-2-3p	C57BL/6 mice; Gastrocnemius muscle	Kim et al, Aging (2014)
mmu-miR-212-5p	C57BL/6 mice; Gastrocnemius muscle	Kim et al, Aging (2014)
mmu-miR-30b-3p	C57BL/6 mice; Gastrocnemius muscle	Kim et al, Aging (2014)
mmu-miR-208b-3p	C57BL/6 mice; Gastrocnemius muscle	Kim et al, Aging (2014)
mmu-miR-1964-3p	C57BL/6 mice; Gastrocnemius muscle	Kim et al, Aging (2014)
mmu-miR-6944-3p	C57BL/6 mice; Gastrocnemius muscle	Kim et al, Aging (2014)
mmu-miR-582-3p	C57BL/6 mice; Gastrocnemius muscle	Kim et al, Aging (2014)
mmu-miR-32-5p	C57BL/6 mice; Gastrocnemius muscle	Kim et al, Aging (2014)
mmu-miR-298-5p	C57BL/6 mice; Gastrocnemius muscle	Kim et al, Aging (2014)
mmu-miR-191-3p	C57BL/6 mice; Gastrocnemius muscle	Kim et al, Aging (2014)
mmu-miR-365-2-5p	C57BL/6 mice; Gastrocnemius muscle	Kim et al, Aging (2014)
mmu-miR-134-5p	C57BL/6 mice; Gastrocnemius muscle	Kim et al, Aging (2014)
mmu-miR-221-5p	C57BL/6 mice; Gastrocnemius muscle	Kim et al, Aging (2014)
mmu-miR-409-3p	C57BL/6 mice; Gastrocnemius muscle	Kim et al, Aging (2014)
mmu-let-7k	C57BL/6 mice; Gastrocnemius muscle	Kim et al, Aging (2014)
mmu-miR-503-3p	C57BL/6 mice; Gastrocnemius muscle	Kim et al, Aging (2014)
mmu-miR-7035-3p	C57BL/6 mice; Gastrocnemius muscle	Kim et al, Aging (2014)
mmu-miR-224-5p	C57BL/6 mice; Gastrocnemius muscle	Kim et al, Aging (2014)
mmu-miR-874-3p	C57BL/6 mice; Gastrocnemius muscle	Kim et al, Aging (2014)
mmu-miR-455-5p	C57BL/6 mice; Gastrocnemius muscle	Kim et al, Aging (2014)
mmu-miR-3084-3p	C57BL/6 mice; Gastrocnemius muscle	Kim et al, Aging (2014)
mmu-miR-3544-3p	C57BL/6 mice; Gastrocnemius muscle	Kim et al, Aging (2014)
mmu-miR-6516-5p	C57BL/6 mice; Gastrocnemius muscle	Kim et al, Aging (2014)
mmu-miR-450a-5p	C57BL/6 mice; Gastrocnemius muscle	Kim et al, Aging (2014)
mmu-miR-7236-3p	C57BL/6 mice; Gastrocnemius muscle	Kim et al, Aging (2014)
mmu-miR-337-5p	C57BL/6 mice; Gastrocnemius muscle	Kim et al, Aging (2014)
mmu-miR-3968	C57BL/6 mice; Gastrocnemius muscle	Kim et al, Aging (2014)
mmu-miR-3068-5p	C57BL/6 mice; Gastrocnemius muscle	Kim et al, Aging (2014)
mmu-miR-1933-3p	C57BL/6 mice; Gastrocnemius muscle	Kim et al, Aging (2014)
mmu-miR-9-5p	C57BL/6 mice; Gastrocnemius muscle	Kim et al, Aging (2014)
mmu-miR-98-3p	C57BL/6 mice; Gastrocnemius muscle	Kim et al, Aging (2014)
mmu-miR-1968-5p	C57BL/6 mice; Gastrocnemius muscle	Kim et al, Aging (2014)
mmu-miR-30c-1-3p	C57BL/6 mice; Gastrocnemius muscle	Kim et al, Aging (2014)
mmu-miR-455-3p	C57BL/6 mice; Gastrocnemius muscle	Kim et al, Aging (2014)
mmu-miR-330-5p	C57BL/6 mice; Gastrocnemius muscle	Kim et al, Aging (2014)
mmu-miR-1a-1-5p	C57BL/6 mice; Gastrocnemius muscle	Kim et al, Aging (2014)
mmu-miR-450a-5p	C57BL/6 mice; Gastrocnemius muscle	Kim et al, Aging (2014)
mmu-miR-3544-5p	C57BL/6 mice; Gastrocnemius muscle	Kim et al, Aging (2014)
mmu-miR-431-5p	C57BL/6 mice; Gastrocnemius muscle	Kim et al, Aging (2014)
mmu-miR-138-5p	C57BL/6 mice; Gastrocnemius muscle	Kim et al, Aging (2014)
mmu-let-7f-1-3p	C57BL/6 mice; Gastrocnemius muscle	Kim et al, Aging (2014)
mmu-miR-337-3p	C57BL/6 mice; Gastrocnemius muscle	Kim et al, Aging (2014)
mmu-miR-671-5p	C57BL/6 mice; Gastrocnemius muscle	Kim et al, Aging (2014)
mmu-miR-423-5p	C57BL/6 mice; Gastrocnemius muscle	Kim et al, Aging (2014)
mmu-miR-1843a-3p	C57BL/6 mice; Gastrocnemius muscle	Kim et al, Aging (2014)
mmu-miR-19a-3p	C57BL/6 mice; Gastrocnemius muscle	Kim et al, Aging (2014)
mmu-miR-3065-3p	C57BL/6 mice; Gastrocnemius muscle	Kim et al, Aging (2014)
mmu-miR-450b-5p	C57BL/6 mice; Gastrocnemius muscle	Kim et al, Aging (2014)
mmu-miR-532-3p	C57BL/6 mice; Gastrocnemius muscle	Kim et al, Aging (2014)
mmu-miR-341-3p	C57BL/6 mice; Gastrocnemius muscle	Kim et al, Aging (2014)
mmu-miR-338-5p	C57BL/6 mice; Gastrocnemius muscle	Kim et al, Aging (2014)
mmu-miR-138-5p	C57BL/6 mice; Gastrocnemius muscle	Kim et al, Aging (2014)
mmu-miR-700-5p	C57BL/6 mice; Gastrocnemius muscle	Kim et al, Aging (2014)
mmu-miR-500-3p	C57BL/6 mice; Gastrocnemius muscle	Kim et al, Aging (2014)
mmu-miR-24-1-5p	C57BL/6 mice; Gastrocnemius muscle	Kim et al, Aging (2014)
mmu-miR-193a-5p	C57BL/6 mice; Gastrocnemius muscle	Kim et al, Aging (2014)
mmu-miR-504-5p	C57BL/6 mice; Gastrocnemius muscle	Kim et al, Aging (2014)
mmu-miR-195a-3p	C57BL/6 mice; Gastrocnemius muscle	Kim et al, Aging (2014)
mmu-miR-3074-1-3p	C57BL/6 mice; Gastrocnemius muscle	Kim et al, Aging (2014)
mmu-miR-1981-5p	C57BL/6 mice; Gastrocnemius muscle	Kim et al, Aging (2014)
mmu-miR-362-3p	C57BL/6 mice; Gastrocnemius muscle	Kim et al, Aging (2014)
mmu-miR-1198-5p	C57BL/6 mice; Gastrocnemius muscle	Kim et al, Aging (2014)
mmu-miR-214-5p	C57BL/6 mice; Gastrocnemius muscle	Kim et al, Aging (2014)
mmu-miR-674-3p	C57BL/6 mice; Gastrocnemius muscle	Kim et al, Aging (2014)
mmu-miR-324-5p	C57BL/6 mice; Gastrocnemius muscle	Kim et al, Aging (2014)
mmu-miR-1947-5p	C57BL/6 mice; Gastrocnemius muscle	Kim et al, Aging (2014)
mmu-miR-16-1-3p	C57BL/6 mice; Gastrocnemius muscle	Kim et al, Aging (2014)
mmu-miR-6538	C57BL/6 mice; Gastrocnemius muscle	Kim et al, Aging (2014)
mmu-miR-1199-5p	C57BL/6 mice; Gastrocnemius muscle	Kim et al, Aging (2014)
mmu-miR-181c-3p	C57BL/6 mice; Gastrocnemius muscle	Kim et al, Aging (2014)
mmu-miR-3061-5p	C57BL/6 mice; Gastrocnemius muscle	Kim et al, Aging (2014)
mmu-miR-132-3p	C57BL/6 mice; Gastrocnemius muscle	Kim et al, Aging (2014)
mmu-miR-210-3p	C57BL/6 mice; Gastrocnemius muscle	Kim et al, Aging (2014)
mmu-miR-1191b-5p	C57BL/6 mice; Gastrocnemius muscle	Kim et al, Aging (2014)
mmu-miR-374b-5p	C57BL/6 mice; Gastrocnemius muscle	Kim et al, Aging (2014)
mmu-miR-653-5p	C57BL/6 mice; Gastrocnemius muscle	Kim et al, Aging (2014)
mmu-miR-664-5p	C57BL/6 mice; Gastrocnemius muscle	Kim et al, Aging (2014)
mmu-miR-26b-3p	C57BL/6 mice; Gastrocnemius muscle	Kim et al, Aging (2014)
mmu-miR-128-1-5p	C57BL/6 mice; Gastrocnemius muscle	Kim et al, Aging (2014)
mmu-miR-3082-3p	C57BL/6 mice; Gastrocnemius muscle	Kim et al, Aging (2014)
mmu-miR-350-3p	C57BL/6 mice; Gastrocnemius muscle	Kim et al, Aging (2014)
mmu-miR-374c-3p	C57BL/6 mice; Gastrocnemius muscle	Kim et al, Aging (2014)
mmu-let-7c-2-3p	C57BL/6 mice; Gastrocnemius muscle	Kim et al, Aging (2014)
mmu-miR-379-5p	C57BL/6 mice; Gastrocnemius muscle	Kim et al, Aging (2014)
mmu-miR-340-3p	C57BL/6 mice; Gastrocnemius muscle	Kim et al, Aging (2014)
mmu-miR-101a-5p	C57BL/6 mice; Gastrocnemius muscle	Kim et al, Aging (2014)
mmu-miR-34c-5p	C57BL/6 mice; Gastrocnemius muscle	Kim et al, Aging (2014)
mmu-miR-148a-5p	C57BL/6 mice; Gastrocnemius muscle	Kim et al, Aging (2014)
mmu-miR-676-5p	C57BL/6 mice; Gastrocnemius muscle	Kim et al, Aging (2014)
mmu-miR-8111	C57BL/6 mice; Gastrocnemius muscle	Kim et al, Aging (2014)
mmu-miR-1839-3p	C57BL/6 mice; Gastrocnemius muscle	Kim et al, Aging (2014)
mmu-miR-3057-5p	C57BL/6 mice; Gastrocnemius muscle	Kim et al, Aging (2014)
mmu-miR-1981-3p	C57BL/6 mice; Gastrocnemius muscle	Kim et al, Aging (2014)
mmu-miR-335-3p	C57BL/6 mice; Gastrocnemius muscle	Kim et al, Aging (2014)
mmu-miR-421-3p	C57BL/6 mice; Gastrocnemius muscle	Kim et al, Aging (2014)
mmu-miR-181a-1-3p	C57BL/6 mice; Gastrocnemius muscle	Kim et al, Aging (2014)
mmu-miR-29a-5p	C57BL/6 mice; Gastrocnemius muscle	Kim et al, Aging (2014)
mmu-miR-6240	C57BL/6 mice; Gastrocnemius muscle	Kim et al, Aging (2014)
mmu-miR-335-5p	C57BL/6 mice; Gastrocnemius muscle	Kim et al, Aging (2014)
mmu-miR-15b-5p	C57BL/6 mice; Gastrocnemius muscle	Kim et al, Aging (2014)
mmu-miR-140-5p	C57BL/6 mice; Gastrocnemius muscle	Kim et al, Aging (2014)
mmu-miR-574-3p	C57BL/6 mice; Gastrocnemius muscle	Kim et al, Aging (2014)
mmu-let-7f-2-3p	C57BL/6 mice; Gastrocnemius muscle	Kim et al, Aging (2014)
mmu-miR-152-5p	C57BL/6 mice; Gastrocnemius muscle	Kim et al, Aging (2014)
mmu-miR-222-3p	C57BL/6 mice; Gastrocnemius muscle	Kim et al, Aging (2014)
mmu-miR-339-3p	C57BL/6 mice; Gastrocnemius muscle	Kim et al, Aging (2014)
mmu-miR-677-5p	C57BL/6 mice; Gastrocnemius muscle	Kim et al, Aging (2014)
mmu-miR-350-5p	C57BL/6 mice; Gastrocnemius muscle	Kim et al, Aging (2014)
mmu-miR-142-3p	C57BL/6 mice; Gastrocnemius muscle	Kim et al, Aging (2014)
mmu-miR-652-3p	C57BL/6 mice; Gastrocnemius muscle	Kim et al, Aging (2014)
mmu-miR-148b-5p	C57BL/6 mice; Gastrocnemius muscle	Kim et al, Aging (2014)
mmu-miR-3535	C57BL/6 mice; Gastrocnemius muscle	Kim et al, Aging (2014)
mmu-miR-331-3p	C57BL/6 mice; Gastrocnemius muscle	Kim et al, Aging (2014)
mmu-miR-185-5p	C57BL/6 mice; Gastrocnemius muscle	Kim et al, Aging (2014)
mmu-miR-7a-1-3p	C57BL/6 mice; Gastrocnemius muscle	Kim et al, Aging (2014)
mmu-miR-142b	C57BL/6 mice; Gastrocnemius muscle	Kim et al, Aging (2014)
mmu-let-7i-3p	C57BL/6 mice; Gastrocnemius muscle	Kim et al, Aging (2014)
mmu-miR-92b-3p	C57BL/6 mice; Gastrocnemius muscle	Kim et al, Aging (2014)
mmu-miR-1963	C57BL/6 mice; Gastrocnemius muscle	Kim et al, Aging (2014)
mmu-miR-10b-3p	C57BL/6 mice; Gastrocnemius muscle	Kim et al, Aging (2014)
mmu-miR-194-5p	C57BL/6 mice; Gastrocnemius muscle	Kim et al, Aging (2014)
mmu-miR-17-5p	C57BL/6 mice; Gastrocnemius muscle	Kim et al, Aging (2014)
mmu-miR-144-5p	C57BL/6 mice; Gastrocnemius muscle	Kim et al, Aging (2014)
mmu-miR-194-5p	C57BL/6 mice; Gastrocnemius muscle	Kim et al, Aging (2014)
mmu-miR-99a-3p	C57BL/6 mice; Gastrocnemius muscle	Kim et al, Aging (2014)
mmu-miR-190a-5p	C57BL/6 mice; Gastrocnemius muscle	Kim et al, Aging (2014)
mmu-miR-106b-3p	C57BL/6 mice; Gastrocnemius muscle	Kim et al, Aging (2014)
mmu-miR-20a-5p	C57BL/6 mice; Gastrocnemius muscle	Kim et al, Aging (2014)
mmu-miR-381-3p	C57BL/6 mice; Gastrocnemius muscle	Kim et al, Aging (2014)
mmu-miR-1247-5p	C57BL/6 mice; Gastrocnemius muscle	Kim et al, Aging (2014)
mmu-miR-27b-5p	C57BL/6 mice; Gastrocnemius muscle	Kim et al, Aging (2014)
mmu-let-7b-3p	C57BL/6 mice; Gastrocnemius muscle	Kim et al, Aging (2014)
mmu-let-7a-1-3p	C57BL/6 mice; Gastrocnemius muscle	Kim et al, Aging (2014)
mmu-miR-19b-3p	C57BL/6 mice; Gastrocnemius muscle	Kim et al, Aging (2014)
mmu-miR-339-5p	C57BL/6 mice; Gastrocnemius muscle	Kim et al, Aging (2014)
mmu-miR-300-3p	C57BL/6 mice; Gastrocnemius muscle	Kim et al, Aging (2014)
mmu-miR-361-3p	C57BL/6 mice; Gastrocnemius muscle	Kim et al, Aging (2014)
mmu-miR-1843b-3p	C57BL/6 mice; Gastrocnemius muscle	Kim et al, Aging (2014)
mmu-miR-106b-5p	C57BL/6 mice; Gastrocnemius muscle	Kim et al, Aging (2014)
mmu-miR-872-3p	C57BL/6 mice; Gastrocnemius muscle	Kim et al, Aging (2014)
mmu-miR-214-3p	C57BL/6 mice; Gastrocnemius muscle	Kim et al, Aging (2014)
mmu-miR-345-5p	C57BL/6 mice; Gastrocnemius muscle	Kim et al, Aging (2014)
mmu-miR-19b-3p	C57BL/6 mice; Gastrocnemius muscle	Kim et al, Aging (2014)
mmu-miR-143-5p	C57BL/6 mice; Gastrocnemius muscle	Kim et al, Aging (2014)
mmu-miR-434-5p	C57BL/6 mice; Gastrocnemius muscle	Kim et al, Aging (2014)
mmu-miR-155-5p	C57BL/6 mice; Gastrocnemius muscle	Kim et al, Aging (2014)
mmu-miR-199b-5p	C57BL/6 mice; Gastrocnemius muscle	Kim et al, Aging (2014)
mmu-miR-3102-3p	C57BL/6 mice; Gastrocnemius muscle	Kim et al, Aging (2014)
mmu-miR-3061-3p	C57BL/6 mice; Gastrocnemius muscle	Kim et al, Aging (2014)
mmu-miR-223-3p	C57BL/6 mice; Gastrocnemius muscle	Kim et al, Aging (2014)
mmu-miR-181d-5p	C57BL/6 mice; Gastrocnemius muscle	Kim et al, Aging (2014)
mmu-miR-28a-3p	C57BL/6 mice; Gastrocnemius muscle	Kim et al, Aging (2014)
mmu-miR-196a-2-3p	C57BL/6 mice; Gastrocnemius muscle	Kim et al, Aging (2014)
mmu-miR-34a-5p	C57BL/6 mice; Gastrocnemius muscle	Kim et al, Aging (2014)
mmu-miR-183-5p	C57BL/6 mice; Gastrocnemius muscle	Kim et al, Aging (2014)
mmu-miR-410-3p	C57BL/6 mice; Gastrocnemius muscle	Kim et al, Aging (2014)
mmu-miR-206-3p	C57BL/6 mice; Gastrocnemius muscle	Kim et al, Aging (2014)
mmu-miR-29c-5p	C57BL/6 mice; Gastrocnemius muscle	Kim et al, Aging (2014)
mmu-miR-501-3p	C57BL/6 mice; Gastrocnemius muscle	Kim et al, Aging (2014)
mmu-miR-671-3p	C57BL/6 mice; Gastrocnemius muscle	Kim et al, Aging (2014)
mmu-miR-425-5p	C57BL/6 mice; Gastrocnemius muscle	Kim et al, Aging (2014)
mmu-miR-3068-3p	C57BL/6 mice; Gastrocnemius muscle	Kim et al, Aging (2014)
mmu-miR-342-3p	C57BL/6 mice; Gastrocnemius muscle	Kim et al, Aging (2014)
mmu-miR-30d-3p	C57BL/6 mice; Gastrocnemius muscle	Kim et al, Aging (2014)
mmu-miR-144-3p	C57BL/6 mice; Gastrocnemius muscle	Kim et al, Aging (2014)
mmu-miR-29b-3p	C57BL/6 mice; Gastrocnemius muscle	Kim et al, Aging (2014)
mmu-miR-29b-3p	C57BL/6 mice; Gastrocnemius muscle	Kim et al, Aging (2014)
mmu-miR-136-5p	C57BL/6 mice; Gastrocnemius muscle	Kim et al, Aging (2014)
mmu-miR-3071-3p	C57BL/6 mice; Gastrocnemius muscle	Kim et al, Aging (2014)
mmu-miR-322-3p	C57BL/6 mice; Gastrocnemius muscle	Kim et al, Aging (2014)
mmu-miR-203-3p	C57BL/6 mice; Gastrocnemius muscle	Kim et al, Aging (2014)
mmu-miR-125b-1-3p	C57BL/6 mice; Gastrocnemius muscle	Kim et al, Aging (2014)
mmu-miR-676-3p	C57BL/6 mice; Gastrocnemius muscle	Kim et al, Aging (2014)
mmu-miR-345-3p	C57BL/6 mice; Gastrocnemius muscle	Kim et al, Aging (2014)
mmu-miR-872-5p	C57BL/6 mice; Gastrocnemius muscle	Kim et al, Aging (2014)
mmu-miR-136-3p	C57BL/6 mice; Gastrocnemius muscle	Kim et al, Aging (2014)
mmu-miR-3071-5p	C57BL/6 mice; Gastrocnemius muscle	Kim et al, Aging (2014)
mmu-miR-1249-3p	C57BL/6 mice; Gastrocnemius muscle	Kim et al, Aging (2014)
mmu-miR-107-3p	C57BL/6 mice; Gastrocnemius muscle	Kim et al, Aging (2014)
mmu-miR-541-5p	C57BL/6 mice; Gastrocnemius muscle	Kim et al, Aging (2014)
mmu-miR-193a-3p	C57BL/6 mice; Gastrocnemius muscle	Kim et al, Aging (2014)
mmu-miR-497-5p	C57BL/6 mice; Gastrocnemius muscle	Kim et al, Aging (2014)
mmu-miR-1943-5p	C57BL/6 mice; Gastrocnemius muscle	Kim et al, Aging (2014)
mmu-miR-221-3p	C57BL/6 mice; Gastrocnemius muscle	Kim et al, Aging (2014)
mmu-miR-139-5p	C57BL/6 mice; Gastrocnemius muscle	Kim et al, Aging (2014)
mmu-miR-182-5p	C57BL/6 mice; Gastrocnemius muscle	Kim et al, Aging (2014)
mmu-miR-378b	C57BL/6 mice; Gastrocnemius muscle	Kim et al, Aging (2014)
mmu-miR-21a-3p	C57BL/6 mice; Gastrocnemius muscle	Kim et al, Aging (2014)
mmu-miR-320-3p	C57BL/6 mice; Gastrocnemius muscle	Kim et al, Aging (2014)
mmu-miR-484	C57BL/6 mice; Gastrocnemius muscle	Kim et al, Aging (2014)
mmu-miR-664-3p	C57BL/6 mice; Gastrocnemius muscle	Kim et al, Aging (2014)
mmu-miR-152-3p	C57BL/6 mice; Gastrocnemius muscle	Kim et al, Aging (2014)
mmu-miR-30c-2-3p	C57BL/6 mice; Gastrocnemius muscle	Kim et al, Aging (2014)
mmu-miR-199a-5p	C57BL/6 mice; Gastrocnemius muscle	Kim et al, Aging (2014)
mmu-miR-28a-5p	C57BL/6 mice; Gastrocnemius muscle	Kim et al, Aging (2014)
mmu-miR-128-3p	C57BL/6 mice; Gastrocnemius muscle	Kim et al, Aging (2014)
mmu-miR-532-5p	C57BL/6 mice; Gastrocnemius muscle	Kim et al, Aging (2014)
mmu-miR-615-3p	C57BL/6 mice; Gastrocnemius muscle	Kim et al, Aging (2014)
mmu-miR-199a-5p	C57BL/6 mice; Gastrocnemius muscle	Kim et al, Aging (2014)
mmu-miR-92a-3p	C57BL/6 mice; Gastrocnemius muscle	Kim et al, Aging (2014)
mmu-miR-1839-5p	C57BL/6 mice; Gastrocnemius muscle	Kim et al, Aging (2014)
mmu-miR-351-5p	C57BL/6 mice; Gastrocnemius muscle	Kim et al, Aging (2014)
mmu-miR-423-3p	C57BL/6 mice; Gastrocnemius muscle	Kim et al, Aging (2014)
mmu-let-7e-5p	C57BL/6 mice; Gastrocnemius muscle	Kim et al, Aging (2014)
mmu-miR-361-5p	C57BL/6 mice; Gastrocnemius muscle	Kim et al, Aging (2014)
mmu-miR-365-3p	C57BL/6 mice; Gastrocnemius muscle	Kim et al, Aging (2014)
mmu-miR-130a-3p	C57BL/6 mice; Gastrocnemius muscle	Kim et al, Aging (2014)
mmu-miR-301a-3p	C57BL/6 mice; Gastrocnemius muscle	Kim et al, Aging (2014)
mmu-miR-365-3p	C57BL/6 mice; Gastrocnemius muscle	Kim et al, Aging (2014)
mmu-miR-1843b-5p	C57BL/6 mice; Gastrocnemius muscle	Kim et al, Aging (2014)
mmu-miR-22-5p	C57BL/6 mice; Gastrocnemius muscle	Kim et al, Aging (2014)
mmu-miR-434-3p	C57BL/6 mice; Gastrocnemius muscle	Kim et al, Aging (2014)
mmu-miR-744-5p	C57BL/6 mice; Gastrocnemius muscle	Kim et al, Aging (2014)
mmu-miR-5099	C57BL/6 mice; Gastrocnemius muscle	Kim et al, Aging (2014)
mmu-miR-150-5p	C57BL/6 mice; Gastrocnemius muscle	Kim et al, Aging (2014)
mmu-miR-7068-3p	C57BL/6 mice; Gastrocnemius muscle	Kim et al, Aging (2014)
mmu-miR-128-3p	C57BL/6 mice; Gastrocnemius muscle	Kim et al, Aging (2014)
mmu-miR-146a-5p	C57BL/6 mice; Gastrocnemius muscle	Kim et al, Aging (2014)
mmu-miR-15a-5p	C57BL/6 mice; Gastrocnemius muscle	Kim et al, Aging (2014)
mmu-miR-451a	C57BL/6 mice; Gastrocnemius muscle	Kim et al, Aging (2014)
mmu-miR-24-2-5p	C57BL/6 mice; Gastrocnemius muscle	Kim et al, Aging (2014)
mmu-let-7j	C57BL/6 mice; Gastrocnemius muscle	Kim et al, Aging (2014)
mmu-miR-3074-2-3p	C57BL/6 mice; Gastrocnemius muscle	Kim et al, Aging (2014)
mmu-miR-93-5p	C57BL/6 mice; Gastrocnemius muscle	Kim et al, Aging (2014)
mmu-miR-1843a-5p	C57BL/6 mice; Gastrocnemius muscle	Kim et al, Aging (2014)
mmu-miR-338-3p	C57BL/6 mice; Gastrocnemius muscle	Kim et al, Aging (2014)
mmu-miR-3065-5p	C57BL/6 mice; Gastrocnemius muscle	Kim et al, Aging (2014)
mmu-miR-328-3p	C57BL/6 mice; Gastrocnemius muscle	Kim et al, Aging (2014)
mmu-miR-98-5p	C57BL/6 mice; Gastrocnemius muscle	Kim et al, Aging (2014)
mmu-miR-411-5p	C57BL/6 mice; Gastrocnemius muscle	Kim et al, Aging (2014)
mmu-miR-204-5p	C57BL/6 mice; Gastrocnemius muscle	Kim et al, Aging (2014)
mmu-miR-101c	C57BL/6 mice; Gastrocnemius muscle	Kim et al, Aging (2014)
mmu-miR-193b-3p	C57BL/6 mice; Gastrocnemius muscle	Kim et al, Aging (2014)
mmu-miR-125b-2-3p	C57BL/6 mice; Gastrocnemius muscle	Kim et al, Aging (2014)
mmu-miR-133a-5p	C57BL/6 mice; Gastrocnemius muscle	Kim et al, Aging (2014)
mmu-let-7d-3p	C57BL/6 mice; Gastrocnemius muscle	Kim et al, Aging (2014)
mmu-miR-322-5p	C57BL/6 mice; Gastrocnemius muscle	Kim et al, Aging (2014)
mmu-miR-340-5p	C57BL/6 mice; Gastrocnemius muscle	Kim et al, Aging (2014)
mmu-miR-195a-5p	C57BL/6 mice; Gastrocnemius muscle	Kim et al, Aging (2014)
mmu-miR-103-3p	C57BL/6 mice; Gastrocnemius muscle	Kim et al, Aging (2014)
mmu-miR-133a-5p	C57BL/6 mice; Gastrocnemius muscle	Kim et al, Aging (2014)
mmu-miR-181c-5p	C57BL/6 mice; Gastrocnemius muscle	Kim et al, Aging (2014)
mmu-miR-103-3p	C57BL/6 mice; Gastrocnemius muscle	Kim et al, Aging (2014)
mmu-miR-196b-5p	C57BL/6 mice; Gastrocnemius muscle	Kim et al, Aging (2014)
mmu-miR-6236	C57BL/6 mice; Gastrocnemius muscle	Kim et al, Aging (2014)
mmu-miR-142-5p	C57BL/6 mice; Gastrocnemius muscle	Kim et al, Aging (2014)
mmu-miR-196a-5p	C57BL/6 mice; Gastrocnemius muscle	Kim et al, Aging (2014)
mmu-miR-378a-5p	C57BL/6 mice; Gastrocnemius muscle	Kim et al, Aging (2014)
mmu-miR-140-3p	C57BL/6 mice; Gastrocnemius muscle	Kim et al, Aging (2014)
mmu-miR-181b-5p	C57BL/6 mice; Gastrocnemius muscle	Kim et al, Aging (2014)
mmu-miR-181b-5p	C57BL/6 mice; Gastrocnemius muscle	Kim et al, Aging (2014)
mmu-miR-145a-5p	C57BL/6 mice; Gastrocnemius muscle	Kim et al, Aging (2014)
mmu-miR-146b-5p	C57BL/6 mice; Gastrocnemius muscle	Kim et al, Aging (2014)
mmu-miR-149-5p	C57BL/6 mice; Gastrocnemius muscle	Kim et al, Aging (2014)
mmu-miR-24-3p	C57BL/6 mice; Gastrocnemius muscle	Kim et al, Aging (2014)
mmu-miR-3074-5p	C57BL/6 mice; Gastrocnemius muscle	Kim et al, Aging (2014)
mmu-miR-24-3p	C57BL/6 mice; Gastrocnemius muscle	Kim et al, Aging (2014)
mmu-miR-3074-5p	C57BL/6 mice; Gastrocnemius muscle	Kim et al, Aging (2014)
mmu-miR-145a-3p	C57BL/6 mice; Gastrocnemius muscle	Kim et al, Aging (2014)
mmu-miR-30e-3p	C57BL/6 mice; Gastrocnemius muscle	Kim et al, Aging (2014)
mmu-miR-30f	C57BL/6 mice; Gastrocnemius muscle	Kim et al, Aging (2014)
mmu-miR-196a-5p	C57BL/6 mice; Gastrocnemius muscle	Kim et al, Aging (2014)
mmu-miR-148b-3p	C57BL/6 mice; Gastrocnemius muscle	Kim et al, Aging (2014)
mmu-miR-25-3p	C57BL/6 mice; Gastrocnemius muscle	Kim et al, Aging (2014)
mmu-miR-199a-3p	C57BL/6 mice; Gastrocnemius muscle	Kim et al, Aging (2014)
mmu-miR-199b-3p	C57BL/6 mice; Gastrocnemius muscle	Kim et al, Aging (2014)
mmu-miR-199a-3p	C57BL/6 mice; Gastrocnemius muscle	Kim et al, Aging (2014)
mmu-miR-23a-3p	C57BL/6 mice; Gastrocnemius muscle	Kim et al, Aging (2014)
mmu-let-7b-5p	C57BL/6 mice; Gastrocnemius muscle	Kim et al, Aging (2014)
mmu-miR-29c-3p	C57BL/6 mice; Gastrocnemius muscle	Kim et al, Aging (2014)
mmu-let-7d-5p	C57BL/6 mice; Gastrocnemius muscle	Kim et al, Aging (2014)
mmu-miR-30b-5p	C57BL/6 mice; Gastrocnemius muscle	Kim et al, Aging (2014)
mmu-miR-23b-3p	C57BL/6 mice; Gastrocnemius muscle	Kim et al, Aging (2014)
mmu-miR-101b-3p	C57BL/6 mice; Gastrocnemius muscle	Kim et al, Aging (2014)
mmu-miR-125b-5p	C57BL/6 mice; Gastrocnemius muscle	Kim et al, Aging (2014)
mmu-miR-125b-5p	C57BL/6 mice; Gastrocnemius muscle	Kim et al, Aging (2014)
mmu-miR-192-5p	C57BL/6 mice; Gastrocnemius muscle	Kim et al, Aging (2014)
mmu-miR-378d	C57BL/6 mice; Gastrocnemius muscle	Kim et al, Aging (2014)
mmu-let-7c-5p	C57BL/6 mice; Gastrocnemius muscle	Kim et al, Aging (2014)
mmu-let-7c-5p	C57BL/6 mice; Gastrocnemius muscle	Kim et al, Aging (2014)
mmu-miR-181a-2-3p	C57BL/6 mice; Gastrocnemius muscle	Kim et al, Aging (2014)
mmu-miR-27a-3p	C57BL/6 mice; Gastrocnemius muscle	Kim et al, Aging (2014)
mmu-miR-126a-3p	C57BL/6 mice; Gastrocnemius muscle	Kim et al, Aging (2014)
mmu-miR-126b-5p	C57BL/6 mice; Gastrocnemius muscle	Kim et al, Aging (2014)
mmu-miR-148a-3p	C57BL/6 mice; Gastrocnemius muscle	Kim et al, Aging (2014)
mmu-miR-99a-5p	C57BL/6 mice; Gastrocnemius muscle	Kim et al, Aging (2014)
mmu-miR-186-5p	C57BL/6 mice; Gastrocnemius muscle	Kim et al, Aging (2014)
mmu-let-7g-5p	C57BL/6 mice; Gastrocnemius muscle	Kim et al, Aging (2014)
mmu-miR-16-5p	C57BL/6 mice; Gastrocnemius muscle	Kim et al, Aging (2014)
mmu-miR-16-5p	C57BL/6 mice; Gastrocnemius muscle	Kim et al, Aging (2014)
mmu-miR-30a-3p	C57BL/6 mice; Gastrocnemius muscle	Kim et al, Aging (2014)
mmu-let-7a-5p	C57BL/6 mice; Gastrocnemius muscle	Kim et al, Aging (2014)
mmu-let-7a-5p	C57BL/6 mice; Gastrocnemius muscle	Kim et al, Aging (2014)
mmu-miR-133b-3p	C57BL/6 mice; Gastrocnemius muscle	Kim et al, Aging (2014)
mmu-miR-127-3p	C57BL/6 mice; Gastrocnemius muscle	Kim et al, Aging (2014)
mmu-miR-151-5p	C57BL/6 mice; Gastrocnemius muscle	Kim et al, Aging (2014)
mmu-miR-125a-5p	C57BL/6 mice; Gastrocnemius muscle	Kim et al, Aging (2014)
mmu-miR-92a-3p	C57BL/6 mice; Gastrocnemius muscle	Kim et al, Aging (2014)
mmu-miR-30c-5p	C57BL/6 mice; Gastrocnemius muscle	Kim et al, Aging (2014)
mmu-miR-30c-5p	C57BL/6 mice; Gastrocnemius muscle	Kim et al, Aging (2014)
mmu-let-7i-5p	C57BL/6 mice; Gastrocnemius muscle	Kim et al, Aging (2014)
mmu-miR-26b-5p	C57BL/6 mice; Gastrocnemius muscle	Kim et al, Aging (2014)
mmu-miR-29a-3p	C57BL/6 mice; Gastrocnemius muscle	Kim et al, Aging (2014)
mmu-miR-378c	C57BL/6 mice; Gastrocnemius muscle	Kim et al, Aging (2014)
mmu-miR-151-3p	C57BL/6 mice; Gastrocnemius muscle	Kim et al, Aging (2014)
mmu-miR-99b-5p	C57BL/6 mice; Gastrocnemius muscle	Kim et al, Aging (2014)
mmu-miR-21a-5p	C57BL/6 mice; Gastrocnemius muscle	Kim et al, Aging (2014)
mmu-miR-100-5p	C57BL/6 mice; Gastrocnemius muscle	Kim et al, Aging (2014)
mmu-miR-1a-3p	C57BL/6 mice; Gastrocnemius muscle	Kim et al, Aging (2014)
mmu-miR-1a-3p	C57BL/6 mice; Gastrocnemius muscle	Kim et al, Aging (2014)
mmu-miR-1b-5p	C57BL/6 mice; Gastrocnemius muscle	Kim et al, Aging (2014)
mmu-miR-181a-5p	C57BL/6 mice; Gastrocnemius muscle	Kim et al, Aging (2014)
mmu-miR-181a-5p	C57BL/6 mice; Gastrocnemius muscle	Kim et al, Aging (2014)
mmu-miR-101a-3p	C57BL/6 mice; Gastrocnemius muscle	Kim et al, Aging (2014)
mmu-let-7f-5p	C57BL/6 mice; Gastrocnemius muscle	Kim et al, Aging (2014)
mmu-let-7f-5p	C57BL/6 mice; Gastrocnemius muscle	Kim et al, Aging (2014)
mmu-miR-30e-5p	C57BL/6 mice; Gastrocnemius muscle	Kim et al, Aging (2014)
mmu-miR-30d-5p	C57BL/6 mice; Gastrocnemius muscle	Kim et al, Aging (2014)
mmu-miR-126b-3p	C57BL/6 mice; Gastrocnemius muscle	Kim et al, Aging (2014)
mmu-miR-126a-5p	C57BL/6 mice; Gastrocnemius muscle	Kim et al, Aging (2014)
mmu-miR-191-5p	C57BL/6 mice; Gastrocnemius muscle	Kim et al, Aging (2014)
mmu-miR-27b-3p	C57BL/6 mice; Gastrocnemius muscle	Kim et al, Aging (2014)
mmu-miR-26a-5p	C57BL/6 mice; Gastrocnemius muscle	Kim et al, Aging (2014)
mmu-miR-26a-5p	C57BL/6 mice; Gastrocnemius muscle	Kim et al, Aging (2014)
mmu-miR-10a-5p	C57BL/6 mice; Gastrocnemius muscle	Kim et al, Aging (2014)
mmu-miR-378a-3p	C57BL/6 mice; Gastrocnemius muscle	Kim et al, Aging (2014)
mmu-miR-30a-5p	C57BL/6 mice; Gastrocnemius muscle	Kim et al, Aging (2014)
mmu-miR-133a-3p	C57BL/6 mice; Gastrocnemius muscle	Kim et al, Aging (2014)
mmu-miR-133a-3p	C57BL/6 mice; Gastrocnemius muscle	Kim et al, Aging (2014)
mmu-miR-3107-5p	C57BL/6 mice; Gastrocnemius muscle	Kim et al, Aging (2014)
mmu-miR-486-5p	C57BL/6 mice; Gastrocnemius muscle	Kim et al, Aging (2014)
mmu-miR-486-3p	C57BL/6 mice; Gastrocnemius muscle	Kim et al, Aging (2014)
mmu-miR-3107-3p	C57BL/6 mice; Gastrocnemius muscle	Kim et al, Aging (2014)
mmu-miR-22-3p	C57BL/6 mice; Gastrocnemius muscle	Kim et al, Aging (2014)
mmu-miR-143-3p	C57BL/6 mice; Gastrocnemius muscle	Kim et al, Aging (2014)
mmu-miR-10b-5p	C57BL/6 mice; Gastrocnemius muscle	Kim et al, Aging (2014)

## Sheet: miRTarBase Release 8.0
miRTarBase ID	miRNA	Species (miRNA)	Target Gene	Target Gene (Entrez ID)	Species (Target Gene)	Experiments	Support Type	References (PMID)
MIRT001016	mmu-let-7a-5p	Mus musculus	Hoxa9	15405	Mus musculus	FACS//Western blot	Functional MTI	18474618
MIRT002019	mmu-let-7a-5p	Mus musculus	Hmga2	15364	Mus musculus	Luciferase reporter assay	Functional MTI	17322030
MIRT002019	mmu-let-7a-5p	Mus musculus	Hmga2	15364	Mus musculus	Immunohistochemistry//qRT-PCR	Functional MTI (Weak)	26244988
MIRT004675	mmu-let-7a-5p	Mus musculus	Il13	16163	Mus musculus	Luciferase reporter assay//Microarray//NGS//qRT-PCR	Functional MTI	20630862
MIRT004728	mmu-let-7a-5p	Mus musculus	Trim71	636931	Mus musculus	Flow//GFP reporter assay//Immunocytochemistry//Immunohistochemistry//Immunoprecipitaion//In situ hybridization//Northern blot//qRT-PCR//Western blot	Functional MTI	19898466
MIRT004802	mmu-let-7a-5p	Mus musculus	Lin28a	83557	Mus musculus	B-globin reporter assay	Functional MTI	16495412
MIRT004802	mmu-let-7a-5p	Mus musculus	Lin28a	83557	Mus musculus	qRT-PCR	Functional MTI (Weak)	24142874
MIRT053615	mmu-let-7a-5p	Mus musculus	ACVR1B	91	Mus musculus	Luciferase reporter assay//qRT-PCR//Western blot	Functional MTI	23152446
MIRT438710	mmu-let-7a-5p	Mus musculus	IL6	3569	Mus musculus	ELISA//Luciferase reporter assay//qRT-PCR	Functional MTI	24001203
MIRT578155	mmu-let-7a-5p	Mus musculus	Nf2	18016	Mus musculus	HITS-CLIP	Functional MTI (Weak)	25083871
MIRT578155	mmu-let-7a-5p	Mus musculus	Nf2	18016	Mus musculus	HITS-CLIP	Functional MTI (Weak)	23597149
MIRT578709	mmu-let-7a-5p	Mus musculus	Gnl3l	237107	Mus musculus	HITS-CLIP	Functional MTI (Weak)	25083871
MIRT578709	mmu-let-7a-5p	Mus musculus	Gnl3l	237107	Mus musculus	HITS-CLIP	Functional MTI (Weak)	21258322
MIRT579029	mmu-let-7a-5p	Mus musculus	Cts8	56094	Mus musculus	HITS-CLIP	Functional MTI (Weak)	25083871
MIRT579029	mmu-let-7a-5p	Mus musculus	Cts8	56094	Mus musculus	HITS-CLIP	Functional MTI (Weak)	21258322
MIRT579375	mmu-let-7a-5p	Mus musculus	Apc2	23805	Mus musculus	HITS-CLIP	Functional MTI (Weak)	25083871
MIRT579375	mmu-let-7a-5p	Mus musculus	Apc2	23805	Mus musculus	HITS-CLIP	Functional MTI (Weak)	23142080
MIRT579375	mmu-let-7a-5p	Mus musculus	Apc2	23805	Mus musculus	HITS-CLIP	Functional MTI (Weak)	21258322
MIRT582399	mmu-let-7a-5p	Mus musculus	Msi2	76626	Mus musculus	HITS-CLIP	Functional MTI (Weak)	25083871
MIRT583580	mmu-let-7a-5p	Mus musculus	Fbxl14	101358	Mus musculus	HITS-CLIP	Functional MTI (Weak)	25083871
MIRT586732	mmu-let-7a-5p	Mus musculus	Lins1	72635	Mus musculus	HITS-CLIP	Functional MTI (Weak)	25083871
MIRT592561	mmu-let-7a-5p	Mus musculus	Mup17	100039206	Mus musculus	HITS-CLIP	Functional MTI (Weak)	23597149
MIRT592593	mmu-let-7a-5p	Mus musculus	Mup11	100039028	Mus musculus	HITS-CLIP	Functional MTI (Weak)	23597149
MIRT592941	mmu-let-7a-5p	Mus musculus	Armc2	213402	Mus musculus	HITS-CLIP	Functional MTI (Weak)	23597149
MIRT592941	mmu-let-7a-5p	Mus musculus	Armc2	213402	Mus musculus	HITS-CLIP	Functional MTI (Weak)	21258322
MIRT594646	mmu-let-7a-5p	Mus musculus	Meis2	17536	Mus musculus	HITS-CLIP	Functional MTI (Weak)	23142080
MIRT596613	mmu-let-7a-5p	Mus musculus	Zfp444	72667	Mus musculus	HITS-CLIP	Functional MTI (Weak)	21258322
MIRT597968	mmu-let-7a-5p	Mus musculus	Nup214	227720	Mus musculus	HITS-CLIP	Functional MTI (Weak)	21258322
MIRT601176	mmu-let-7a-5p	Mus musculus	Atp2b2	11941	Mus musculus	HITS-CLIP	Functional MTI (Weak)	21258322
MIRT601461	mmu-let-7a-5p	Mus musculus	Tnfrsf26	244237	Mus musculus	HITS-CLIP	Functional MTI (Weak)	21258322
MIRT605687	mmu-let-7a-5p	Mus musculus	Ifnar1	15975	Mus musculus	HITS-CLIP	Functional MTI (Weak)	21258322
MIRT733304	mmu-let-7a-5p	Mus musculus	Hmga1	15361	Mus musculus	Immunohistochemistry//qRT-PCR	Functional MTI (Weak)	26244988
MIRT001730	mmu-let-7b-5p	Mus musculus	Mtpn	14489	Mus musculus	GFP reporter assay//Luciferase reporter assay//Western blot//Reporter assay;Other	Functional MTI	15806104
MIRT001731	mmu-let-7b-5p	Mus musculus	Rpia	19895	Mus musculus	Reporter assay	Non-Functional MTI	15131085
MIRT001732	mmu-let-7b-5p	Mus musculus	Actg1	11465	Mus musculus	Reporter assay	Non-Functional MTI	15131085
MIRT003784	mmu-let-7b-5p	Mus musculus	Bsg	12215	Mus musculus	Luciferase reporter assay//Western blot	Functional MTI	21087605
MIRT003784	mmu-let-7b-5p	Mus musculus	Bsg	12215	Mus musculus	Sequencing	Functional MTI (Weak)	19536157
MIRT011986	mmu-let-7b-5p	Mus musculus	Slc29a3	71279	Mus musculus	Sequencing	Functional MTI (Weak)	19536157
MIRT011987	mmu-let-7b-5p	Mus musculus	Maneal	215090	Mus musculus	Sequencing	Functional MTI (Weak)	19536157
MIRT011988	mmu-let-7b-5p	Mus musculus	Pld3	18807	Mus musculus	Sequencing	Functional MTI (Weak)	19536157
MIRT011989	mmu-let-7b-5p	Mus musculus	Ddx10	77591	Mus musculus	Sequencing	Functional MTI (Weak)	19536157
MIRT011990	mmu-let-7b-5p	Mus musculus	Scara3	219151	Mus musculus	Sequencing	Functional MTI (Weak)	19536157
MIRT011991	mmu-let-7b-5p	Mus musculus	Epb4.1l5	226352	Mus musculus	Sequencing	Functional MTI (Weak)	19536157
MIRT011992	mmu-let-7b-5p	Mus musculus	Zfp109	56869	Mus musculus	Sequencing	Functional MTI (Weak)	19536157
MIRT011993	mmu-let-7b-5p	Mus musculus	4933411K20Rik	66756	Mus musculus	Sequencing	Functional MTI (Weak)	19536157
MIRT011994	mmu-let-7b-5p	Mus musculus	Slc2a6	227659	Mus musculus	Sequencing	Functional MTI (Weak)	19536157
MIRT011995	mmu-let-7b-5p	Mus musculus	Homer1	26556	Mus musculus	Sequencing	Functional MTI (Weak)	19536157
MIRT011996	mmu-let-7b-5p	Mus musculus	Zfp9	22750	Mus musculus	Sequencing	Functional MTI (Weak)	19536157
MIRT011997	mmu-let-7b-5p	Mus musculus	Srcin1	56013	Mus musculus	Sequencing	Functional MTI (Weak)	19536157
MIRT011998	mmu-let-7b-5p	Mus musculus	Lfng	16848	Mus musculus	Sequencing	Functional MTI (Weak)	19536157
MIRT011999	mmu-let-7b-5p	Mus musculus	4931428F04Rik	74356	Mus musculus	Sequencing	Functional MTI (Weak)	19536157
MIRT012000	mmu-let-7b-5p	Mus musculus	E2f3	13557	Mus musculus	Sequencing	Functional MTI (Weak)	19536157
MIRT012001	mmu-let-7b-5p	Mus musculus	Tug1	544752	Mus musculus	Sequencing	Functional MTI (Weak)	19536157
MIRT012002	mmu-let-7b-5p	Mus musculus	Lsamp	268890	Mus musculus	Sequencing	Functional MTI (Weak)	19536157
MIRT012003	mmu-let-7b-5p	Mus musculus	Cald1	109624	Mus musculus	Sequencing	Functional MTI (Weak)	19536157
MIRT012004	mmu-let-7b-5p	Mus musculus	Eif2ak3	13666	Mus musculus	Sequencing	Functional MTI (Weak)	19536157
MIRT012005	mmu-let-7b-5p	Mus musculus	Egln2	112406	Mus musculus	Sequencing	Functional MTI (Weak)	19536157
MIRT012006	mmu-let-7b-5p	Mus musculus	Gtf3c2	71752	Mus musculus	Sequencing	Functional MTI (Weak)	19536157
MIRT012007	mmu-let-7b-5p	Mus musculus	Tor1aip2	240832	Mus musculus	Sequencing	Functional MTI (Weak)	19536157
MIRT012008	mmu-let-7b-5p	Mus musculus	Gad1	14415	Mus musculus	Sequencing	Functional MTI (Weak)	19536157
MIRT012009	mmu-let-7b-5p	Mus musculus	Kpna1	16646	Mus musculus	Sequencing	Functional MTI (Weak)	19536157
MIRT012010	mmu-let-7b-5p	Mus musculus	Prdm1	12142	Mus musculus	Sequencing	Functional MTI (Weak)	19536157
MIRT012011	mmu-let-7b-5p	Mus musculus	Ankrd52	237615	Mus musculus	Sequencing	Functional MTI (Weak)	19536157
MIRT012012	mmu-let-7b-5p	Mus musculus	Slc25a18	71803	Mus musculus	Sequencing	Functional MTI (Weak)	19536157
MIRT012013	mmu-let-7b-5p	Mus musculus	Msi2	76626	Mus musculus	Sequencing	Functional MTI (Weak)	19536157
MIRT012013	mmu-let-7b-5p	Mus musculus	Msi2	76626	Mus musculus	HITS-CLIP	Functional MTI (Weak)	25083871
MIRT012014	mmu-let-7b-5p	Mus musculus	Otud5	54644	Mus musculus	Sequencing	Functional MTI (Weak)	19536157
MIRT012015	mmu-let-7b-5p	Mus musculus	Gns	75612	Mus musculus	Sequencing	Functional MTI (Weak)	19536157
MIRT012016	mmu-let-7b-5p	Mus musculus	Kcnc2	268345	Mus musculus	Sequencing	Functional MTI (Weak)	19536157
MIRT012017	mmu-let-7b-5p	Mus musculus	Slc2a3	20527	Mus musculus	Sequencing	Functional MTI (Weak)	19536157
MIRT012018	mmu-let-7b-5p	Mus musculus	Ssh1	231637	Mus musculus	Sequencing	Functional MTI (Weak)	19536157
MIRT012019	mmu-let-7b-5p	Mus musculus	Nova1	664883	Mus musculus	Sequencing	Functional MTI (Weak)	19536157
MIRT012020	mmu-let-7b-5p	Mus musculus	Scn8a	20273	Mus musculus	Sequencing	Functional MTI (Weak)	19536157
MIRT012021	mmu-let-7b-5p	Mus musculus	Gga3	260302	Mus musculus	Sequencing	Functional MTI (Weak)	19536157
MIRT012022	mmu-let-7b-5p	Mus musculus	Zfp462	242466	Mus musculus	Sequencing	Functional MTI (Weak)	19536157
MIRT012023	mmu-let-7b-5p	Mus musculus	Col4a2	12827	Mus musculus	Sequencing	Functional MTI (Weak)	19536157
MIRT012024	mmu-let-7b-5p	Mus musculus	Cpeb4	67579	Mus musculus	Sequencing	Functional MTI (Weak)	19536157
MIRT012025	mmu-let-7b-5p	Mus musculus	Sema4g	26456	Mus musculus	Sequencing	Functional MTI (Weak)	19536157
MIRT012026	mmu-let-7b-5p	Mus musculus	Stx17	67727	Mus musculus	Sequencing	Functional MTI (Weak)	19536157
MIRT012027	mmu-let-7b-5p	Mus musculus	Dusp1	19252	Mus musculus	Sequencing	Functional MTI (Weak)	19536157
MIRT012028	mmu-let-7b-5p	Mus musculus	Slco5a1	240726	Mus musculus	Sequencing	Functional MTI (Weak)	19536157
MIRT012029	mmu-let-7b-5p	Mus musculus	Fndc3a	319448	Mus musculus	Sequencing	Functional MTI (Weak)	19536157
MIRT012030	mmu-let-7b-5p	Mus musculus	Trim6	94088	Mus musculus	Sequencing	Functional MTI (Weak)	19536157
MIRT012031	mmu-let-7b-5p	Mus musculus	Igdcc3	19289	Mus musculus	Sequencing	Functional MTI (Weak)	19536157
MIRT012032	mmu-let-7b-5p	Mus musculus	Fras1	231470	Mus musculus	Sequencing	Functional MTI (Weak)	19536157
MIRT012033	mmu-let-7b-5p	Mus musculus	Msra	110265	Mus musculus	Sequencing	Functional MTI (Weak)	19536157
MIRT012034	mmu-let-7b-5p	Mus musculus	Slitrk5	75409	Mus musculus	Sequencing	Functional MTI (Weak)	19536157
MIRT012035	mmu-let-7b-5p	Mus musculus	Hoxb4	15412	Mus musculus	Sequencing	Functional MTI (Weak)	19536157
MIRT012036	mmu-let-7b-5p	Mus musculus	Slc35a4	67843	Mus musculus	Sequencing	Functional MTI (Weak)	19536157
MIRT012037	mmu-let-7b-5p	Mus musculus	2700081O15Rik	108899	Mus musculus	Sequencing	Functional MTI (Weak)	19536157
MIRT012038	mmu-let-7b-5p	Mus musculus	Zeb2	24136	Mus musculus	Sequencing	Functional MTI (Weak)	19536157
MIRT012039	mmu-let-7b-5p	Mus musculus	Ylpm1	56531	Mus musculus	Sequencing	Functional MTI (Weak)	19536157
MIRT012040	mmu-let-7b-5p	Mus musculus	Unc80	329178	Mus musculus	Sequencing	Functional MTI (Weak)	19536157
MIRT012041	mmu-let-7b-5p	Mus musculus	Gabrb2	14401	Mus musculus	Sequencing	Functional MTI (Weak)	19536157
MIRT012042	mmu-let-7b-5p	Mus musculus	Pbrm1	66923	Mus musculus	Sequencing	Functional MTI (Weak)	19536157
MIRT012043	mmu-let-7b-5p	Mus musculus	Itsn2	20403	Mus musculus	Sequencing	Functional MTI (Weak)	19536157
MIRT012044	mmu-let-7b-5p	Mus musculus	Tbc1d24	224617	Mus musculus	Sequencing	Functional MTI (Weak)	19536157
MIRT012045	mmu-let-7b-5p	Mus musculus	Flywch1	224613	Mus musculus	Sequencing	Functional MTI (Weak)	19536157
MIRT012046	mmu-let-7b-5p	Mus musculus	Smg1	233789	Mus musculus	Sequencing	Functional MTI (Weak)	19536157
MIRT012047	mmu-let-7b-5p	Mus musculus	Kifc2	16581	Mus musculus	Sequencing	Functional MTI (Weak)	19536157
MIRT012048	mmu-let-7b-5p	Mus musculus	Elp2	58523	Mus musculus	Sequencing	Functional MTI (Weak)	19536157
MIRT012049	mmu-let-7b-5p	Mus musculus	Jph4	319984	Mus musculus	Sequencing	Functional MTI (Weak)	19536157
MIRT012050	mmu-let-7b-5p	Mus musculus	Car2	12349	Mus musculus	Sequencing	Functional MTI (Weak)	19536157
MIRT012051	mmu-let-7b-5p	Mus musculus	Tubb4a	22153	Mus musculus	Sequencing	Functional MTI (Weak)	19536157
MIRT012052	mmu-let-7b-5p	Mus musculus	Eif4ebp2	13688	Mus musculus	Sequencing	Functional MTI (Weak)	19536157
MIRT012053	mmu-let-7b-5p	Mus musculus	Adra2a	11551	Mus musculus	Sequencing	Functional MTI (Weak)	19536157
MIRT012054	mmu-let-7b-5p	Mus musculus	Reep4	72549	Mus musculus	Sequencing	Functional MTI (Weak)	19536157
MIRT012055	mmu-let-7b-5p	Mus musculus	Cdr2l	237988	Mus musculus	Sequencing	Functional MTI (Weak)	19536157
MIRT012056	mmu-let-7b-5p	Mus musculus	Ikbkg	16151	Mus musculus	Sequencing	Functional MTI (Weak)	19536157
MIRT012057	mmu-let-7b-5p	Mus musculus	Cnr1	12801	Mus musculus	Sequencing	Functional MTI (Weak)	19536157
MIRT012058	mmu-let-7b-5p	Mus musculus	Slc9a2	226999	Mus musculus	Sequencing	Functional MTI (Weak)	19536157
MIRT012059	mmu-let-7b-5p	Mus musculus	Pigw	70325	Mus musculus	Sequencing	Functional MTI (Weak)	19536157
MIRT012060	mmu-let-7b-5p	Mus musculus	Slc24a2	76376	Mus musculus	Sequencing	Functional MTI (Weak)	19536157
MIRT012061	mmu-let-7b-5p	Mus musculus	Zfp12	231866	Mus musculus	Sequencing	Functional MTI (Weak)	19536157
MIRT012062	mmu-let-7b-5p	Mus musculus	Rbm33	381626	Mus musculus	Sequencing	Functional MTI (Weak)	19536157
MIRT012063	mmu-let-7b-5p	Mus musculus	Tbc1d14	100855	Mus musculus	Sequencing	Functional MTI (Weak)	19536157
MIRT012064	mmu-let-7b-5p	Mus musculus	Atp2b2	11941	Mus musculus	Sequencing	Functional MTI (Weak)	19536157
MIRT012064	mmu-let-7b-5p	Mus musculus	Atp2b2	11941	Mus musculus	HITS-CLIP	Functional MTI (Weak)	21258322
MIRT012065	mmu-let-7b-5p	Mus musculus	Slc23a2	54338	Mus musculus	Sequencing	Functional MTI (Weak)	19536157
MIRT012066	mmu-let-7b-5p	Mus musculus	Ppm1e	320472	Mus musculus	Sequencing	Functional MTI (Weak)	19536157
MIRT012067	mmu-let-7b-5p	Mus musculus	Slc15a2	57738	Mus musculus	Sequencing	Functional MTI (Weak)	19536157
MIRT012068	mmu-let-7b-5p	Mus musculus	1700052N19Rik	73419	Mus musculus	Sequencing	Functional MTI (Weak)	19536157
MIRT012069	mmu-let-7b-5p	Mus musculus	Zfp664	269704	Mus musculus	Sequencing	Functional MTI (Weak)	19536157
MIRT012070	mmu-let-7b-5p	Mus musculus	Patl1	225929	Mus musculus	Sequencing	Functional MTI (Weak)	19536157
MIRT012071	mmu-let-7b-5p	Mus musculus	Itga4	16401	Mus musculus	Sequencing	Functional MTI (Weak)	19536157
MIRT012072	mmu-let-7b-5p	Mus musculus	Jam2	67374	Mus musculus	Sequencing	Functional MTI (Weak)	19536157
MIRT012073	mmu-let-7b-5p	Mus musculus	Ppp3r1	19058	Mus musculus	Sequencing	Functional MTI (Weak)	19536157
MIRT012074	mmu-let-7b-5p	Mus musculus	Ptpru	19273	Mus musculus	Sequencing	Functional MTI (Weak)	19536157
MIRT012075	mmu-let-7b-5p	Mus musculus	Acn9	71238	Mus musculus	Sequencing	Functional MTI (Weak)	19536157
MIRT012076	mmu-let-7b-5p	Mus musculus	Mtmr4	170749	Mus musculus	Sequencing	Functional MTI (Weak)	19536157
MIRT012077	mmu-let-7b-5p	Mus musculus	Ephb3	13845	Mus musculus	Sequencing	Functional MTI (Weak)	19536157
MIRT012078	mmu-let-7b-5p	Mus musculus	Syn3	27204	Mus musculus	Sequencing	Functional MTI (Weak)	19536157
MIRT012079	mmu-let-7b-5p	Mus musculus	Bahcc1	268515	Mus musculus	Sequencing	Functional MTI (Weak)	19536157
MIRT012080	mmu-let-7b-5p	Mus musculus	Sned1	208777	Mus musculus	Sequencing	Functional MTI (Weak)	19536157
MIRT012081	mmu-let-7b-5p	Mus musculus	Fgd4	224014	Mus musculus	Sequencing	Functional MTI (Weak)	19536157
MIRT012082	mmu-let-7b-5p	Mus musculus	Hdgfrp3	29877	Mus musculus	Sequencing	Functional MTI (Weak)	19536157
MIRT012083	mmu-let-7b-5p	Mus musculus	Crk	12928	Mus musculus	Sequencing	Functional MTI (Weak)	19536157
MIRT012084	mmu-let-7b-5p	Mus musculus	Chd9	109151	Mus musculus	Sequencing	Functional MTI (Weak)	19536157
MIRT012085	mmu-let-7b-5p	Mus musculus	Lnp	69605	Mus musculus	Sequencing	Functional MTI (Weak)	19536157
MIRT012086	mmu-let-7b-5p	Mus musculus	Tmed5	73130	Mus musculus	Sequencing	Functional MTI (Weak)	19536157
MIRT012087	mmu-let-7b-5p	Mus musculus	Dip2b	239667	Mus musculus	Sequencing	Functional MTI (Weak)	19536157
MIRT012088	mmu-let-7b-5p	Mus musculus	Smcr8	237782	Mus musculus	Sequencing	Functional MTI (Weak)	19536157
MIRT012089	mmu-let-7b-5p	Mus musculus	Cd164	53599	Mus musculus	Sequencing	Functional MTI (Weak)	19536157
MIRT012090	mmu-let-7b-5p	Mus musculus	Slc4a7	218756	Mus musculus	Sequencing	Functional MTI (Weak)	19536157
MIRT012091	mmu-let-7b-5p	Mus musculus	Zc3h11a	70579	Mus musculus	Sequencing	Functional MTI (Weak)	19536157
MIRT012092	mmu-let-7b-5p	Mus musculus	Srgap3	259302	Mus musculus	Sequencing	Functional MTI (Weak)	19536157
MIRT012093	mmu-let-7b-5p	Mus musculus	Fut9	14348	Mus musculus	Sequencing	Functional MTI (Weak)	19536157
MIRT012094	mmu-let-7b-5p	Mus musculus	Trib2	217410	Mus musculus	Sequencing	Functional MTI (Weak)	19536157
MIRT012095	mmu-let-7b-5p	Mus musculus	Apba1	319924	Mus musculus	Sequencing	Functional MTI (Weak)	19536157
MIRT012096	mmu-let-7b-5p	Mus musculus	Arl5a	75423	Mus musculus	Sequencing	Functional MTI (Weak)	19536157
MIRT012097	mmu-let-7b-5p	Mus musculus	Ttc14	67120	Mus musculus	Sequencing	Functional MTI (Weak)	19536157
MIRT012098	mmu-let-7b-5p	Mus musculus	Donson	60364	Mus musculus	Sequencing	Functional MTI (Weak)	19536157
MIRT012099	mmu-let-7b-5p	Mus musculus	Slc8a2	110891	Mus musculus	Sequencing	Functional MTI (Weak)	19536157
MIRT012100	mmu-let-7b-5p	Mus musculus	Fam118a	73225	Mus musculus	Sequencing	Functional MTI (Weak)	19536157
MIRT012101	mmu-let-7b-5p	Mus musculus	Ddn	13199	Mus musculus	Sequencing	Functional MTI (Weak)	19536157
MIRT012102	mmu-let-7b-5p	Mus musculus	Usp32	237898	Mus musculus	Sequencing	Functional MTI (Weak)	19536157
MIRT012103	mmu-let-7b-5p	Mus musculus	Flna	192176	Mus musculus	Sequencing	Functional MTI (Weak)	19536157
MIRT012104	mmu-let-7b-5p	Mus musculus	Pik3ip1	216505	Mus musculus	Sequencing	Functional MTI (Weak)	19536157
MIRT012105	mmu-let-7b-5p	Mus musculus	Pgrmc1	53328	Mus musculus	Sequencing	Functional MTI (Weak)	19536157
MIRT012106	mmu-let-7b-5p	Mus musculus	Acvr1b	11479	Mus musculus	Sequencing	Functional MTI (Weak)	19536157
MIRT012107	mmu-let-7b-5p	Mus musculus	Fnip2	329679	Mus musculus	Sequencing	Functional MTI (Weak)	19536157
MIRT012108	mmu-let-7b-5p	Mus musculus	Arpp19	59046	Mus musculus	Sequencing	Functional MTI (Weak)	19536157
MIRT012109	mmu-let-7b-5p	Mus musculus	1600012H06Rik	67912	Mus musculus	Sequencing	Functional MTI (Weak)	19536157
MIRT012110	mmu-let-7b-5p	Mus musculus	Adipor2	68465	Mus musculus	Sequencing	Functional MTI (Weak)	19536157
MIRT012111	mmu-let-7b-5p	Mus musculus	Chd7	320790	Mus musculus	Sequencing	Functional MTI (Weak)	19536157
MIRT012112	mmu-let-7b-5p	Mus musculus	Lcor	212391	Mus musculus	Sequencing	Functional MTI (Weak)	19536157
MIRT012113	mmu-let-7b-5p	Mus musculus	Gabra6	14399	Mus musculus	Sequencing	Functional MTI (Weak)	19536157
MIRT012114	mmu-let-7b-5p	Mus musculus	Dnajc1	13418	Mus musculus	Sequencing	Functional MTI (Weak)	19536157
MIRT012115	mmu-let-7b-5p	Mus musculus	Epha4	13838	Mus musculus	Sequencing	Functional MTI (Weak)	19536157
MIRT012116	mmu-let-7b-5p	Mus musculus	Snx30	209131	Mus musculus	Sequencing	Functional MTI (Weak)	19536157
MIRT012117	mmu-let-7b-5p	Mus musculus	Ptprd	19266	Mus musculus	Sequencing	Functional MTI (Weak)	19536157
MIRT012118	mmu-let-7b-5p	Mus musculus	Kctd21	622320	Mus musculus	Sequencing	Functional MTI (Weak)	19536157
MIRT012119	mmu-let-7b-5p	Mus musculus	Xkr8	381560	Mus musculus	Sequencing	Functional MTI (Weak)	19536157
MIRT012120	mmu-let-7b-5p	Mus musculus	Ppargc1b	170826	Mus musculus	Sequencing	Functional MTI (Weak)	19536157
MIRT012121	mmu-let-7b-5p	Mus musculus	Ercc6	319955	Mus musculus	Sequencing	Functional MTI (Weak)	19536157
MIRT012122	mmu-let-7b-5p	Mus musculus	Greb1l	381157	Mus musculus	Sequencing	Functional MTI (Weak)	19536157
MIRT012123	mmu-let-7b-5p	Mus musculus	Igdcc4	56741	Mus musculus	Sequencing	Functional MTI (Weak)	19536157
MIRT012124	mmu-let-7b-5p	Mus musculus	Frmd5	228564	Mus musculus	Sequencing	Functional MTI (Weak)	19536157
MIRT012125	mmu-let-7b-5p	Mus musculus	1700017B05Rik	74211	Mus musculus	Sequencing	Functional MTI (Weak)	19536157
MIRT012126	mmu-let-7b-5p	Mus musculus	Sowaha	237761	Mus musculus	Sequencing	Functional MTI (Weak)	19536157
MIRT012127	mmu-let-7b-5p	Mus musculus	Zfp583	213011	Mus musculus	Sequencing	Functional MTI (Weak)	19536157
MIRT012128	mmu-let-7b-5p	Mus musculus	4931406C07Rik	70984	Mus musculus	Sequencing	Functional MTI (Weak)	19536157
MIRT012129	mmu-let-7b-5p	Mus musculus	Zfp174	385674	Mus musculus	Sequencing	Functional MTI (Weak)	19536157
MIRT012130	mmu-let-7b-5p	Mus musculus	Wnk1	232341	Mus musculus	Sequencing	Functional MTI (Weak)	19536157
MIRT012131	mmu-let-7b-5p	Mus musculus	Kctd7	212919	Mus musculus	Sequencing	Functional MTI (Weak)	19536157
MIRT012132	mmu-let-7b-5p	Mus musculus	Nf2	18016	Mus musculus	Sequencing	Functional MTI (Weak)	19536157
MIRT012132	mmu-let-7b-5p	Mus musculus	Nf2	18016	Mus musculus	HITS-CLIP	Functional MTI (Weak)	25083871
MIRT012132	mmu-let-7b-5p	Mus musculus	Nf2	18016	Mus musculus	HITS-CLIP	Functional MTI (Weak)	23597149
MIRT012133	mmu-let-7b-5p	Mus musculus	2700089E24Rik	381820	Mus musculus	Sequencing	Functional MTI (Weak)	19536157
MIRT012134	mmu-let-7b-5p	Mus musculus	Celf5	319586	Mus musculus	Sequencing	Functional MTI (Weak)	19536157
MIRT012135	mmu-let-7b-5p	Mus musculus	Rffl	67338	Mus musculus	Sequencing	Functional MTI (Weak)	19536157
MIRT012136	mmu-let-7b-5p	Mus musculus	Limd1	29806	Mus musculus	Sequencing	Functional MTI (Weak)	19536157
MIRT012137	mmu-let-7b-5p	Mus musculus	Akt1	11651	Mus musculus	Sequencing	Functional MTI (Weak)	19536157
MIRT012138	mmu-let-7b-5p	Mus musculus	Atp6v1b2	11966	Mus musculus	Sequencing	Functional MTI (Weak)	19536157
MIRT012139	mmu-let-7b-5p	Mus musculus	Ptgds	19215	Mus musculus	Sequencing	Functional MTI (Weak)	19536157
MIRT012140	mmu-let-7b-5p	Mus musculus	Ncor1	20185	Mus musculus	Sequencing	Functional MTI (Weak)	19536157
MIRT012141	mmu-let-7b-5p	Mus musculus	Kif1a	16560	Mus musculus	Sequencing	Functional MTI (Weak)	19536157
MIRT012142	mmu-let-7b-5p	Mus musculus	Sacm1l	83493	Mus musculus	Sequencing	Functional MTI (Weak)	19536157
MIRT012143	mmu-let-7b-5p	Mus musculus	Mast2	17776	Mus musculus	Sequencing	Functional MTI (Weak)	19536157
MIRT012144	mmu-let-7b-5p	Mus musculus	Arrdc3	105171	Mus musculus	Sequencing	Functional MTI (Weak)	19536157
MIRT012145	mmu-let-7b-5p	Mus musculus	Trps1	83925	Mus musculus	Sequencing	Functional MTI (Weak)	19536157
MIRT012146	mmu-let-7b-5p	Mus musculus	Prickle1	106042	Mus musculus	Sequencing	Functional MTI (Weak)	19536157
MIRT012147	mmu-let-7b-5p	Mus musculus	Nup35	69482	Mus musculus	Sequencing	Functional MTI (Weak)	19536157
MIRT012148	mmu-let-7b-5p	Mus musculus	Chd3	216848	Mus musculus	Sequencing	Functional MTI (Weak)	19536157
MIRT012149	mmu-let-7b-5p	Mus musculus	Wdtc1	230796	Mus musculus	Sequencing	Functional MTI (Weak)	19536157
MIRT012150	mmu-let-7b-5p	Mus musculus	Fmn2	54418	Mus musculus	Sequencing	Functional MTI (Weak)	19536157
MIRT012151	mmu-let-7b-5p	Mus musculus	Sptbn2	20743	Mus musculus	Sequencing	Functional MTI (Weak)	19536157
MIRT012152	mmu-let-7b-5p	Mus musculus	Rock2	19878	Mus musculus	Sequencing	Functional MTI (Weak)	19536157
MIRT012153	mmu-let-7b-5p	Mus musculus	Usp45	77593	Mus musculus	Sequencing	Functional MTI (Weak)	19536157
MIRT012154	mmu-let-7b-5p	Mus musculus	Braf	109880	Mus musculus	Sequencing	Functional MTI (Weak)	19536157
MIRT012155	mmu-let-7b-5p	Mus musculus	Dnhd1	77505	Mus musculus	Sequencing	Functional MTI (Weak)	19536157
MIRT012156	mmu-let-7b-5p	Mus musculus	Arpp21	74100	Mus musculus	Sequencing	Functional MTI (Weak)	19536157
MIRT012157	mmu-let-7b-5p	Mus musculus	Ccnd1	12443	Mus musculus	Sequencing	Functional MTI (Weak)	19536157
MIRT012158	mmu-let-7b-5p	Mus musculus	Slc4a8	59033	Mus musculus	Sequencing	Functional MTI (Weak)	19536157
MIRT012159	mmu-let-7b-5p	Mus musculus	Stim1	20866	Mus musculus	Sequencing	Functional MTI (Weak)	19536157
MIRT012160	mmu-let-7b-5p	Mus musculus	Cat	12359	Mus musculus	Sequencing	Functional MTI (Weak)	19536157
MIRT012161	mmu-let-7b-5p	Mus musculus	Synj1	104015	Mus musculus	Sequencing	Functional MTI (Weak)	19536157
MIRT012162	mmu-let-7b-5p	Mus musculus	Cadm2	239857	Mus musculus	Sequencing	Functional MTI (Weak)	19536157
MIRT012163	mmu-let-7b-5p	Mus musculus	Knop1	66356	Mus musculus	Sequencing	Functional MTI (Weak)	19536157
MIRT012164	mmu-let-7b-5p	Mus musculus	Tram1l1	229801	Mus musculus	Sequencing	Functional MTI (Weak)	19536157
MIRT012165	mmu-let-7b-5p	Mus musculus	Gpr137	107173	Mus musculus	Sequencing	Functional MTI (Weak)	19536157
MIRT012166	mmu-let-7b-5p	Mus musculus	Nfxl1	100978	Mus musculus	Sequencing	Functional MTI (Weak)	19536157
MIRT012167	mmu-let-7b-5p	Mus musculus	Csrnp2	207785	Mus musculus	Sequencing	Functional MTI (Weak)	19536157
MIRT012168	mmu-let-7b-5p	Mus musculus	Nid1	18073	Mus musculus	Sequencing	Functional MTI (Weak)	19536157
MIRT012169	mmu-let-7b-5p	Mus musculus	Gnal	14680	Mus musculus	Sequencing	Functional MTI (Weak)	19536157
MIRT012170	mmu-let-7b-5p	Mus musculus	Slc22a6	18399	Mus musculus	Sequencing	Functional MTI (Weak)	19536157
MIRT012171	mmu-let-7b-5p	Mus musculus	Epb4.1l1	13821	Mus musculus	Sequencing	Functional MTI (Weak)	19536157
MIRT012172	mmu-let-7b-5p	Mus musculus	Ctsb	13030	Mus musculus	Sequencing	Functional MTI (Weak)	19536157
MIRT012173	mmu-let-7b-5p	Mus musculus	Zfp740	68744	Mus musculus	Sequencing	Functional MTI (Weak)	19536157
MIRT012174	mmu-let-7b-5p	Mus musculus	Kcnc1	16502	Mus musculus	Sequencing	Functional MTI (Weak)	19536157
MIRT012175	mmu-let-7b-5p	Mus musculus	Rdh10	98711	Mus musculus	Sequencing	Functional MTI (Weak)	19536157
MIRT012176	mmu-let-7b-5p	Mus musculus	Ubxn4	67812	Mus musculus	Sequencing	Functional MTI (Weak)	19536157
MIRT012177	mmu-let-7b-5p	Mus musculus	Rnf213	672511	Mus musculus	Sequencing	Functional MTI (Weak)	19536157
MIRT012178	mmu-let-7b-5p	Mus musculus	Ppme1	72590	Mus musculus	Sequencing	Functional MTI (Weak)	19536157
MIRT012179	mmu-let-7b-5p	Mus musculus	Nrp2	18187	Mus musculus	Sequencing	Functional MTI (Weak)	19536157
MIRT012180	mmu-let-7b-5p	Mus musculus	Mnt	17428	Mus musculus	Sequencing	Functional MTI (Weak)	19536157
MIRT012181	mmu-let-7b-5p	Mus musculus	Gramd1b	235283	Mus musculus	Sequencing	Functional MTI (Weak)	19536157
MIRT012182	mmu-let-7b-5p	Mus musculus	Cacna1e	12290	Mus musculus	Sequencing	Functional MTI (Weak)	19536157
MIRT012183	mmu-let-7b-5p	Mus musculus	Mex3a	72640	Mus musculus	Sequencing	Functional MTI (Weak)	19536157
MIRT012184	mmu-let-7b-5p	Mus musculus	Piga	18700	Mus musculus	Sequencing	Functional MTI (Weak)	19536157
MIRT012185	mmu-let-7b-5p	Mus musculus	AI464131	329828	Mus musculus	Sequencing	Functional MTI (Weak)	19536157
MIRT012186	mmu-let-7b-5p	Mus musculus	Tenm2	23964	Mus musculus	Sequencing	Functional MTI (Weak)	19536157
MIRT012187	mmu-let-7b-5p	Mus musculus	Nlk	18099	Mus musculus	Sequencing	Functional MTI (Weak)	19536157
MIRT012188	mmu-let-7b-5p	Mus musculus	Cep120	225523	Mus musculus	Sequencing	Functional MTI (Weak)	19536157
MIRT012189	mmu-let-7b-5p	Mus musculus	Vsnl1	26950	Mus musculus	Sequencing	Functional MTI (Weak)	19536157
MIRT012190	mmu-let-7b-5p	Mus musculus	Kctd12b	207474	Mus musculus	Sequencing	Functional MTI (Weak)	19536157
MIRT012191	mmu-let-7b-5p	Mus musculus	Igf1r	16001	Mus musculus	Sequencing	Functional MTI (Weak)	19536157
MIRT012192	mmu-let-7b-5p	Mus musculus	Grik2	14806	Mus musculus	Sequencing	Functional MTI (Weak)	19536157
MIRT012193	mmu-let-7b-5p	Mus musculus	Abcg1	11307	Mus musculus	Sequencing	Functional MTI (Weak)	19536157
MIRT012194	mmu-let-7b-5p	Mus musculus	Zfp318	57908	Mus musculus	Sequencing	Functional MTI (Weak)	19536157
MIRT012195	mmu-let-7b-5p	Mus musculus	Eea1	216238	Mus musculus	Sequencing	Functional MTI (Weak)	19536157
MIRT012196	mmu-let-7b-5p	Mus musculus	Rnf167	70510	Mus musculus	Sequencing	Functional MTI (Weak)	19536157
MIRT012197	mmu-let-7b-5p	Mus musculus	Ccdc127	67433	Mus musculus	Sequencing	Functional MTI (Weak)	19536157
MIRT012198	mmu-let-7b-5p	Mus musculus	Zfp248	72720	Mus musculus	Sequencing	Functional MTI (Weak)	19536157
MIRT012199	mmu-let-7b-5p	Mus musculus	Dmd	13405	Mus musculus	Sequencing	Functional MTI (Weak)	19536157
MIRT012200	mmu-let-7b-5p	Mus musculus	Srek1	218543	Mus musculus	Sequencing	Functional MTI (Weak)	19536157
MIRT012201	mmu-let-7b-5p	Mus musculus	Agap1	347722	Mus musculus	Sequencing	Functional MTI (Weak)	19536157
MIRT012202	mmu-let-7b-5p	Mus musculus	Sec14l1	74136	Mus musculus	Sequencing	Functional MTI (Weak)	19536157
MIRT012203	mmu-let-7b-5p	Mus musculus	Cbx5	12419	Mus musculus	Sequencing	Functional MTI (Weak)	19536157
MIRT012204	mmu-let-7b-5p	Mus musculus	Serf2	378702	Mus musculus	Sequencing	Functional MTI (Weak)	19536157
MIRT012205	mmu-let-7b-5p	Mus musculus	Pxdn	69675	Mus musculus	Sequencing	Functional MTI (Weak)	19536157
MIRT012206	mmu-let-7b-5p	Mus musculus	Arid3b	56380	Mus musculus	Sequencing	Functional MTI (Weak)	19536157
MIRT012207	mmu-let-7b-5p	Mus musculus	Ago3	214150	Mus musculus	Sequencing	Functional MTI (Weak)	19536157
MIRT012208	mmu-let-7b-5p	Mus musculus	Khsrp	16549	Mus musculus	Sequencing	Functional MTI (Weak)	19536157
MIRT012209	mmu-let-7b-5p	Mus musculus	Slc22a23	73102	Mus musculus	Sequencing	Functional MTI (Weak)	19536157
MIRT012210	mmu-let-7b-5p	Mus musculus	Atp2a2	11938	Mus musculus	Sequencing	Functional MTI (Weak)	19536157
MIRT012211	mmu-let-7b-5p	Mus musculus	Tmem194	210035	Mus musculus	Sequencing	Functional MTI (Weak)	19536157
MIRT012212	mmu-let-7b-5p	Mus musculus	Mtf2	17765	Mus musculus	Sequencing	Functional MTI (Weak)	19536157
MIRT012213	mmu-let-7b-5p	Mus musculus	Rdx	19684	Mus musculus	Sequencing	Functional MTI (Weak)	19536157
MIRT012214	mmu-let-7b-5p	Mus musculus	Abcc5	27416	Mus musculus	Sequencing	Functional MTI (Weak)	19536157
MIRT012215	mmu-let-7b-5p	Mus musculus	Zswim5	74464	Mus musculus	Sequencing	Functional MTI (Weak)	19536157
MIRT012216	mmu-let-7b-5p	Mus musculus	Cldn12	64945	Mus musculus	Sequencing	Functional MTI (Weak)	19536157
MIRT012217	mmu-let-7b-5p	Mus musculus	Fnip1	216742	Mus musculus	Sequencing	Functional MTI (Weak)	19536157
MIRT012218	mmu-let-7b-5p	Mus musculus	Nras	18176	Mus musculus	Sequencing	Functional MTI (Weak)	19536157
MIRT012219	mmu-let-7b-5p	Mus musculus	Tgfbr1	21812	Mus musculus	Sequencing	Functional MTI (Weak)	19536157
MIRT012220	mmu-let-7b-5p	Mus musculus	Tgfbr3	21814	Mus musculus	Sequencing	Functional MTI (Weak)	19536157
MIRT012221	mmu-let-7b-5p	Mus musculus	Bach1	12013	Mus musculus	Sequencing	Functional MTI (Weak)	19536157
MIRT012222	mmu-let-7b-5p	Mus musculus	Apbb3	225372	Mus musculus	Sequencing	Functional MTI (Weak)	19536157
MIRT012223	mmu-let-7b-5p	Mus musculus	Nr2e1	21907	Mus musculus	Reporter assay;Western blot;qRT-PCR	Functional MTI	20133835
MIRT012224	mmu-let-7b-5p	Mus musculus	Prrc2c	226562	Mus musculus	Sequencing	Functional MTI (Weak)	19536157
MIRT012225	mmu-let-7b-5p	Mus musculus	Slc6a8	102857	Mus musculus	Sequencing	Functional MTI (Weak)	19536157
MIRT012226	mmu-let-7b-5p	Mus musculus	Pigs	276846	Mus musculus	Sequencing	Functional MTI (Weak)	19536157
MIRT012227	mmu-let-7b-5p	Mus musculus	Arhgap1	228359	Mus musculus	Sequencing	Functional MTI (Weak)	19536157
MIRT012228	mmu-let-7b-5p	Mus musculus	Gba2	230101	Mus musculus	Sequencing	Functional MTI (Weak)	19536157
MIRT012229	mmu-let-7b-5p	Mus musculus	Bmpr1a	12166	Mus musculus	Sequencing	Functional MTI (Weak)	19536157
MIRT012230	mmu-let-7b-5p	Mus musculus	Gria3	53623	Mus musculus	Sequencing	Functional MTI (Weak)	19536157
MIRT012231	mmu-let-7b-5p	Mus musculus	Capns1	12336	Mus musculus	Sequencing	Functional MTI (Weak)	19536157
MIRT012232	mmu-let-7b-5p	Mus musculus	Syt5	53420	Mus musculus	Sequencing	Functional MTI (Weak)	19536157
MIRT012233	mmu-let-7b-5p	Mus musculus	Gria2	14800	Mus musculus	Sequencing	Functional MTI (Weak)	19536157
MIRT012234	mmu-let-7b-5p	Mus musculus	Cnih4	98417	Mus musculus	Sequencing	Functional MTI (Weak)	19536157
MIRT012235	mmu-let-7b-5p	Mus musculus	Ubap2	68926	Mus musculus	Sequencing	Functional MTI (Weak)	19536157
MIRT012236	mmu-let-7b-5p	Mus musculus	Zkscan2	210162	Mus musculus	Sequencing	Functional MTI (Weak)	19536157
MIRT012237	mmu-let-7b-5p	Mus musculus	Stat2	20847	Mus musculus	Sequencing	Functional MTI (Weak)	19536157
MIRT012238	mmu-let-7b-5p	Mus musculus	Dbc1	56710	Mus musculus	Sequencing	Functional MTI (Weak)	19536157
MIRT012239	mmu-let-7b-5p	Mus musculus	Usp22	216825	Mus musculus	Sequencing	Functional MTI (Weak)	19536157
MIRT012240	mmu-let-7b-5p	Mus musculus	Cnih	12793	Mus musculus	Sequencing	Functional MTI (Weak)	19536157
MIRT012241	mmu-let-7b-5p	Mus musculus	Fam175b	109359	Mus musculus	Sequencing	Functional MTI (Weak)	19536157
MIRT012242	mmu-let-7b-5p	Mus musculus	Dnm3	103967	Mus musculus	Sequencing	Functional MTI (Weak)	19536157
MIRT012243	mmu-let-7b-5p	Mus musculus	Dync1i2	13427	Mus musculus	Sequencing	Functional MTI (Weak)	19536157
MIRT012244	mmu-let-7b-5p	Mus musculus	Cntn2	21367	Mus musculus	Sequencing	Functional MTI (Weak)	19536157
MIRT012245	mmu-let-7b-5p	Mus musculus	Nol8	70930	Mus musculus	Sequencing	Functional MTI (Weak)	19536157
MIRT012246	mmu-let-7b-5p	Mus musculus	Zscan22	232878	Mus musculus	Sequencing	Functional MTI (Weak)	19536157
MIRT012247	mmu-let-7b-5p	Mus musculus	Psme4	103554	Mus musculus	Sequencing	Functional MTI (Weak)	19536157
MIRT012248	mmu-let-7b-5p	Mus musculus	Kcnj10	16513	Mus musculus	Sequencing	Functional MTI (Weak)	19536157
MIRT012249	mmu-let-7b-5p	Mus musculus	Stk35	67333	Mus musculus	Sequencing	Functional MTI (Weak)	19536157
MIRT012250	mmu-let-7b-5p	Mus musculus	Pdgfrb	18596	Mus musculus	Sequencing	Functional MTI (Weak)	19536157
MIRT012251	mmu-let-7b-5p	Mus musculus	Tub	22141	Mus musculus	Sequencing	Functional MTI (Weak)	19536157
MIRT012252	mmu-let-7b-5p	Mus musculus	Esam	69524	Mus musculus	Sequencing	Functional MTI (Weak)	19536157
MIRT012253	mmu-let-7b-5p	Mus musculus	Gpr63	81006	Mus musculus	Sequencing	Functional MTI (Weak)	19536157
MIRT012254	mmu-let-7b-5p	Mus musculus	Naa40	70999	Mus musculus	Sequencing	Functional MTI (Weak)	19536157
MIRT012255	mmu-let-7b-5p	Mus musculus	Kcna1	16485	Mus musculus	Sequencing	Functional MTI (Weak)	19536157
MIRT012256	mmu-let-7b-5p	Mus musculus	Dusp6	67603	Mus musculus	Sequencing	Functional MTI (Weak)	19536157
MIRT012257	mmu-let-7b-5p	Mus musculus	Dnajc27	217378	Mus musculus	Sequencing	Functional MTI (Weak)	19536157
MIRT012258	mmu-let-7b-5p	Mus musculus	Slc25a23	66972	Mus musculus	Sequencing	Functional MTI (Weak)	19536157
MIRT012259	mmu-let-7b-5p	Mus musculus	Tspan2	70747	Mus musculus	Sequencing	Functional MTI (Weak)	19536157
MIRT012260	mmu-let-7b-5p	Mus musculus	Zdhhc24	70605	Mus musculus	Sequencing	Functional MTI (Weak)	19536157
MIRT012261	mmu-let-7b-5p	Mus musculus	Sh2b3	16923	Mus musculus	Sequencing	Functional MTI (Weak)	19536157
MIRT012262	mmu-let-7b-5p	Mus musculus	Slitrk4	245446	Mus musculus	Sequencing	Functional MTI (Weak)	19536157
MIRT012263	mmu-let-7b-5p	Mus musculus	Mtf1	17764	Mus musculus	Sequencing	Functional MTI (Weak)	19536157
MIRT012264	mmu-let-7b-5p	Mus musculus	Srrm4	68955	Mus musculus	Sequencing	Functional MTI (Weak)	19536157
MIRT012265	mmu-let-7b-5p	Mus musculus	Crem	12916	Mus musculus	Sequencing	Functional MTI (Weak)	19536157
MIRT012266	mmu-let-7b-5p	Mus musculus	Klf8	245671	Mus musculus	Sequencing	Functional MTI (Weak)	19536157
MIRT012267	mmu-let-7b-5p	Mus musculus	Syncrip	56403	Mus musculus	Sequencing	Functional MTI (Weak)	19536157
MIRT012268	mmu-let-7b-5p	Mus musculus	Tgs1	116940	Mus musculus	Sequencing	Functional MTI (Weak)	19536157
MIRT012269	mmu-let-7b-5p	Mus musculus	Stat3	20848	Mus musculus	Sequencing	Functional MTI (Weak)	19536157
MIRT012270	mmu-let-7b-5p	Mus musculus	Arc	11838	Mus musculus	Sequencing	Functional MTI (Weak)	19536157
MIRT012271	mmu-let-7b-5p	Mus musculus	Hr	15460	Mus musculus	Sequencing	Functional MTI (Weak)	19536157
MIRT012272	mmu-let-7b-5p	Mus musculus	Pnkd	56695	Mus musculus	Sequencing	Functional MTI (Weak)	19536157
MIRT012273	mmu-let-7b-5p	Mus musculus	Zfp641	239652	Mus musculus	Sequencing	Functional MTI (Weak)	19536157
MIRT012274	mmu-let-7b-5p	Mus musculus	Slc25a4	11739	Mus musculus	Sequencing	Functional MTI (Weak)	19536157
MIRT012275	mmu-let-7b-5p	Mus musculus	D630045J12Rik	330286	Mus musculus	Sequencing	Functional MTI (Weak)	19536157
MIRT012276	mmu-let-7b-5p	Mus musculus	Fam171a1	269233	Mus musculus	Sequencing	Functional MTI (Weak)	19536157
MIRT012277	mmu-let-7b-5p	Mus musculus	Vav3	57257	Mus musculus	Sequencing	Functional MTI (Weak)	19536157
MIRT012278	mmu-let-7b-5p	Mus musculus	Tmem214	68796	Mus musculus	Sequencing	Functional MTI (Weak)	19536157
MIRT012279	mmu-let-7b-5p	Mus musculus	Eif4g2	13690	Mus musculus	Sequencing	Functional MTI (Weak)	19536157
MIRT012280	mmu-let-7b-5p	Mus musculus	Rab11fip4	268451	Mus musculus	Sequencing	Functional MTI (Weak)	19536157
MIRT012281	mmu-let-7b-5p	Mus musculus	Zfp280b	64453	Mus musculus	Sequencing	Functional MTI (Weak)	19536157
MIRT012282	mmu-let-7b-5p	Mus musculus	Csnk2a1	12995	Mus musculus	Sequencing	Functional MTI (Weak)	19536157
MIRT012283	mmu-let-7b-5p	Mus musculus	Kif21b	16565	Mus musculus	Sequencing	Functional MTI (Weak)	19536157
MIRT012284	mmu-let-7b-5p	Mus musculus	Gpcpd1	74182	Mus musculus	Sequencing	Functional MTI (Weak)	19536157
MIRT012285	mmu-let-7b-5p	Mus musculus	Snx5	69178	Mus musculus	Sequencing	Functional MTI (Weak)	19536157
MIRT012286	mmu-let-7b-5p	Mus musculus	Thrsp	21835	Mus musculus	Sequencing	Functional MTI (Weak)	19536157
MIRT012287	mmu-let-7b-5p	Mus musculus	Usp47	74996	Mus musculus	Sequencing	Functional MTI (Weak)	19536157
MIRT012288	mmu-let-7b-5p	Mus musculus	Ndst3	83398	Mus musculus	Sequencing	Functional MTI (Weak)	19536157
MIRT012289	mmu-let-7b-5p	Mus musculus	Dlc1	50768	Mus musculus	Sequencing	Functional MTI (Weak)	19536157
MIRT012290	mmu-let-7b-5p	Mus musculus	Syt11	229521	Mus musculus	Sequencing	Functional MTI (Weak)	19536157
MIRT012291	mmu-let-7b-5p	Mus musculus	Btbd3	228662	Mus musculus	Sequencing	Functional MTI (Weak)	19536157
MIRT012292	mmu-let-7b-5p	Mus musculus	Farp1	223254	Mus musculus	Sequencing	Functional MTI (Weak)	19536157
MIRT012293	mmu-let-7b-5p	Mus musculus	Slc20a1	20515	Mus musculus	Sequencing	Functional MTI (Weak)	19536157
MIRT012294	mmu-let-7b-5p	Mus musculus	Zfp354b	27274	Mus musculus	Sequencing	Functional MTI (Weak)	19536157
MIRT012295	mmu-let-7b-5p	Mus musculus	Psd3	234353	Mus musculus	Sequencing	Functional MTI (Weak)	19536157
MIRT012296	mmu-let-7b-5p	Mus musculus	Sfmbt1	54650	Mus musculus	Sequencing	Functional MTI (Weak)	19536157
MIRT012297	mmu-let-7b-5p	Mus musculus	Rnf44	105239	Mus musculus	Sequencing	Functional MTI (Weak)	19536157
MIRT012298	mmu-let-7b-5p	Mus musculus	March9	216438	Mus musculus	Sequencing	Functional MTI (Weak)	19536157
MIRT012299	mmu-let-7b-5p	Mus musculus	Thbs1	21825	Mus musculus	Sequencing	Functional MTI (Weak)	19536157
MIRT012300	mmu-let-7b-5p	Mus musculus	Pcgf3	69587	Mus musculus	Sequencing	Functional MTI (Weak)	19536157
MIRT012301	mmu-let-7b-5p	Mus musculus	Fam135a	68187	Mus musculus	Sequencing	Functional MTI (Weak)	19536157
MIRT012302	mmu-let-7b-5p	Mus musculus	Bcl7c	12055	Mus musculus	Sequencing	Functional MTI (Weak)	19536157
MIRT012303	mmu-let-7b-5p	Mus musculus	Mycbp	56309	Mus musculus	Sequencing	Functional MTI (Weak)	19536157
MIRT012304	mmu-let-7b-5p	Mus musculus	Gxylt1	223827	Mus musculus	Sequencing	Functional MTI (Weak)	19536157
MIRT012305	mmu-let-7b-5p	Mus musculus	Lpgat1	226856	Mus musculus	Sequencing	Functional MTI (Weak)	19536157
MIRT012306	mmu-let-7b-5p	Mus musculus	Zfp644	52397	Mus musculus	Sequencing	Functional MTI (Weak)	19536157
MIRT012307	mmu-let-7b-5p	Mus musculus	Rnf5	54197	Mus musculus	Sequencing	Functional MTI (Weak)	19536157
MIRT012308	mmu-let-7b-5p	Mus musculus	Hdx	245596	Mus musculus	Sequencing	Functional MTI (Weak)	19536157
MIRT012309	mmu-let-7b-5p	Mus musculus	Cpeb2	231207	Mus musculus	Sequencing	Functional MTI (Weak)	19536157
MIRT012310	mmu-let-7b-5p	Mus musculus	Pqlc2	212555	Mus musculus	Sequencing	Functional MTI (Weak)	19536157
MIRT012311	mmu-let-7b-5p	Mus musculus	Sema4f	20355	Mus musculus	Sequencing	Functional MTI (Weak)	19536157
MIRT012312	mmu-let-7b-5p	Mus musculus	Hic2	58180	Mus musculus	Sequencing	Functional MTI (Weak)	19536157
MIRT012313	mmu-let-7b-5p	Mus musculus	Adamts15	235130	Mus musculus	Sequencing	Functional MTI (Weak)	19536157
MIRT012314	mmu-let-7b-5p	Mus musculus	Tmem2	83921	Mus musculus	Sequencing	Functional MTI (Weak)	19536157
MIRT012315	mmu-let-7b-5p	Mus musculus	Stx3	20908	Mus musculus	Sequencing	Functional MTI (Weak)	19536157
MIRT012316	mmu-let-7b-5p	Mus musculus	Nr6a1	14536	Mus musculus	Sequencing	Functional MTI (Weak)	19536157
MIRT012317	mmu-let-7b-5p	Mus musculus	Lrig2	269473	Mus musculus	Sequencing	Functional MTI (Weak)	19536157
MIRT012318	mmu-let-7b-5p	Mus musculus	Skil	20482	Mus musculus	Sequencing	Functional MTI (Weak)	19536157
MIRT012319	mmu-let-7b-5p	Mus musculus	Map4k3	225028	Mus musculus	Sequencing	Functional MTI (Weak)	19536157
MIRT053616	mmu-let-7b-5p	Mus musculus	ACVR1B	91	Mus musculus	Luciferase reporter assay//qRT-PCR//Western blot	Functional MTI	23152446
MIRT578704	mmu-let-7b-5p	Mus musculus	Gnl3l	237107	Mus musculus	HITS-CLIP	Functional MTI (Weak)	25083871
MIRT578704	mmu-let-7b-5p	Mus musculus	Gnl3l	237107	Mus musculus	HITS-CLIP	Functional MTI (Weak)	21258322
MIRT579035	mmu-let-7b-5p	Mus musculus	Cts8	56094	Mus musculus	HITS-CLIP	Functional MTI (Weak)	25083871
MIRT579035	mmu-let-7b-5p	Mus musculus	Cts8	56094	Mus musculus	HITS-CLIP	Functional MTI (Weak)	21258322
MIRT579374	mmu-let-7b-5p	Mus musculus	Apc2	23805	Mus musculus	HITS-CLIP	Functional MTI (Weak)	25083871
MIRT579374	mmu-let-7b-5p	Mus musculus	Apc2	23805	Mus musculus	HITS-CLIP	Functional MTI (Weak)	23142080
MIRT579374	mmu-let-7b-5p	Mus musculus	Apc2	23805	Mus musculus	HITS-CLIP	Functional MTI (Weak)	21258322
MIRT583582	mmu-let-7b-5p	Mus musculus	Fbxl14	101358	Mus musculus	HITS-CLIP	Functional MTI (Weak)	25083871
MIRT586723	mmu-let-7b-5p	Mus musculus	Lins1	72635	Mus musculus	HITS-CLIP	Functional MTI (Weak)	25083871
MIRT592560	mmu-let-7b-5p	Mus musculus	Mup17	100039206	Mus musculus	HITS-CLIP	Functional MTI (Weak)	23597149
MIRT592597	mmu-let-7b-5p	Mus musculus	Mup11	100039028	Mus musculus	HITS-CLIP	Functional MTI (Weak)	23597149
MIRT592943	mmu-let-7b-5p	Mus musculus	Armc2	213402	Mus musculus	HITS-CLIP	Functional MTI (Weak)	23597149
MIRT592943	mmu-let-7b-5p	Mus musculus	Armc2	213402	Mus musculus	HITS-CLIP	Functional MTI (Weak)	21258322
MIRT594647	mmu-let-7b-5p	Mus musculus	Meis2	17536	Mus musculus	HITS-CLIP	Functional MTI (Weak)	23142080
MIRT596621	mmu-let-7b-5p	Mus musculus	Zfp444	72667	Mus musculus	HITS-CLIP	Functional MTI (Weak)	21258322
MIRT597965	mmu-let-7b-5p	Mus musculus	Nup214	227720	Mus musculus	HITS-CLIP	Functional MTI (Weak)	21258322
MIRT601462	mmu-let-7b-5p	Mus musculus	Tnfrsf26	244237	Mus musculus	HITS-CLIP	Functional MTI (Weak)	21258322
MIRT605691	mmu-let-7b-5p	Mus musculus	Ifnar1	15975	Mus musculus	HITS-CLIP	Functional MTI (Weak)	21258322
MIRT003278	mmu-let-7c-5p	Mus musculus	Sall4	99377	Mus musculus	Luciferase reporter assay//Microarray//qRT-PCR//Western blot//Immunohistochemistry	Functional MTI	20054295
MIRT003920	mmu-let-7c-5p	Mus musculus	Myc	17869	Mus musculus	Luciferase reporter assay//Microarray//qRT-PCR;Other	Functional MTI	17438130
MIRT003920	mmu-let-7c-5p	Mus musculus	Myc	17869	Mus musculus	Microarray//qRT-PCR//Western blot	Functional MTI	20054295
MIRT004648	mmu-let-7c-5p	Mus musculus	Mycn	18109	Mus musculus	Luciferase reporter assay//Microarray//qRT-PCR//Western blot//Immunohistochemistry	Functional MTI	20054295
MIRT004649	mmu-let-7c-5p	Mus musculus	Lin28a	83557	Mus musculus	Microarray//qRT-PCR//Western blot	Functional MTI	20054295
MIRT438043	mmu-let-7c-5p	Mus musculus	EZH2	2146	Mus musculus	Luciferase reporter assay//qRT-PCR//Western blot	Functional MTI	24365598
MIRT578154	mmu-let-7c-5p	Mus musculus	Nf2	18016	Mus musculus	HITS-CLIP	Functional MTI (Weak)	25083871
MIRT578154	mmu-let-7c-5p	Mus musculus	Nf2	18016	Mus musculus	HITS-CLIP	Functional MTI (Weak)	23597149
MIRT578711	mmu-let-7c-5p	Mus musculus	Gnl3l	237107	Mus musculus	HITS-CLIP	Functional MTI (Weak)	25083871
MIRT578711	mmu-let-7c-5p	Mus musculus	Gnl3l	237107	Mus musculus	HITS-CLIP	Functional MTI (Weak)	21258322
MIRT579030	mmu-let-7c-5p	Mus musculus	Cts8	56094	Mus musculus	HITS-CLIP	Functional MTI (Weak)	25083871
MIRT579030	mmu-let-7c-5p	Mus musculus	Cts8	56094	Mus musculus	HITS-CLIP	Functional MTI (Weak)	21258322
MIRT579373	mmu-let-7c-5p	Mus musculus	Apc2	23805	Mus musculus	HITS-CLIP	Functional MTI (Weak)	25083871
MIRT579373	mmu-let-7c-5p	Mus musculus	Apc2	23805	Mus musculus	HITS-CLIP	Functional MTI (Weak)	23142080
MIRT579373	mmu-let-7c-5p	Mus musculus	Apc2	23805	Mus musculus	HITS-CLIP	Functional MTI (Weak)	21258322
MIRT582400	mmu-let-7c-5p	Mus musculus	Msi2	76626	Mus musculus	HITS-CLIP	Functional MTI (Weak)	25083871
MIRT583578	mmu-let-7c-5p	Mus musculus	Fbxl14	101358	Mus musculus	HITS-CLIP	Functional MTI (Weak)	25083871
MIRT586731	mmu-let-7c-5p	Mus musculus	Lins1	72635	Mus musculus	HITS-CLIP	Functional MTI (Weak)	25083871
MIRT592553	mmu-let-7c-5p	Mus musculus	Mup17	100039206	Mus musculus	HITS-CLIP	Functional MTI (Weak)	23597149
MIRT592599	mmu-let-7c-5p	Mus musculus	Mup11	100039028	Mus musculus	HITS-CLIP	Functional MTI (Weak)	23597149
MIRT592947	mmu-let-7c-5p	Mus musculus	Armc2	213402	Mus musculus	HITS-CLIP	Functional MTI (Weak)	23597149
MIRT592947	mmu-let-7c-5p	Mus musculus	Armc2	213402	Mus musculus	HITS-CLIP	Functional MTI (Weak)	21258322
MIRT594648	mmu-let-7c-5p	Mus musculus	Meis2	17536	Mus musculus	HITS-CLIP	Functional MTI (Weak)	23142080
MIRT596620	mmu-let-7c-5p	Mus musculus	Zfp444	72667	Mus musculus	HITS-CLIP	Functional MTI (Weak)	21258322
MIRT597961	mmu-let-7c-5p	Mus musculus	Nup214	227720	Mus musculus	HITS-CLIP	Functional MTI (Weak)	21258322
MIRT601171	mmu-let-7c-5p	Mus musculus	Atp2b2	11941	Mus musculus	HITS-CLIP	Functional MTI (Weak)	21258322
MIRT601466	mmu-let-7c-5p	Mus musculus	Tnfrsf26	244237	Mus musculus	HITS-CLIP	Functional MTI (Weak)	21258322
MIRT605695	mmu-let-7c-5p	Mus musculus	Ifnar1	15975	Mus musculus	HITS-CLIP	Functional MTI (Weak)	21258322
MIRT004841	mmu-let-7d-5p	Mus musculus	Bdnf	12064	Mus musculus	qRT-PCR//Western blot	Non-Functional MTI	19703567
MIRT004842	mmu-let-7d-5p	Mus musculus	Drd3	13490	Mus musculus	qRT-PCR//Western blot	Functional MTI	19703567
MIRT578156	mmu-let-7d-5p	Mus musculus	Nf2	18016	Mus musculus	HITS-CLIP	Functional MTI (Weak)	25083871
MIRT578156	mmu-let-7d-5p	Mus musculus	Nf2	18016	Mus musculus	HITS-CLIP	Functional MTI (Weak)	23597149
MIRT578707	mmu-let-7d-5p	Mus musculus	Gnl3l	237107	Mus musculus	HITS-CLIP	Functional MTI (Weak)	25083871
MIRT578707	mmu-let-7d-5p	Mus musculus	Gnl3l	237107	Mus musculus	HITS-CLIP	Functional MTI (Weak)	21258322
MIRT579028	mmu-let-7d-5p	Mus musculus	Cts8	56094	Mus musculus	HITS-CLIP	Functional MTI (Weak)	25083871
MIRT579028	mmu-let-7d-5p	Mus musculus	Cts8	56094	Mus musculus	HITS-CLIP	Functional MTI (Weak)	21258322
MIRT579376	mmu-let-7d-5p	Mus musculus	Apc2	23805	Mus musculus	HITS-CLIP	Functional MTI (Weak)	25083871
MIRT579376	mmu-let-7d-5p	Mus musculus	Apc2	23805	Mus musculus	HITS-CLIP	Functional MTI (Weak)	23142080
MIRT579376	mmu-let-7d-5p	Mus musculus	Apc2	23805	Mus musculus	HITS-CLIP	Functional MTI (Weak)	21258322
MIRT582395	mmu-let-7d-5p	Mus musculus	Msi2	76626	Mus musculus	HITS-CLIP	Functional MTI (Weak)	25083871
MIRT583579	mmu-let-7d-5p	Mus musculus	Fbxl14	101358	Mus musculus	HITS-CLIP	Functional MTI (Weak)	25083871
MIRT586733	mmu-let-7d-5p	Mus musculus	Lins1	72635	Mus musculus	HITS-CLIP	Functional MTI (Weak)	25083871
MIRT592555	mmu-let-7d-5p	Mus musculus	Mup17	100039206	Mus musculus	HITS-CLIP	Functional MTI (Weak)	23597149
MIRT592594	mmu-let-7d-5p	Mus musculus	Mup11	100039028	Mus musculus	HITS-CLIP	Functional MTI (Weak)	23597149
MIRT592948	mmu-let-7d-5p	Mus musculus	Armc2	213402	Mus musculus	HITS-CLIP	Functional MTI (Weak)	23597149
MIRT592948	mmu-let-7d-5p	Mus musculus	Armc2	213402	Mus musculus	HITS-CLIP	Functional MTI (Weak)	21258322
MIRT594645	mmu-let-7d-5p	Mus musculus	Meis2	17536	Mus musculus	HITS-CLIP	Functional MTI (Weak)	23142080
MIRT596616	mmu-let-7d-5p	Mus musculus	Zfp444	72667	Mus musculus	HITS-CLIP	Functional MTI (Weak)	21258322
MIRT597970	mmu-let-7d-5p	Mus musculus	Nup214	227720	Mus musculus	HITS-CLIP	Functional MTI (Weak)	21258322
MIRT601178	mmu-let-7d-5p	Mus musculus	Atp2b2	11941	Mus musculus	HITS-CLIP	Functional MTI (Weak)	21258322
MIRT601463	mmu-let-7d-5p	Mus musculus	Tnfrsf26	244237	Mus musculus	HITS-CLIP	Functional MTI (Weak)	21258322
MIRT605690	mmu-let-7d-5p	Mus musculus	Ifnar1	15975	Mus musculus	HITS-CLIP	Functional MTI (Weak)	21258322
MIRT001728	mmu-let-7e-5p	Mus musculus	Eif3j1	78655	Mus musculus	Reporter assay	Non-Functional MTI	15131085
MIRT003037	mmu-let-7e-5p	Mus musculus	Tlr4	21898	Mus musculus	Luciferase reporter assay//qRT-PCR	Functional MTI	19699171
MIRT004729	mmu-let-7e-5p	Mus musculus	Trim71	636931	Mus musculus	Flow//GFP reporter assay//Immunocytochemistry//Immunohistochemistry//Immunoprecipitaion//In situ hybridization//Northern blot//qRT-PCR//Western blot	Functional MTI	19898466
MIRT438444	mmu-let-7e-5p	Mus musculus	Il13	16163	Mus musculus	Flow	Functional MTI (Weak)	23079871
MIRT438445	mmu-let-7e-5p	Mus musculus	Il10	16153	Mus musculus	Flow//Luciferase reporter assay//Microarray//qRT-PCR	Functional MTI	23079871
MIRT578158	mmu-let-7e-5p	Mus musculus	Nf2	18016	Mus musculus	HITS-CLIP	Functional MTI (Weak)	25083871
MIRT578158	mmu-let-7e-5p	Mus musculus	Nf2	18016	Mus musculus	HITS-CLIP	Functional MTI (Weak)	23597149
MIRT578708	mmu-let-7e-5p	Mus musculus	Gnl3l	237107	Mus musculus	HITS-CLIP	Functional MTI (Weak)	25083871
MIRT578708	mmu-let-7e-5p	Mus musculus	Gnl3l	237107	Mus musculus	HITS-CLIP	Functional MTI (Weak)	21258322
MIRT579031	mmu-let-7e-5p	Mus musculus	Cts8	56094	Mus musculus	HITS-CLIP	Functional MTI (Weak)	25083871
MIRT579031	mmu-let-7e-5p	Mus musculus	Cts8	56094	Mus musculus	HITS-CLIP	Functional MTI (Weak)	21258322
MIRT579379	mmu-let-7e-5p	Mus musculus	Apc2	23805	Mus musculus	HITS-CLIP	Functional MTI (Weak)	25083871
MIRT579379	mmu-let-7e-5p	Mus musculus	Apc2	23805	Mus musculus	HITS-CLIP	Functional MTI (Weak)	23142080
MIRT579379	mmu-let-7e-5p	Mus musculus	Apc2	23805	Mus musculus	HITS-CLIP	Functional MTI (Weak)	21258322
MIRT582394	mmu-let-7e-5p	Mus musculus	Msi2	76626	Mus musculus	HITS-CLIP	Functional MTI (Weak)	25083871
MIRT583577	mmu-let-7e-5p	Mus musculus	Fbxl14	101358	Mus musculus	HITS-CLIP	Functional MTI (Weak)	25083871
MIRT586730	mmu-let-7e-5p	Mus musculus	Lins1	72635	Mus musculus	HITS-CLIP	Functional MTI (Weak)	25083871
MIRT592558	mmu-let-7e-5p	Mus musculus	Mup17	100039206	Mus musculus	HITS-CLIP	Functional MTI (Weak)	23597149
MIRT592601	mmu-let-7e-5p	Mus musculus	Mup11	100039028	Mus musculus	HITS-CLIP	Functional MTI (Weak)	23597149
MIRT592945	mmu-let-7e-5p	Mus musculus	Armc2	213402	Mus musculus	HITS-CLIP	Functional MTI (Weak)	23597149
MIRT592945	mmu-let-7e-5p	Mus musculus	Armc2	213402	Mus musculus	HITS-CLIP	Functional MTI (Weak)	21258322
MIRT594652	mmu-let-7e-5p	Mus musculus	Meis2	17536	Mus musculus	HITS-CLIP	Functional MTI (Weak)	23142080
MIRT596619	mmu-let-7e-5p	Mus musculus	Zfp444	72667	Mus musculus	HITS-CLIP	Functional MTI (Weak)	21258322
MIRT597962	mmu-let-7e-5p	Mus musculus	Nup214	227720	Mus musculus	HITS-CLIP	Functional MTI (Weak)	21258322
MIRT601172	mmu-let-7e-5p	Mus musculus	Atp2b2	11941	Mus musculus	HITS-CLIP	Functional MTI (Weak)	21258322
MIRT601464	mmu-let-7e-5p	Mus musculus	Tnfrsf26	244237	Mus musculus	HITS-CLIP	Functional MTI (Weak)	21258322
MIRT605696	mmu-let-7e-5p	Mus musculus	Ifnar1	15975	Mus musculus	HITS-CLIP	Functional MTI (Weak)	21258322
MIRT732011	mmu-let-7e-5p	Mus musculus	Col27a1	373864	Mus musculus	qRT-PCR//Western blot	Functional MTI	26272747
MIRT732893	mmu-let-7e-5p	Mus musculus	Col1a1	12842	Mus musculus	qRT-PCR//Western blot	Functional MTI	26272747
MIRT732894	mmu-let-7e-5p	Mus musculus	Col1a2	12843	Mus musculus	qRT-PCR//Western blot	Functional MTI	26272747
MIRT732895	mmu-let-7e-5p	Mus musculus	Col3a1	12825	Mus musculus	qRT-PCR//Western blot	Functional MTI	26272747
MIRT732896	mmu-let-7e-5p	Mus musculus	Col24a1	71355	Mus musculus	qRT-PCR//Western blot	Functional MTI	26272747
MIRT732897	mmu-let-7e-5p	Mus musculus	Itga1	109700	Mus musculus	qRT-PCR//Western blot	Functional MTI	26272747
MIRT732898	mmu-let-7e-5p	Mus musculus	Itga4	16401	Mus musculus	qRT-PCR//Western blot	Functional MTI	26272747
MIRT732899	mmu-let-7e-5p	Mus musculus	Scd1	20249	Mus musculus	qRT-PCR//Western blot	Functional MTI	26272747
MIRT732900	mmu-let-7e-5p	Mus musculus	Thbs1	21825	Mus musculus	qRT-PCR//Western blot	Functional MTI	26272747
MIRT578153	mmu-let-7f-5p	Mus musculus	Nf2	18016	Mus musculus	HITS-CLIP	Functional MTI (Weak)	25083871
MIRT578153	mmu-let-7f-5p	Mus musculus	Nf2	18016	Mus musculus	HITS-CLIP	Functional MTI (Weak)	23597149
MIRT578702	mmu-let-7f-5p	Mus musculus	Gnl3l	237107	Mus musculus	HITS-CLIP	Functional MTI (Weak)	25083871
MIRT578702	mmu-let-7f-5p	Mus musculus	Gnl3l	237107	Mus musculus	HITS-CLIP	Functional MTI (Weak)	21258322
MIRT579032	mmu-let-7f-5p	Mus musculus	Cts8	56094	Mus musculus	HITS-CLIP	Functional MTI (Weak)	25083871
MIRT579032	mmu-let-7f-5p	Mus musculus	Cts8	56094	Mus musculus	HITS-CLIP	Functional MTI (Weak)	21258322
MIRT579380	mmu-let-7f-5p	Mus musculus	Apc2	23805	Mus musculus	HITS-CLIP	Functional MTI (Weak)	25083871
MIRT579380	mmu-let-7f-5p	Mus musculus	Apc2	23805	Mus musculus	HITS-CLIP	Functional MTI (Weak)	23142080
MIRT579380	mmu-let-7f-5p	Mus musculus	Apc2	23805	Mus musculus	HITS-CLIP	Functional MTI (Weak)	21258322
MIRT582392	mmu-let-7f-5p	Mus musculus	Msi2	76626	Mus musculus	HITS-CLIP	Functional MTI (Weak)	25083871
MIRT583576	mmu-let-7f-5p	Mus musculus	Fbxl14	101358	Mus musculus	HITS-CLIP	Functional MTI (Weak)	25083871
MIRT586729	mmu-let-7f-5p	Mus musculus	Lins1	72635	Mus musculus	HITS-CLIP	Functional MTI (Weak)	25083871
MIRT592557	mmu-let-7f-5p	Mus musculus	Mup17	100039206	Mus musculus	HITS-CLIP	Functional MTI (Weak)	23597149
MIRT592598	mmu-let-7f-5p	Mus musculus	Mup11	100039028	Mus musculus	HITS-CLIP	Functional MTI (Weak)	23597149
MIRT592946	mmu-let-7f-5p	Mus musculus	Armc2	213402	Mus musculus	HITS-CLIP	Functional MTI (Weak)	23597149
MIRT592946	mmu-let-7f-5p	Mus musculus	Armc2	213402	Mus musculus	HITS-CLIP	Functional MTI (Weak)	21258322
MIRT594650	mmu-let-7f-5p	Mus musculus	Meis2	17536	Mus musculus	HITS-CLIP	Functional MTI (Weak)	23142080
MIRT596612	mmu-let-7f-5p	Mus musculus	Zfp444	72667	Mus musculus	HITS-CLIP	Functional MTI (Weak)	21258322
MIRT597963	mmu-let-7f-5p	Mus musculus	Nup214	227720	Mus musculus	HITS-CLIP	Functional MTI (Weak)	21258322
MIRT601173	mmu-let-7f-5p	Mus musculus	Atp2b2	11941	Mus musculus	HITS-CLIP	Functional MTI (Weak)	21258322
MIRT601465	mmu-let-7f-5p	Mus musculus	Tnfrsf26	244237	Mus musculus	HITS-CLIP	Functional MTI (Weak)	21258322
MIRT605692	mmu-let-7f-5p	Mus musculus	Ifnar1	15975	Mus musculus	HITS-CLIP	Functional MTI (Weak)	21258322
MIRT578159	mmu-let-7g-5p	Mus musculus	Nf2	18016	Mus musculus	HITS-CLIP	Functional MTI (Weak)	25083871
MIRT578159	mmu-let-7g-5p	Mus musculus	Nf2	18016	Mus musculus	HITS-CLIP	Functional MTI (Weak)	23597149
MIRT578703	mmu-let-7g-5p	Mus musculus	Gnl3l	237107	Mus musculus	HITS-CLIP	Functional MTI (Weak)	25083871
MIRT578703	mmu-let-7g-5p	Mus musculus	Gnl3l	237107	Mus musculus	HITS-CLIP	Functional MTI (Weak)	21258322
MIRT579027	mmu-let-7g-5p	Mus musculus	Cts8	56094	Mus musculus	HITS-CLIP	Functional MTI (Weak)	25083871
MIRT579027	mmu-let-7g-5p	Mus musculus	Cts8	56094	Mus musculus	HITS-CLIP	Functional MTI (Weak)	21258322
MIRT579372	mmu-let-7g-5p	Mus musculus	Apc2	23805	Mus musculus	HITS-CLIP	Functional MTI (Weak)	25083871
MIRT579372	mmu-let-7g-5p	Mus musculus	Apc2	23805	Mus musculus	HITS-CLIP	Functional MTI (Weak)	23142080
MIRT579372	mmu-let-7g-5p	Mus musculus	Apc2	23805	Mus musculus	HITS-CLIP	Functional MTI (Weak)	21258322
MIRT582398	mmu-let-7g-5p	Mus musculus	Msi2	76626	Mus musculus	HITS-CLIP	Functional MTI (Weak)	25083871
MIRT583581	mmu-let-7g-5p	Mus musculus	Fbxl14	101358	Mus musculus	HITS-CLIP	Functional MTI (Weak)	25083871
MIRT586725	mmu-let-7g-5p	Mus musculus	Lins1	72635	Mus musculus	HITS-CLIP	Functional MTI (Weak)	25083871
MIRT592552	mmu-let-7g-5p	Mus musculus	Mup17	100039206	Mus musculus	HITS-CLIP	Functional MTI (Weak)	23597149
MIRT592596	mmu-let-7g-5p	Mus musculus	Mup11	100039028	Mus musculus	HITS-CLIP	Functional MTI (Weak)	23597149
MIRT592940	mmu-let-7g-5p	Mus musculus	Armc2	213402	Mus musculus	HITS-CLIP	Functional MTI (Weak)	23597149
MIRT592940	mmu-let-7g-5p	Mus musculus	Armc2	213402	Mus musculus	HITS-CLIP	Functional MTI (Weak)	21258322
MIRT594643	mmu-let-7g-5p	Mus musculus	Meis2	17536	Mus musculus	HITS-CLIP	Functional MTI (Weak)	23142080
MIRT596614	mmu-let-7g-5p	Mus musculus	Zfp444	72667	Mus musculus	HITS-CLIP	Functional MTI (Weak)	21258322
MIRT597969	mmu-let-7g-5p	Mus musculus	Nup214	227720	Mus musculus	HITS-CLIP	Functional MTI (Weak)	21258322
MIRT601179	mmu-let-7g-5p	Mus musculus	Atp2b2	11941	Mus musculus	HITS-CLIP	Functional MTI (Weak)	21258322
MIRT601459	mmu-let-7g-5p	Mus musculus	Tnfrsf26	244237	Mus musculus	HITS-CLIP	Functional MTI (Weak)	21258322
MIRT605693	mmu-let-7g-5p	Mus musculus	Ifnar1	15975	Mus musculus	HITS-CLIP	Functional MTI (Weak)	21258322
MIRT578157	mmu-let-7i-5p	Mus musculus	Nf2	18016	Mus musculus	HITS-CLIP	Functional MTI (Weak)	25083871
MIRT578157	mmu-let-7i-5p	Mus musculus	Nf2	18016	Mus musculus	HITS-CLIP	Functional MTI (Weak)	23597149
MIRT578710	mmu-let-7i-5p	Mus musculus	Gnl3l	237107	Mus musculus	HITS-CLIP	Functional MTI (Weak)	25083871
MIRT578710	mmu-let-7i-5p	Mus musculus	Gnl3l	237107	Mus musculus	HITS-CLIP	Functional MTI (Weak)	21258322
MIRT579026	mmu-let-7i-5p	Mus musculus	Cts8	56094	Mus musculus	HITS-CLIP	Functional MTI (Weak)	25083871
MIRT579026	mmu-let-7i-5p	Mus musculus	Cts8	56094	Mus musculus	HITS-CLIP	Functional MTI (Weak)	21258322
MIRT579377	mmu-let-7i-5p	Mus musculus	Apc2	23805	Mus musculus	HITS-CLIP	Functional MTI (Weak)	25083871
MIRT579377	mmu-let-7i-5p	Mus musculus	Apc2	23805	Mus musculus	HITS-CLIP	Functional MTI (Weak)	23142080
MIRT579377	mmu-let-7i-5p	Mus musculus	Apc2	23805	Mus musculus	HITS-CLIP	Functional MTI (Weak)	21258322
MIRT582396	mmu-let-7i-5p	Mus musculus	Msi2	76626	Mus musculus	HITS-CLIP	Functional MTI (Weak)	25083871
MIRT583573	mmu-let-7i-5p	Mus musculus	Fbxl14	101358	Mus musculus	HITS-CLIP	Functional MTI (Weak)	25083871
MIRT586724	mmu-let-7i-5p	Mus musculus	Lins1	72635	Mus musculus	HITS-CLIP	Functional MTI (Weak)	25083871
MIRT592554	mmu-let-7i-5p	Mus musculus	Mup17	100039206	Mus musculus	HITS-CLIP	Functional MTI (Weak)	23597149
MIRT592595	mmu-let-7i-5p	Mus musculus	Mup11	100039028	Mus musculus	HITS-CLIP	Functional MTI (Weak)	23597149
MIRT592942	mmu-let-7i-5p	Mus musculus	Armc2	213402	Mus musculus	HITS-CLIP	Functional MTI (Weak)	23597149
MIRT592942	mmu-let-7i-5p	Mus musculus	Armc2	213402	Mus musculus	HITS-CLIP	Functional MTI (Weak)	21258322
MIRT594644	mmu-let-7i-5p	Mus musculus	Meis2	17536	Mus musculus	HITS-CLIP	Functional MTI (Weak)	23142080
MIRT596618	mmu-let-7i-5p	Mus musculus	Zfp444	72667	Mus musculus	HITS-CLIP	Functional MTI (Weak)	21258322
MIRT597966	mmu-let-7i-5p	Mus musculus	Nup214	227720	Mus musculus	HITS-CLIP	Functional MTI (Weak)	21258322
MIRT601177	mmu-let-7i-5p	Mus musculus	Atp2b2	11941	Mus musculus	HITS-CLIP	Functional MTI (Weak)	21258322
MIRT601460	mmu-let-7i-5p	Mus musculus	Tnfrsf26	244237	Mus musculus	HITS-CLIP	Functional MTI (Weak)	21258322
MIRT605689	mmu-let-7i-5p	Mus musculus	Ifnar1	15975	Mus musculus	HITS-CLIP	Functional MTI (Weak)	21258322
MIRT731503	mmu-let-7i-5p	Mus musculus	Il6	16193	Mus musculus	Immunohistochemistry//Luciferase reporter assay//Microarray//qRT-PCR	Functional MTI	26259595
MIRT731504	mmu-let-7i-5p	Mus musculus	Col1a2	12843	Mus musculus	Immunohistochemistry//Luciferase reporter assay//Microarray//qRT-PCR	Functional MTI	26259595
MIRT791179	mmu-miR-100-3p	Mus musculus	Srek1	218543	Mus musculus	HITS-CLIP	Functional MTI (Weak)	28735896
MIRT592690	mmu-miR-100-5p	Mus musculus	Grik3	14807	Mus musculus	HITS-CLIP	Functional MTI (Weak)	23597149
MIRT599334	mmu-miR-100-5p	Mus musculus	Comp	12845	Mus musculus	HITS-CLIP	Functional MTI (Weak)	21258322
MIRT603329	mmu-miR-100-5p	Mus musculus	Slc35d2	70484	Mus musculus	HITS-CLIP	Functional MTI (Weak)	21258322
MIRT605211	mmu-miR-100-5p	Mus musculus	Asxl2	75302	Mus musculus	HITS-CLIP	Functional MTI (Weak)	21258322
MIRT002352	mmu-miR-101a-3p	Mus musculus	Ptgs2	19225	Mus musculus	Reporter assay	Functional MTI	19281778
MIRT003778	mmu-miR-101a-3p	Mus musculus	Atxn1	20238	Mus musculus	Western blot	Functional MTI	18758459
MIRT004029	mmu-miR-101a-3p	Mus musculus	Icos	54167	Mus musculus	qRT-PCR	Functional MTI (Weak)	18172933
MIRT004916	mmu-miR-101a-3p	Mus musculus	COX2	17709	Mus musculus	Immunohistochemistry//Luciferase reporter assay//Western blot	Functional MTI	17848513
MIRT005877	mmu-miR-101a-3p	Mus musculus	Dusp1	19252	Mus musculus	Luciferase reporter assay//qRT-PCR//Western blot	Functional MTI	21068409
MIRT005921	mmu-miR-101a-3p	Mus musculus	Akt1	11651	Mus musculus	Luciferase reporter assay//qRT-PCR//Western blot	Functional MTI	20956939
MIRT577018	mmu-miR-101a-3p	Mus musculus	Map7d1	245877	Mus musculus	HITS-CLIP	Functional MTI (Weak)	26203562
MIRT581370	mmu-miR-101a-3p	Mus musculus	Rcor3	214742	Mus musculus	HITS-CLIP	Functional MTI (Weak)	25083871
MIRT582385	mmu-miR-101a-3p	Mus musculus	Msi2	76626	Mus musculus	HITS-CLIP	Functional MTI (Weak)	25083871
MIRT582526	mmu-miR-101a-3p	Mus musculus	Mapre1	13589	Mus musculus	HITS-CLIP	Functional MTI (Weak)	25083871
MIRT583127	mmu-miR-101a-3p	Mus musculus	Hdgfl3	29877	Mus musculus	HITS-CLIP	Functional MTI (Weak)	25083871
MIRT583159	mmu-miR-101a-3p	Mus musculus	Gse1	382034	Mus musculus	HITS-CLIP	Functional MTI (Weak)	25083871
MIRT584473	mmu-miR-101a-3p	Mus musculus	Car10	72605	Mus musculus	HITS-CLIP	Functional MTI (Weak)	25083871
MIRT584473	mmu-miR-101a-3p	Mus musculus	Car10	72605	Mus musculus	HITS-CLIP	Functional MTI (Weak)	23142080
MIRT584548	mmu-miR-101a-3p	Mus musculus	Bsn	12217	Mus musculus	HITS-CLIP	Functional MTI (Weak)	25083871
MIRT585281	mmu-miR-101a-3p	Mus musculus	Zfp329	67230	Mus musculus	HITS-CLIP	Functional MTI (Weak)	25083871
MIRT587645	mmu-miR-101a-3p	Mus musculus	Chml	12663	Mus musculus	HITS-CLIP	Functional MTI (Weak)	25083871
MIRT589852	mmu-miR-101a-3p	Mus musculus	Hif1a	15251	Mus musculus	HITS-CLIP	Functional MTI (Weak)	25083871
MIRT590391	mmu-miR-101a-3p	Mus musculus	Cdc42ep3	260409	Mus musculus	HITS-CLIP	Functional MTI (Weak)	25083871
MIRT590527	mmu-miR-101a-3p	Mus musculus	Bend4	666938	Mus musculus	HITS-CLIP	Functional MTI (Weak)	25083871
MIRT590850	mmu-miR-101a-3p	Mus musculus	Wars2	70560	Mus musculus	HITS-CLIP	Functional MTI (Weak)	23597149
MIRT592924	mmu-miR-101a-3p	Mus musculus	Dnajb4	67035	Mus musculus	HITS-CLIP	Functional MTI (Weak)	23597149
MIRT592924	mmu-miR-101a-3p	Mus musculus	Dnajb4	67035	Mus musculus	HITS-CLIP	Functional MTI (Weak)	21258322
MIRT593340	mmu-miR-101a-3p	Mus musculus	Cebpa	12606	Mus musculus	HITS-CLIP	Functional MTI (Weak)	23597149
MIRT595940	mmu-miR-101a-3p	Mus musculus	B3gnt5	108105	Mus musculus	HITS-CLIP	Functional MTI (Weak)	23142080
MIRT596186	mmu-miR-101a-3p	Mus musculus	Lrig2	269473	Mus musculus	HITS-CLIP	Functional MTI (Weak)	23142080
MIRT604465	mmu-miR-101a-3p	Mus musculus	4930539E08Rik	207819	Mus musculus	HITS-CLIP	Functional MTI (Weak)	21258322
MIRT606624	mmu-miR-101a-3p	Mus musculus	Ptp4a3	19245	Mus musculus	HITS-CLIP	Functional MTI (Weak)	21258322
MIRT734726	mmu-miR-101a-3p	Mus musculus	Ackr3	12778	Mus musculus	Luciferase reporter assay//qRT-PCR//Western blot	Functional MTI	26360780
MIRT735121	mmu-miR-101a-3p	Mus musculus	Neurod1	18012	Mus musculus	Luciferase reporter assay//qRT-PCR//Western blot	Functional MTI	26367486
MIRT003924	mmu-miR-101b-3p	Mus musculus	Stc1	20855	Mus musculus	Luciferase reporter assay//qRT-PCR//Western blot	Functional MTI	19169275
MIRT004003	mmu-miR-101b-3p	Mus musculus	Atxn1	20238	Mus musculus	Luciferase reporter assay//qRT-PCR//Western blot	Functional MTI	19169275
MIRT577019	mmu-miR-101b-3p	Mus musculus	Map7d1	245877	Mus musculus	HITS-CLIP	Functional MTI (Weak)	26203562
MIRT581368	mmu-miR-101b-3p	Mus musculus	Rcor3	214742	Mus musculus	HITS-CLIP	Functional MTI (Weak)	25083871
MIRT582384	mmu-miR-101b-3p	Mus musculus	Msi2	76626	Mus musculus	HITS-CLIP	Functional MTI (Weak)	25083871
MIRT582528	mmu-miR-101b-3p	Mus musculus	Mapre1	13589	Mus musculus	HITS-CLIP	Functional MTI (Weak)	25083871
MIRT583128	mmu-miR-101b-3p	Mus musculus	Hdgfl3	29877	Mus musculus	HITS-CLIP	Functional MTI (Weak)	25083871
MIRT583158	mmu-miR-101b-3p	Mus musculus	Gse1	382034	Mus musculus	HITS-CLIP	Functional MTI (Weak)	25083871
MIRT584474	mmu-miR-101b-3p	Mus musculus	Car10	72605	Mus musculus	HITS-CLIP	Functional MTI (Weak)	25083871
MIRT584474	mmu-miR-101b-3p	Mus musculus	Car10	72605	Mus musculus	HITS-CLIP	Functional MTI (Weak)	23142080
MIRT584549	mmu-miR-101b-3p	Mus musculus	Bsn	12217	Mus musculus	HITS-CLIP	Functional MTI (Weak)	25083871
MIRT585280	mmu-miR-101b-3p	Mus musculus	Zfp329	67230	Mus musculus	HITS-CLIP	Functional MTI (Weak)	25083871
MIRT587644	mmu-miR-101b-3p	Mus musculus	Chml	12663	Mus musculus	HITS-CLIP	Functional MTI (Weak)	25083871
MIRT589854	mmu-miR-101b-3p	Mus musculus	Hif1a	15251	Mus musculus	HITS-CLIP	Functional MTI (Weak)	25083871
MIRT590392	mmu-miR-101b-3p	Mus musculus	Cdc42ep3	260409	Mus musculus	HITS-CLIP	Functional MTI (Weak)	25083871
MIRT590526	mmu-miR-101b-3p	Mus musculus	Bend4	666938	Mus musculus	HITS-CLIP	Functional MTI (Weak)	25083871
MIRT590849	mmu-miR-101b-3p	Mus musculus	Wars2	70560	Mus musculus	HITS-CLIP	Functional MTI (Weak)	23597149
MIRT592923	mmu-miR-101b-3p	Mus musculus	Dnajb4	67035	Mus musculus	HITS-CLIP	Functional MTI (Weak)	23597149
MIRT592923	mmu-miR-101b-3p	Mus musculus	Dnajb4	67035	Mus musculus	HITS-CLIP	Functional MTI (Weak)	21258322
MIRT593339	mmu-miR-101b-3p	Mus musculus	Cebpa	12606	Mus musculus	HITS-CLIP	Functional MTI (Weak)	23597149
MIRT595939	mmu-miR-101b-3p	Mus musculus	B3gnt5	108105	Mus musculus	HITS-CLIP	Functional MTI (Weak)	23142080
MIRT596185	mmu-miR-101b-3p	Mus musculus	Lrig2	269473	Mus musculus	HITS-CLIP	Functional MTI (Weak)	23142080
MIRT604464	mmu-miR-101b-3p	Mus musculus	4930539E08Rik	207819	Mus musculus	HITS-CLIP	Functional MTI (Weak)	21258322
MIRT606623	mmu-miR-101b-3p	Mus musculus	Ptp4a3	19245	Mus musculus	HITS-CLIP	Functional MTI (Weak)	21258322
MIRT731958	mmu-miR-101b-3p	Mus musculus	Prkaa1	105787	Mus musculus	Luciferase reporter assay//qRT-PCR//Western blot	Functional MTI	28202389
MIRT732337	mmu-miR-101b-3p	Mus musculus	COX2	4513	Mus musculus	Luciferase reporter assay//qRT-PCR//Western blot	Functional MTI	26371058
MIRT577207	mmu-miR-101c	Mus musculus	Fam78b	226610	Mus musculus	HITS-CLIP	Functional MTI (Weak)	26203562
MIRT577207	mmu-miR-101c	Mus musculus	Fam78b	226610	Mus musculus	HITS-CLIP	Functional MTI (Weak)	25083871
MIRT577207	mmu-miR-101c	Mus musculus	Fam78b	226610	Mus musculus	HITS-CLIP	Functional MTI (Weak)	23597149
MIRT577207	mmu-miR-101c	Mus musculus	Fam78b	226610	Mus musculus	HITS-CLIP	Functional MTI (Weak)	21258322
MIRT577207	mmu-miR-101c	Mus musculus	Fam78b	226610	Mus musculus	HITS-CLIP	Functional MTI (Weak)	19536157
MIRT587646	mmu-miR-101c	Mus musculus	Chml	12663	Mus musculus	HITS-CLIP	Functional MTI (Weak)	25083871
MIRT591473	mmu-miR-101c	Mus musculus	Atp5g3	228033	Mus musculus	HITS-CLIP	Functional MTI (Weak)	23597149
MIRT593168	mmu-miR-101c	Mus musculus	Dnajb4	67035	Mus musculus	HITS-CLIP	Functional MTI (Weak)	23597149
MIRT593168	mmu-miR-101c	Mus musculus	Dnajb4	67035	Mus musculus	HITS-CLIP	Functional MTI (Weak)	21258322
MIRT593200	mmu-miR-101c	Mus musculus	1700028K03Rik	76421	Mus musculus	HITS-CLIP	Functional MTI (Weak)	23597149
MIRT593200	mmu-miR-101c	Mus musculus	1700028K03Rik	76421	Mus musculus	HITS-CLIP	Functional MTI (Weak)	21258322
MIRT595946	mmu-miR-101c	Mus musculus	Nelfa	24116	Mus musculus	HITS-CLIP	Functional MTI (Weak)	23142080
MIRT598853	mmu-miR-101c	Mus musculus	Gm11545	217122	Mus musculus	HITS-CLIP	Functional MTI (Weak)	21258322
MIRT599060	mmu-miR-101c	Mus musculus	Epb42	13828	Mus musculus	HITS-CLIP	Functional MTI (Weak)	21258322
MIRT602397	mmu-miR-101c	Mus musculus	Fam118a	73225	Mus musculus	HITS-CLIP	Functional MTI (Weak)	21258322
MIRT604595	mmu-miR-101c	Mus musculus	Tmem44	224090	Mus musculus	HITS-CLIP	Functional MTI (Weak)	21258322
MIRT604601	mmu-miR-101c	Mus musculus	Thap2	66816	Mus musculus	HITS-CLIP	Functional MTI (Weak)	21258322
MIRT606333	mmu-miR-101c	Mus musculus	Mcm5	17218	Mus musculus	HITS-CLIP	Functional MTI (Weak)	21258322
MIRT001722	mmu-miR-103-3p	Mus musculus	Gpd1	14555	Mus musculus	Reporter assay	Non-Functional MTI	15131085
MIRT006932	mmu-miR-103-3p	Mus musculus	Nf1	18015	Mus musculus	Luciferase reporter assay	Functional MTI	23056445
MIRT438455	mmu-miR-103-3p	Mus musculus	Pik3r1	18708	Mus musculus	qRT-PCR	Functional MTI (Weak)	25100599
MIRT578447	mmu-miR-103-3p	Mus musculus	Irgq	210146	Mus musculus	HITS-CLIP	Functional MTI (Weak)	25083871
MIRT578447	mmu-miR-103-3p	Mus musculus	Irgq	210146	Mus musculus	HITS-CLIP	Functional MTI (Weak)	23597149
MIRT578447	mmu-miR-103-3p	Mus musculus	Irgq	210146	Mus musculus	HITS-CLIP	Functional MTI (Weak)	23142080
MIRT578447	mmu-miR-103-3p	Mus musculus	Irgq	210146	Mus musculus	HITS-CLIP	Functional MTI (Weak)	19536157
MIRT578969	mmu-miR-103-3p	Mus musculus	Dhdh	71755	Mus musculus	HITS-CLIP	Functional MTI (Weak)	25083871
MIRT578969	mmu-miR-103-3p	Mus musculus	Dhdh	71755	Mus musculus	HITS-CLIP	Functional MTI (Weak)	21258322
MIRT580448	mmu-miR-103-3p	Mus musculus	Tln2	70549	Mus musculus	HITS-CLIP	Functional MTI (Weak)	25083871
MIRT582495	mmu-miR-103-3p	Mus musculus	Mbtps2	270669	Mus musculus	HITS-CLIP	Functional MTI (Weak)	25083871
MIRT587586	mmu-miR-103-3p	Mus musculus	Cox15	226139	Mus musculus	HITS-CLIP	Functional MTI (Weak)	25083871
MIRT589522	mmu-miR-103-3p	Mus musculus	Mtf1	17764	Mus musculus	HITS-CLIP	Functional MTI (Weak)	25083871
MIRT591290	mmu-miR-103-3p	Mus musculus	Klc1	16593	Mus musculus	HITS-CLIP	Functional MTI (Weak)	23597149
MIRT591290	mmu-miR-103-3p	Mus musculus	Klc1	16593	Mus musculus	HITS-CLIP	Functional MTI (Weak)	21258322
MIRT591932	mmu-miR-103-3p	Mus musculus	Ddx19b	234733	Mus musculus	HITS-CLIP	Functional MTI (Weak)	23597149
MIRT592359	mmu-miR-103-3p	Mus musculus	Angel1	68737	Mus musculus	HITS-CLIP	Functional MTI (Weak)	23597149
MIRT593661	mmu-miR-103-3p	Mus musculus	Spen	56381	Mus musculus	HITS-CLIP	Functional MTI (Weak)	23142080
MIRT605277	mmu-miR-103-3p	Mus musculus	Lyrm9	66274	Mus musculus	HITS-CLIP	Functional MTI (Weak)	21258322
MIRT606276	mmu-miR-103-3p	Mus musculus	Oxsm	71147	Mus musculus	HITS-CLIP	Functional MTI (Weak)	21258322
MIRT579154	mmu-miR-105	Mus musculus	Ceacam18	72431	Mus musculus	HITS-CLIP	Functional MTI (Weak)	25083871
MIRT579422	mmu-miR-105	Mus musculus	Agtrap	11610	Mus musculus	HITS-CLIP	Functional MTI (Weak)	25083871
MIRT579422	mmu-miR-105	Mus musculus	Agtrap	11610	Mus musculus	HITS-CLIP	Functional MTI (Weak)	23142080
MIRT579422	mmu-miR-105	Mus musculus	Agtrap	11610	Mus musculus	HITS-CLIP	Functional MTI (Weak)	21258322
MIRT579536	mmu-miR-105	Mus musculus	Coa5	76178	Mus musculus	HITS-CLIP	Functional MTI (Weak)	25083871
MIRT579536	mmu-miR-105	Mus musculus	Coa5	76178	Mus musculus	HITS-CLIP	Functional MTI (Weak)	23597149
MIRT579536	mmu-miR-105	Mus musculus	Coa5	76178	Mus musculus	HITS-CLIP	Functional MTI (Weak)	23142080
MIRT579536	mmu-miR-105	Mus musculus	Coa5	76178	Mus musculus	HITS-CLIP	Functional MTI (Weak)	21258322
MIRT582191	mmu-miR-105	Mus musculus	Nhlrc2	66866	Mus musculus	HITS-CLIP	Functional MTI (Weak)	25083871
MIRT582205	mmu-miR-105	Mus musculus	Nfatc3	18021	Mus musculus	HITS-CLIP	Functional MTI (Weak)	25083871
MIRT583832	mmu-miR-105	Mus musculus	Eif1ad	69860	Mus musculus	HITS-CLIP	Functional MTI (Weak)	25083871
MIRT584699	mmu-miR-105	Mus musculus	Auts2	319974	Mus musculus	HITS-CLIP	Functional MTI (Weak)	25083871
MIRT584699	mmu-miR-105	Mus musculus	Auts2	319974	Mus musculus	HITS-CLIP	Functional MTI (Weak)	21258322
MIRT588353	mmu-miR-105	Mus musculus	Zfp568	243905	Mus musculus	HITS-CLIP	Functional MTI (Weak)	25083871
MIRT589091	mmu-miR-105	Mus musculus	Rasal2	226525	Mus musculus	HITS-CLIP	Functional MTI (Weak)	25083871
MIRT589184	mmu-miR-105	Mus musculus	Ptprg	19270	Mus musculus	HITS-CLIP	Functional MTI (Weak)	25083871
MIRT589597	mmu-miR-105	Mus musculus	Luc7l2	192196	Mus musculus	HITS-CLIP	Functional MTI (Weak)	25083871
MIRT589597	mmu-miR-105	Mus musculus	Luc7l2	192196	Mus musculus	HITS-CLIP	Functional MTI (Weak)	23597149
MIRT589597	mmu-miR-105	Mus musculus	Luc7l2	192196	Mus musculus	HITS-CLIP	Functional MTI (Weak)	23142080
MIRT589597	mmu-miR-105	Mus musculus	Luc7l2	192196	Mus musculus	HITS-CLIP	Functional MTI (Weak)	21258322
MIRT593096	mmu-miR-105	Mus musculus	Serpinf2	18816	Mus musculus	HITS-CLIP	Functional MTI (Weak)	23597149
MIRT595379	mmu-miR-105	Mus musculus	Edn1	13614	Mus musculus	HITS-CLIP	Functional MTI (Weak)	23142080
MIRT596519	mmu-miR-105	Mus musculus	Zfp882	382019	Mus musculus	HITS-CLIP	Functional MTI (Weak)	21258322
MIRT596541	mmu-miR-105	Mus musculus	Zfp866	330788	Mus musculus	HITS-CLIP	Functional MTI (Weak)	21258322
MIRT596763	mmu-miR-105	Mus musculus	Usp45	77593	Mus musculus	HITS-CLIP	Functional MTI (Weak)	21258322
MIRT596923	mmu-miR-105	Mus musculus	Tprkb	69786	Mus musculus	HITS-CLIP	Functional MTI (Weak)	21258322
MIRT597145	mmu-miR-105	Mus musculus	Stxbp4	20913	Mus musculus	HITS-CLIP	Functional MTI (Weak)	21258322
MIRT597688	mmu-miR-105	Mus musculus	Ppp2r3d	19054	Mus musculus	HITS-CLIP	Functional MTI (Weak)	21258322
MIRT597831	mmu-miR-105	Mus musculus	Pik3c2a	18704	Mus musculus	HITS-CLIP	Functional MTI (Weak)	21258322
MIRT598000	mmu-miR-105	Mus musculus	Npy1r	18166	Mus musculus	HITS-CLIP	Functional MTI (Weak)	21258322
MIRT598024	mmu-miR-105	Mus musculus	Nol10	217431	Mus musculus	HITS-CLIP	Functional MTI (Weak)	21258322
MIRT598148	mmu-miR-105	Mus musculus	Mtif2	76784	Mus musculus	HITS-CLIP	Functional MTI (Weak)	21258322
MIRT598229	mmu-miR-105	Mus musculus	Mob4	19070	Mus musculus	HITS-CLIP	Functional MTI (Weak)	21258322
MIRT598301	mmu-miR-105	Mus musculus	Mc1r	17199	Mus musculus	HITS-CLIP	Functional MTI (Weak)	21258322
MIRT598338	mmu-miR-105	Mus musculus	Mau2	74549	Mus musculus	HITS-CLIP	Functional MTI (Weak)	21258322
MIRT598384	mmu-miR-105	Mus musculus	Magt1	67075	Mus musculus	HITS-CLIP	Functional MTI (Weak)	21258322
MIRT598431	mmu-miR-105	Mus musculus	Lpl	16956	Mus musculus	HITS-CLIP	Functional MTI (Weak)	21258322
MIRT598618	mmu-miR-105	Mus musculus	Ifngr2	15980	Mus musculus	HITS-CLIP	Functional MTI (Weak)	21258322
MIRT598656	mmu-miR-105	Mus musculus	Hpgds	54486	Mus musculus	HITS-CLIP	Functional MTI (Weak)	21258322
MIRT598869	mmu-miR-105	Mus musculus	Glyctk	235582	Mus musculus	HITS-CLIP	Functional MTI (Weak)	21258322
MIRT598880	mmu-miR-105	Mus musculus	Glrx2	69367	Mus musculus	HITS-CLIP	Functional MTI (Weak)	21258322
MIRT599156	mmu-miR-105	Mus musculus	Diaph2	54004	Mus musculus	HITS-CLIP	Functional MTI (Weak)	21258322
MIRT599249	mmu-miR-105	Mus musculus	Tmem245	242474	Mus musculus	HITS-CLIP	Functional MTI (Weak)	21258322
MIRT599409	mmu-miR-105	Mus musculus	Chek2	50883	Mus musculus	HITS-CLIP	Functional MTI (Weak)	21258322
MIRT599537	mmu-miR-105	Mus musculus	Car5b	56078	Mus musculus	HITS-CLIP	Functional MTI (Weak)	21258322
MIRT599669	mmu-miR-105	Mus musculus	AY074887	246735	Mus musculus	HITS-CLIP	Functional MTI (Weak)	21258322
MIRT599741	mmu-miR-105	Mus musculus	Anapc16	52717	Mus musculus	HITS-CLIP	Functional MTI (Weak)	21258322
MIRT599844	mmu-miR-105	Mus musculus	Adarb1	110532	Mus musculus	HITS-CLIP	Functional MTI (Weak)	21258322
MIRT599895	mmu-miR-105	Mus musculus	Acat1	110446	Mus musculus	HITS-CLIP	Functional MTI (Weak)	21258322
MIRT599914	mmu-miR-105	Mus musculus	A830018L16Rik	320492	Mus musculus	HITS-CLIP	Functional MTI (Weak)	21258322
MIRT600223	mmu-miR-105	Mus musculus	Trim56	384309	Mus musculus	HITS-CLIP	Functional MTI (Weak)	21258322
MIRT600265	mmu-miR-105	Mus musculus	Tns4	217169	Mus musculus	HITS-CLIP	Functional MTI (Weak)	21258322
MIRT600430	mmu-miR-105	Mus musculus	Samd8	67630	Mus musculus	HITS-CLIP	Functional MTI (Weak)	21258322
MIRT600862	mmu-miR-105	Mus musculus	Gad2	14417	Mus musculus	HITS-CLIP	Functional MTI (Weak)	21258322
MIRT600873	mmu-miR-105	Mus musculus	Gabpb2	213054	Mus musculus	HITS-CLIP	Functional MTI (Weak)	21258322
MIRT600950	mmu-miR-105	Mus musculus	Elf1	13709	Mus musculus	HITS-CLIP	Functional MTI (Weak)	21258322
MIRT601031	mmu-miR-105	Mus musculus	Cntn2	21367	Mus musculus	HITS-CLIP	Functional MTI (Weak)	21258322
MIRT601246	mmu-miR-105	Mus musculus	Abl2	11352	Mus musculus	HITS-CLIP	Functional MTI (Weak)	21258322
MIRT601366	mmu-miR-105	Mus musculus	Ybey	216119	Mus musculus	HITS-CLIP	Functional MTI (Weak)	21258322
MIRT601491	mmu-miR-105	Mus musculus	Tmlhe	192289	Mus musculus	HITS-CLIP	Functional MTI (Weak)	21258322
MIRT601933	mmu-miR-105	Mus musculus	Ogdh	18293	Mus musculus	HITS-CLIP	Functional MTI (Weak)	21258322
MIRT601969	mmu-miR-105	Mus musculus	Nav1	215690	Mus musculus	HITS-CLIP	Functional MTI (Weak)	21258322
MIRT602007	mmu-miR-105	Mus musculus	Mpp7	75739	Mus musculus	HITS-CLIP	Functional MTI (Weak)	21258322
MIRT602087	mmu-miR-105	Mus musculus	Lrp2bp	67620	Mus musculus	HITS-CLIP	Functional MTI (Weak)	21258322
MIRT602182	mmu-miR-105	Mus musculus	Hyal1	15586	Mus musculus	HITS-CLIP	Functional MTI (Weak)	21258322
MIRT602209	mmu-miR-105	Mus musculus	Hecw1	94253	Mus musculus	HITS-CLIP	Functional MTI (Weak)	21258322
MIRT602226	mmu-miR-105	Mus musculus	H2-T3	15043	Mus musculus	HITS-CLIP	Functional MTI (Weak)	21258322
MIRT602239	mmu-miR-105	Mus musculus	Grm1	14816	Mus musculus	HITS-CLIP	Functional MTI (Weak)	21258322
MIRT602362	mmu-miR-105	Mus musculus	Fbxl3	50789	Mus musculus	HITS-CLIP	Functional MTI (Weak)	21258322
MIRT602421	mmu-miR-105	Mus musculus	Ercc4	50505	Mus musculus	HITS-CLIP	Functional MTI (Weak)	21258322
MIRT602487	mmu-miR-105	Mus musculus	Dkc1	245474	Mus musculus	HITS-CLIP	Functional MTI (Weak)	21258322
MIRT602590	mmu-miR-105	Mus musculus	Chrnb4	108015	Mus musculus	HITS-CLIP	Functional MTI (Weak)	21258322
MIRT602680	mmu-miR-105	Mus musculus	Camk4	12326	Mus musculus	HITS-CLIP	Functional MTI (Weak)	21258322
MIRT602757	mmu-miR-105	Mus musculus	Asxl2	75302	Mus musculus	HITS-CLIP	Functional MTI (Weak)	21258322
MIRT603029	mmu-miR-105	Mus musculus	Chic1	12212	Mus musculus	HITS-CLIP	Functional MTI (Weak)	21258322
MIRT603523	mmu-miR-105	Mus musculus	Pwwp2a	70802	Mus musculus	HITS-CLIP	Functional MTI (Weak)	21258322
MIRT603811	mmu-miR-105	Mus musculus	Kif5b	16573	Mus musculus	HITS-CLIP	Functional MTI (Weak)	21258322
MIRT604179	mmu-miR-105	Mus musculus	Cxcl11	56066	Mus musculus	HITS-CLIP	Functional MTI (Weak)	21258322
MIRT604872	mmu-miR-105	Mus musculus	Map3k12	26404	Mus musculus	HITS-CLIP	Functional MTI (Weak)	21258322
MIRT605157	mmu-miR-105	Mus musculus	Zfp607b	112415	Mus musculus	HITS-CLIP	Functional MTI (Weak)	21258322
MIRT605479	mmu-miR-105	Mus musculus	Slc6a2	20538	Mus musculus	HITS-CLIP	Functional MTI (Weak)	21258322
MIRT605611	mmu-miR-105	Mus musculus	Mpv17	17527	Mus musculus	HITS-CLIP	Functional MTI (Weak)	21258322
MIRT605785	mmu-miR-105	Mus musculus	Ddx11	320209	Mus musculus	HITS-CLIP	Functional MTI (Weak)	21258322
MIRT605805	mmu-miR-105	Mus musculus	Emc8	18117	Mus musculus	HITS-CLIP	Functional MTI (Weak)	21258322
MIRT605840	mmu-miR-105	Mus musculus	Cd300a	217303	Mus musculus	HITS-CLIP	Functional MTI (Weak)	21258322
MIRT606654	mmu-miR-105	Mus musculus	Mmab	77697	Mus musculus	HITS-CLIP	Functional MTI (Weak)	21258322
MIRT001080	mmu-miR-106a-5p	Mus musculus	Stat3	20848	Mus musculus	qRT-PCR//Luciferase reporter assay//Western blot	Functional MTI	19073166
MIRT002973	mmu-miR-106a-5p	Mus musculus	Hipk3	15259	Mus musculus	Luciferase reporter assay//Reporter assay	Functional MTI	17575136
MIRT002976	mmu-miR-106a-5p	Mus musculus	Mylip	218203	Mus musculus	Luciferase reporter assay//Reporter assay;Other	Functional MTI	17575136
MIRT003750	mmu-miR-106a-5p	Mus musculus	Arid4b	94246	Mus musculus	Luciferase reporter assay//Western blot//Reporter assay	Functional MTI	17575136
MIRT006739	mmu-miR-106a-5p	Mus musculus	Sqstm1	18412	Mus musculus	FACS//Luciferase reporter assay//qRT-PCR//Western blot	Functional MTI	21628417
MIRT438768	mmu-miR-106a-5p	Mus musculus	Hif1a	15251	Mus musculus	Microarray//qRT-PCR//Western blot	Functional MTI	24792245
MIRT438769	mmu-miR-106a-5p	Mus musculus	Vegfa	22339	Mus musculus	Microarray//qRT-PCR//Western blot	Functional MTI	24792245
MIRT579567	mmu-miR-106a-5p	Mus musculus	Fam227a	75729	Mus musculus	HITS-CLIP	Functional MTI (Weak)	25083871
MIRT579567	mmu-miR-106a-5p	Mus musculus	Fam227a	75729	Mus musculus	HITS-CLIP	Functional MTI (Weak)	21258322
MIRT579902	mmu-miR-106a-5p	Mus musculus	Zbtb41	226470	Mus musculus	HITS-CLIP	Functional MTI (Weak)	25083871
MIRT581956	mmu-miR-106a-5p	Mus musculus	Pdp2	382051	Mus musculus	HITS-CLIP	Functional MTI (Weak)	25083871
MIRT582229	mmu-miR-106a-5p	Mus musculus	Neurl1b	240055	Mus musculus	HITS-CLIP	Functional MTI (Weak)	25083871
MIRT582240	mmu-miR-106a-5p	Mus musculus	Nedd4l	83814	Mus musculus	HITS-CLIP	Functional MTI (Weak)	25083871
MIRT582789	mmu-miR-106a-5p	Mus musculus	Kdm2a	225876	Mus musculus	HITS-CLIP	Functional MTI (Weak)	25083871
MIRT584411	mmu-miR-106a-5p	Mus musculus	Cd28	12487	Mus musculus	HITS-CLIP	Functional MTI (Weak)	25083871
MIRT584411	mmu-miR-106a-5p	Mus musculus	Cd28	12487	Mus musculus	HITS-CLIP	Functional MTI (Weak)	23142080
MIRT585758	mmu-miR-106a-5p	Mus musculus	St8sia3	20451	Mus musculus	HITS-CLIP	Functional MTI (Weak)	25083871
MIRT589799	mmu-miR-106a-5p	Mus musculus	Id1	15901	Mus musculus	HITS-CLIP	Functional MTI (Weak)	25083871
MIRT593369	mmu-miR-106a-5p	Mus musculus	Pcdh10	18526	Mus musculus	HITS-CLIP	Functional MTI (Weak)	23597149
MIRT593562	mmu-miR-106a-5p	Mus musculus	Ppp1r3b	244416	Mus musculus	HITS-CLIP	Functional MTI (Weak)	23597149
MIRT594601	mmu-miR-106a-5p	Mus musculus	Ptp4a2	19244	Mus musculus	HITS-CLIP	Functional MTI (Weak)	23142080
MIRT594631	mmu-miR-106a-5p	Mus musculus	Morf4l1	21761	Mus musculus	HITS-CLIP	Functional MTI (Weak)	23142080
MIRT595099	mmu-miR-106a-5p	Mus musculus	Timp2	21858	Mus musculus	HITS-CLIP	Functional MTI (Weak)	23142080
MIRT595286	mmu-miR-106a-5p	Mus musculus	Mef2c	17260	Mus musculus	HITS-CLIP	Functional MTI (Weak)	23142080
MIRT595292	mmu-miR-106a-5p	Mus musculus	Mctp2	244049	Mus musculus	HITS-CLIP	Functional MTI (Weak)	23142080
MIRT595354	mmu-miR-106a-5p	Mus musculus	Fgfr1op2	67529	Mus musculus	HITS-CLIP	Functional MTI (Weak)	23142080
MIRT595985	mmu-miR-106a-5p	Mus musculus	Larp1	73158	Mus musculus	HITS-CLIP	Functional MTI (Weak)	23142080
MIRT596210	mmu-miR-106a-5p	Mus musculus	Ago4	76850	Mus musculus	HITS-CLIP	Functional MTI (Weak)	23142080
MIRT596793	mmu-miR-106a-5p	Mus musculus	Ubxn2a	217379	Mus musculus	HITS-CLIP	Functional MTI (Weak)	21258322
MIRT603879	mmu-miR-106a-5p	Mus musculus	Il10rb	16155	Mus musculus	HITS-CLIP	Functional MTI (Weak)	21258322
MIRT732450	mmu-miR-106a-5p	Mus musculus	Bmpr2	12168	Mus musculus	qRT-PCR//Luciferase reporter assay//Western blot	Functional MTI	25209090
MIRT732505	mmu-miR-106a-5p	Mus musculus	Irak4	266632	Mus musculus	Microarray//Immunoblot	Functional MTI (Weak)	25521277
MIRT732770	mmu-miR-106a-5p	Mus musculus	App	11820	Mus musculus	ELISA//Immunohistochemistry//qRT-PCR//Western blot	Functional MTI	26345540
MIRT003384	mmu-miR-106b-5p	Mus musculus	Mapk14	26416	Mus musculus	immunoblot//immunocytochemistry//Luciferase reporter assay//qRT-PCR//Reporter assay;Western blot;qRT-PCR;Other	Functional MTI	19559694
MIRT003385	mmu-miR-106b-5p	Mus musculus	Stat3	20848	Mus musculus	immunoblot//immunocytochemistry//Luciferase reporter assay//qRT-PCR//Reporter assay;Western blot;qRT-PCR;Other	Functional MTI	19559694
MIRT003385	mmu-miR-106b-5p	Mus musculus	Stat3	20848	Mus musculus	qRT-PCR//Western blot	Functional MTI	24598351
MIRT006701	mmu-miR-106b-5p	Mus musculus	Bcl2l11	12125	Mus musculus	Immunofluorescence//Immunohistochemistry//In situ hybridization//Luciferase reporter assay//Western blot	Functional MTI	21546576
MIRT012615	mmu-miR-106b-5p	Mus musculus	Bmp4	12159	Mus musculus	qRT-PCR	Functional MTI (Weak)	19559694
MIRT054290	mmu-miR-106b-5p	Mus musculus	ULK1	8408	Mus musculus	Luciferase reporter assay//qRT-PCR//Western blot	Functional MTI	22781751
MIRT579572	mmu-miR-106b-5p	Mus musculus	Fam227a	75729	Mus musculus	HITS-CLIP	Functional MTI (Weak)	25083871
MIRT579572	mmu-miR-106b-5p	Mus musculus	Fam227a	75729	Mus musculus	HITS-CLIP	Functional MTI (Weak)	21258322
MIRT579901	mmu-miR-106b-5p	Mus musculus	Zbtb41	226470	Mus musculus	HITS-CLIP	Functional MTI (Weak)	25083871
MIRT581954	mmu-miR-106b-5p	Mus musculus	Pdp2	382051	Mus musculus	HITS-CLIP	Functional MTI (Weak)	25083871
MIRT582230	mmu-miR-106b-5p	Mus musculus	Neurl1b	240055	Mus musculus	HITS-CLIP	Functional MTI (Weak)	25083871
MIRT582241	mmu-miR-106b-5p	Mus musculus	Nedd4l	83814	Mus musculus	HITS-CLIP	Functional MTI (Weak)	25083871
MIRT582788	mmu-miR-106b-5p	Mus musculus	Kdm2a	225876	Mus musculus	HITS-CLIP	Functional MTI (Weak)	25083871
MIRT584412	mmu-miR-106b-5p	Mus musculus	Cd28	12487	Mus musculus	HITS-CLIP	Functional MTI (Weak)	25083871
MIRT584412	mmu-miR-106b-5p	Mus musculus	Cd28	12487	Mus musculus	HITS-CLIP	Functional MTI (Weak)	23142080
MIRT585753	mmu-miR-106b-5p	Mus musculus	St8sia3	20451	Mus musculus	HITS-CLIP	Functional MTI (Weak)	25083871
MIRT589800	mmu-miR-106b-5p	Mus musculus	Id1	15901	Mus musculus	HITS-CLIP	Functional MTI (Weak)	25083871
MIRT593374	mmu-miR-106b-5p	Mus musculus	Pcdh10	18526	Mus musculus	HITS-CLIP	Functional MTI (Weak)	23597149
MIRT593559	mmu-miR-106b-5p	Mus musculus	Ppp1r3b	244416	Mus musculus	HITS-CLIP	Functional MTI (Weak)	23597149
MIRT594603	mmu-miR-106b-5p	Mus musculus	Ptp4a2	19244	Mus musculus	HITS-CLIP	Functional MTI (Weak)	23142080
MIRT594636	mmu-miR-106b-5p	Mus musculus	Morf4l1	21761	Mus musculus	HITS-CLIP	Functional MTI (Weak)	23142080
MIRT595101	mmu-miR-106b-5p	Mus musculus	Timp2	21858	Mus musculus	HITS-CLIP	Functional MTI (Weak)	23142080
MIRT595281	mmu-miR-106b-5p	Mus musculus	Mef2c	17260	Mus musculus	HITS-CLIP	Functional MTI (Weak)	23142080
MIRT595291	mmu-miR-106b-5p	Mus musculus	Mctp2	244049	Mus musculus	HITS-CLIP	Functional MTI (Weak)	23142080
MIRT595355	mmu-miR-106b-5p	Mus musculus	Fgfr1op2	67529	Mus musculus	HITS-CLIP	Functional MTI (Weak)	23142080
MIRT595355	mmu-miR-106b-5p	Mus musculus	Fgfr1op2	67529	Mus musculus	Luciferase reporter assay//qRT-PCR//Microarray	Functional MTI	24436321
MIRT595984	mmu-miR-106b-5p	Mus musculus	Larp1	73158	Mus musculus	HITS-CLIP	Functional MTI (Weak)	23142080
MIRT596211	mmu-miR-106b-5p	Mus musculus	Ago4	76850	Mus musculus	HITS-CLIP	Functional MTI (Weak)	23142080
MIRT596791	mmu-miR-106b-5p	Mus musculus	Ubxn2a	217379	Mus musculus	HITS-CLIP	Functional MTI (Weak)	21258322
MIRT603878	mmu-miR-106b-5p	Mus musculus	Il10rb	16155	Mus musculus	HITS-CLIP	Functional MTI (Weak)	21258322
MIRT731806	mmu-miR-106b-5p	Mus musculus	Smad5	17129	Mus musculus	Luciferase reporter assay//qRT-PCR//Western blot	Functional MTI	27426726
MIRT732134	mmu-miR-106b-5p	Mus musculus	Egr2	13654	Mus musculus	Luciferase reporter assay//Western blot//qRT-PCR	Functional MTI	25864617
MIRT732432	mmu-miR-106b-5p	Mus musculus	Klf9	16601	Mus musculus	Luciferase reporter assay//qRT-PCR//Microarray	Functional MTI	24436321
MIRT735088	mmu-miR-106b-5p	Mus musculus	CYBB	1536	Mus musculus	ELISA//Immunohistochemistry//Luciferase reporter assay//qRT-PCR//Western blot	Functional MTI	28235791
MIRT035544	mmu-miR-107-3p	Mus musculus	Hif1a	15251	Mus musculus	Western blot	Functional MTI	23074224
MIRT578448	mmu-miR-107-3p	Mus musculus	Irgq	210146	Mus musculus	HITS-CLIP	Functional MTI (Weak)	25083871
MIRT578448	mmu-miR-107-3p	Mus musculus	Irgq	210146	Mus musculus	HITS-CLIP	Functional MTI (Weak)	23597149
MIRT578448	mmu-miR-107-3p	Mus musculus	Irgq	210146	Mus musculus	HITS-CLIP	Functional MTI (Weak)	23142080
MIRT578448	mmu-miR-107-3p	Mus musculus	Irgq	210146	Mus musculus	HITS-CLIP	Functional MTI (Weak)	19536157
MIRT578970	mmu-miR-107-3p	Mus musculus	Dhdh	71755	Mus musculus	HITS-CLIP	Functional MTI (Weak)	25083871
MIRT578970	mmu-miR-107-3p	Mus musculus	Dhdh	71755	Mus musculus	HITS-CLIP	Functional MTI (Weak)	21258322
MIRT580447	mmu-miR-107-3p	Mus musculus	Tln2	70549	Mus musculus	HITS-CLIP	Functional MTI (Weak)	25083871
MIRT582493	mmu-miR-107-3p	Mus musculus	Mbtps2	270669	Mus musculus	HITS-CLIP	Functional MTI (Weak)	25083871
MIRT587587	mmu-miR-107-3p	Mus musculus	Cox15	226139	Mus musculus	HITS-CLIP	Functional MTI (Weak)	25083871
MIRT589523	mmu-miR-107-3p	Mus musculus	Mtf1	17764	Mus musculus	HITS-CLIP	Functional MTI (Weak)	25083871
MIRT591289	mmu-miR-107-3p	Mus musculus	Klc1	16593	Mus musculus	HITS-CLIP	Functional MTI (Weak)	23597149
MIRT591289	mmu-miR-107-3p	Mus musculus	Klc1	16593	Mus musculus	HITS-CLIP	Functional MTI (Weak)	21258322
MIRT591933	mmu-miR-107-3p	Mus musculus	Ddx19b	234733	Mus musculus	HITS-CLIP	Functional MTI (Weak)	23597149
MIRT592360	mmu-miR-107-3p	Mus musculus	Angel1	68737	Mus musculus	HITS-CLIP	Functional MTI (Weak)	23597149
MIRT593660	mmu-miR-107-3p	Mus musculus	Spen	56381	Mus musculus	HITS-CLIP	Functional MTI (Weak)	23142080
MIRT605278	mmu-miR-107-3p	Mus musculus	Lyrm9	66274	Mus musculus	HITS-CLIP	Functional MTI (Weak)	21258322
MIRT606274	mmu-miR-107-3p	Mus musculus	Oxsm	71147	Mus musculus	HITS-CLIP	Functional MTI (Weak)	21258322
MIRT735260	mmu-miR-107-3p	Mus musculus	Cdk6	12571	Mus musculus	Luciferase reporter assay//qRT-PCR//Western blot	Functional MTI	26822763
MIRT732918	mmu-miR-10a-3p	Mus musculus	Creb1	12912	Mus musculus	Luciferase reporter assay//qRT-PCR//Western blot	Functional MTI	27292126
MIRT004732	mmu-miR-10a-5p	Mus musculus	Hdac4	208727	Mus musculus	Luciferase reporter assay//qRT-PCR//Western blot	Functional MTI	20118242
MIRT006700	mmu-miR-10a-5p	Mus musculus	Bcl2l11	12125	Mus musculus	Immunofluorescence//Immunohistochemistry//In situ hybridization//Luciferase reporter assay//Western blot	Functional MTI	21546576
MIRT054409	mmu-miR-10a-5p	Mus musculus	Klf4	16600	Mus musculus	Luciferase reporter assay//Microarray//qRT-PCR//Western blot	Functional MTI	24204315
MIRT577431	mmu-miR-10a-5p	Mus musculus	Tube1	71924	Mus musculus	HITS-CLIP	Functional MTI (Weak)	25083871
MIRT577600	mmu-miR-10a-5p	Mus musculus	Suv39h2	64707	Mus musculus	HITS-CLIP	Functional MTI (Weak)	25083871
MIRT577748	mmu-miR-10a-5p	Mus musculus	Shroom1	71774	Mus musculus	HITS-CLIP	Functional MTI (Weak)	25083871
MIRT577748	mmu-miR-10a-5p	Mus musculus	Shroom1	71774	Mus musculus	HITS-CLIP	Functional MTI (Weak)	21258322
MIRT578002	mmu-miR-10a-5p	Mus musculus	Pgpep1	66522	Mus musculus	HITS-CLIP	Functional MTI (Weak)	25083871
MIRT578624	mmu-miR-10a-5p	Mus musculus	Hapln4	330790	Mus musculus	HITS-CLIP	Functional MTI (Weak)	25083871
MIRT579104	mmu-miR-10a-5p	Mus musculus	Cmklr1	14747	Mus musculus	HITS-CLIP	Functional MTI (Weak)	25083871
MIRT579104	mmu-miR-10a-5p	Mus musculus	Cmklr1	14747	Mus musculus	HITS-CLIP	Functional MTI (Weak)	23597149
MIRT579104	mmu-miR-10a-5p	Mus musculus	Cmklr1	14747	Mus musculus	HITS-CLIP	Functional MTI (Weak)	23142080
MIRT579104	mmu-miR-10a-5p	Mus musculus	Cmklr1	14747	Mus musculus	HITS-CLIP	Functional MTI (Weak)	21258322
MIRT579661	mmu-miR-10a-5p	Mus musculus	Lyrm9	66274	Mus musculus	HITS-CLIP	Functional MTI (Weak)	25083871
MIRT579869	mmu-miR-10a-5p	Mus musculus	Zbtb8b	215627	Mus musculus	HITS-CLIP	Functional MTI (Weak)	25083871
MIRT580499	mmu-miR-10a-5p	Mus musculus	Tfam	21780	Mus musculus	HITS-CLIP	Functional MTI (Weak)	25083871
MIRT580499	mmu-miR-10a-5p	Mus musculus	Tfam	21780	Mus musculus	HITS-CLIP	Functional MTI (Weak)	21258322
MIRT580587	mmu-miR-10a-5p	Mus musculus	Tbl1xr1	81004	Mus musculus	HITS-CLIP	Functional MTI (Weak)	25083871
MIRT580587	mmu-miR-10a-5p	Mus musculus	Tbl1xr1	81004	Mus musculus	HITS-CLIP	Functional MTI (Weak)	21258322
MIRT581320	mmu-miR-10a-5p	Mus musculus	Rhbdl3	246104	Mus musculus	HITS-CLIP	Functional MTI (Weak)	25083871
MIRT581320	mmu-miR-10a-5p	Mus musculus	Rhbdl3	246104	Mus musculus	HITS-CLIP	Functional MTI (Weak)	23597149
MIRT581320	mmu-miR-10a-5p	Mus musculus	Rhbdl3	246104	Mus musculus	HITS-CLIP	Functional MTI (Weak)	23142080
MIRT581320	mmu-miR-10a-5p	Mus musculus	Rhbdl3	246104	Mus musculus	HITS-CLIP	Functional MTI (Weak)	21258322
MIRT581320	mmu-miR-10a-5p	Mus musculus	Rhbdl3	246104	Mus musculus	HITS-CLIP	Functional MTI (Weak)	19536157
MIRT581707	mmu-miR-10a-5p	Mus musculus	Ppara	19013	Mus musculus	HITS-CLIP	Functional MTI (Weak)	25083871
MIRT582367	mmu-miR-10a-5p	Mus musculus	Mtf1	17764	Mus musculus	HITS-CLIP	Functional MTI (Weak)	25083871
MIRT582482	mmu-miR-10a-5p	Mus musculus	Mdga2	320772	Mus musculus	HITS-CLIP	Functional MTI (Weak)	25083871
MIRT582498	mmu-miR-10a-5p	Mus musculus	Mboat1	218121	Mus musculus	HITS-CLIP	Functional MTI (Weak)	25083871
MIRT582767	mmu-miR-10a-5p	Mus musculus	Kif3a	16568	Mus musculus	HITS-CLIP	Functional MTI (Weak)	25083871
MIRT582992	mmu-miR-10a-5p	Mus musculus	Iffo2	212632	Mus musculus	HITS-CLIP	Functional MTI (Weak)	25083871
MIRT583066	mmu-miR-10a-5p	Mus musculus	Hook3	320191	Mus musculus	HITS-CLIP	Functional MTI (Weak)	25083871
MIRT584126	mmu-miR-10a-5p	Mus musculus	Crkl	12929	Mus musculus	HITS-CLIP	Functional MTI (Weak)	25083871
MIRT584352	mmu-miR-10a-5p	Mus musculus	Cdk8	264064	Mus musculus	HITS-CLIP	Functional MTI (Weak)	25083871
MIRT585184	mmu-miR-10a-5p	Mus musculus	Zfp780b	338354	Mus musculus	HITS-CLIP	Functional MTI (Weak)	25083871
MIRT585253	mmu-miR-10a-5p	Mus musculus	Zfp446	269870	Mus musculus	HITS-CLIP	Functional MTI (Weak)	25083871
MIRT585253	mmu-miR-10a-5p	Mus musculus	Zfp446	269870	Mus musculus	HITS-CLIP	Functional MTI (Weak)	21258322
MIRT585366	mmu-miR-10a-5p	Mus musculus	Xrcc2	57434	Mus musculus	HITS-CLIP	Functional MTI (Weak)	25083871
MIRT585366	mmu-miR-10a-5p	Mus musculus	Xrcc2	57434	Mus musculus	HITS-CLIP	Functional MTI (Weak)	21258322
MIRT585504	mmu-miR-10a-5p	Mus musculus	Tstd2	272027	Mus musculus	HITS-CLIP	Functional MTI (Weak)	25083871
MIRT585619	mmu-miR-10a-5p	Mus musculus	Tnfrsf10b	21933	Mus musculus	HITS-CLIP	Functional MTI (Weak)	25083871
MIRT585803	mmu-miR-10a-5p	Mus musculus	Smad9	55994	Mus musculus	HITS-CLIP	Functional MTI (Weak)	25083871
MIRT585803	mmu-miR-10a-5p	Mus musculus	Smad9	55994	Mus musculus	HITS-CLIP	Functional MTI (Weak)	21258322
MIRT585819	mmu-miR-10a-5p	Mus musculus	Slc6a20b	22599	Mus musculus	HITS-CLIP	Functional MTI (Weak)	25083871
MIRT585861	mmu-miR-10a-5p	Mus musculus	Slc8b1	170756	Mus musculus	HITS-CLIP	Functional MTI (Weak)	25083871
MIRT585861	mmu-miR-10a-5p	Mus musculus	Slc8b1	170756	Mus musculus	HITS-CLIP	Functional MTI (Weak)	21258322
MIRT586085	mmu-miR-10a-5p	Mus musculus	Rfxank	19727	Mus musculus	HITS-CLIP	Functional MTI (Weak)	25083871
MIRT586085	mmu-miR-10a-5p	Mus musculus	Rfxank	19727	Mus musculus	HITS-CLIP	Functional MTI (Weak)	21258322
MIRT586333	mmu-miR-10a-5p	Mus musculus	Pex13	72129	Mus musculus	HITS-CLIP	Functional MTI (Weak)	25083871
MIRT586333	mmu-miR-10a-5p	Mus musculus	Pex13	72129	Mus musculus	HITS-CLIP	Functional MTI (Weak)	21258322
MIRT586367	mmu-miR-10a-5p	Mus musculus	Pde4c	110385	Mus musculus	HITS-CLIP	Functional MTI (Weak)	25083871
MIRT586367	mmu-miR-10a-5p	Mus musculus	Pde4c	110385	Mus musculus	HITS-CLIP	Functional MTI (Weak)	23597149
MIRT586443	mmu-miR-10a-5p	Mus musculus	Nsl1	381318	Mus musculus	HITS-CLIP	Functional MTI (Weak)	25083871
MIRT586458	mmu-miR-10a-5p	Mus musculus	Nosip	66394	Mus musculus	HITS-CLIP	Functional MTI (Weak)	25083871
MIRT586480	mmu-miR-10a-5p	Mus musculus	Nkiras1	69721	Mus musculus	HITS-CLIP	Functional MTI (Weak)	25083871
MIRT586480	mmu-miR-10a-5p	Mus musculus	Nkiras1	69721	Mus musculus	HITS-CLIP	Functional MTI (Weak)	23597149
MIRT586480	mmu-miR-10a-5p	Mus musculus	Nkiras1	69721	Mus musculus	HITS-CLIP	Functional MTI (Weak)	21258322
MIRT586573	mmu-miR-10a-5p	Mus musculus	Mrpl35	66223	Mus musculus	HITS-CLIP	Functional MTI (Weak)	25083871
MIRT586610	mmu-miR-10a-5p	Mus musculus	Mmachc	67096	Mus musculus	HITS-CLIP	Functional MTI (Weak)	25083871
MIRT587166	mmu-miR-10a-5p	Mus musculus	Gal3st3	545276	Mus musculus	HITS-CLIP	Functional MTI (Weak)	25083871
MIRT587188	mmu-miR-10a-5p	Mus musculus	Foxl1	14241	Mus musculus	HITS-CLIP	Functional MTI (Weak)	25083871
MIRT587188	mmu-miR-10a-5p	Mus musculus	Foxl1	14241	Mus musculus	HITS-CLIP	Functional MTI (Weak)	21258322
MIRT587284	mmu-miR-10a-5p	Mus musculus	Fadd	14082	Mus musculus	HITS-CLIP	Functional MTI (Weak)	25083871
MIRT587372	mmu-miR-10a-5p	Mus musculus	E130311K13Rik	329659	Mus musculus	HITS-CLIP	Functional MTI (Weak)	25083871
MIRT587372	mmu-miR-10a-5p	Mus musculus	E130311K13Rik	329659	Mus musculus	HITS-CLIP	Functional MTI (Weak)	21258322
MIRT587419	mmu-miR-10a-5p	Mus musculus	Dnase2a	13423	Mus musculus	HITS-CLIP	Functional MTI (Weak)	25083871
MIRT587419	mmu-miR-10a-5p	Mus musculus	Dnase2a	13423	Mus musculus	HITS-CLIP	Functional MTI (Weak)	21258322
MIRT587455	mmu-miR-10a-5p	Mus musculus	Dhx37	208144	Mus musculus	HITS-CLIP	Functional MTI (Weak)	25083871
MIRT587455	mmu-miR-10a-5p	Mus musculus	Dhx37	208144	Mus musculus	HITS-CLIP	Functional MTI (Weak)	21258322
MIRT587562	mmu-miR-10a-5p	Mus musculus	Cts8	56094	Mus musculus	HITS-CLIP	Functional MTI (Weak)	25083871
MIRT587672	mmu-miR-10a-5p	Mus musculus	Cdk7	12572	Mus musculus	HITS-CLIP	Functional MTI (Weak)	25083871
MIRT587672	mmu-miR-10a-5p	Mus musculus	Cdk7	12572	Mus musculus	HITS-CLIP	Functional MTI (Weak)	21258322
MIRT587798	mmu-miR-10a-5p	Mus musculus	Ccl9	20308	Mus musculus	HITS-CLIP	Functional MTI (Weak)	25083871
MIRT587798	mmu-miR-10a-5p	Mus musculus	Ccl9	20308	Mus musculus	HITS-CLIP	Functional MTI (Weak)	21258322
MIRT587876	mmu-miR-10a-5p	Mus musculus	Bpnt1	23827	Mus musculus	HITS-CLIP	Functional MTI (Weak)	25083871
MIRT587919	mmu-miR-10a-5p	Mus musculus	B4galnt2	14422	Mus musculus	HITS-CLIP	Functional MTI (Weak)	25083871
MIRT587919	mmu-miR-10a-5p	Mus musculus	B4galnt2	14422	Mus musculus	HITS-CLIP	Functional MTI (Weak)	21258322
MIRT588216	mmu-miR-10a-5p	Mus musculus	Timmdc1	76916	Mus musculus	HITS-CLIP	Functional MTI (Weak)	25083871
MIRT588216	mmu-miR-10a-5p	Mus musculus	Timmdc1	76916	Mus musculus	HITS-CLIP	Functional MTI (Weak)	23597149
MIRT588254	mmu-miR-10a-5p	Mus musculus	Smco1	69576	Mus musculus	HITS-CLIP	Functional MTI (Weak)	25083871
MIRT588254	mmu-miR-10a-5p	Mus musculus	Smco1	69576	Mus musculus	HITS-CLIP	Functional MTI (Weak)	21258322
MIRT588422	mmu-miR-10a-5p	Mus musculus	Zbtb6	241322	Mus musculus	HITS-CLIP	Functional MTI (Weak)	25083871
MIRT588422	mmu-miR-10a-5p	Mus musculus	Zbtb6	241322	Mus musculus	HITS-CLIP	Functional MTI (Weak)	21258322
MIRT588466	mmu-miR-10a-5p	Mus musculus	Xkrx	331524	Mus musculus	HITS-CLIP	Functional MTI (Weak)	25083871
MIRT588466	mmu-miR-10a-5p	Mus musculus	Xkrx	331524	Mus musculus	HITS-CLIP	Functional MTI (Weak)	21258322
MIRT588530	mmu-miR-10a-5p	Mus musculus	Usp45	77593	Mus musculus	HITS-CLIP	Functional MTI (Weak)	25083871
MIRT588530	mmu-miR-10a-5p	Mus musculus	Usp45	77593	Mus musculus	HITS-CLIP	Functional MTI (Weak)	21258322
MIRT588786	mmu-miR-10a-5p	Mus musculus	Stam	20844	Mus musculus	HITS-CLIP	Functional MTI (Weak)	25083871
MIRT589497	mmu-miR-10a-5p	Mus musculus	Mzt1	76789	Mus musculus	HITS-CLIP	Functional MTI (Weak)	25083871
MIRT589544	mmu-miR-10a-5p	Mus musculus	Mkl2	239719	Mus musculus	HITS-CLIP	Functional MTI (Weak)	25083871
MIRT589626	mmu-miR-10a-5p	Mus musculus	Lrrc58	320184	Mus musculus	HITS-CLIP	Functional MTI (Weak)	25083871
MIRT589626	mmu-miR-10a-5p	Mus musculus	Lrrc58	320184	Mus musculus	HITS-CLIP	Functional MTI (Weak)	21258322
MIRT589674	mmu-miR-10a-5p	Mus musculus	Lats1	16798	Mus musculus	HITS-CLIP	Functional MTI (Weak)	25083871
MIRT589674	mmu-miR-10a-5p	Mus musculus	Lats1	16798	Mus musculus	HITS-CLIP	Functional MTI (Weak)	21258322
MIRT589748	mmu-miR-10a-5p	Mus musculus	Ajuba	16475	Mus musculus	HITS-CLIP	Functional MTI (Weak)	25083871
MIRT589748	mmu-miR-10a-5p	Mus musculus	Ajuba	16475	Mus musculus	HITS-CLIP	Functional MTI (Weak)	21258322
MIRT589920	mmu-miR-10a-5p	Mus musculus	Gmeb1	56809	Mus musculus	HITS-CLIP	Functional MTI (Weak)	25083871
MIRT589920	mmu-miR-10a-5p	Mus musculus	Gmeb1	56809	Mus musculus	HITS-CLIP	Functional MTI (Weak)	21258322
MIRT590374	mmu-miR-10a-5p	Mus musculus	Cep97	74201	Mus musculus	HITS-CLIP	Functional MTI (Weak)	25083871
MIRT590374	mmu-miR-10a-5p	Mus musculus	Cep97	74201	Mus musculus	HITS-CLIP	Functional MTI (Weak)	21258322
MIRT590420	mmu-miR-10a-5p	Mus musculus	Ccdc127	67433	Mus musculus	HITS-CLIP	Functional MTI (Weak)	25083871
MIRT590420	mmu-miR-10a-5p	Mus musculus	Ccdc127	67433	Mus musculus	HITS-CLIP	Functional MTI (Weak)	21258322
MIRT590647	mmu-miR-10a-5p	Mus musculus	Arhgap19	71085	Mus musculus	HITS-CLIP	Functional MTI (Weak)	25083871
MIRT590709	mmu-miR-10a-5p	Mus musculus	Tmem263	103266	Mus musculus	HITS-CLIP	Functional MTI (Weak)	25083871
MIRT590709	mmu-miR-10a-5p	Mus musculus	Tmem263	103266	Mus musculus	HITS-CLIP	Functional MTI (Weak)	21258322
MIRT590884	mmu-miR-10a-5p	Mus musculus	Ttyh1	57776	Mus musculus	HITS-CLIP	Functional MTI (Weak)	23597149
MIRT590884	mmu-miR-10a-5p	Mus musculus	Ttyh1	57776	Mus musculus	HITS-CLIP	Functional MTI (Weak)	21258322
MIRT591084	mmu-miR-10a-5p	Mus musculus	Polr1b	20017	Mus musculus	HITS-CLIP	Functional MTI (Weak)	23597149
MIRT591533	mmu-miR-10a-5p	Mus musculus	9330159F19Rik	212448	Mus musculus	HITS-CLIP	Functional MTI (Weak)	23597149
MIRT591533	mmu-miR-10a-5p	Mus musculus	9330159F19Rik	212448	Mus musculus	HITS-CLIP	Functional MTI (Weak)	21258322
MIRT591588	mmu-miR-10a-5p	Mus musculus	Zbtb44	235132	Mus musculus	HITS-CLIP	Functional MTI (Weak)	23597149
MIRT591694	mmu-miR-10a-5p	Mus musculus	Sc5d	235293	Mus musculus	HITS-CLIP	Functional MTI (Weak)	23597149
MIRT591758	mmu-miR-10a-5p	Mus musculus	Ppm1k	243382	Mus musculus	HITS-CLIP	Functional MTI (Weak)	23597149
MIRT592098	mmu-miR-10a-5p	Mus musculus	Slc25a42	73095	Mus musculus	HITS-CLIP	Functional MTI (Weak)	23597149
MIRT592138	mmu-miR-10a-5p	Mus musculus	Rad1	19355	Mus musculus	HITS-CLIP	Functional MTI (Weak)	23597149
MIRT592138	mmu-miR-10a-5p	Mus musculus	Rad1	19355	Mus musculus	HITS-CLIP	Functional MTI (Weak)	21258322
MIRT592196	mmu-miR-10a-5p	Mus musculus	March2	224703	Mus musculus	HITS-CLIP	Functional MTI (Weak)	23597149
MIRT592196	mmu-miR-10a-5p	Mus musculus	March2	224703	Mus musculus	HITS-CLIP	Functional MTI (Weak)	21258322
MIRT592618	mmu-miR-10a-5p	Mus musculus	Mga	29808	Mus musculus	HITS-CLIP	Functional MTI (Weak)	23597149
MIRT592618	mmu-miR-10a-5p	Mus musculus	Mga	29808	Mus musculus	HITS-CLIP	Functional MTI (Weak)	21258322
MIRT592759	mmu-miR-10a-5p	Mus musculus	Dusp3	72349	Mus musculus	HITS-CLIP	Functional MTI (Weak)	23597149
MIRT592759	mmu-miR-10a-5p	Mus musculus	Dusp3	72349	Mus musculus	HITS-CLIP	Functional MTI (Weak)	21258322
MIRT592804	mmu-miR-10a-5p	Mus musculus	Cbln3	56410	Mus musculus	HITS-CLIP	Functional MTI (Weak)	23597149
MIRT592804	mmu-miR-10a-5p	Mus musculus	Cbln3	56410	Mus musculus	HITS-CLIP	Functional MTI (Weak)	21258322
MIRT592823	mmu-miR-10a-5p	Mus musculus	Bach2	12014	Mus musculus	HITS-CLIP	Functional MTI (Weak)	23597149
MIRT592823	mmu-miR-10a-5p	Mus musculus	Bach2	12014	Mus musculus	HITS-CLIP	Functional MTI (Weak)	21258322
MIRT593170	mmu-miR-10a-5p	Mus musculus	Fam208a	218850	Mus musculus	HITS-CLIP	Functional MTI (Weak)	23597149
MIRT593170	mmu-miR-10a-5p	Mus musculus	Fam208a	218850	Mus musculus	HITS-CLIP	Functional MTI (Weak)	21258322
MIRT593282	mmu-miR-10a-5p	Mus musculus	C5ar2	319430	Mus musculus	HITS-CLIP	Functional MTI (Weak)	23597149
MIRT593282	mmu-miR-10a-5p	Mus musculus	C5ar2	319430	Mus musculus	HITS-CLIP	Functional MTI (Weak)	21258322
MIRT593471	mmu-miR-10a-5p	Mus musculus	Il1rl1	17082	Mus musculus	HITS-CLIP	Functional MTI (Weak)	23597149
MIRT593471	mmu-miR-10a-5p	Mus musculus	Il1rl1	17082	Mus musculus	HITS-CLIP	Functional MTI (Weak)	21258322
MIRT593490	mmu-miR-10a-5p	Mus musculus	Gjc3	118446	Mus musculus	HITS-CLIP	Functional MTI (Weak)	23597149
MIRT593499	mmu-miR-10a-5p	Mus musculus	Ripor2	193385	Mus musculus	HITS-CLIP	Functional MTI (Weak)	23597149
MIRT593499	mmu-miR-10a-5p	Mus musculus	Ripor2	193385	Mus musculus	HITS-CLIP	Functional MTI (Weak)	21258322
MIRT593527	mmu-miR-10a-5p	Mus musculus	Cflar	12633	Mus musculus	HITS-CLIP	Functional MTI (Weak)	23597149
MIRT593527	mmu-miR-10a-5p	Mus musculus	Cflar	12633	Mus musculus	HITS-CLIP	Functional MTI (Weak)	21258322
MIRT593533	mmu-miR-10a-5p	Mus musculus	Cd93	17064	Mus musculus	HITS-CLIP	Functional MTI (Weak)	23597149
MIRT593568	mmu-miR-10a-5p	Mus musculus	Fnip2	329679	Mus musculus	HITS-CLIP	Functional MTI (Weak)	23597149
MIRT593568	mmu-miR-10a-5p	Mus musculus	Fnip2	329679	Mus musculus	HITS-CLIP	Functional MTI (Weak)	21258322
MIRT594285	mmu-miR-10a-5p	Mus musculus	Prf1	18646	Mus musculus	HITS-CLIP	Functional MTI (Weak)	23142080
MIRT596572	mmu-miR-10a-5p	Mus musculus	Zfp799	240064	Mus musculus	HITS-CLIP	Functional MTI (Weak)	21258322
MIRT596639	mmu-miR-10a-5p	Mus musculus	Zfp354a	21408	Mus musculus	HITS-CLIP	Functional MTI (Weak)	21258322
MIRT596651	mmu-miR-10a-5p	Mus musculus	Zfp345	545471	Mus musculus	HITS-CLIP	Functional MTI (Weak)	21258322
MIRT596672	mmu-miR-10a-5p	Mus musculus	Zfp317	244713	Mus musculus	HITS-CLIP	Functional MTI (Weak)	21258322
MIRT596682	mmu-miR-10a-5p	Mus musculus	Zfp113	56314	Mus musculus	HITS-CLIP	Functional MTI (Weak)	21258322
MIRT596708	mmu-miR-10a-5p	Mus musculus	Zbtb8a	73680	Mus musculus	HITS-CLIP	Functional MTI (Weak)	21258322
MIRT596855	mmu-miR-10a-5p	Mus musculus	Ttc26	264134	Mus musculus	HITS-CLIP	Functional MTI (Weak)	21258322
MIRT596867	mmu-miR-10a-5p	Mus musculus	Ttc23	67009	Mus musculus	HITS-CLIP	Functional MTI (Weak)	21258322
MIRT596917	mmu-miR-10a-5p	Mus musculus	Trim27	19720	Mus musculus	HITS-CLIP	Functional MTI (Weak)	21258322
MIRT596932	mmu-miR-10a-5p	Mus musculus	Tox4	268741	Mus musculus	HITS-CLIP	Functional MTI (Weak)	21258322
MIRT597008	mmu-miR-10a-5p	Mus musculus	Tigd3	332359	Mus musculus	HITS-CLIP	Functional MTI (Weak)	21258322
MIRT597047	mmu-miR-10a-5p	Mus musculus	Tex9	21778	Mus musculus	HITS-CLIP	Functional MTI (Weak)	21258322
MIRT597108	mmu-miR-10a-5p	Mus musculus	Syt15	319508	Mus musculus	HITS-CLIP	Functional MTI (Weak)	21258322
MIRT597198	mmu-miR-10a-5p	Mus musculus	Sox7	20680	Mus musculus	HITS-CLIP	Functional MTI (Weak)	21258322
MIRT597251	mmu-miR-10a-5p	Mus musculus	Slc35e1	270066	Mus musculus	HITS-CLIP	Functional MTI (Weak)	21258322
MIRT597309	mmu-miR-10a-5p	Mus musculus	Slc15a1	56643	Mus musculus	HITS-CLIP	Functional MTI (Weak)	21258322
MIRT597477	mmu-miR-10a-5p	Mus musculus	Trmt10a	108943	Mus musculus	HITS-CLIP	Functional MTI (Weak)	21258322
MIRT597487	mmu-miR-10a-5p	Mus musculus	Rbm8a	60365	Mus musculus	HITS-CLIP	Functional MTI (Weak)	21258322
MIRT597508	mmu-miR-10a-5p	Mus musculus	Rbm11	224344	Mus musculus	HITS-CLIP	Functional MTI (Weak)	21258322
MIRT597528	mmu-miR-10a-5p	Mus musculus	Rbak	57782	Mus musculus	HITS-CLIP	Functional MTI (Weak)	21258322
MIRT597549	mmu-miR-10a-5p	Mus musculus	Ranbp3l	223332	Mus musculus	HITS-CLIP	Functional MTI (Weak)	21258322
MIRT597565	mmu-miR-10a-5p	Mus musculus	Rab11fip5	52055	Mus musculus	HITS-CLIP	Functional MTI (Weak)	21258322
MIRT597575	mmu-miR-10a-5p	Mus musculus	Pycr1	209027	Mus musculus	HITS-CLIP	Functional MTI (Weak)	21258322
MIRT597592	mmu-miR-10a-5p	Mus musculus	Ptpn2	19255	Mus musculus	HITS-CLIP	Functional MTI (Weak)	21258322
MIRT597610	mmu-miR-10a-5p	Mus musculus	Ptk6	20459	Mus musculus	HITS-CLIP	Functional MTI (Weak)	21258322
MIRT597767	mmu-miR-10a-5p	Mus musculus	Pnpla3	116939	Mus musculus	HITS-CLIP	Functional MTI (Weak)	21258322
MIRT597790	mmu-miR-10a-5p	Mus musculus	Plek	56193	Mus musculus	HITS-CLIP	Functional MTI (Weak)	21258322
MIRT597908	mmu-miR-10a-5p	Mus musculus	Paxip1	55982	Mus musculus	HITS-CLIP	Functional MTI (Weak)	21258322
MIRT597914	mmu-miR-10a-5p	Mus musculus	Parp11	101187	Mus musculus	HITS-CLIP	Functional MTI (Weak)	21258322
MIRT597940	mmu-miR-10a-5p	Mus musculus	Osbpl8	237542	Mus musculus	HITS-CLIP	Functional MTI (Weak)	21258322
MIRT597956	mmu-miR-10a-5p	Mus musculus	Ooep	67968	Mus musculus	HITS-CLIP	Functional MTI (Weak)	21258322
MIRT598054	mmu-miR-10a-5p	Mus musculus	Nip7	66164	Mus musculus	HITS-CLIP	Functional MTI (Weak)	21258322
MIRT598118	mmu-miR-10a-5p	Mus musculus	Ncan	13004	Mus musculus	HITS-CLIP	Functional MTI (Weak)	21258322
MIRT598264	mmu-miR-10a-5p	Mus musculus	Mfap1a	67532	Mus musculus	HITS-CLIP	Functional MTI (Weak)	21258322
MIRT598331	mmu-miR-10a-5p	Mus musculus	Mbd4	17193	Mus musculus	HITS-CLIP	Functional MTI (Weak)	21258322
MIRT598372	mmu-miR-10a-5p	Mus musculus	Man2a2	140481	Mus musculus	HITS-CLIP	Functional MTI (Weak)	21258322
MIRT598419	mmu-miR-10a-5p	Mus musculus	Lrrn4cl	68852	Mus musculus	HITS-CLIP	Functional MTI (Weak)	21258322
MIRT598490	mmu-miR-10a-5p	Mus musculus	Kdelc2	68304	Mus musculus	HITS-CLIP	Functional MTI (Weak)	21258322
MIRT598520	mmu-miR-10a-5p	Mus musculus	Klhl41	228003	Mus musculus	HITS-CLIP	Functional MTI (Weak)	21258322
MIRT598694	mmu-miR-10a-5p	Mus musculus	Mroh1	223658	Mus musculus	HITS-CLIP	Functional MTI (Weak)	21258322
MIRT598758	mmu-miR-10a-5p	Mus musculus	Gpr68	238377	Mus musculus	HITS-CLIP	Functional MTI (Weak)	21258322
MIRT598782	mmu-miR-10a-5p	Mus musculus	Gnl3l	237107	Mus musculus	HITS-CLIP	Functional MTI (Weak)	21258322
MIRT598817	mmu-miR-10a-5p	Mus musculus	Gm4925	237433	Mus musculus	HITS-CLIP	Functional MTI (Weak)	21258322
MIRT599048	mmu-miR-10a-5p	Mus musculus	Exosc4	109075	Mus musculus	HITS-CLIP	Functional MTI (Weak)	21258322
MIRT599084	mmu-miR-10a-5p	Mus musculus	Efr3b	668212	Mus musculus	HITS-CLIP	Functional MTI (Weak)	21258322
MIRT599089	mmu-miR-10a-5p	Mus musculus	Cracr2b	213573	Mus musculus	HITS-CLIP	Functional MTI (Weak)	21258322
MIRT599107	mmu-miR-10a-5p	Mus musculus	Ecm2	407800	Mus musculus	HITS-CLIP	Functional MTI (Weak)	21258322
MIRT599220	mmu-miR-10a-5p	Mus musculus	Dclre1c	227525	Mus musculus	HITS-CLIP	Functional MTI (Weak)	21258322
MIRT599441	mmu-miR-10a-5p	Mus musculus	Cercam	99151	Mus musculus	HITS-CLIP	Functional MTI (Weak)	21258322
MIRT599529	mmu-miR-10a-5p	Mus musculus	Car8	12319	Mus musculus	HITS-CLIP	Functional MTI (Weak)	21258322
MIRT599608	mmu-miR-10a-5p	Mus musculus	Bloc1s3	232946	Mus musculus	HITS-CLIP	Functional MTI (Weak)	21258322
MIRT599698	mmu-miR-10a-5p	Mus musculus	Aqp7	11832	Mus musculus	HITS-CLIP	Functional MTI (Weak)	21258322
MIRT599866	mmu-miR-10a-5p	Mus musculus	Aco1	11428	Mus musculus	HITS-CLIP	Functional MTI (Weak)	21258322
MIRT599883	mmu-miR-10a-5p	Mus musculus	Acer1	171168	Mus musculus	HITS-CLIP	Functional MTI (Weak)	21258322
MIRT599941	mmu-miR-10a-5p	Mus musculus	Rmi2	223970	Mus musculus	HITS-CLIP	Functional MTI (Weak)	21258322
MIRT599979	mmu-miR-10a-5p	Mus musculus	Tpgs2	66648	Mus musculus	HITS-CLIP	Functional MTI (Weak)	21258322
MIRT600024	mmu-miR-10a-5p	Mus musculus	2810006K23Rik	72650	Mus musculus	HITS-CLIP	Functional MTI (Weak)	21258322
MIRT600079	mmu-miR-10a-5p	Mus musculus	Knop1	66356	Mus musculus	HITS-CLIP	Functional MTI (Weak)	21258322
MIRT600156	mmu-miR-10a-5p	Mus musculus	Zdhhc3	69035	Mus musculus	HITS-CLIP	Functional MTI (Weak)	21258322
MIRT600350	mmu-miR-10a-5p	Mus musculus	Ston2	108800	Mus musculus	HITS-CLIP	Functional MTI (Weak)	21258322
MIRT600393	mmu-miR-10a-5p	Mus musculus	Slc2a4	20528	Mus musculus	HITS-CLIP	Functional MTI (Weak)	21258322
MIRT600424	mmu-miR-10a-5p	Mus musculus	Samd8	67630	Mus musculus	HITS-CLIP	Functional MTI (Weak)	21258322
MIRT600659	mmu-miR-10a-5p	Mus musculus	Mcc	328949	Mus musculus	HITS-CLIP	Functional MTI (Weak)	21258322
MIRT600703	mmu-miR-10a-5p	Mus musculus	Lpp	210126	Mus musculus	HITS-CLIP	Functional MTI (Weak)	21258322
MIRT600722	mmu-miR-10a-5p	Mus musculus	Kif24	109242	Mus musculus	HITS-CLIP	Functional MTI (Weak)	21258322
MIRT600760	mmu-miR-10a-5p	Mus musculus	Isg20l2	229504	Mus musculus	HITS-CLIP	Functional MTI (Weak)	21258322
MIRT600995	mmu-miR-10a-5p	Mus musculus	Cybrd1	73649	Mus musculus	HITS-CLIP	Functional MTI (Weak)	21258322
MIRT601017	mmu-miR-10a-5p	Mus musculus	Csrnp3	77771	Mus musculus	HITS-CLIP	Functional MTI (Weak)	21258322
MIRT601099	mmu-miR-10a-5p	Mus musculus	Cbfa2t2	12396	Mus musculus	HITS-CLIP	Functional MTI (Weak)	21258322
MIRT601227	mmu-miR-10a-5p	Mus musculus	Adra2b	11552	Mus musculus	HITS-CLIP	Functional MTI (Weak)	21258322
MIRT601590	mmu-miR-10a-5p	Mus musculus	Smtnl2	276829	Mus musculus	HITS-CLIP	Functional MTI (Weak)	21258322
MIRT601645	mmu-miR-10a-5p	Mus musculus	Siglece	83382	Mus musculus	HITS-CLIP	Functional MTI (Weak)	21258322
MIRT601664	mmu-miR-10a-5p	Mus musculus	Senp5	320213	Mus musculus	HITS-CLIP	Functional MTI (Weak)	21258322
MIRT601781	mmu-miR-10a-5p	Mus musculus	Rac2	19354	Mus musculus	HITS-CLIP	Functional MTI (Weak)	21258322
MIRT602038	mmu-miR-10a-5p	Mus musculus	Mmp25	240047	Mus musculus	HITS-CLIP	Functional MTI (Weak)	21258322
MIRT602291	mmu-miR-10a-5p	Mus musculus	Gls	14660	Mus musculus	HITS-CLIP	Functional MTI (Weak)	21258322
MIRT602337	mmu-miR-10a-5p	Mus musculus	Gaa	14387	Mus musculus	HITS-CLIP	Functional MTI (Weak)	21258322
MIRT602473	mmu-miR-10a-5p	Mus musculus	Dnajc1	13418	Mus musculus	HITS-CLIP	Functional MTI (Weak)	21258322
MIRT602515	mmu-miR-10a-5p	Mus musculus	Decr2	26378	Mus musculus	HITS-CLIP	Functional MTI (Weak)	21258322
MIRT602528	mmu-miR-10a-5p	Mus musculus	Gdpgp1	269952	Mus musculus	HITS-CLIP	Functional MTI (Weak)	21258322
MIRT602540	mmu-miR-10a-5p	Mus musculus	Cyb5d2	192986	Mus musculus	HITS-CLIP	Functional MTI (Weak)	21258322
MIRT602664	mmu-miR-10a-5p	Mus musculus	Car9	230099	Mus musculus	HITS-CLIP	Functional MTI (Weak)	21258322
MIRT602820	mmu-miR-10a-5p	Mus musculus	Akap8	56399	Mus musculus	HITS-CLIP	Functional MTI (Weak)	21258322
MIRT602834	mmu-miR-10a-5p	Mus musculus	Agl	77559	Mus musculus	HITS-CLIP	Functional MTI (Weak)	21258322
MIRT602889	mmu-miR-10a-5p	Mus musculus	4930519G04Rik	67593	Mus musculus	HITS-CLIP	Functional MTI (Weak)	21258322
MIRT602983	mmu-miR-10a-5p	Mus musculus	Sgms2	74442	Mus musculus	HITS-CLIP	Functional MTI (Weak)	21258322
MIRT603254	mmu-miR-10a-5p	Mus musculus	Tbc1d24	224617	Mus musculus	HITS-CLIP	Functional MTI (Weak)	21258322
MIRT603298	mmu-miR-10a-5p	Mus musculus	Spib	272382	Mus musculus	HITS-CLIP	Functional MTI (Weak)	21258322
MIRT603480	mmu-miR-10a-5p	Mus musculus	Rbm34	52202	Mus musculus	HITS-CLIP	Functional MTI (Weak)	21258322
MIRT603513	mmu-miR-10a-5p	Mus musculus	Rab11b	19326	Mus musculus	HITS-CLIP	Functional MTI (Weak)	21258322
MIRT603548	mmu-miR-10a-5p	Mus musculus	Disp3	242748	Mus musculus	HITS-CLIP	Functional MTI (Weak)	21258322
MIRT603555	mmu-miR-10a-5p	Mus musculus	Psmb11	73902	Mus musculus	HITS-CLIP	Functional MTI (Weak)	21258322
MIRT603571	mmu-miR-10a-5p	Mus musculus	Prdx1	18477	Mus musculus	HITS-CLIP	Functional MTI (Weak)	21258322
MIRT603658	mmu-miR-10a-5p	Mus musculus	Oscp1	230751	Mus musculus	HITS-CLIP	Functional MTI (Weak)	21258322
MIRT603677	mmu-miR-10a-5p	Mus musculus	Ogfod1	270086	Mus musculus	HITS-CLIP	Functional MTI (Weak)	21258322
MIRT603762	mmu-miR-10a-5p	Mus musculus	Med18	67219	Mus musculus	HITS-CLIP	Functional MTI (Weak)	21258322
MIRT603766	mmu-miR-10a-5p	Mus musculus	Mdc1	240087	Mus musculus	HITS-CLIP	Functional MTI (Weak)	21258322
MIRT603840	mmu-miR-10a-5p	Mus musculus	Kcnk6	52150	Mus musculus	HITS-CLIP	Functional MTI (Weak)	21258322
MIRT603891	mmu-miR-10a-5p	Mus musculus	Ifnar1	15975	Mus musculus	HITS-CLIP	Functional MTI (Weak)	21258322
MIRT603927	mmu-miR-10a-5p	Mus musculus	Hist1h2ac	319164	Mus musculus	HITS-CLIP	Functional MTI (Weak)	21258322
MIRT604031	mmu-miR-10a-5p	Mus musculus	Fam118a	73225	Mus musculus	HITS-CLIP	Functional MTI (Weak)	21258322
MIRT604061	mmu-miR-10a-5p	Mus musculus	Epb42	13828	Mus musculus	HITS-CLIP	Functional MTI (Weak)	21258322
MIRT604091	mmu-miR-10a-5p	Mus musculus	Dqx1	93838	Mus musculus	HITS-CLIP	Functional MTI (Weak)	21258322
MIRT604119	mmu-miR-10a-5p	Mus musculus	Dhrs7b	216820	Mus musculus	HITS-CLIP	Functional MTI (Weak)	21258322
MIRT604134	mmu-miR-10a-5p	Mus musculus	Ddhd2	72108	Mus musculus	HITS-CLIP	Functional MTI (Weak)	21258322
MIRT604151	mmu-miR-10a-5p	Mus musculus	Dars2	226539	Mus musculus	HITS-CLIP	Functional MTI (Weak)	21258322
MIRT604255	mmu-miR-10a-5p	Mus musculus	Cenpl	70454	Mus musculus	HITS-CLIP	Functional MTI (Weak)	21258322
MIRT604455	mmu-miR-10a-5p	Mus musculus	Fam227a	75729	Mus musculus	HITS-CLIP	Functional MTI (Weak)	21258322
MIRT604513	mmu-miR-10a-5p	Mus musculus	2010315B03Rik	630836	Mus musculus	HITS-CLIP	Functional MTI (Weak)	21258322
MIRT604527	mmu-miR-10a-5p	Mus musculus	Zyg11b	414872	Mus musculus	HITS-CLIP	Functional MTI (Weak)	21258322
MIRT604553	mmu-miR-10a-5p	Mus musculus	Vsig10	231668	Mus musculus	HITS-CLIP	Functional MTI (Weak)	21258322
MIRT604567	mmu-miR-10a-5p	Mus musculus	Ube2v2	70620	Mus musculus	HITS-CLIP	Functional MTI (Weak)	21258322
MIRT604663	mmu-miR-10a-5p	Mus musculus	Slc35e2	320541	Mus musculus	HITS-CLIP	Functional MTI (Weak)	21258322
MIRT604741	mmu-miR-10a-5p	Mus musculus	Rnd1	223881	Mus musculus	HITS-CLIP	Functional MTI (Weak)	21258322
MIRT604808	mmu-miR-10a-5p	Mus musculus	P2ry4	57385	Mus musculus	HITS-CLIP	Functional MTI (Weak)	21258322
MIRT604912	mmu-miR-10a-5p	Mus musculus	Irak2	108960	Mus musculus	HITS-CLIP	Functional MTI (Weak)	21258322
MIRT604952	mmu-miR-10a-5p	Mus musculus	Gng2	14702	Mus musculus	HITS-CLIP	Functional MTI (Weak)	21258322
MIRT605257	mmu-miR-10a-5p	Mus musculus	6030458C11Rik	77877	Mus musculus	HITS-CLIP	Functional MTI (Weak)	21258322
MIRT605264	mmu-miR-10a-5p	Mus musculus	2810474O19Rik	67246	Mus musculus	HITS-CLIP	Functional MTI (Weak)	21258322
MIRT605268	mmu-miR-10a-5p	Mus musculus	Fam219b	78323	Mus musculus	HITS-CLIP	Functional MTI (Weak)	21258322
MIRT605371	mmu-miR-10a-5p	Mus musculus	Vamp3	22319	Mus musculus	HITS-CLIP	Functional MTI (Weak)	21258322
MIRT605386	mmu-miR-10a-5p	Mus musculus	Ube2j2	140499	Mus musculus	HITS-CLIP	Functional MTI (Weak)	21258322
MIRT605435	mmu-miR-10a-5p	Mus musculus	Stom	13830	Mus musculus	HITS-CLIP	Functional MTI (Weak)	21258322
MIRT605574	mmu-miR-10a-5p	Mus musculus	Ocln	18260	Mus musculus	HITS-CLIP	Functional MTI (Weak)	21258322
MIRT605636	mmu-miR-10a-5p	Mus musculus	Mfn1	67414	Mus musculus	HITS-CLIP	Functional MTI (Weak)	21258322
MIRT605642	mmu-miR-10a-5p	Mus musculus	Mcm5	17218	Mus musculus	HITS-CLIP	Functional MTI (Weak)	21258322
MIRT605970	mmu-miR-10a-5p	Mus musculus	Pafah1b2	18475	Mus musculus	HITS-CLIP	Functional MTI (Weak)	21258322
MIRT606098	mmu-miR-10a-5p	Mus musculus	Utp15	105372	Mus musculus	HITS-CLIP	Functional MTI (Weak)	21258322
MIRT606148	mmu-miR-10a-5p	Mus musculus	Tcf25	66855	Mus musculus	HITS-CLIP	Functional MTI (Weak)	21258322
MIRT606230	mmu-miR-10a-5p	Mus musculus	Ramp1	51801	Mus musculus	HITS-CLIP	Functional MTI (Weak)	21258322
MIRT606249	mmu-miR-10a-5p	Mus musculus	Ppih	66101	Mus musculus	HITS-CLIP	Functional MTI (Weak)	21258322
MIRT606294	mmu-miR-10a-5p	Mus musculus	Nrcam	319504	Mus musculus	HITS-CLIP	Functional MTI (Weak)	21258322
MIRT606331	mmu-miR-10a-5p	Mus musculus	Mfsd11	69900	Mus musculus	HITS-CLIP	Functional MTI (Weak)	21258322
MIRT606362	mmu-miR-10a-5p	Mus musculus	Iws1	73473	Mus musculus	HITS-CLIP	Functional MTI (Weak)	21258322
MIRT606414	mmu-miR-10a-5p	Mus musculus	Gfpt1	14583	Mus musculus	HITS-CLIP	Functional MTI (Weak)	21258322
MIRT606449	mmu-miR-10a-5p	Mus musculus	Eno2	13807	Mus musculus	HITS-CLIP	Functional MTI (Weak)	21258322
MIRT606454	mmu-miR-10a-5p	Mus musculus	Elmo2	140579	Mus musculus	HITS-CLIP	Functional MTI (Weak)	21258322
MIRT606576	mmu-miR-10a-5p	Mus musculus	Zmat3	22401	Mus musculus	HITS-CLIP	Functional MTI (Weak)	21258322
MIRT606589	mmu-miR-10a-5p	Mus musculus	Wipf2	68524	Mus musculus	HITS-CLIP	Functional MTI (Weak)	21258322
MIRT606639	mmu-miR-10a-5p	Mus musculus	Nufip2	68564	Mus musculus	HITS-CLIP	Functional MTI (Weak)	21258322
MIRT606678	mmu-miR-10a-5p	Mus musculus	Ercc6	319955	Mus musculus	HITS-CLIP	Functional MTI (Weak)	21258322
MIRT606685	mmu-miR-10a-5p	Mus musculus	Ddx19b	234733	Mus musculus	HITS-CLIP	Functional MTI (Weak)	21258322
MIRT732486	mmu-miR-10a-5p	Mus musculus	Rho	212541	Mus musculus	Luciferase reporter assay	Functional MTI	25425000
MIRT004722	mmu-miR-10b-5p	Mus musculus	Hoxd10	15430	Mus musculus	qRT-PCR//Western blot	Functional MTI	20351690
MIRT004722	mmu-miR-10b-5p	Mus musculus	Hoxd10	15430	Mus musculus	qRT-PCR	Functional MTI (Weak)	21067538
MIRT006017	mmu-miR-10b-5p	Mus musculus	Klf4	16600	Mus musculus	qRT-PCR	Functional MTI (Weak)	21067538
MIRT006023	mmu-miR-10b-5p	Mus musculus	Cdkn1a	12575	Mus musculus	Immunoblot//qRT-PCR	Functional MTI (Weak)	21088000
MIRT577430	mmu-miR-10b-5p	Mus musculus	Tube1	71924	Mus musculus	HITS-CLIP	Functional MTI (Weak)	25083871
MIRT577599	mmu-miR-10b-5p	Mus musculus	Suv39h2	64707	Mus musculus	HITS-CLIP	Functional MTI (Weak)	25083871
MIRT577747	mmu-miR-10b-5p	Mus musculus	Shroom1	71774	Mus musculus	HITS-CLIP	Functional MTI (Weak)	25083871
MIRT577747	mmu-miR-10b-5p	Mus musculus	Shroom1	71774	Mus musculus	HITS-CLIP	Functional MTI (Weak)	21258322
MIRT578003	mmu-miR-10b-5p	Mus musculus	Pgpep1	66522	Mus musculus	HITS-CLIP	Functional MTI (Weak)	25083871
MIRT578625	mmu-miR-10b-5p	Mus musculus	Hapln4	330790	Mus musculus	HITS-CLIP	Functional MTI (Weak)	25083871
MIRT579103	mmu-miR-10b-5p	Mus musculus	Cmklr1	14747	Mus musculus	HITS-CLIP	Functional MTI (Weak)	25083871
MIRT579103	mmu-miR-10b-5p	Mus musculus	Cmklr1	14747	Mus musculus	HITS-CLIP	Functional MTI (Weak)	23597149
MIRT579103	mmu-miR-10b-5p	Mus musculus	Cmklr1	14747	Mus musculus	HITS-CLIP	Functional MTI (Weak)	23142080
MIRT579103	mmu-miR-10b-5p	Mus musculus	Cmklr1	14747	Mus musculus	HITS-CLIP	Functional MTI (Weak)	21258322
MIRT579662	mmu-miR-10b-5p	Mus musculus	Lyrm9	66274	Mus musculus	HITS-CLIP	Functional MTI (Weak)	25083871
MIRT579868	mmu-miR-10b-5p	Mus musculus	Zbtb8b	215627	Mus musculus	HITS-CLIP	Functional MTI (Weak)	25083871
MIRT580500	mmu-miR-10b-5p	Mus musculus	Tfam	21780	Mus musculus	HITS-CLIP	Functional MTI (Weak)	25083871
MIRT580500	mmu-miR-10b-5p	Mus musculus	Tfam	21780	Mus musculus	HITS-CLIP	Functional MTI (Weak)	21258322
MIRT580586	mmu-miR-10b-5p	Mus musculus	Tbl1xr1	81004	Mus musculus	HITS-CLIP	Functional MTI (Weak)	25083871
MIRT580586	mmu-miR-10b-5p	Mus musculus	Tbl1xr1	81004	Mus musculus	HITS-CLIP	Functional MTI (Weak)	21258322
MIRT581319	mmu-miR-10b-5p	Mus musculus	Rhbdl3	246104	Mus musculus	HITS-CLIP	Functional MTI (Weak)	25083871
MIRT581319	mmu-miR-10b-5p	Mus musculus	Rhbdl3	246104	Mus musculus	HITS-CLIP	Functional MTI (Weak)	23597149
MIRT581319	mmu-miR-10b-5p	Mus musculus	Rhbdl3	246104	Mus musculus	HITS-CLIP	Functional MTI (Weak)	23142080
MIRT581319	mmu-miR-10b-5p	Mus musculus	Rhbdl3	246104	Mus musculus	HITS-CLIP	Functional MTI (Weak)	21258322
MIRT581319	mmu-miR-10b-5p	Mus musculus	Rhbdl3	246104	Mus musculus	HITS-CLIP	Functional MTI (Weak)	19536157
MIRT581708	mmu-miR-10b-5p	Mus musculus	Ppara	19013	Mus musculus	HITS-CLIP	Functional MTI (Weak)	25083871
MIRT582366	mmu-miR-10b-5p	Mus musculus	Mtf1	17764	Mus musculus	HITS-CLIP	Functional MTI (Weak)	25083871
MIRT582483	mmu-miR-10b-5p	Mus musculus	Mdga2	320772	Mus musculus	HITS-CLIP	Functional MTI (Weak)	25083871
MIRT582499	mmu-miR-10b-5p	Mus musculus	Mboat1	218121	Mus musculus	HITS-CLIP	Functional MTI (Weak)	25083871
MIRT582768	mmu-miR-10b-5p	Mus musculus	Kif3a	16568	Mus musculus	HITS-CLIP	Functional MTI (Weak)	25083871
MIRT582993	mmu-miR-10b-5p	Mus musculus	Iffo2	212632	Mus musculus	HITS-CLIP	Functional MTI (Weak)	25083871
MIRT583065	mmu-miR-10b-5p	Mus musculus	Hook3	320191	Mus musculus	HITS-CLIP	Functional MTI (Weak)	25083871
MIRT584125	mmu-miR-10b-5p	Mus musculus	Crkl	12929	Mus musculus	HITS-CLIP	Functional MTI (Weak)	25083871
MIRT584351	mmu-miR-10b-5p	Mus musculus	Cdk8	264064	Mus musculus	HITS-CLIP	Functional MTI (Weak)	25083871
MIRT585185	mmu-miR-10b-5p	Mus musculus	Zfp780b	338354	Mus musculus	HITS-CLIP	Functional MTI (Weak)	25083871
MIRT585254	mmu-miR-10b-5p	Mus musculus	Zfp446	269870	Mus musculus	HITS-CLIP	Functional MTI (Weak)	25083871
MIRT585254	mmu-miR-10b-5p	Mus musculus	Zfp446	269870	Mus musculus	HITS-CLIP	Functional MTI (Weak)	21258322
MIRT585367	mmu-miR-10b-5p	Mus musculus	Xrcc2	57434	Mus musculus	HITS-CLIP	Functional MTI (Weak)	25083871
MIRT585367	mmu-miR-10b-5p	Mus musculus	Xrcc2	57434	Mus musculus	HITS-CLIP	Functional MTI (Weak)	21258322
MIRT585505	mmu-miR-10b-5p	Mus musculus	Tstd2	272027	Mus musculus	HITS-CLIP	Functional MTI (Weak)	25083871
MIRT585618	mmu-miR-10b-5p	Mus musculus	Tnfrsf10b	21933	Mus musculus	HITS-CLIP	Functional MTI (Weak)	25083871
MIRT585804	mmu-miR-10b-5p	Mus musculus	Smad9	55994	Mus musculus	HITS-CLIP	Functional MTI (Weak)	25083871
MIRT585804	mmu-miR-10b-5p	Mus musculus	Smad9	55994	Mus musculus	HITS-CLIP	Functional MTI (Weak)	21258322
MIRT585818	mmu-miR-10b-5p	Mus musculus	Slc6a20b	22599	Mus musculus	HITS-CLIP	Functional MTI (Weak)	25083871
MIRT585860	mmu-miR-10b-5p	Mus musculus	Slc8b1	170756	Mus musculus	HITS-CLIP	Functional MTI (Weak)	25083871
MIRT585860	mmu-miR-10b-5p	Mus musculus	Slc8b1	170756	Mus musculus	HITS-CLIP	Functional MTI (Weak)	21258322
MIRT586086	mmu-miR-10b-5p	Mus musculus	Rfxank	19727	Mus musculus	HITS-CLIP	Functional MTI (Weak)	25083871
MIRT586086	mmu-miR-10b-5p	Mus musculus	Rfxank	19727	Mus musculus	HITS-CLIP	Functional MTI (Weak)	21258322
MIRT586332	mmu-miR-10b-5p	Mus musculus	Pex13	72129	Mus musculus	HITS-CLIP	Functional MTI (Weak)	25083871
MIRT586332	mmu-miR-10b-5p	Mus musculus	Pex13	72129	Mus musculus	HITS-CLIP	Functional MTI (Weak)	21258322
MIRT586368	mmu-miR-10b-5p	Mus musculus	Pde4c	110385	Mus musculus	HITS-CLIP	Functional MTI (Weak)	25083871
MIRT586368	mmu-miR-10b-5p	Mus musculus	Pde4c	110385	Mus musculus	HITS-CLIP	Functional MTI (Weak)	23597149
MIRT586442	mmu-miR-10b-5p	Mus musculus	Nsl1	381318	Mus musculus	HITS-CLIP	Functional MTI (Weak)	25083871
MIRT586459	mmu-miR-10b-5p	Mus musculus	Nosip	66394	Mus musculus	HITS-CLIP	Functional MTI (Weak)	25083871
MIRT586481	mmu-miR-10b-5p	Mus musculus	Nkiras1	69721	Mus musculus	HITS-CLIP	Functional MTI (Weak)	25083871
MIRT586481	mmu-miR-10b-5p	Mus musculus	Nkiras1	69721	Mus musculus	HITS-CLIP	Functional MTI (Weak)	23597149
MIRT586481	mmu-miR-10b-5p	Mus musculus	Nkiras1	69721	Mus musculus	HITS-CLIP	Functional MTI (Weak)	21258322
MIRT586572	mmu-miR-10b-5p	Mus musculus	Mrpl35	66223	Mus musculus	HITS-CLIP	Functional MTI (Weak)	25083871
MIRT586609	mmu-miR-10b-5p	Mus musculus	Mmachc	67096	Mus musculus	HITS-CLIP	Functional MTI (Weak)	25083871
MIRT587165	mmu-miR-10b-5p	Mus musculus	Gal3st3	545276	Mus musculus	HITS-CLIP	Functional MTI (Weak)	25083871
MIRT587189	mmu-miR-10b-5p	Mus musculus	Foxl1	14241	Mus musculus	HITS-CLIP	Functional MTI (Weak)	25083871
MIRT587189	mmu-miR-10b-5p	Mus musculus	Foxl1	14241	Mus musculus	HITS-CLIP	Functional MTI (Weak)	21258322
MIRT587283	mmu-miR-10b-5p	Mus musculus	Fadd	14082	Mus musculus	HITS-CLIP	Functional MTI (Weak)	25083871
MIRT587373	mmu-miR-10b-5p	Mus musculus	E130311K13Rik	329659	Mus musculus	HITS-CLIP	Functional MTI (Weak)	25083871
MIRT587373	mmu-miR-10b-5p	Mus musculus	E130311K13Rik	329659	Mus musculus	HITS-CLIP	Functional MTI (Weak)	21258322
MIRT587418	mmu-miR-10b-5p	Mus musculus	Dnase2a	13423	Mus musculus	HITS-CLIP	Functional MTI (Weak)	25083871
MIRT587418	mmu-miR-10b-5p	Mus musculus	Dnase2a	13423	Mus musculus	HITS-CLIP	Functional MTI (Weak)	21258322
MIRT587454	mmu-miR-10b-5p	Mus musculus	Dhx37	208144	Mus musculus	HITS-CLIP	Functional MTI (Weak)	25083871
MIRT587454	mmu-miR-10b-5p	Mus musculus	Dhx37	208144	Mus musculus	HITS-CLIP	Functional MTI (Weak)	21258322
MIRT587563	mmu-miR-10b-5p	Mus musculus	Cts8	56094	Mus musculus	HITS-CLIP	Functional MTI (Weak)	25083871
MIRT587673	mmu-miR-10b-5p	Mus musculus	Cdk7	12572	Mus musculus	HITS-CLIP	Functional MTI (Weak)	25083871
MIRT587673	mmu-miR-10b-5p	Mus musculus	Cdk7	12572	Mus musculus	HITS-CLIP	Functional MTI (Weak)	21258322
MIRT587797	mmu-miR-10b-5p	Mus musculus	Ccl9	20308	Mus musculus	HITS-CLIP	Functional MTI (Weak)	25083871
MIRT587797	mmu-miR-10b-5p	Mus musculus	Ccl9	20308	Mus musculus	HITS-CLIP	Functional MTI (Weak)	21258322
MIRT587875	mmu-miR-10b-5p	Mus musculus	Bpnt1	23827	Mus musculus	HITS-CLIP	Functional MTI (Weak)	25083871
MIRT587920	mmu-miR-10b-5p	Mus musculus	B4galnt2	14422	Mus musculus	HITS-CLIP	Functional MTI (Weak)	25083871
MIRT587920	mmu-miR-10b-5p	Mus musculus	B4galnt2	14422	Mus musculus	HITS-CLIP	Functional MTI (Weak)	21258322
MIRT588215	mmu-miR-10b-5p	Mus musculus	Timmdc1	76916	Mus musculus	HITS-CLIP	Functional MTI (Weak)	25083871
MIRT588215	mmu-miR-10b-5p	Mus musculus	Timmdc1	76916	Mus musculus	HITS-CLIP	Functional MTI (Weak)	23597149
MIRT588253	mmu-miR-10b-5p	Mus musculus	Smco1	69576	Mus musculus	HITS-CLIP	Functional MTI (Weak)	25083871
MIRT588253	mmu-miR-10b-5p	Mus musculus	Smco1	69576	Mus musculus	HITS-CLIP	Functional MTI (Weak)	21258322
MIRT588421	mmu-miR-10b-5p	Mus musculus	Zbtb6	241322	Mus musculus	HITS-CLIP	Functional MTI (Weak)	25083871
MIRT588421	mmu-miR-10b-5p	Mus musculus	Zbtb6	241322	Mus musculus	HITS-CLIP	Functional MTI (Weak)	21258322
MIRT588467	mmu-miR-10b-5p	Mus musculus	Xkrx	331524	Mus musculus	HITS-CLIP	Functional MTI (Weak)	25083871
MIRT588467	mmu-miR-10b-5p	Mus musculus	Xkrx	331524	Mus musculus	HITS-CLIP	Functional MTI (Weak)	21258322
MIRT588529	mmu-miR-10b-5p	Mus musculus	Usp45	77593	Mus musculus	HITS-CLIP	Functional MTI (Weak)	25083871
MIRT588529	mmu-miR-10b-5p	Mus musculus	Usp45	77593	Mus musculus	HITS-CLIP	Functional MTI (Weak)	21258322
MIRT588787	mmu-miR-10b-5p	Mus musculus	Stam	20844	Mus musculus	HITS-CLIP	Functional MTI (Weak)	25083871
MIRT589498	mmu-miR-10b-5p	Mus musculus	Mzt1	76789	Mus musculus	HITS-CLIP	Functional MTI (Weak)	25083871
MIRT589543	mmu-miR-10b-5p	Mus musculus	Mkl2	239719	Mus musculus	HITS-CLIP	Functional MTI (Weak)	25083871
MIRT589625	mmu-miR-10b-5p	Mus musculus	Lrrc58	320184	Mus musculus	HITS-CLIP	Functional MTI (Weak)	25083871
MIRT589625	mmu-miR-10b-5p	Mus musculus	Lrrc58	320184	Mus musculus	HITS-CLIP	Functional MTI (Weak)	21258322
MIRT589675	mmu-miR-10b-5p	Mus musculus	Lats1	16798	Mus musculus	HITS-CLIP	Functional MTI (Weak)	25083871
MIRT589675	mmu-miR-10b-5p	Mus musculus	Lats1	16798	Mus musculus	HITS-CLIP	Functional MTI (Weak)	21258322
MIRT589749	mmu-miR-10b-5p	Mus musculus	Ajuba	16475	Mus musculus	HITS-CLIP	Functional MTI (Weak)	25083871
MIRT589749	mmu-miR-10b-5p	Mus musculus	Ajuba	16475	Mus musculus	HITS-CLIP	Functional MTI (Weak)	21258322
MIRT589919	mmu-miR-10b-5p	Mus musculus	Gmeb1	56809	Mus musculus	HITS-CLIP	Functional MTI (Weak)	25083871
MIRT589919	mmu-miR-10b-5p	Mus musculus	Gmeb1	56809	Mus musculus	HITS-CLIP	Functional MTI (Weak)	21258322
MIRT590375	mmu-miR-10b-5p	Mus musculus	Cep97	74201	Mus musculus	HITS-CLIP	Functional MTI (Weak)	25083871
MIRT590375	mmu-miR-10b-5p	Mus musculus	Cep97	74201	Mus musculus	HITS-CLIP	Functional MTI (Weak)	21258322
MIRT590421	mmu-miR-10b-5p	Mus musculus	Ccdc127	67433	Mus musculus	HITS-CLIP	Functional MTI (Weak)	25083871
MIRT590421	mmu-miR-10b-5p	Mus musculus	Ccdc127	67433	Mus musculus	HITS-CLIP	Functional MTI (Weak)	21258322
MIRT590648	mmu-miR-10b-5p	Mus musculus	Arhgap19	71085	Mus musculus	HITS-CLIP	Functional MTI (Weak)	25083871
MIRT590710	mmu-miR-10b-5p	Mus musculus	Tmem263	103266	Mus musculus	HITS-CLIP	Functional MTI (Weak)	25083871
MIRT590710	mmu-miR-10b-5p	Mus musculus	Tmem263	103266	Mus musculus	HITS-CLIP	Functional MTI (Weak)	21258322
MIRT590886	mmu-miR-10b-5p	Mus musculus	Ttyh1	57776	Mus musculus	HITS-CLIP	Functional MTI (Weak)	23597149
MIRT590886	mmu-miR-10b-5p	Mus musculus	Ttyh1	57776	Mus musculus	HITS-CLIP	Functional MTI (Weak)	21258322
MIRT591083	mmu-miR-10b-5p	Mus musculus	Polr1b	20017	Mus musculus	HITS-CLIP	Functional MTI (Weak)	23597149
MIRT591534	mmu-miR-10b-5p	Mus musculus	9330159F19Rik	212448	Mus musculus	HITS-CLIP	Functional MTI (Weak)	23597149
MIRT591534	mmu-miR-10b-5p	Mus musculus	9330159F19Rik	212448	Mus musculus	HITS-CLIP	Functional MTI (Weak)	21258322
MIRT591587	mmu-miR-10b-5p	Mus musculus	Zbtb44	235132	Mus musculus	HITS-CLIP	Functional MTI (Weak)	23597149
MIRT591693	mmu-miR-10b-5p	Mus musculus	Sc5d	235293	Mus musculus	HITS-CLIP	Functional MTI (Weak)	23597149
MIRT591757	mmu-miR-10b-5p	Mus musculus	Ppm1k	243382	Mus musculus	HITS-CLIP	Functional MTI (Weak)	23597149
MIRT592097	mmu-miR-10b-5p	Mus musculus	Slc25a42	73095	Mus musculus	HITS-CLIP	Functional MTI (Weak)	23597149
MIRT592137	mmu-miR-10b-5p	Mus musculus	Rad1	19355	Mus musculus	HITS-CLIP	Functional MTI (Weak)	23597149
MIRT592137	mmu-miR-10b-5p	Mus musculus	Rad1	19355	Mus musculus	HITS-CLIP	Functional MTI (Weak)	21258322
MIRT592197	mmu-miR-10b-5p	Mus musculus	March2	224703	Mus musculus	HITS-CLIP	Functional MTI (Weak)	23597149
MIRT592197	mmu-miR-10b-5p	Mus musculus	March2	224703	Mus musculus	HITS-CLIP	Functional MTI (Weak)	21258322
MIRT592617	mmu-miR-10b-5p	Mus musculus	Mga	29808	Mus musculus	HITS-CLIP	Functional MTI (Weak)	23597149
MIRT592617	mmu-miR-10b-5p	Mus musculus	Mga	29808	Mus musculus	HITS-CLIP	Functional MTI (Weak)	21258322
MIRT592760	mmu-miR-10b-5p	Mus musculus	Dusp3	72349	Mus musculus	HITS-CLIP	Functional MTI (Weak)	23597149
MIRT592760	mmu-miR-10b-5p	Mus musculus	Dusp3	72349	Mus musculus	HITS-CLIP	Functional MTI (Weak)	21258322
MIRT592803	mmu-miR-10b-5p	Mus musculus	Cbln3	56410	Mus musculus	HITS-CLIP	Functional MTI (Weak)	23597149
MIRT592803	mmu-miR-10b-5p	Mus musculus	Cbln3	56410	Mus musculus	HITS-CLIP	Functional MTI (Weak)	21258322
MIRT592822	mmu-miR-10b-5p	Mus musculus	Bach2	12014	Mus musculus	HITS-CLIP	Functional MTI (Weak)	23597149
MIRT592822	mmu-miR-10b-5p	Mus musculus	Bach2	12014	Mus musculus	HITS-CLIP	Functional MTI (Weak)	21258322
MIRT593171	mmu-miR-10b-5p	Mus musculus	Fam208a	218850	Mus musculus	HITS-CLIP	Functional MTI (Weak)	23597149
MIRT593171	mmu-miR-10b-5p	Mus musculus	Fam208a	218850	Mus musculus	HITS-CLIP	Functional MTI (Weak)	21258322
MIRT593283	mmu-miR-10b-5p	Mus musculus	C5ar2	319430	Mus musculus	HITS-CLIP	Functional MTI (Weak)	23597149
MIRT593283	mmu-miR-10b-5p	Mus musculus	C5ar2	319430	Mus musculus	HITS-CLIP	Functional MTI (Weak)	21258322
MIRT593472	mmu-miR-10b-5p	Mus musculus	Il1rl1	17082	Mus musculus	HITS-CLIP	Functional MTI (Weak)	23597149
MIRT593472	mmu-miR-10b-5p	Mus musculus	Il1rl1	17082	Mus musculus	HITS-CLIP	Functional MTI (Weak)	21258322
MIRT593491	mmu-miR-10b-5p	Mus musculus	Gjc3	118446	Mus musculus	HITS-CLIP	Functional MTI (Weak)	23597149
MIRT593498	mmu-miR-10b-5p	Mus musculus	Ripor2	193385	Mus musculus	HITS-CLIP	Functional MTI (Weak)	23597149
MIRT593498	mmu-miR-10b-5p	Mus musculus	Ripor2	193385	Mus musculus	HITS-CLIP	Functional MTI (Weak)	21258322
MIRT593526	mmu-miR-10b-5p	Mus musculus	Cflar	12633	Mus musculus	HITS-CLIP	Functional MTI (Weak)	23597149
MIRT593526	mmu-miR-10b-5p	Mus musculus	Cflar	12633	Mus musculus	HITS-CLIP	Functional MTI (Weak)	21258322
MIRT593534	mmu-miR-10b-5p	Mus musculus	Cd93	17064	Mus musculus	HITS-CLIP	Functional MTI (Weak)	23597149
MIRT593569	mmu-miR-10b-5p	Mus musculus	Fnip2	329679	Mus musculus	HITS-CLIP	Functional MTI (Weak)	23597149
MIRT593569	mmu-miR-10b-5p	Mus musculus	Fnip2	329679	Mus musculus	HITS-CLIP	Functional MTI (Weak)	21258322
MIRT594284	mmu-miR-10b-5p	Mus musculus	Prf1	18646	Mus musculus	HITS-CLIP	Functional MTI (Weak)	23142080
MIRT596573	mmu-miR-10b-5p	Mus musculus	Zfp799	240064	Mus musculus	HITS-CLIP	Functional MTI (Weak)	21258322
MIRT596640	mmu-miR-10b-5p	Mus musculus	Zfp354a	21408	Mus musculus	HITS-CLIP	Functional MTI (Weak)	21258322
MIRT596652	mmu-miR-10b-5p	Mus musculus	Zfp345	545471	Mus musculus	HITS-CLIP	Functional MTI (Weak)	21258322
MIRT596673	mmu-miR-10b-5p	Mus musculus	Zfp317	244713	Mus musculus	HITS-CLIP	Functional MTI (Weak)	21258322
MIRT596681	mmu-miR-10b-5p	Mus musculus	Zfp113	56314	Mus musculus	HITS-CLIP	Functional MTI (Weak)	21258322
MIRT596709	mmu-miR-10b-5p	Mus musculus	Zbtb8a	73680	Mus musculus	HITS-CLIP	Functional MTI (Weak)	21258322
MIRT596856	mmu-miR-10b-5p	Mus musculus	Ttc26	264134	Mus musculus	HITS-CLIP	Functional MTI (Weak)	21258322
MIRT596868	mmu-miR-10b-5p	Mus musculus	Ttc23	67009	Mus musculus	HITS-CLIP	Functional MTI (Weak)	21258322
MIRT596916	mmu-miR-10b-5p	Mus musculus	Trim27	19720	Mus musculus	HITS-CLIP	Functional MTI (Weak)	21258322
MIRT596931	mmu-miR-10b-5p	Mus musculus	Tox4	268741	Mus musculus	HITS-CLIP	Functional MTI (Weak)	21258322
MIRT597009	mmu-miR-10b-5p	Mus musculus	Tigd3	332359	Mus musculus	HITS-CLIP	Functional MTI (Weak)	21258322
MIRT597048	mmu-miR-10b-5p	Mus musculus	Tex9	21778	Mus musculus	HITS-CLIP	Functional MTI (Weak)	21258322
MIRT597107	mmu-miR-10b-5p	Mus musculus	Syt15	319508	Mus musculus	HITS-CLIP	Functional MTI (Weak)	21258322
MIRT597197	mmu-miR-10b-5p	Mus musculus	Sox7	20680	Mus musculus	HITS-CLIP	Functional MTI (Weak)	21258322
MIRT597250	mmu-miR-10b-5p	Mus musculus	Slc35e1	270066	Mus musculus	HITS-CLIP	Functional MTI (Weak)	21258322
MIRT597308	mmu-miR-10b-5p	Mus musculus	Slc15a1	56643	Mus musculus	HITS-CLIP	Functional MTI (Weak)	21258322
MIRT597476	mmu-miR-10b-5p	Mus musculus	Trmt10a	108943	Mus musculus	HITS-CLIP	Functional MTI (Weak)	21258322
MIRT597488	mmu-miR-10b-5p	Mus musculus	Rbm8a	60365	Mus musculus	HITS-CLIP	Functional MTI (Weak)	21258322
MIRT597509	mmu-miR-10b-5p	Mus musculus	Rbm11	224344	Mus musculus	HITS-CLIP	Functional MTI (Weak)	21258322
MIRT597527	mmu-miR-10b-5p	Mus musculus	Rbak	57782	Mus musculus	HITS-CLIP	Functional MTI (Weak)	21258322
MIRT597550	mmu-miR-10b-5p	Mus musculus	Ranbp3l	223332	Mus musculus	HITS-CLIP	Functional MTI (Weak)	21258322
MIRT597564	mmu-miR-10b-5p	Mus musculus	Rab11fip5	52055	Mus musculus	HITS-CLIP	Functional MTI (Weak)	21258322
MIRT597574	mmu-miR-10b-5p	Mus musculus	Pycr1	209027	Mus musculus	HITS-CLIP	Functional MTI (Weak)	21258322
MIRT597593	mmu-miR-10b-5p	Mus musculus	Ptpn2	19255	Mus musculus	HITS-CLIP	Functional MTI (Weak)	21258322
MIRT597609	mmu-miR-10b-5p	Mus musculus	Ptk6	20459	Mus musculus	HITS-CLIP	Functional MTI (Weak)	21258322
MIRT597766	mmu-miR-10b-5p	Mus musculus	Pnpla3	116939	Mus musculus	HITS-CLIP	Functional MTI (Weak)	21258322
MIRT597789	mmu-miR-10b-5p	Mus musculus	Plek	56193	Mus musculus	HITS-CLIP	Functional MTI (Weak)	21258322
MIRT597907	mmu-miR-10b-5p	Mus musculus	Paxip1	55982	Mus musculus	HITS-CLIP	Functional MTI (Weak)	21258322
MIRT597913	mmu-miR-10b-5p	Mus musculus	Parp11	101187	Mus musculus	HITS-CLIP	Functional MTI (Weak)	21258322
MIRT597941	mmu-miR-10b-5p	Mus musculus	Osbpl8	237542	Mus musculus	HITS-CLIP	Functional MTI (Weak)	21258322
MIRT597957	mmu-miR-10b-5p	Mus musculus	Ooep	67968	Mus musculus	HITS-CLIP	Functional MTI (Weak)	21258322
MIRT598053	mmu-miR-10b-5p	Mus musculus	Nip7	66164	Mus musculus	HITS-CLIP	Functional MTI (Weak)	21258322
MIRT598119	mmu-miR-10b-5p	Mus musculus	Ncan	13004	Mus musculus	HITS-CLIP	Functional MTI (Weak)	21258322
MIRT598263	mmu-miR-10b-5p	Mus musculus	Mfap1a	67532	Mus musculus	HITS-CLIP	Functional MTI (Weak)	21258322
MIRT598332	mmu-miR-10b-5p	Mus musculus	Mbd4	17193	Mus musculus	HITS-CLIP	Functional MTI (Weak)	21258322
MIRT598373	mmu-miR-10b-5p	Mus musculus	Man2a2	140481	Mus musculus	HITS-CLIP	Functional MTI (Weak)	21258322
MIRT598418	mmu-miR-10b-5p	Mus musculus	Lrrn4cl	68852	Mus musculus	HITS-CLIP	Functional MTI (Weak)	21258322
MIRT598491	mmu-miR-10b-5p	Mus musculus	Kdelc2	68304	Mus musculus	HITS-CLIP	Functional MTI (Weak)	21258322
MIRT598519	mmu-miR-10b-5p	Mus musculus	Klhl41	228003	Mus musculus	HITS-CLIP	Functional MTI (Weak)	21258322
MIRT598693	mmu-miR-10b-5p	Mus musculus	Mroh1	223658	Mus musculus	HITS-CLIP	Functional MTI (Weak)	21258322
MIRT598757	mmu-miR-10b-5p	Mus musculus	Gpr68	238377	Mus musculus	HITS-CLIP	Functional MTI (Weak)	21258322
MIRT598783	mmu-miR-10b-5p	Mus musculus	Gnl3l	237107	Mus musculus	HITS-CLIP	Functional MTI (Weak)	21258322
MIRT598818	mmu-miR-10b-5p	Mus musculus	Gm4925	237433	Mus musculus	HITS-CLIP	Functional MTI (Weak)	21258322
MIRT599049	mmu-miR-10b-5p	Mus musculus	Exosc4	109075	Mus musculus	HITS-CLIP	Functional MTI (Weak)	21258322
MIRT599083	mmu-miR-10b-5p	Mus musculus	Efr3b	668212	Mus musculus	HITS-CLIP	Functional MTI (Weak)	21258322
MIRT599090	mmu-miR-10b-5p	Mus musculus	Cracr2b	213573	Mus musculus	HITS-CLIP	Functional MTI (Weak)	21258322
MIRT599108	mmu-miR-10b-5p	Mus musculus	Ecm2	407800	Mus musculus	HITS-CLIP	Functional MTI (Weak)	21258322
MIRT599222	mmu-miR-10b-5p	Mus musculus	Dclre1c	227525	Mus musculus	HITS-CLIP	Functional MTI (Weak)	21258322
MIRT599442	mmu-miR-10b-5p	Mus musculus	Cercam	99151	Mus musculus	HITS-CLIP	Functional MTI (Weak)	21258322
MIRT599531	mmu-miR-10b-5p	Mus musculus	Car8	12319	Mus musculus	HITS-CLIP	Functional MTI (Weak)	21258322
MIRT599607	mmu-miR-10b-5p	Mus musculus	Bloc1s3	232946	Mus musculus	HITS-CLIP	Functional MTI (Weak)	21258322
MIRT599699	mmu-miR-10b-5p	Mus musculus	Aqp7	11832	Mus musculus	HITS-CLIP	Functional MTI (Weak)	21258322
MIRT599865	mmu-miR-10b-5p	Mus musculus	Aco1	11428	Mus musculus	HITS-CLIP	Functional MTI (Weak)	21258322
MIRT599882	mmu-miR-10b-5p	Mus musculus	Acer1	171168	Mus musculus	HITS-CLIP	Functional MTI (Weak)	21258322
MIRT599940	mmu-miR-10b-5p	Mus musculus	Rmi2	223970	Mus musculus	HITS-CLIP	Functional MTI (Weak)	21258322
MIRT599978	mmu-miR-10b-5p	Mus musculus	Tpgs2	66648	Mus musculus	HITS-CLIP	Functional MTI (Weak)	21258322
MIRT600025	mmu-miR-10b-5p	Mus musculus	2810006K23Rik	72650	Mus musculus	HITS-CLIP	Functional MTI (Weak)	21258322
MIRT600078	mmu-miR-10b-5p	Mus musculus	Knop1	66356	Mus musculus	HITS-CLIP	Functional MTI (Weak)	21258322
MIRT600157	mmu-miR-10b-5p	Mus musculus	Zdhhc3	69035	Mus musculus	HITS-CLIP	Functional MTI (Weak)	21258322
MIRT600349	mmu-miR-10b-5p	Mus musculus	Ston2	108800	Mus musculus	HITS-CLIP	Functional MTI (Weak)	21258322
MIRT600394	mmu-miR-10b-5p	Mus musculus	Slc2a4	20528	Mus musculus	HITS-CLIP	Functional MTI (Weak)	21258322
MIRT600423	mmu-miR-10b-5p	Mus musculus	Samd8	67630	Mus musculus	HITS-CLIP	Functional MTI (Weak)	21258322
MIRT600658	mmu-miR-10b-5p	Mus musculus	Mcc	328949	Mus musculus	HITS-CLIP	Functional MTI (Weak)	21258322
MIRT600702	mmu-miR-10b-5p	Mus musculus	Lpp	210126	Mus musculus	HITS-CLIP	Functional MTI (Weak)	21258322
MIRT600723	mmu-miR-10b-5p	Mus musculus	Kif24	109242	Mus musculus	HITS-CLIP	Functional MTI (Weak)	21258322
MIRT600761	mmu-miR-10b-5p	Mus musculus	Isg20l2	229504	Mus musculus	HITS-CLIP	Functional MTI (Weak)	21258322
MIRT600996	mmu-miR-10b-5p	Mus musculus	Cybrd1	73649	Mus musculus	HITS-CLIP	Functional MTI (Weak)	21258322
MIRT601015	mmu-miR-10b-5p	Mus musculus	Csrnp3	77771	Mus musculus	HITS-CLIP	Functional MTI (Weak)	21258322
MIRT601098	mmu-miR-10b-5p	Mus musculus	Cbfa2t2	12396	Mus musculus	HITS-CLIP	Functional MTI (Weak)	21258322
MIRT601226	mmu-miR-10b-5p	Mus musculus	Adra2b	11552	Mus musculus	HITS-CLIP	Functional MTI (Weak)	21258322
MIRT601591	mmu-miR-10b-5p	Mus musculus	Smtnl2	276829	Mus musculus	HITS-CLIP	Functional MTI (Weak)	21258322
MIRT601646	mmu-miR-10b-5p	Mus musculus	Siglece	83382	Mus musculus	HITS-CLIP	Functional MTI (Weak)	21258322
MIRT601665	mmu-miR-10b-5p	Mus musculus	Senp5	320213	Mus musculus	HITS-CLIP	Functional MTI (Weak)	21258322
MIRT601782	mmu-miR-10b-5p	Mus musculus	Rac2	19354	Mus musculus	HITS-CLIP	Functional MTI (Weak)	21258322
MIRT602037	mmu-miR-10b-5p	Mus musculus	Mmp25	240047	Mus musculus	HITS-CLIP	Functional MTI (Weak)	21258322
MIRT602292	mmu-miR-10b-5p	Mus musculus	Gls	14660	Mus musculus	HITS-CLIP	Functional MTI (Weak)	21258322
MIRT602338	mmu-miR-10b-5p	Mus musculus	Gaa	14387	Mus musculus	HITS-CLIP	Functional MTI (Weak)	21258322
MIRT602474	mmu-miR-10b-5p	Mus musculus	Dnajc1	13418	Mus musculus	HITS-CLIP	Functional MTI (Weak)	21258322
MIRT602514	mmu-miR-10b-5p	Mus musculus	Decr2	26378	Mus musculus	HITS-CLIP	Functional MTI (Weak)	21258322
MIRT602527	mmu-miR-10b-5p	Mus musculus	Gdpgp1	269952	Mus musculus	HITS-CLIP	Functional MTI (Weak)	21258322
MIRT602539	mmu-miR-10b-5p	Mus musculus	Cyb5d2	192986	Mus musculus	HITS-CLIP	Functional MTI (Weak)	21258322
MIRT602663	mmu-miR-10b-5p	Mus musculus	Car9	230099	Mus musculus	HITS-CLIP	Functional MTI (Weak)	21258322
MIRT602819	mmu-miR-10b-5p	Mus musculus	Akap8	56399	Mus musculus	HITS-CLIP	Functional MTI (Weak)	21258322
MIRT602835	mmu-miR-10b-5p	Mus musculus	Agl	77559	Mus musculus	HITS-CLIP	Functional MTI (Weak)	21258322
MIRT602888	mmu-miR-10b-5p	Mus musculus	4930519G04Rik	67593	Mus musculus	HITS-CLIP	Functional MTI (Weak)	21258322
MIRT602982	mmu-miR-10b-5p	Mus musculus	Sgms2	74442	Mus musculus	HITS-CLIP	Functional MTI (Weak)	21258322
MIRT603255	mmu-miR-10b-5p	Mus musculus	Tbc1d24	224617	Mus musculus	HITS-CLIP	Functional MTI (Weak)	21258322
MIRT603297	mmu-miR-10b-5p	Mus musculus	Spib	272382	Mus musculus	HITS-CLIP	Functional MTI (Weak)	21258322
MIRT603481	mmu-miR-10b-5p	Mus musculus	Rbm34	52202	Mus musculus	HITS-CLIP	Functional MTI (Weak)	21258322
MIRT603512	mmu-miR-10b-5p	Mus musculus	Rab11b	19326	Mus musculus	HITS-CLIP	Functional MTI (Weak)	21258322
MIRT603547	mmu-miR-10b-5p	Mus musculus	Disp3	242748	Mus musculus	HITS-CLIP	Functional MTI (Weak)	21258322
MIRT603554	mmu-miR-10b-5p	Mus musculus	Psmb11	73902	Mus musculus	HITS-CLIP	Functional MTI (Weak)	21258322
MIRT603570	mmu-miR-10b-5p	Mus musculus	Prdx1	18477	Mus musculus	HITS-CLIP	Functional MTI (Weak)	21258322
MIRT603657	mmu-miR-10b-5p	Mus musculus	Oscp1	230751	Mus musculus	HITS-CLIP	Functional MTI (Weak)	21258322
MIRT603676	mmu-miR-10b-5p	Mus musculus	Ogfod1	270086	Mus musculus	HITS-CLIP	Functional MTI (Weak)	21258322
MIRT603763	mmu-miR-10b-5p	Mus musculus	Med18	67219	Mus musculus	HITS-CLIP	Functional MTI (Weak)	21258322
MIRT603767	mmu-miR-10b-5p	Mus musculus	Mdc1	240087	Mus musculus	HITS-CLIP	Functional MTI (Weak)	21258322
MIRT603839	mmu-miR-10b-5p	Mus musculus	Kcnk6	52150	Mus musculus	HITS-CLIP	Functional MTI (Weak)	21258322
MIRT603892	mmu-miR-10b-5p	Mus musculus	Ifnar1	15975	Mus musculus	HITS-CLIP	Functional MTI (Weak)	21258322
MIRT603926	mmu-miR-10b-5p	Mus musculus	Hist1h2ac	319164	Mus musculus	HITS-CLIP	Functional MTI (Weak)	21258322
MIRT604032	mmu-miR-10b-5p	Mus musculus	Fam118a	73225	Mus musculus	HITS-CLIP	Functional MTI (Weak)	21258322
MIRT604060	mmu-miR-10b-5p	Mus musculus	Epb42	13828	Mus musculus	HITS-CLIP	Functional MTI (Weak)	21258322
MIRT604090	mmu-miR-10b-5p	Mus musculus	Dqx1	93838	Mus musculus	HITS-CLIP	Functional MTI (Weak)	21258322
MIRT604118	mmu-miR-10b-5p	Mus musculus	Dhrs7b	216820	Mus musculus	HITS-CLIP	Functional MTI (Weak)	21258322
MIRT604133	mmu-miR-10b-5p	Mus musculus	Ddhd2	72108	Mus musculus	HITS-CLIP	Functional MTI (Weak)	21258322
MIRT604150	mmu-miR-10b-5p	Mus musculus	Dars2	226539	Mus musculus	HITS-CLIP	Functional MTI (Weak)	21258322
MIRT604256	mmu-miR-10b-5p	Mus musculus	Cenpl	70454	Mus musculus	HITS-CLIP	Functional MTI (Weak)	21258322
MIRT604454	mmu-miR-10b-5p	Mus musculus	Fam227a	75729	Mus musculus	HITS-CLIP	Functional MTI (Weak)	21258322
MIRT604512	mmu-miR-10b-5p	Mus musculus	2010315B03Rik	630836	Mus musculus	HITS-CLIP	Functional MTI (Weak)	21258322
MIRT604528	mmu-miR-10b-5p	Mus musculus	Zyg11b	414872	Mus musculus	HITS-CLIP	Functional MTI (Weak)	21258322
MIRT604554	mmu-miR-10b-5p	Mus musculus	Vsig10	231668	Mus musculus	HITS-CLIP	Functional MTI (Weak)	21258322
MIRT604566	mmu-miR-10b-5p	Mus musculus	Ube2v2	70620	Mus musculus	HITS-CLIP	Functional MTI (Weak)	21258322
MIRT604664	mmu-miR-10b-5p	Mus musculus	Slc35e2	320541	Mus musculus	HITS-CLIP	Functional MTI (Weak)	21258322
MIRT604740	mmu-miR-10b-5p	Mus musculus	Rnd1	223881	Mus musculus	HITS-CLIP	Functional MTI (Weak)	21258322
MIRT604807	mmu-miR-10b-5p	Mus musculus	P2ry4	57385	Mus musculus	HITS-CLIP	Functional MTI (Weak)	21258322
MIRT604914	mmu-miR-10b-5p	Mus musculus	Irak2	108960	Mus musculus	HITS-CLIP	Functional MTI (Weak)	21258322
MIRT604951	mmu-miR-10b-5p	Mus musculus	Gng2	14702	Mus musculus	HITS-CLIP	Functional MTI (Weak)	21258322
MIRT605258	mmu-miR-10b-5p	Mus musculus	6030458C11Rik	77877	Mus musculus	HITS-CLIP	Functional MTI (Weak)	21258322
MIRT605263	mmu-miR-10b-5p	Mus musculus	2810474O19Rik	67246	Mus musculus	HITS-CLIP	Functional MTI (Weak)	21258322
MIRT605269	mmu-miR-10b-5p	Mus musculus	Fam219b	78323	Mus musculus	HITS-CLIP	Functional MTI (Weak)	21258322
MIRT605372	mmu-miR-10b-5p	Mus musculus	Vamp3	22319	Mus musculus	HITS-CLIP	Functional MTI (Weak)	21258322
MIRT605384	mmu-miR-10b-5p	Mus musculus	Ube2j2	140499	Mus musculus	HITS-CLIP	Functional MTI (Weak)	21258322
MIRT605436	mmu-miR-10b-5p	Mus musculus	Stom	13830	Mus musculus	HITS-CLIP	Functional MTI (Weak)	21258322
MIRT605576	mmu-miR-10b-5p	Mus musculus	Ocln	18260	Mus musculus	HITS-CLIP	Functional MTI (Weak)	21258322
MIRT605635	mmu-miR-10b-5p	Mus musculus	Mfn1	67414	Mus musculus	HITS-CLIP	Functional MTI (Weak)	21258322
MIRT605641	mmu-miR-10b-5p	Mus musculus	Mcm5	17218	Mus musculus	HITS-CLIP	Functional MTI (Weak)	21258322
MIRT605969	mmu-miR-10b-5p	Mus musculus	Pafah1b2	18475	Mus musculus	HITS-CLIP	Functional MTI (Weak)	21258322
MIRT606097	mmu-miR-10b-5p	Mus musculus	Utp15	105372	Mus musculus	HITS-CLIP	Functional MTI (Weak)	21258322
MIRT606147	mmu-miR-10b-5p	Mus musculus	Tcf25	66855	Mus musculus	HITS-CLIP	Functional MTI (Weak)	21258322
MIRT606229	mmu-miR-10b-5p	Mus musculus	Ramp1	51801	Mus musculus	HITS-CLIP	Functional MTI (Weak)	21258322
MIRT606248	mmu-miR-10b-5p	Mus musculus	Ppih	66101	Mus musculus	HITS-CLIP	Functional MTI (Weak)	21258322
MIRT606295	mmu-miR-10b-5p	Mus musculus	Nrcam	319504	Mus musculus	HITS-CLIP	Functional MTI (Weak)	21258322
MIRT606330	mmu-miR-10b-5p	Mus musculus	Mfsd11	69900	Mus musculus	HITS-CLIP	Functional MTI (Weak)	21258322
MIRT606361	mmu-miR-10b-5p	Mus musculus	Iws1	73473	Mus musculus	HITS-CLIP	Functional MTI (Weak)	21258322
MIRT606415	mmu-miR-10b-5p	Mus musculus	Gfpt1	14583	Mus musculus	HITS-CLIP	Functional MTI (Weak)	21258322
MIRT606448	mmu-miR-10b-5p	Mus musculus	Eno2	13807	Mus musculus	HITS-CLIP	Functional MTI (Weak)	21258322
MIRT606455	mmu-miR-10b-5p	Mus musculus	Elmo2	140579	Mus musculus	HITS-CLIP	Functional MTI (Weak)	21258322
MIRT606575	mmu-miR-10b-5p	Mus musculus	Zmat3	22401	Mus musculus	HITS-CLIP	Functional MTI (Weak)	21258322
MIRT606590	mmu-miR-10b-5p	Mus musculus	Wipf2	68524	Mus musculus	HITS-CLIP	Functional MTI (Weak)	21258322
MIRT606638	mmu-miR-10b-5p	Mus musculus	Nufip2	68564	Mus musculus	HITS-CLIP	Functional MTI (Weak)	21258322
MIRT606677	mmu-miR-10b-5p	Mus musculus	Ercc6	319955	Mus musculus	HITS-CLIP	Functional MTI (Weak)	21258322
MIRT606684	mmu-miR-10b-5p	Mus musculus	Ddx19b	234733	Mus musculus	HITS-CLIP	Functional MTI (Weak)	21258322
MIRT579774	mmu-miR-1186a	Mus musculus	Zfp568	243905	Mus musculus	HITS-CLIP	Functional MTI (Weak)	25083871
MIRT580629	mmu-miR-1186a	Mus musculus	Sycp2	320558	Mus musculus	HITS-CLIP	Functional MTI (Weak)	25083871
MIRT582212	mmu-miR-1186a	Mus musculus	Nfatc3	18021	Mus musculus	HITS-CLIP	Functional MTI (Weak)	25083871
MIRT582800	mmu-miR-1186a	Mus musculus	Kcnmb2	72413	Mus musculus	HITS-CLIP	Functional MTI (Weak)	25083871
MIRT585391	mmu-miR-1186a	Mus musculus	Wfs1	22393	Mus musculus	HITS-CLIP	Functional MTI (Weak)	25083871
MIRT585391	mmu-miR-1186a	Mus musculus	Wfs1	22393	Mus musculus	HITS-CLIP	Functional MTI (Weak)	23597149
MIRT589502	mmu-miR-1186a	Mus musculus	Myo1e	71602	Mus musculus	HITS-CLIP	Functional MTI (Weak)	25083871
MIRT589502	mmu-miR-1186a	Mus musculus	Myo1e	71602	Mus musculus	HITS-CLIP	Functional MTI (Weak)	21258322
MIRT589770	mmu-miR-1186a	Mus musculus	Itgb3	16416	Mus musculus	HITS-CLIP	Functional MTI (Weak)	25083871
MIRT593622	mmu-miR-1186a	Mus musculus	Tstd2	272027	Mus musculus	HITS-CLIP	Functional MTI (Weak)	23142080
MIRT593854	mmu-miR-1186a	Mus musculus	Havcr2	171285	Mus musculus	HITS-CLIP	Functional MTI (Weak)	23142080
MIRT594849	mmu-miR-1186a	Mus musculus	Npm3	18150	Mus musculus	HITS-CLIP	Functional MTI (Weak)	23142080
MIRT596507	mmu-miR-1186a	Mus musculus	Zfp933	242747	Mus musculus	HITS-CLIP	Functional MTI (Weak)	21258322
MIRT596526	mmu-miR-1186a	Mus musculus	Zfp882	382019	Mus musculus	HITS-CLIP	Functional MTI (Weak)	21258322
MIRT596548	mmu-miR-1186a	Mus musculus	Zfp866	330788	Mus musculus	HITS-CLIP	Functional MTI (Weak)	21258322
MIRT596772	mmu-miR-1186a	Mus musculus	Usp45	77593	Mus musculus	HITS-CLIP	Functional MTI (Weak)	21258322
MIRT596785	mmu-miR-1186a	Mus musculus	Ubxn2a	217379	Mus musculus	HITS-CLIP	Functional MTI (Weak)	21258322
MIRT596892	mmu-miR-1186a	Mus musculus	Trp53rkb	76367	Mus musculus	HITS-CLIP	Functional MTI (Weak)	21258322
MIRT596930	mmu-miR-1186a	Mus musculus	Tprkb	69786	Mus musculus	HITS-CLIP	Functional MTI (Weak)	21258322
MIRT596959	mmu-miR-1186a	Mus musculus	Tmem88b	320587	Mus musculus	HITS-CLIP	Functional MTI (Weak)	21258322
MIRT597152	mmu-miR-1186a	Mus musculus	Stxbp4	20913	Mus musculus	HITS-CLIP	Functional MTI (Weak)	21258322
MIRT597426	mmu-miR-1186a	Mus musculus	Rp2	19889	Mus musculus	HITS-CLIP	Functional MTI (Weak)	21258322
MIRT597534	mmu-miR-1186a	Mus musculus	Rapgef4	56508	Mus musculus	HITS-CLIP	Functional MTI (Weak)	21258322
MIRT597584	mmu-miR-1186a	Mus musculus	Ptpn7	320139	Mus musculus	HITS-CLIP	Functional MTI (Weak)	21258322
MIRT597695	mmu-miR-1186a	Mus musculus	Ppp2r3d	19054	Mus musculus	HITS-CLIP	Functional MTI (Weak)	21258322
MIRT598007	mmu-miR-1186a	Mus musculus	Npy1r	18166	Mus musculus	HITS-CLIP	Functional MTI (Weak)	21258322
MIRT598031	mmu-miR-1186a	Mus musculus	Nol10	217431	Mus musculus	HITS-CLIP	Functional MTI (Weak)	21258322
MIRT598115	mmu-miR-1186a	Mus musculus	Ncl	17975	Mus musculus	HITS-CLIP	Functional MTI (Weak)	21258322
MIRT598155	mmu-miR-1186a	Mus musculus	Mtif2	76784	Mus musculus	HITS-CLIP	Functional MTI (Weak)	21258322
MIRT598268	mmu-miR-1186a	Mus musculus	Mettl2	52686	Mus musculus	HITS-CLIP	Functional MTI (Weak)	21258322
MIRT598274	mmu-miR-1186a	Mus musculus	Med16	216154	Mus musculus	HITS-CLIP	Functional MTI (Weak)	21258322
MIRT598308	mmu-miR-1186a	Mus musculus	Mc1r	17199	Mus musculus	HITS-CLIP	Functional MTI (Weak)	21258322
MIRT598344	mmu-miR-1186a	Mus musculus	Mau2	74549	Mus musculus	HITS-CLIP	Functional MTI (Weak)	21258322
MIRT598391	mmu-miR-1186a	Mus musculus	Magt1	67075	Mus musculus	HITS-CLIP	Functional MTI (Weak)	21258322
MIRT598427	mmu-miR-1186a	Mus musculus	Lrrc14b	432779	Mus musculus	HITS-CLIP	Functional MTI (Weak)	21258322
MIRT598438	mmu-miR-1186a	Mus musculus	Lpl	16956	Mus musculus	HITS-CLIP	Functional MTI (Weak)	21258322
MIRT598663	mmu-miR-1186a	Mus musculus	Hpgds	54486	Mus musculus	HITS-CLIP	Functional MTI (Weak)	21258322
MIRT598704	mmu-miR-1186a	Mus musculus	Haus2	66296	Mus musculus	HITS-CLIP	Functional MTI (Weak)	21258322
MIRT598875	mmu-miR-1186a	Mus musculus	Glyctk	235582	Mus musculus	HITS-CLIP	Functional MTI (Weak)	21258322
MIRT598888	mmu-miR-1186a	Mus musculus	Glrx2	69367	Mus musculus	HITS-CLIP	Functional MTI (Weak)	21258322
MIRT598958	mmu-miR-1186a	Mus musculus	Gemin8	237221	Mus musculus	HITS-CLIP	Functional MTI (Weak)	21258322
MIRT599163	mmu-miR-1186a	Mus musculus	Diaph2	54004	Mus musculus	HITS-CLIP	Functional MTI (Weak)	21258322
MIRT599256	mmu-miR-1186a	Mus musculus	Tmem245	242474	Mus musculus	HITS-CLIP	Functional MTI (Weak)	21258322
MIRT599387	mmu-miR-1186a	Mus musculus	Clmn	94040	Mus musculus	HITS-CLIP	Functional MTI (Weak)	21258322
MIRT599416	mmu-miR-1186a	Mus musculus	Chek2	50883	Mus musculus	HITS-CLIP	Functional MTI (Weak)	21258322
MIRT599521	mmu-miR-1186a	Mus musculus	Cbwd1	226043	Mus musculus	HITS-CLIP	Functional MTI (Weak)	21258322
MIRT599544	mmu-miR-1186a	Mus musculus	Car5b	56078	Mus musculus	HITS-CLIP	Functional MTI (Weak)	21258322
MIRT599748	mmu-miR-1186a	Mus musculus	Anapc16	52717	Mus musculus	HITS-CLIP	Functional MTI (Weak)	21258322
MIRT599851	mmu-miR-1186a	Mus musculus	Adarb1	110532	Mus musculus	HITS-CLIP	Functional MTI (Weak)	21258322
MIRT599902	mmu-miR-1186a	Mus musculus	Acat1	110446	Mus musculus	HITS-CLIP	Functional MTI (Weak)	21258322
MIRT599921	mmu-miR-1186a	Mus musculus	A830018L16Rik	320492	Mus musculus	HITS-CLIP	Functional MTI (Weak)	21258322
MIRT599997	mmu-miR-1186a	Mus musculus	4930579G24Rik	75939	Mus musculus	HITS-CLIP	Functional MTI (Weak)	21258322
MIRT600230	mmu-miR-1186a	Mus musculus	Trim56	384309	Mus musculus	HITS-CLIP	Functional MTI (Weak)	21258322
MIRT600272	mmu-miR-1186a	Mus musculus	Tns4	217169	Mus musculus	HITS-CLIP	Functional MTI (Weak)	21258322
MIRT600359	mmu-miR-1186a	Mus musculus	Srrm4	68955	Mus musculus	HITS-CLIP	Functional MTI (Weak)	21258322
MIRT600536	mmu-miR-1186a	Mus musculus	Pdzd2	68070	Mus musculus	HITS-CLIP	Functional MTI (Weak)	21258322
MIRT600568	mmu-miR-1186a	Mus musculus	Ociad2	433904	Mus musculus	HITS-CLIP	Functional MTI (Weak)	21258322
MIRT600688	mmu-miR-1186a	Mus musculus	Lrrc8e	72267	Mus musculus	HITS-CLIP	Functional MTI (Weak)	21258322
MIRT600869	mmu-miR-1186a	Mus musculus	Gad2	14417	Mus musculus	HITS-CLIP	Functional MTI (Weak)	21258322
MIRT600880	mmu-miR-1186a	Mus musculus	Gabpb2	213054	Mus musculus	HITS-CLIP	Functional MTI (Weak)	21258322
MIRT600957	mmu-miR-1186a	Mus musculus	Elf1	13709	Mus musculus	HITS-CLIP	Functional MTI (Weak)	21258322
MIRT601037	mmu-miR-1186a	Mus musculus	Cntn2	21367	Mus musculus	HITS-CLIP	Functional MTI (Weak)	21258322
MIRT601117	mmu-miR-1186a	Mus musculus	Bri3bp	76809	Mus musculus	HITS-CLIP	Functional MTI (Weak)	21258322
MIRT601253	mmu-miR-1186a	Mus musculus	Abl2	11352	Mus musculus	HITS-CLIP	Functional MTI (Weak)	21258322
MIRT601372	mmu-miR-1186a	Mus musculus	Ybey	216119	Mus musculus	HITS-CLIP	Functional MTI (Weak)	21258322
MIRT601482	mmu-miR-1186a	Mus musculus	Tmod1	21916	Mus musculus	HITS-CLIP	Functional MTI (Weak)	21258322
MIRT601550	mmu-miR-1186a	Mus musculus	Tbc1d24	224617	Mus musculus	HITS-CLIP	Functional MTI (Weak)	21258322
MIRT601675	mmu-miR-1186a	Mus musculus	Sco1	52892	Mus musculus	HITS-CLIP	Functional MTI (Weak)	21258322
MIRT601939	mmu-miR-1186a	Mus musculus	Ogdh	18293	Mus musculus	HITS-CLIP	Functional MTI (Weak)	21258322
MIRT601945	mmu-miR-1186a	Mus musculus	Nwd1	319555	Mus musculus	HITS-CLIP	Functional MTI (Weak)	21258322
MIRT601976	mmu-miR-1186a	Mus musculus	Nav1	215690	Mus musculus	HITS-CLIP	Functional MTI (Weak)	21258322
MIRT602013	mmu-miR-1186a	Mus musculus	Mpp7	75739	Mus musculus	HITS-CLIP	Functional MTI (Weak)	21258322
MIRT602121	mmu-miR-1186a	Mus musculus	Kremen2	73016	Mus musculus	HITS-CLIP	Functional MTI (Weak)	21258322
MIRT602189	mmu-miR-1186a	Mus musculus	Hyal1	15586	Mus musculus	HITS-CLIP	Functional MTI (Weak)	21258322
MIRT602215	mmu-miR-1186a	Mus musculus	Hecw1	94253	Mus musculus	HITS-CLIP	Functional MTI (Weak)	21258322
MIRT602246	mmu-miR-1186a	Mus musculus	Grm1	14816	Mus musculus	HITS-CLIP	Functional MTI (Weak)	21258322
MIRT602369	mmu-miR-1186a	Mus musculus	Fbxl3	50789	Mus musculus	HITS-CLIP	Functional MTI (Weak)	21258322
MIRT602428	mmu-miR-1186a	Mus musculus	Ercc4	50505	Mus musculus	HITS-CLIP	Functional MTI (Weak)	21258322
MIRT602494	mmu-miR-1186a	Mus musculus	Dkc1	245474	Mus musculus	HITS-CLIP	Functional MTI (Weak)	21258322
MIRT602567	mmu-miR-1186a	Mus musculus	Csf2rb	12983	Mus musculus	HITS-CLIP	Functional MTI (Weak)	21258322
MIRT602597	mmu-miR-1186a	Mus musculus	Chrnb4	108015	Mus musculus	HITS-CLIP	Functional MTI (Weak)	21258322
MIRT602687	mmu-miR-1186a	Mus musculus	Camk4	12326	Mus musculus	HITS-CLIP	Functional MTI (Weak)	21258322
MIRT602764	mmu-miR-1186a	Mus musculus	Asxl2	75302	Mus musculus	HITS-CLIP	Functional MTI (Weak)	21258322
MIRT602851	mmu-miR-1186a	Mus musculus	Abcd2	26874	Mus musculus	HITS-CLIP	Functional MTI (Weak)	21258322
MIRT602908	mmu-miR-1186a	Mus musculus	2210016F16Rik	70153	Mus musculus	HITS-CLIP	Functional MTI (Weak)	21258322
MIRT603036	mmu-miR-1186a	Mus musculus	Chic1	12212	Mus musculus	HITS-CLIP	Functional MTI (Weak)	21258322
MIRT603112	mmu-miR-1186a	Mus musculus	Xcr1	23832	Mus musculus	HITS-CLIP	Functional MTI (Weak)	21258322
MIRT603146	mmu-miR-1186a	Mus musculus	Ubxn8	108159	Mus musculus	HITS-CLIP	Functional MTI (Weak)	21258322
MIRT603156	mmu-miR-1186a	Mus musculus	Ubxn4	67812	Mus musculus	HITS-CLIP	Functional MTI (Weak)	21258322
MIRT603435	mmu-miR-1186a	Mus musculus	Rpl7l1	66229	Mus musculus	HITS-CLIP	Functional MTI (Weak)	21258322
MIRT603455	mmu-miR-1186a	Mus musculus	Rhbdl2	230726	Mus musculus	HITS-CLIP	Functional MTI (Weak)	21258322
MIRT603518	mmu-miR-1186a	Mus musculus	Pxmp4	59038	Mus musculus	HITS-CLIP	Functional MTI (Weak)	21258322
MIRT603818	mmu-miR-1186a	Mus musculus	Kif5b	16573	Mus musculus	HITS-CLIP	Functional MTI (Weak)	21258322
MIRT603872	mmu-miR-1186a	Mus musculus	Il11	16156	Mus musculus	HITS-CLIP	Functional MTI (Weak)	21258322
MIRT603888	mmu-miR-1186a	Mus musculus	Il10rb	16155	Mus musculus	HITS-CLIP	Functional MTI (Weak)	21258322
MIRT603916	mmu-miR-1186a	Mus musculus	Hltf	20585	Mus musculus	HITS-CLIP	Functional MTI (Weak)	21258322
MIRT603974	mmu-miR-1186a	Mus musculus	Gnal	14680	Mus musculus	HITS-CLIP	Functional MTI (Weak)	21258322
MIRT604054	mmu-miR-1186a	Mus musculus	Erich1	234086	Mus musculus	HITS-CLIP	Functional MTI (Weak)	21258322
MIRT604186	mmu-miR-1186a	Mus musculus	Cxcl11	56066	Mus musculus	HITS-CLIP	Functional MTI (Weak)	21258322
MIRT604293	mmu-miR-1186a	Mus musculus	Ccdc36	434438	Mus musculus	HITS-CLIP	Functional MTI (Weak)	21258322
MIRT604399	mmu-miR-1186a	Mus musculus	Aida	108909	Mus musculus	HITS-CLIP	Functional MTI (Weak)	21258322
MIRT604524	mmu-miR-1186a	Mus musculus	Ccdc167	68597	Mus musculus	HITS-CLIP	Functional MTI (Weak)	21258322
MIRT604531	mmu-miR-1186a	Mus musculus	Zmym5	219105	Mus musculus	HITS-CLIP	Functional MTI (Weak)	21258322
MIRT604577	mmu-miR-1186a	Mus musculus	Trip4	56404	Mus musculus	HITS-CLIP	Functional MTI (Weak)	21258322
MIRT604627	mmu-miR-1186a	Mus musculus	Syt11	229521	Mus musculus	HITS-CLIP	Functional MTI (Weak)	21258322
MIRT604718	mmu-miR-1186a	Mus musculus	Samd8	67630	Mus musculus	HITS-CLIP	Functional MTI (Weak)	21258322
MIRT604761	mmu-miR-1186a	Mus musculus	Rab27a	11891	Mus musculus	HITS-CLIP	Functional MTI (Weak)	21258322
MIRT604851	mmu-miR-1186a	Mus musculus	Mprip	26936	Mus musculus	HITS-CLIP	Functional MTI (Weak)	21258322
MIRT604966	mmu-miR-1186a	Mus musculus	Gga2	74105	Mus musculus	HITS-CLIP	Functional MTI (Weak)	21258322
MIRT605164	mmu-miR-1186a	Mus musculus	Zfp607b	112415	Mus musculus	HITS-CLIP	Functional MTI (Weak)	21258322
MIRT605197	mmu-miR-1186a	Mus musculus	B4galt6	56386	Mus musculus	HITS-CLIP	Functional MTI (Weak)	21258322
MIRT605486	mmu-miR-1186a	Mus musculus	Slc6a2	20538	Mus musculus	HITS-CLIP	Functional MTI (Weak)	21258322
MIRT605618	mmu-miR-1186a	Mus musculus	Mpv17	17527	Mus musculus	HITS-CLIP	Functional MTI (Weak)	21258322
MIRT606168	mmu-miR-1186a	Mus musculus	Syt13	80976	Mus musculus	HITS-CLIP	Functional MTI (Weak)	21258322
MIRT606224	mmu-miR-1186a	Mus musculus	Rft1	328370	Mus musculus	HITS-CLIP	Functional MTI (Weak)	21258322
MIRT606518	mmu-miR-1186a	Mus musculus	Fam206a	230234	Mus musculus	HITS-CLIP	Functional MTI (Weak)	21258322
MIRT576999	mmu-miR-1186b	Mus musculus	Mark2	13728	Mus musculus	HITS-CLIP	Functional MTI (Weak)	26203562
MIRT585120	mmu-miR-1186b	Mus musculus	Zfp935	71508	Mus musculus	HITS-CLIP	Functional MTI (Weak)	25083871
MIRT586283	mmu-miR-1186b	Mus musculus	Prc1	233406	Mus musculus	HITS-CLIP	Functional MTI (Weak)	25083871
MIRT586283	mmu-miR-1186b	Mus musculus	Prc1	233406	Mus musculus	HITS-CLIP	Functional MTI (Weak)	23597149
MIRT586381	mmu-miR-1186b	Mus musculus	Pbld1	68371	Mus musculus	HITS-CLIP	Functional MTI (Weak)	25083871
MIRT586708	mmu-miR-1186b	Mus musculus	Loxl2	94352	Mus musculus	HITS-CLIP	Functional MTI (Weak)	25083871
MIRT586708	mmu-miR-1186b	Mus musculus	Loxl2	94352	Mus musculus	HITS-CLIP	Functional MTI (Weak)	23597149
MIRT587092	mmu-miR-1186b	Mus musculus	Gla	11605	Mus musculus	HITS-CLIP	Functional MTI (Weak)	25083871
MIRT587092	mmu-miR-1186b	Mus musculus	Gla	11605	Mus musculus	HITS-CLIP	Functional MTI (Weak)	23597149
MIRT587538	mmu-miR-1186b	Mus musculus	Cxcr2	12765	Mus musculus	HITS-CLIP	Functional MTI (Weak)	25083871
MIRT589503	mmu-miR-1186b	Mus musculus	Myo1e	71602	Mus musculus	HITS-CLIP	Functional MTI (Weak)	25083871
MIRT589503	mmu-miR-1186b	Mus musculus	Myo1e	71602	Mus musculus	HITS-CLIP	Functional MTI (Weak)	21258322
MIRT589590	mmu-miR-1186b	Mus musculus	Magt1	67075	Mus musculus	HITS-CLIP	Functional MTI (Weak)	25083871
MIRT590954	mmu-miR-1186b	Mus musculus	Stxbp2	20911	Mus musculus	HITS-CLIP	Functional MTI (Weak)	23597149
MIRT591055	mmu-miR-1186b	Mus musculus	Rab11fip1	75767	Mus musculus	HITS-CLIP	Functional MTI (Weak)	23597149
MIRT591076	mmu-miR-1186b	Mus musculus	Polr2l	66491	Mus musculus	HITS-CLIP	Functional MTI (Weak)	23597149
MIRT591337	mmu-miR-1186b	Mus musculus	Gm10778	100233208	Mus musculus	HITS-CLIP	Functional MTI (Weak)	23597149
MIRT592001	mmu-miR-1186b	Mus musculus	Wdr34	71820	Mus musculus	HITS-CLIP	Functional MTI (Weak)	23597149
MIRT592001	mmu-miR-1186b	Mus musculus	Wdr34	71820	Mus musculus	HITS-CLIP	Functional MTI (Weak)	21258322
MIRT592296	mmu-miR-1186b	Mus musculus	Foxr1	382074	Mus musculus	HITS-CLIP	Functional MTI (Weak)	23597149
MIRT592296	mmu-miR-1186b	Mus musculus	Foxr1	382074	Mus musculus	HITS-CLIP	Functional MTI (Weak)	21258322
MIRT593950	mmu-miR-1186b	Mus musculus	Cpne1	266692	Mus musculus	HITS-CLIP	Functional MTI (Weak)	23142080
MIRT593956	mmu-miR-1186b	Mus musculus	Cpm	70574	Mus musculus	HITS-CLIP	Functional MTI (Weak)	23142080
MIRT595194	mmu-miR-1186b	Mus musculus	Tmtc3	237500	Mus musculus	HITS-CLIP	Functional MTI (Weak)	23142080
MIRT595287	mmu-miR-1186b	Mus musculus	Mef2c	17260	Mus musculus	HITS-CLIP	Functional MTI (Weak)	23142080
MIRT596506	mmu-miR-1186b	Mus musculus	Zfp933	242747	Mus musculus	HITS-CLIP	Functional MTI (Weak)	21258322
MIRT596786	mmu-miR-1186b	Mus musculus	Ubxn2a	217379	Mus musculus	HITS-CLIP	Functional MTI (Weak)	21258322
MIRT597061	mmu-miR-1186b	Mus musculus	Tcea1	21399	Mus musculus	HITS-CLIP	Functional MTI (Weak)	21258322
MIRT597101	mmu-miR-1186b	Mus musculus	Taf1a	21339	Mus musculus	HITS-CLIP	Functional MTI (Weak)	21258322
MIRT597153	mmu-miR-1186b	Mus musculus	Stxbp4	20913	Mus musculus	HITS-CLIP	Functional MTI (Weak)	21258322
MIRT597459	mmu-miR-1186b	Mus musculus	Rhag	19743	Mus musculus	HITS-CLIP	Functional MTI (Weak)	21258322
MIRT597814	mmu-miR-1186b	Mus musculus	Pla2g2d	18782	Mus musculus	HITS-CLIP	Functional MTI (Weak)	21258322
MIRT597836	mmu-miR-1186b	Mus musculus	Pik3c2a	18704	Mus musculus	HITS-CLIP	Functional MTI (Weak)	21258322
MIRT598087	mmu-miR-1186b	Mus musculus	Nek7	59125	Mus musculus	HITS-CLIP	Functional MTI (Weak)	21258322
MIRT598275	mmu-miR-1186b	Mus musculus	Med16	216154	Mus musculus	HITS-CLIP	Functional MTI (Weak)	21258322
MIRT598705	mmu-miR-1186b	Mus musculus	Haus2	66296	Mus musculus	HITS-CLIP	Functional MTI (Weak)	21258322
MIRT598887	mmu-miR-1186b	Mus musculus	Glrx2	69367	Mus musculus	HITS-CLIP	Functional MTI (Weak)	21258322
MIRT598959	mmu-miR-1186b	Mus musculus	Gemin8	237221	Mus musculus	HITS-CLIP	Functional MTI (Weak)	21258322
MIRT599390	mmu-miR-1186b	Mus musculus	Clmn	94040	Mus musculus	HITS-CLIP	Functional MTI (Weak)	21258322
MIRT599417	mmu-miR-1186b	Mus musculus	Chek2	50883	Mus musculus	HITS-CLIP	Functional MTI (Weak)	21258322
MIRT599571	mmu-miR-1186b	Mus musculus	Btc	12223	Mus musculus	HITS-CLIP	Functional MTI (Weak)	21258322
MIRT599852	mmu-miR-1186b	Mus musculus	Adarb1	110532	Mus musculus	HITS-CLIP	Functional MTI (Weak)	21258322
MIRT599903	mmu-miR-1186b	Mus musculus	Acat1	110446	Mus musculus	HITS-CLIP	Functional MTI (Weak)	21258322
MIRT599922	mmu-miR-1186b	Mus musculus	A830018L16Rik	320492	Mus musculus	HITS-CLIP	Functional MTI (Weak)	21258322
MIRT599998	mmu-miR-1186b	Mus musculus	4930579G24Rik	75939	Mus musculus	HITS-CLIP	Functional MTI (Weak)	21258322
MIRT600123	mmu-miR-1186b	Mus musculus	Zfyve27	319740	Mus musculus	HITS-CLIP	Functional MTI (Weak)	21258322
MIRT600437	mmu-miR-1186b	Mus musculus	Samd8	67630	Mus musculus	HITS-CLIP	Functional MTI (Weak)	21258322
MIRT600468	mmu-miR-1186b	Mus musculus	Rbm4	19653	Mus musculus	HITS-CLIP	Functional MTI (Weak)	21258322
MIRT600872	mmu-miR-1186b	Mus musculus	Gabpb2	213054	Mus musculus	HITS-CLIP	Functional MTI (Weak)	21258322
MIRT601116	mmu-miR-1186b	Mus musculus	Bri3bp	76809	Mus musculus	HITS-CLIP	Functional MTI (Weak)	21258322
MIRT601328	mmu-miR-1186b	Mus musculus	Zfp689	71131	Mus musculus	HITS-CLIP	Functional MTI (Weak)	21258322
MIRT601448	mmu-miR-1186b	Mus musculus	Tprkb	69786	Mus musculus	HITS-CLIP	Functional MTI (Weak)	21258322
MIRT601451	mmu-miR-1186b	Mus musculus	Tns4	217169	Mus musculus	HITS-CLIP	Functional MTI (Weak)	21258322
MIRT601483	mmu-miR-1186b	Mus musculus	Tmod1	21916	Mus musculus	HITS-CLIP	Functional MTI (Weak)	21258322
MIRT601536	mmu-miR-1186b	Mus musculus	Tet1	52463	Mus musculus	HITS-CLIP	Functional MTI (Weak)	21258322
MIRT601857	mmu-miR-1186b	Mus musculus	Pkd2	18764	Mus musculus	HITS-CLIP	Functional MTI (Weak)	21258322
MIRT601946	mmu-miR-1186b	Mus musculus	Nwd1	319555	Mus musculus	HITS-CLIP	Functional MTI (Weak)	21258322
MIRT602015	mmu-miR-1186b	Mus musculus	Mpp7	75739	Mus musculus	HITS-CLIP	Functional MTI (Weak)	21258322
MIRT602020	mmu-miR-1186b	Mus musculus	Moap1	64113	Mus musculus	HITS-CLIP	Functional MTI (Weak)	21258322
MIRT602190	mmu-miR-1186b	Mus musculus	Hyal1	15586	Mus musculus	HITS-CLIP	Functional MTI (Weak)	21258322
MIRT602217	mmu-miR-1186b	Mus musculus	Hecw1	94253	Mus musculus	HITS-CLIP	Functional MTI (Weak)	21258322
MIRT602370	mmu-miR-1186b	Mus musculus	Fbxl3	50789	Mus musculus	HITS-CLIP	Functional MTI (Weak)	21258322
MIRT602416	mmu-miR-1186b	Mus musculus	F2r	14062	Mus musculus	HITS-CLIP	Functional MTI (Weak)	21258322
MIRT602429	mmu-miR-1186b	Mus musculus	Ercc4	50505	Mus musculus	HITS-CLIP	Functional MTI (Weak)	21258322
MIRT602495	mmu-miR-1186b	Mus musculus	Dkc1	245474	Mus musculus	HITS-CLIP	Functional MTI (Weak)	21258322
MIRT602566	mmu-miR-1186b	Mus musculus	Csf2rb	12983	Mus musculus	HITS-CLIP	Functional MTI (Weak)	21258322
MIRT602668	mmu-miR-1186b	Mus musculus	Car5b	56078	Mus musculus	HITS-CLIP	Functional MTI (Weak)	21258322
MIRT602688	mmu-miR-1186b	Mus musculus	Camk4	12326	Mus musculus	HITS-CLIP	Functional MTI (Weak)	21258322
MIRT602852	mmu-miR-1186b	Mus musculus	Abcd2	26874	Mus musculus	HITS-CLIP	Functional MTI (Weak)	21258322
MIRT602997	mmu-miR-1186b	Mus musculus	Pdzd2	68070	Mus musculus	HITS-CLIP	Functional MTI (Weak)	21258322
MIRT603145	mmu-miR-1186b	Mus musculus	Ubxn8	108159	Mus musculus	HITS-CLIP	Functional MTI (Weak)	21258322
MIRT603436	mmu-miR-1186b	Mus musculus	Rpl7l1	66229	Mus musculus	HITS-CLIP	Functional MTI (Weak)	21258322
MIRT603456	mmu-miR-1186b	Mus musculus	Rhbdl2	230726	Mus musculus	HITS-CLIP	Functional MTI (Weak)	21258322
MIRT603635	mmu-miR-1186b	Mus musculus	Pbxip1	229534	Mus musculus	HITS-CLIP	Functional MTI (Weak)	21258322
MIRT603725	mmu-miR-1186b	Mus musculus	Mrpl51	66493	Mus musculus	HITS-CLIP	Functional MTI (Weak)	21258322
MIRT603750	mmu-miR-1186b	Mus musculus	Mfsd2b	432628	Mus musculus	HITS-CLIP	Functional MTI (Weak)	21258322
MIRT603819	mmu-miR-1186b	Mus musculus	Kif5b	16573	Mus musculus	HITS-CLIP	Functional MTI (Weak)	21258322
MIRT603907	mmu-miR-1186b	Mus musculus	Hpgds	54486	Mus musculus	HITS-CLIP	Functional MTI (Weak)	21258322
MIRT603918	mmu-miR-1186b	Mus musculus	Hltf	20585	Mus musculus	HITS-CLIP	Functional MTI (Weak)	21258322
MIRT603975	mmu-miR-1186b	Mus musculus	Gnal	14680	Mus musculus	HITS-CLIP	Functional MTI (Weak)	21258322
MIRT604114	mmu-miR-1186b	Mus musculus	Diaph2	54004	Mus musculus	HITS-CLIP	Functional MTI (Weak)	21258322
MIRT604187	mmu-miR-1186b	Mus musculus	Cxcl11	56066	Mus musculus	HITS-CLIP	Functional MTI (Weak)	21258322
MIRT604294	mmu-miR-1186b	Mus musculus	Ccdc36	434438	Mus musculus	HITS-CLIP	Functional MTI (Weak)	21258322
MIRT604400	mmu-miR-1186b	Mus musculus	Aida	108909	Mus musculus	HITS-CLIP	Functional MTI (Weak)	21258322
MIRT604629	mmu-miR-1186b	Mus musculus	Syt11	229521	Mus musculus	HITS-CLIP	Functional MTI (Weak)	21258322
MIRT604707	mmu-miR-1186b	Mus musculus	Scml4	268297	Mus musculus	HITS-CLIP	Functional MTI (Weak)	21258322
MIRT604967	mmu-miR-1186b	Mus musculus	Gga2	74105	Mus musculus	HITS-CLIP	Functional MTI (Weak)	21258322
MIRT605165	mmu-miR-1186b	Mus musculus	Zfp607b	112415	Mus musculus	HITS-CLIP	Functional MTI (Weak)	21258322
MIRT605198	mmu-miR-1186b	Mus musculus	B4galt6	56386	Mus musculus	HITS-CLIP	Functional MTI (Weak)	21258322
MIRT605619	mmu-miR-1186b	Mus musculus	Mpv17	17527	Mus musculus	HITS-CLIP	Functional MTI (Weak)	21258322
MIRT606468	mmu-miR-1186b	Mus musculus	Tcaim	382117	Mus musculus	HITS-CLIP	Functional MTI (Weak)	21258322
MIRT606659	mmu-miR-1186b	Mus musculus	Lsm11	72290	Mus musculus	HITS-CLIP	Functional MTI (Weak)	21258322
MIRT410981	mmu-miR-1187	Mus musculus	Ado	211488	Mus musculus	HITS-CLIP	Functional MTI (Weak)	25083871
MIRT417626	mmu-miR-1187	Mus musculus	Lifr	16880	Mus musculus	HITS-CLIP	Functional MTI (Weak)	23597149
MIRT432333	mmu-miR-1187	Mus musculus	Igf2	16002	Mus musculus	HITS-CLIP	Functional MTI (Weak)	25083871
MIRT432333	mmu-miR-1187	Mus musculus	Igf2	16002	Mus musculus	HITS-CLIP	Functional MTI (Weak)	23597149
MIRT577334	mmu-miR-1187	Mus musculus	Zfp157	72154	Mus musculus	HITS-CLIP	Functional MTI (Weak)	25083871
MIRT577684	mmu-miR-1187	Mus musculus	Slc39a14	213053	Mus musculus	HITS-CLIP	Functional MTI (Weak)	25083871
MIRT577684	mmu-miR-1187	Mus musculus	Slc39a14	213053	Mus musculus	HITS-CLIP	Functional MTI (Weak)	23597149
MIRT577684	mmu-miR-1187	Mus musculus	Slc39a14	213053	Mus musculus	HITS-CLIP	Functional MTI (Weak)	19536157
MIRT577857	mmu-miR-1187	Mus musculus	Rassf5	54354	Mus musculus	HITS-CLIP	Functional MTI (Weak)	25083871
MIRT578127	mmu-miR-1187	Mus musculus	Nqo2	18105	Mus musculus	HITS-CLIP	Functional MTI (Weak)	25083871
MIRT578175	mmu-miR-1187	Mus musculus	Neu1	18010	Mus musculus	HITS-CLIP	Functional MTI (Weak)	25083871
MIRT578292	mmu-miR-1187	Mus musculus	Mavs	228607	Mus musculus	HITS-CLIP	Functional MTI (Weak)	25083871
MIRT578543	mmu-miR-1187	Mus musculus	Htr1f	15557	Mus musculus	HITS-CLIP	Functional MTI (Weak)	25083871
MIRT578633	mmu-miR-1187	Mus musculus	Gtf2h2	23894	Mus musculus	HITS-CLIP	Functional MTI (Weak)	25083871
MIRT578657	mmu-miR-1187	Mus musculus	Gramd1c	207798	Mus musculus	HITS-CLIP	Functional MTI (Weak)	25083871
MIRT578886	mmu-miR-1187	Mus musculus	Fam107a	268709	Mus musculus	HITS-CLIP	Functional MTI (Weak)	25083871
MIRT578886	mmu-miR-1187	Mus musculus	Fam107a	268709	Mus musculus	HITS-CLIP	Functional MTI (Weak)	23142080
MIRT578886	mmu-miR-1187	Mus musculus	Fam107a	268709	Mus musculus	HITS-CLIP	Functional MTI (Weak)	21258322
MIRT578913	mmu-miR-1187	Mus musculus	Entpd1	12495	Mus musculus	HITS-CLIP	Functional MTI (Weak)	25083871
MIRT579076	mmu-miR-1187	Mus musculus	Cox15	226139	Mus musculus	HITS-CLIP	Functional MTI (Weak)	25083871
MIRT579076	mmu-miR-1187	Mus musculus	Cox15	226139	Mus musculus	HITS-CLIP	Functional MTI (Weak)	23597149
MIRT579096	mmu-miR-1187	Mus musculus	Cnih3	72978	Mus musculus	HITS-CLIP	Functional MTI (Weak)	25083871
MIRT579096	mmu-miR-1187	Mus musculus	Cnih3	72978	Mus musculus	HITS-CLIP	Functional MTI (Weak)	23597149
MIRT579130	mmu-miR-1187	Mus musculus	Chrna1	11435	Mus musculus	HITS-CLIP	Functional MTI (Weak)	25083871
MIRT579303	mmu-miR-1187	Mus musculus	Mfsd4b5	215928	Mus musculus	HITS-CLIP	Functional MTI (Weak)	25083871
MIRT579363	mmu-miR-1187	Mus musculus	Aplnr	23796	Mus musculus	HITS-CLIP	Functional MTI (Weak)	25083871
MIRT580011	mmu-miR-1187	Mus musculus	Nsd3	234135	Mus musculus	HITS-CLIP	Functional MTI (Weak)	25083871
MIRT580011	mmu-miR-1187	Mus musculus	Nsd3	234135	Mus musculus	HITS-CLIP	Functional MTI (Weak)	23597149
MIRT580125	mmu-miR-1187	Mus musculus	Ubn2	320538	Mus musculus	HITS-CLIP	Functional MTI (Weak)	25083871
MIRT580260	mmu-miR-1187	Mus musculus	Trim12c	319236	Mus musculus	HITS-CLIP	Functional MTI (Weak)	25083871
MIRT580356	mmu-miR-1187	Mus musculus	Tmem26	327766	Mus musculus	HITS-CLIP	Functional MTI (Weak)	25083871
MIRT580398	mmu-miR-1187	Mus musculus	Tmem170b	621976	Mus musculus	HITS-CLIP	Functional MTI (Weak)	25083871
MIRT580835	mmu-miR-1187	Mus musculus	Smarca2	67155	Mus musculus	HITS-CLIP	Functional MTI (Weak)	25083871
MIRT581004	mmu-miR-1187	Mus musculus	Six4	20474	Mus musculus	HITS-CLIP	Functional MTI (Weak)	25083871
MIRT581113	mmu-miR-1187	Mus musculus	Sept3	24050	Mus musculus	HITS-CLIP	Functional MTI (Weak)	25083871
MIRT581334	mmu-miR-1187	Mus musculus	Rgs8	67792	Mus musculus	HITS-CLIP	Functional MTI (Weak)	25083871
MIRT581427	mmu-miR-1187	Mus musculus	Rasal2	226525	Mus musculus	HITS-CLIP	Functional MTI (Weak)	25083871
MIRT581431	mmu-miR-1187	Mus musculus	Rasa2	114713	Mus musculus	HITS-CLIP	Functional MTI (Weak)	25083871
MIRT581471	mmu-miR-1187	Mus musculus	Rabgap1	227800	Mus musculus	HITS-CLIP	Functional MTI (Weak)	25083871
MIRT581603	mmu-miR-1187	Mus musculus	Prkcd	18753	Mus musculus	HITS-CLIP	Functional MTI (Weak)	25083871
MIRT581809	mmu-miR-1187	Mus musculus	Plag1	56711	Mus musculus	HITS-CLIP	Functional MTI (Weak)	25083871
MIRT581913	mmu-miR-1187	Mus musculus	Pgm3	109785	Mus musculus	HITS-CLIP	Functional MTI (Weak)	25083871
MIRT582070	mmu-miR-1187	Mus musculus	Onecut2	225631	Mus musculus	HITS-CLIP	Functional MTI (Weak)	25083871
MIRT582598	mmu-miR-1187	Mus musculus	Lrrc40	67144	Mus musculus	HITS-CLIP	Functional MTI (Weak)	25083871
MIRT582751	mmu-miR-1187	Mus musculus	Klf8	245671	Mus musculus	HITS-CLIP	Functional MTI (Weak)	25083871
MIRT583023	mmu-miR-1187	Mus musculus	Htt	15194	Mus musculus	HITS-CLIP	Functional MTI (Weak)	25083871
MIRT583259	mmu-miR-1187	Mus musculus	Gnb4	14696	Mus musculus	HITS-CLIP	Functional MTI (Weak)	25083871
MIRT583259	mmu-miR-1187	Mus musculus	Gnb4	14696	Mus musculus	HITS-CLIP	Functional MTI (Weak)	23142080
MIRT583314	mmu-miR-1187	Mus musculus	Gfod1	328232	Mus musculus	HITS-CLIP	Functional MTI (Weak)	25083871
MIRT583616	mmu-miR-1187	Mus musculus	Fam46a	212943	Mus musculus	HITS-CLIP	Functional MTI (Weak)	25083871
MIRT583814	mmu-miR-1187	Mus musculus	Eif2s1	13665	Mus musculus	HITS-CLIP	Functional MTI (Weak)	25083871
MIRT583905	mmu-miR-1187	Mus musculus	Drp2	13497	Mus musculus	HITS-CLIP	Functional MTI (Weak)	25083871
MIRT584441	mmu-miR-1187	Mus musculus	Ccdc85a	216613	Mus musculus	HITS-CLIP	Functional MTI (Weak)	25083871
MIRT584653	mmu-miR-1187	Mus musculus	B4galt6	56386	Mus musculus	HITS-CLIP	Functional MTI (Weak)	25083871
MIRT584858	mmu-miR-1187	Mus musculus	Appl1	72993	Mus musculus	HITS-CLIP	Functional MTI (Weak)	25083871
MIRT584911	mmu-miR-1187	Mus musculus	Akap10	56697	Mus musculus	HITS-CLIP	Functional MTI (Weak)	25083871
MIRT585295	mmu-miR-1187	Mus musculus	Zfp26	22688	Mus musculus	HITS-CLIP	Functional MTI (Weak)	25083871
MIRT585427	mmu-miR-1187	Mus musculus	Wars2	70560	Mus musculus	HITS-CLIP	Functional MTI (Weak)	25083871
MIRT585489	mmu-miR-1187	Mus musculus	Txlnb	378431	Mus musculus	HITS-CLIP	Functional MTI (Weak)	25083871
MIRT585693	mmu-miR-1187	Mus musculus	Tbc1d24	224617	Mus musculus	HITS-CLIP	Functional MTI (Weak)	25083871
MIRT585740	mmu-miR-1187	Mus musculus	Steap2	74051	Mus musculus	HITS-CLIP	Functional MTI (Weak)	25083871
MIRT585879	mmu-miR-1187	Mus musculus	Slc22a8	19879	Mus musculus	HITS-CLIP	Functional MTI (Weak)	25083871
MIRT585879	mmu-miR-1187	Mus musculus	Slc22a8	19879	Mus musculus	HITS-CLIP	Functional MTI (Weak)	23597149
MIRT585879	mmu-miR-1187	Mus musculus	Slc22a8	19879	Mus musculus	HITS-CLIP	Functional MTI (Weak)	21258322
MIRT585879	mmu-miR-1187	Mus musculus	Slc22a8	19879	Mus musculus	HITS-CLIP	Functional MTI (Weak)	19536157
MIRT585909	mmu-miR-1187	Mus musculus	Slc17a5	235504	Mus musculus	HITS-CLIP	Functional MTI (Weak)	25083871
MIRT585956	mmu-miR-1187	Mus musculus	Sike1	66641	Mus musculus	HITS-CLIP	Functional MTI (Weak)	25083871
MIRT585956	mmu-miR-1187	Mus musculus	Sike1	66641	Mus musculus	HITS-CLIP	Functional MTI (Weak)	23597149
MIRT585956	mmu-miR-1187	Mus musculus	Sike1	66641	Mus musculus	HITS-CLIP	Functional MTI (Weak)	21258322
MIRT586176	mmu-miR-1187	Mus musculus	Ptprr	19279	Mus musculus	HITS-CLIP	Functional MTI (Weak)	25083871
MIRT586588	mmu-miR-1187	Mus musculus	Mrgpre	244238	Mus musculus	HITS-CLIP	Functional MTI (Weak)	25083871
MIRT586803	mmu-miR-1187	Mus musculus	Ints8	72656	Mus musculus	HITS-CLIP	Functional MTI (Weak)	25083871
MIRT586920	mmu-miR-1187	Mus musculus	Dnaaf5	433956	Mus musculus	HITS-CLIP	Functional MTI (Weak)	25083871
MIRT586920	mmu-miR-1187	Mus musculus	Dnaaf5	433956	Mus musculus	HITS-CLIP	Functional MTI (Weak)	23597149
MIRT586946	mmu-miR-1187	Mus musculus	Gstt3	103140	Mus musculus	HITS-CLIP	Functional MTI (Weak)	25083871
MIRT587124	mmu-miR-1187	Mus musculus	Gfpt1	14583	Mus musculus	HITS-CLIP	Functional MTI (Weak)	25083871
MIRT587152	mmu-miR-1187	Mus musculus	Gcnt4	218476	Mus musculus	HITS-CLIP	Functional MTI (Weak)	25083871
MIRT587238	mmu-miR-1187	Mus musculus	Nxpe3	385658	Mus musculus	HITS-CLIP	Functional MTI (Weak)	25083871
MIRT587481	mmu-miR-1187	Mus musculus	D630045J12Rik	330286	Mus musculus	HITS-CLIP	Functional MTI (Weak)	25083871
MIRT587481	mmu-miR-1187	Mus musculus	D630045J12Rik	330286	Mus musculus	HITS-CLIP	Functional MTI (Weak)	23597149
MIRT587481	mmu-miR-1187	Mus musculus	D630045J12Rik	330286	Mus musculus	HITS-CLIP	Functional MTI (Weak)	21258322
MIRT587481	mmu-miR-1187	Mus musculus	D630045J12Rik	330286	Mus musculus	HITS-CLIP	Functional MTI (Weak)	19536157
MIRT587492	mmu-miR-1187	Mus musculus	D630003M21Rik	228846	Mus musculus	HITS-CLIP	Functional MTI (Weak)	25083871
MIRT587603	mmu-miR-1187	Mus musculus	Nat8f2	93673	Mus musculus	HITS-CLIP	Functional MTI (Weak)	25083871
MIRT587661	mmu-miR-1187	Mus musculus	Cdk7	12572	Mus musculus	HITS-CLIP	Functional MTI (Weak)	25083871
MIRT587742	mmu-miR-1187	Mus musculus	Cd28	12487	Mus musculus	HITS-CLIP	Functional MTI (Weak)	25083871
MIRT587750	mmu-miR-1187	Mus musculus	Cd200r1	57781	Mus musculus	HITS-CLIP	Functional MTI (Weak)	25083871
MIRT587776	mmu-miR-1187	Mus musculus	Ccpg1	72278	Mus musculus	HITS-CLIP	Functional MTI (Weak)	25083871
MIRT587840	mmu-miR-1187	Mus musculus	Casp8	12370	Mus musculus	HITS-CLIP	Functional MTI (Weak)	25083871
MIRT587840	mmu-miR-1187	Mus musculus	Casp8	12370	Mus musculus	HITS-CLIP	Functional MTI (Weak)	23597149
MIRT587957	mmu-miR-1187	Mus musculus	Asah2	54447	Mus musculus	HITS-CLIP	Functional MTI (Weak)	25083871
MIRT588289	mmu-miR-1187	Mus musculus	Nat8f4	75541	Mus musculus	HITS-CLIP	Functional MTI (Weak)	25083871
MIRT588358	mmu-miR-1187	Mus musculus	Zfp518b	100515	Mus musculus	HITS-CLIP	Functional MTI (Weak)	25083871
MIRT588393	mmu-miR-1187	Mus musculus	Zeb2	24136	Mus musculus	HITS-CLIP	Functional MTI (Weak)	25083871
MIRT588547	mmu-miR-1187	Mus musculus	Uhrf1bp1l	75089	Mus musculus	HITS-CLIP	Functional MTI (Weak)	25083871
MIRT588602	mmu-miR-1187	Mus musculus	Tsc22d3	14605	Mus musculus	HITS-CLIP	Functional MTI (Weak)	25083871
MIRT588727	mmu-miR-1187	Mus musculus	Tbx22	245572	Mus musculus	HITS-CLIP	Functional MTI (Weak)	25083871
MIRT588953	mmu-miR-1187	Mus musculus	Scn2a	110876	Mus musculus	HITS-CLIP	Functional MTI (Weak)	25083871
MIRT589779	mmu-miR-1187	Mus musculus	Insig2	72999	Mus musculus	HITS-CLIP	Functional MTI (Weak)	25083871
MIRT589779	mmu-miR-1187	Mus musculus	Insig2	72999	Mus musculus	HITS-CLIP	Functional MTI (Weak)	21258322
MIRT589843	mmu-miR-1187	Mus musculus	Hif1an	319594	Mus musculus	HITS-CLIP	Functional MTI (Weak)	25083871
MIRT589862	mmu-miR-1187	Mus musculus	Hecw1	94253	Mus musculus	HITS-CLIP	Functional MTI (Weak)	25083871
MIRT589976	mmu-miR-1187	Mus musculus	Gabpb2	213054	Mus musculus	HITS-CLIP	Functional MTI (Weak)	25083871
MIRT590189	mmu-miR-1187	Mus musculus	Ell2	192657	Mus musculus	HITS-CLIP	Functional MTI (Weak)	25083871
MIRT590363	mmu-miR-1187	Mus musculus	Clca3a2	80797	Mus musculus	HITS-CLIP	Functional MTI (Weak)	25083871
MIRT590491	mmu-miR-1187	Mus musculus	Calcoco1	67488	Mus musculus	HITS-CLIP	Functional MTI (Weak)	25083871
MIRT590662	mmu-miR-1187	Mus musculus	Apba1	319924	Mus musculus	HITS-CLIP	Functional MTI (Weak)	25083871
MIRT590840	mmu-miR-1187	Mus musculus	Wdr46	57315	Mus musculus	HITS-CLIP	Functional MTI (Weak)	23597149
MIRT590857	mmu-miR-1187	Mus musculus	Vps33b	233405	Mus musculus	HITS-CLIP	Functional MTI (Weak)	23597149
MIRT590857	mmu-miR-1187	Mus musculus	Vps33b	233405	Mus musculus	HITS-CLIP	Functional MTI (Weak)	21258322
MIRT590919	mmu-miR-1187	Mus musculus	Tacr2	21337	Mus musculus	HITS-CLIP	Functional MTI (Weak)	23597149
MIRT590934	mmu-miR-1187	Mus musculus	Supt7l	72195	Mus musculus	HITS-CLIP	Functional MTI (Weak)	23597149
MIRT591005	mmu-miR-1187	Mus musculus	Sh2d2a	27371	Mus musculus	HITS-CLIP	Functional MTI (Weak)	23597149
MIRT591017	mmu-miR-1187	Mus musculus	Scd3	30049	Mus musculus	HITS-CLIP	Functional MTI (Weak)	23597149
MIRT591035	mmu-miR-1187	Mus musculus	Rfx3	19726	Mus musculus	HITS-CLIP	Functional MTI (Weak)	23597149
MIRT591047	mmu-miR-1187	Mus musculus	Rassf2	215653	Mus musculus	HITS-CLIP	Functional MTI (Weak)	23597149
MIRT591137	mmu-miR-1187	Mus musculus	Nsun3	106338	Mus musculus	HITS-CLIP	Functional MTI (Weak)	23597149
MIRT591227	mmu-miR-1187	Mus musculus	Ly96	17087	Mus musculus	HITS-CLIP	Functional MTI (Weak)	23597149
MIRT591306	mmu-miR-1187	Mus musculus	Il18r1	16182	Mus musculus	HITS-CLIP	Functional MTI (Weak)	23597149
MIRT591350	mmu-miR-1187	Mus musculus	Flrt1	396184	Mus musculus	HITS-CLIP	Functional MTI (Weak)	23597149
MIRT591364	mmu-miR-1187	Mus musculus	Egfl6	54156	Mus musculus	HITS-CLIP	Functional MTI (Weak)	23597149
MIRT591408	mmu-miR-1187	Mus musculus	Cer1	12622	Mus musculus	HITS-CLIP	Functional MTI (Weak)	23597149
MIRT591441	mmu-miR-1187	Mus musculus	Bcl2	12043	Mus musculus	HITS-CLIP	Functional MTI (Weak)	23597149
MIRT591520	mmu-miR-1187	Mus musculus	Abcc9	20928	Mus musculus	HITS-CLIP	Functional MTI (Weak)	23597149
MIRT591578	mmu-miR-1187	Mus musculus	Zfhx3	11906	Mus musculus	HITS-CLIP	Functional MTI (Weak)	23597149
MIRT591578	mmu-miR-1187	Mus musculus	Zfhx3	11906	Mus musculus	HITS-CLIP	Functional MTI (Weak)	23142080
MIRT591599	mmu-miR-1187	Mus musculus	Xrcc3	74335	Mus musculus	HITS-CLIP	Functional MTI (Weak)	23597149
MIRT591615	mmu-miR-1187	Mus musculus	Vps37a	52348	Mus musculus	HITS-CLIP	Functional MTI (Weak)	23597149
MIRT591707	mmu-miR-1187	Mus musculus	Rpusd2	271842	Mus musculus	HITS-CLIP	Functional MTI (Weak)	23597149
MIRT591722	mmu-miR-1187	Mus musculus	Rorb	225998	Mus musculus	HITS-CLIP	Functional MTI (Weak)	23597149
MIRT591742	mmu-miR-1187	Mus musculus	Rab9b	319642	Mus musculus	HITS-CLIP	Functional MTI (Weak)	23597149
MIRT591742	mmu-miR-1187	Mus musculus	Rab9b	319642	Mus musculus	HITS-CLIP	Functional MTI (Weak)	21258322
MIRT591814	mmu-miR-1187	Mus musculus	Mocs1	56738	Mus musculus	HITS-CLIP	Functional MTI (Weak)	23597149
MIRT591834	mmu-miR-1187	Mus musculus	Lin7a	108030	Mus musculus	HITS-CLIP	Functional MTI (Weak)	23597149
MIRT591847	mmu-miR-1187	Mus musculus	Iglon5	210094	Mus musculus	HITS-CLIP	Functional MTI (Weak)	23597149
MIRT591895	mmu-miR-1187	Mus musculus	Fbrs	14123	Mus musculus	HITS-CLIP	Functional MTI (Weak)	23597149
MIRT591977	mmu-miR-1187	Mus musculus	Ap1ar	211556	Mus musculus	HITS-CLIP	Functional MTI (Weak)	23597149
MIRT592163	mmu-miR-1187	Mus musculus	Oxtr	18430	Mus musculus	HITS-CLIP	Functional MTI (Weak)	23597149
MIRT592240	mmu-miR-1187	Mus musculus	Mup18	100048884	Mus musculus	HITS-CLIP	Functional MTI (Weak)	23597149
MIRT592283	mmu-miR-1187	Mus musculus	Gatc	384281	Mus musculus	HITS-CLIP	Functional MTI (Weak)	23597149
MIRT592452	mmu-miR-1187	Mus musculus	Ski	20481	Mus musculus	HITS-CLIP	Functional MTI (Weak)	23597149
MIRT592468	mmu-miR-1187	Mus musculus	Runx1	12394	Mus musculus	HITS-CLIP	Functional MTI (Weak)	23597149
MIRT592685	mmu-miR-1187	Mus musculus	Has2	15117	Mus musculus	HITS-CLIP	Functional MTI (Weak)	23597149
MIRT592833	mmu-miR-1187	Mus musculus	Asb7	117589	Mus musculus	HITS-CLIP	Functional MTI (Weak)	23597149
MIRT592854	mmu-miR-1187	Mus musculus	Akap2	11641	Mus musculus	HITS-CLIP	Functional MTI (Weak)	23597149
MIRT593350	mmu-miR-1187	Mus musculus	Tmco1	68944	Mus musculus	HITS-CLIP	Functional MTI (Weak)	23597149
MIRT593389	mmu-miR-1187	Mus musculus	Adra1b	11548	Mus musculus	HITS-CLIP	Functional MTI (Weak)	23597149
MIRT593401	mmu-miR-1187	Mus musculus	Znrf3	407821	Mus musculus	HITS-CLIP	Functional MTI (Weak)	23597149
MIRT593413	mmu-miR-1187	Mus musculus	Slc6a6	21366	Mus musculus	HITS-CLIP	Functional MTI (Weak)	23597149
MIRT593506	mmu-miR-1187	Mus musculus	Enpp4	224794	Mus musculus	HITS-CLIP	Functional MTI (Weak)	23597149
MIRT594176	mmu-miR-1187	Mus musculus	Vdr	22337	Mus musculus	HITS-CLIP	Functional MTI (Weak)	23142080
MIRT594722	mmu-miR-1187	Mus musculus	Zfp931	353208	Mus musculus	HITS-CLIP	Functional MTI (Weak)	23142080
MIRT594920	mmu-miR-1187	Mus musculus	Gm14326	665211	Mus musculus	HITS-CLIP	Functional MTI (Weak)	23142080
MIRT594955	mmu-miR-1187	Mus musculus	Fblim1	74202	Mus musculus	HITS-CLIP	Functional MTI (Weak)	23142080
MIRT594997	mmu-miR-1187	Mus musculus	Tmem245	242474	Mus musculus	HITS-CLIP	Functional MTI (Weak)	23142080
MIRT595719	mmu-miR-1187	Mus musculus	Calcr	12311	Mus musculus	HITS-CLIP	Functional MTI (Weak)	23142080
MIRT601208	mmu-miR-1187	Mus musculus	Arhgef9	236915	Mus musculus	HITS-CLIP	Functional MTI (Weak)	21258322
MIRT604987	mmu-miR-1187	Mus musculus	Fsd1l	319636	Mus musculus	HITS-CLIP	Functional MTI (Weak)	21258322
MIRT605315	mmu-miR-1187	Mus musculus	Zfp92	22754	Mus musculus	HITS-CLIP	Functional MTI (Weak)	21258322
MIRT605459	mmu-miR-1187	Mus musculus	St18	240690	Mus musculus	HITS-CLIP	Functional MTI (Weak)	21258322
MIRT605536	mmu-miR-1187	Mus musculus	Pstpip2	19201	Mus musculus	HITS-CLIP	Functional MTI (Weak)	21258322
MIRT605600	mmu-miR-1187	Mus musculus	Nbeal1	269198	Mus musculus	HITS-CLIP	Functional MTI (Weak)	21258322
MIRT605768	mmu-miR-1187	Mus musculus	Epas1	13819	Mus musculus	HITS-CLIP	Functional MTI (Weak)	21258322
MIRT605936	mmu-miR-1187	Mus musculus	Sema6a	20358	Mus musculus	HITS-CLIP	Functional MTI (Weak)	21258322
MIRT605989	mmu-miR-1187	Mus musculus	Mylk4	238564	Mus musculus	HITS-CLIP	Functional MTI (Weak)	21258322
MIRT606189	mmu-miR-1187	Mus musculus	Slc5a8	216225	Mus musculus	HITS-CLIP	Functional MTI (Weak)	21258322
MIRT606239	mmu-miR-1187	Mus musculus	Rab3c	67295	Mus musculus	HITS-CLIP	Functional MTI (Weak)	21258322
MIRT606734	mmu-miR-1187	Mus musculus	Tacr1	21336	Mus musculus	HITS-CLIP	Functional MTI (Weak)	19536157
MIRT577311	mmu-miR-1188-5p	Mus musculus	Zfp329	67230	Mus musculus	HITS-CLIP	Functional MTI (Weak)	25083871
MIRT578015	mmu-miR-1188-5p	Mus musculus	Pfkl	18641	Mus musculus	HITS-CLIP	Functional MTI (Weak)	25083871
MIRT578015	mmu-miR-1188-5p	Mus musculus	Pfkl	18641	Mus musculus	HITS-CLIP	Functional MTI (Weak)	21258322
MIRT578479	mmu-miR-1188-5p	Mus musculus	Il18r1	16182	Mus musculus	HITS-CLIP	Functional MTI (Weak)	25083871
MIRT580052	mmu-miR-1188-5p	Mus musculus	Vsnl1	26950	Mus musculus	HITS-CLIP	Functional MTI (Weak)	25083871
MIRT580073	mmu-miR-1188-5p	Mus musculus	Vash1	238328	Mus musculus	HITS-CLIP	Functional MTI (Weak)	25083871
MIRT580773	mmu-miR-1188-5p	Mus musculus	Sp9	381373	Mus musculus	HITS-CLIP	Functional MTI (Weak)	25083871
MIRT583348	mmu-miR-1188-5p	Mus musculus	Gas2l3	237436	Mus musculus	HITS-CLIP	Functional MTI (Weak)	25083871
MIRT583348	mmu-miR-1188-5p	Mus musculus	Gas2l3	237436	Mus musculus	HITS-CLIP	Functional MTI (Weak)	21258322
MIRT585417	mmu-miR-1188-5p	Mus musculus	Wars2	70560	Mus musculus	HITS-CLIP	Functional MTI (Weak)	25083871
MIRT585638	mmu-miR-1188-5p	Mus musculus	Tmem69	230657	Mus musculus	HITS-CLIP	Functional MTI (Weak)	25083871
MIRT585652	mmu-miR-1188-5p	Mus musculus	Tmco3	234076	Mus musculus	HITS-CLIP	Functional MTI (Weak)	25083871
MIRT585886	mmu-miR-1188-5p	Mus musculus	Slc1a7	242607	Mus musculus	HITS-CLIP	Functional MTI (Weak)	25083871
MIRT586032	mmu-miR-1188-5p	Mus musculus	Saa4	20211	Mus musculus	HITS-CLIP	Functional MTI (Weak)	25083871
MIRT586032	mmu-miR-1188-5p	Mus musculus	Saa4	20211	Mus musculus	HITS-CLIP	Functional MTI (Weak)	23597149
MIRT587623	mmu-miR-1188-5p	Mus musculus	Clec7a	56644	Mus musculus	HITS-CLIP	Functional MTI (Weak)	25083871
MIRT589018	mmu-miR-1188-5p	Mus musculus	Rnf11	29864	Mus musculus	HITS-CLIP	Functional MTI (Weak)	25083871
MIRT589579	mmu-miR-1188-5p	Mus musculus	Man1c1	230815	Mus musculus	HITS-CLIP	Functional MTI (Weak)	25083871
MIRT590875	mmu-miR-1188-5p	Mus musculus	Unc93a	381058	Mus musculus	HITS-CLIP	Functional MTI (Weak)	23597149
MIRT590895	mmu-miR-1188-5p	Mus musculus	Tmem47	192216	Mus musculus	HITS-CLIP	Functional MTI (Weak)	23597149
MIRT591008	mmu-miR-1188-5p	Mus musculus	Sh2d2a	27371	Mus musculus	HITS-CLIP	Functional MTI (Weak)	23597149
MIRT591040	mmu-miR-1188-5p	Mus musculus	Reps2	194590	Mus musculus	HITS-CLIP	Functional MTI (Weak)	23597149
MIRT591040	mmu-miR-1188-5p	Mus musculus	Reps2	194590	Mus musculus	HITS-CLIP	Functional MTI (Weak)	19536157
MIRT591194	mmu-miR-1188-5p	Mus musculus	Mrgpre	244238	Mus musculus	HITS-CLIP	Functional MTI (Weak)	23597149
MIRT591194	mmu-miR-1188-5p	Mus musculus	Mrgpre	244238	Mus musculus	HITS-CLIP	Functional MTI (Weak)	21258322
MIRT591387	mmu-miR-1188-5p	Mus musculus	Cxcl15	20309	Mus musculus	HITS-CLIP	Functional MTI (Weak)	23597149
MIRT591403	mmu-miR-1188-5p	Mus musculus	Clvs1	74438	Mus musculus	HITS-CLIP	Functional MTI (Weak)	23597149
MIRT592317	mmu-miR-1188-5p	Mus musculus	Dnlz	52838	Mus musculus	HITS-CLIP	Functional MTI (Weak)	23597149
MIRT592816	mmu-miR-1188-5p	Mus musculus	Bcl2l11	12125	Mus musculus	HITS-CLIP	Functional MTI (Weak)	23597149
MIRT595019	mmu-miR-1188-5p	Mus musculus	Col8a1	12837	Mus musculus	HITS-CLIP	Functional MTI (Weak)	23142080
MIRT597141	mmu-miR-1188-5p	Mus musculus	Sumf2	67902	Mus musculus	HITS-CLIP	Functional MTI (Weak)	21258322
MIRT598083	mmu-miR-1188-5p	Mus musculus	Neu3	50877	Mus musculus	HITS-CLIP	Functional MTI (Weak)	21258322
MIRT599858	mmu-miR-1188-5p	Mus musculus	Actr10	56444	Mus musculus	HITS-CLIP	Functional MTI (Weak)	21258322
MIRT601506	mmu-miR-1188-5p	Mus musculus	Tmem88b	320587	Mus musculus	HITS-CLIP	Functional MTI (Weak)	21258322
MIRT601709	mmu-miR-1188-5p	Mus musculus	Rtkn2	170799	Mus musculus	HITS-CLIP	Functional MTI (Weak)	21258322
MIRT601875	mmu-miR-1188-5p	Mus musculus	Pigv	230801	Mus musculus	HITS-CLIP	Functional MTI (Weak)	21258322
MIRT601910	mmu-miR-1188-5p	Mus musculus	Padi2	18600	Mus musculus	HITS-CLIP	Functional MTI (Weak)	21258322
MIRT602672	mmu-miR-1188-5p	Mus musculus	Car5b	56078	Mus musculus	HITS-CLIP	Functional MTI (Weak)	21258322
MIRT604459	mmu-miR-1188-5p	Mus musculus	4930579G24Rik	75939	Mus musculus	HITS-CLIP	Functional MTI (Weak)	21258322
MIRT604961	mmu-miR-1188-5p	Mus musculus	Gm5113	330503	Mus musculus	HITS-CLIP	Functional MTI (Weak)	21258322
MIRT605673	mmu-miR-1188-5p	Mus musculus	Itsn1	16443	Mus musculus	HITS-CLIP	Functional MTI (Weak)	21258322
MIRT583696	mmu-miR-1190	Mus musculus	Fam114a1	68303	Mus musculus	HITS-CLIP	Functional MTI (Weak)	25083871
MIRT584150	mmu-miR-1190	Mus musculus	Creb5	231991	Mus musculus	HITS-CLIP	Functional MTI (Weak)	25083871
MIRT586118	mmu-miR-1190	Mus musculus	Rdh1	107605	Mus musculus	HITS-CLIP	Functional MTI (Weak)	25083871
MIRT590151	mmu-miR-1190	Mus musculus	Eno2	13807	Mus musculus	HITS-CLIP	Functional MTI (Weak)	25083871
MIRT591548	mmu-miR-1190	Mus musculus	3110082I17Rik	73212	Mus musculus	HITS-CLIP	Functional MTI (Weak)	23597149
MIRT591548	mmu-miR-1190	Mus musculus	3110082I17Rik	73212	Mus musculus	HITS-CLIP	Functional MTI (Weak)	21258322
MIRT592672	mmu-miR-1190	Mus musculus	Itgav	16410	Mus musculus	HITS-CLIP	Functional MTI (Weak)	23597149
MIRT593088	mmu-miR-1190	Mus musculus	2900026A02Rik	243219	Mus musculus	HITS-CLIP	Functional MTI (Weak)	23597149
MIRT593088	mmu-miR-1190	Mus musculus	2900026A02Rik	243219	Mus musculus	HITS-CLIP	Functional MTI (Weak)	21258322
MIRT596536	mmu-miR-1190	Mus musculus	Zfp866	330788	Mus musculus	HITS-CLIP	Functional MTI (Weak)	21258322
MIRT598497	mmu-miR-1190	Mus musculus	Kcnt1	227632	Mus musculus	HITS-CLIP	Functional MTI (Weak)	21258322
MIRT603492	mmu-miR-1190	Mus musculus	Rassf4	213391	Mus musculus	HITS-CLIP	Functional MTI (Weak)	21258322
MIRT579275	mmu-miR-1191a	Mus musculus	Bpifc	270757	Mus musculus	HITS-CLIP	Functional MTI (Weak)	25083871
MIRT579543	mmu-miR-1191a	Mus musculus	Dzank1	241688	Mus musculus	HITS-CLIP	Functional MTI (Weak)	25083871
MIRT579543	mmu-miR-1191a	Mus musculus	Dzank1	241688	Mus musculus	HITS-CLIP	Functional MTI (Weak)	23597149
MIRT579543	mmu-miR-1191a	Mus musculus	Dzank1	241688	Mus musculus	HITS-CLIP	Functional MTI (Weak)	23142080
MIRT579543	mmu-miR-1191a	Mus musculus	Dzank1	241688	Mus musculus	HITS-CLIP	Functional MTI (Weak)	21258322
MIRT579543	mmu-miR-1191a	Mus musculus	Dzank1	241688	Mus musculus	HITS-CLIP	Functional MTI (Weak)	19536157
MIRT580247	mmu-miR-1191a	Mus musculus	Trp63	22061	Mus musculus	HITS-CLIP	Functional MTI (Weak)	25083871
MIRT583124	mmu-miR-1191a	Mus musculus	Hecw1	94253	Mus musculus	HITS-CLIP	Functional MTI (Weak)	25083871
MIRT583124	mmu-miR-1191a	Mus musculus	Hecw1	94253	Mus musculus	HITS-CLIP	Functional MTI (Weak)	23142080
MIRT587977	mmu-miR-1191a	Mus musculus	Armc1	74252	Mus musculus	HITS-CLIP	Functional MTI (Weak)	25083871
MIRT590413	mmu-miR-1191a	Mus musculus	Ccdc85a	216613	Mus musculus	HITS-CLIP	Functional MTI (Weak)	25083871
MIRT591861	mmu-miR-1191a	Mus musculus	Iffo2	212632	Mus musculus	HITS-CLIP	Functional MTI (Weak)	23597149
MIRT594472	mmu-miR-1191a	Mus musculus	Edil3	13612	Mus musculus	HITS-CLIP	Functional MTI (Weak)	23142080
MIRT594753	mmu-miR-1191a	Mus musculus	Wdr76	241627	Mus musculus	HITS-CLIP	Functional MTI (Weak)	23142080
MIRT595395	mmu-miR-1191a	Mus musculus	Camk4	12326	Mus musculus	HITS-CLIP	Functional MTI (Weak)	23142080
MIRT599528	mmu-miR-1191a	Mus musculus	Casc4	319996	Mus musculus	HITS-CLIP	Functional MTI (Weak)	21258322
MIRT601792	mmu-miR-1191a	Mus musculus	Rab27a	11891	Mus musculus	HITS-CLIP	Functional MTI (Weak)	21258322
MIRT791180	mmu-miR-1191b-3p	Mus musculus	Rhod	11854	Mus musculus	HITS-CLIP	Functional MTI (Weak)	28735896
MIRT577246	mmu-miR-1192	Mus musculus	Zfp871	208292	Mus musculus	HITS-CLIP	Functional MTI (Weak)	25083871
MIRT577277	mmu-miR-1192	Mus musculus	Zfp619	70227	Mus musculus	HITS-CLIP	Functional MTI (Weak)	25083871
MIRT577551	mmu-miR-1192	Mus musculus	Tdrd1	83561	Mus musculus	HITS-CLIP	Functional MTI (Weak)	25083871
MIRT577645	mmu-miR-1192	Mus musculus	Sod2	20656	Mus musculus	HITS-CLIP	Functional MTI (Weak)	25083871
MIRT577731	mmu-miR-1192	Mus musculus	Skint7	328505	Mus musculus	HITS-CLIP	Functional MTI (Weak)	25083871
MIRT577797	mmu-miR-1192	Mus musculus	Rplp0	11837	Mus musculus	HITS-CLIP	Functional MTI (Weak)	25083871
MIRT577811	mmu-miR-1192	Mus musculus	Rnf168	70238	Mus musculus	HITS-CLIP	Functional MTI (Weak)	25083871
MIRT577897	mmu-miR-1192	Mus musculus	Prrg4	228413	Mus musculus	HITS-CLIP	Functional MTI (Weak)	25083871
MIRT577897	mmu-miR-1192	Mus musculus	Prrg4	228413	Mus musculus	HITS-CLIP	Functional MTI (Weak)	23597149
MIRT577897	mmu-miR-1192	Mus musculus	Prrg4	228413	Mus musculus	HITS-CLIP	Functional MTI (Weak)	23142080
MIRT577897	mmu-miR-1192	Mus musculus	Prrg4	228413	Mus musculus	HITS-CLIP	Functional MTI (Weak)	21258322
MIRT577915	mmu-miR-1192	Mus musculus	Prpmp5	381832	Mus musculus	HITS-CLIP	Functional MTI (Weak)	25083871
MIRT578005	mmu-miR-1192	Mus musculus	Pgpep1	66522	Mus musculus	HITS-CLIP	Functional MTI (Weak)	25083871
MIRT578022	mmu-miR-1192	Mus musculus	Pfkl	18641	Mus musculus	HITS-CLIP	Functional MTI (Weak)	25083871
MIRT578053	mmu-miR-1192	Mus musculus	Pcdhb17	93888	Mus musculus	HITS-CLIP	Functional MTI (Weak)	25083871
MIRT578106	mmu-miR-1192	Mus musculus	Nup107	103468	Mus musculus	HITS-CLIP	Functional MTI (Weak)	25083871
MIRT578188	mmu-miR-1192	Mus musculus	Ice2	93697	Mus musculus	HITS-CLIP	Functional MTI (Weak)	25083871
MIRT578493	mmu-miR-1192	Mus musculus	Il17re	57890	Mus musculus	HITS-CLIP	Functional MTI (Weak)	25083871
MIRT578553	mmu-miR-1192	Mus musculus	Hoxd12	15432	Mus musculus	HITS-CLIP	Functional MTI (Weak)	25083871
MIRT578714	mmu-miR-1192	Mus musculus	Gmip	78816	Mus musculus	HITS-CLIP	Functional MTI (Weak)	25083871
MIRT578733	mmu-miR-1192	Mus musculus	Gm5415	408191	Mus musculus	HITS-CLIP	Functional MTI (Weak)	25083871
MIRT578738	mmu-miR-1192	Mus musculus	Gm5148	381438	Mus musculus	HITS-CLIP	Functional MTI (Weak)	25083871
MIRT578777	mmu-miR-1192	Mus musculus	Gata1	14460	Mus musculus	HITS-CLIP	Functional MTI (Weak)	25083871
MIRT578791	mmu-miR-1192	Mus musculus	Cmtr2	234728	Mus musculus	HITS-CLIP	Functional MTI (Weak)	25083871
MIRT578860	mmu-miR-1192	Mus musculus	Abraxas1	70681	Mus musculus	HITS-CLIP	Functional MTI (Weak)	25083871
MIRT578951	mmu-miR-1192	Mus musculus	E4f1	13560	Mus musculus	HITS-CLIP	Functional MTI (Weak)	25083871
MIRT578991	mmu-miR-1192	Mus musculus	D630023F18Rik	98303	Mus musculus	HITS-CLIP	Functional MTI (Weak)	25083871
MIRT579117	mmu-miR-1192	Mus musculus	Utp4	21771	Mus musculus	HITS-CLIP	Functional MTI (Weak)	25083871
MIRT579283	mmu-miR-1192	Mus musculus	Bhmt2	64918	Mus musculus	HITS-CLIP	Functional MTI (Weak)	25083871
MIRT579603	mmu-miR-1192	Mus musculus	4930539E08Rik	207819	Mus musculus	HITS-CLIP	Functional MTI (Weak)	25083871
MIRT579709	mmu-miR-1192	Mus musculus	Zic1	22771	Mus musculus	HITS-CLIP	Functional MTI (Weak)	25083871
MIRT579827	mmu-miR-1192	Mus musculus	Zfp106	20402	Mus musculus	HITS-CLIP	Functional MTI (Weak)	25083871
MIRT580078	mmu-miR-1192	Mus musculus	Vamp4	53330	Mus musculus	HITS-CLIP	Functional MTI (Weak)	25083871
MIRT580094	mmu-miR-1192	Mus musculus	Usp54	78787	Mus musculus	HITS-CLIP	Functional MTI (Weak)	25083871
MIRT580185	mmu-miR-1192	Mus musculus	Ttll7	70892	Mus musculus	HITS-CLIP	Functional MTI (Weak)	25083871
MIRT580460	mmu-miR-1192	Mus musculus	Tlk2	24086	Mus musculus	HITS-CLIP	Functional MTI (Weak)	25083871
MIRT580496	mmu-miR-1192	Mus musculus	Tgfb2	21808	Mus musculus	HITS-CLIP	Functional MTI (Weak)	25083871
MIRT580626	mmu-miR-1192	Mus musculus	Syn2	20965	Mus musculus	HITS-CLIP	Functional MTI (Weak)	25083871
MIRT580850	mmu-miR-1192	Mus musculus	Slco5a1	240726	Mus musculus	HITS-CLIP	Functional MTI (Weak)	25083871
MIRT580854	mmu-miR-1192	Mus musculus	Slc8a1	20541	Mus musculus	HITS-CLIP	Functional MTI (Weak)	25083871
MIRT580906	mmu-miR-1192	Mus musculus	Slc35f1	215085	Mus musculus	HITS-CLIP	Functional MTI (Weak)	25083871
MIRT581063	mmu-miR-1192	Mus musculus	Sh3bgrl	56726	Mus musculus	HITS-CLIP	Functional MTI (Weak)	25083871
MIRT581073	mmu-miR-1192	Mus musculus	Sgms2	74442	Mus musculus	HITS-CLIP	Functional MTI (Weak)	25083871
MIRT581073	mmu-miR-1192	Mus musculus	Sgms2	74442	Mus musculus	HITS-CLIP	Functional MTI (Weak)	21258322
MIRT581186	mmu-miR-1192	Mus musculus	Scmh1	29871	Mus musculus	HITS-CLIP	Functional MTI (Weak)	25083871
MIRT581193	mmu-miR-1192	Mus musculus	Scamp1	107767	Mus musculus	HITS-CLIP	Functional MTI (Weak)	25083871
MIRT581193	mmu-miR-1192	Mus musculus	Scamp1	107767	Mus musculus	HITS-CLIP	Functional MTI (Weak)	23597149
MIRT581265	mmu-miR-1192	Mus musculus	Rrad	56437	Mus musculus	HITS-CLIP	Functional MTI (Weak)	25083871
MIRT581289	mmu-miR-1192	Mus musculus	Rnf6	74132	Mus musculus	HITS-CLIP	Functional MTI (Weak)	25083871
MIRT581450	mmu-miR-1192	Mus musculus	Ranbp3l	223332	Mus musculus	HITS-CLIP	Functional MTI (Weak)	25083871
MIRT581691	mmu-miR-1192	Mus musculus	Ppm1k	243382	Mus musculus	HITS-CLIP	Functional MTI (Weak)	25083871
MIRT581766	mmu-miR-1192	Mus musculus	Plekhm3	241075	Mus musculus	HITS-CLIP	Functional MTI (Weak)	25083871
MIRT581920	mmu-miR-1192	Mus musculus	Pgm3	109785	Mus musculus	HITS-CLIP	Functional MTI (Weak)	25083871
MIRT582036	mmu-miR-1192	Mus musculus	P2ry1	18441	Mus musculus	HITS-CLIP	Functional MTI (Weak)	25083871
MIRT582061	mmu-miR-1192	Mus musculus	Onecut3	246086	Mus musculus	HITS-CLIP	Functional MTI (Weak)	25083871
MIRT582064	mmu-miR-1192	Mus musculus	Onecut2	225631	Mus musculus	HITS-CLIP	Functional MTI (Weak)	25083871
MIRT582139	mmu-miR-1192	Mus musculus	Npr3	18162	Mus musculus	HITS-CLIP	Functional MTI (Weak)	25083871
MIRT582300	mmu-miR-1192	Mus musculus	Nacc2	67991	Mus musculus	HITS-CLIP	Functional MTI (Weak)	25083871
MIRT582430	mmu-miR-1192	Mus musculus	Mllt3	70122	Mus musculus	HITS-CLIP	Functional MTI (Weak)	25083871
MIRT582472	mmu-miR-1192	Mus musculus	Mef2c	17260	Mus musculus	HITS-CLIP	Functional MTI (Weak)	25083871
MIRT582475	mmu-miR-1192	Mus musculus	Med28	66999	Mus musculus	HITS-CLIP	Functional MTI (Weak)	25083871
MIRT582501	mmu-miR-1192	Mus musculus	Mau2	74549	Mus musculus	HITS-CLIP	Functional MTI (Weak)	25083871
MIRT582592	mmu-miR-1192	Mus musculus	Lrrc40	67144	Mus musculus	HITS-CLIP	Functional MTI (Weak)	25083871
MIRT582623	mmu-miR-1192	Mus musculus	Lpp	210126	Mus musculus	HITS-CLIP	Functional MTI (Weak)	25083871
MIRT582659	mmu-miR-1192	Mus musculus	Lnpk	69605	Mus musculus	HITS-CLIP	Functional MTI (Weak)	25083871
MIRT582659	mmu-miR-1192	Mus musculus	Lnpk	69605	Mus musculus	HITS-CLIP	Functional MTI (Weak)	21258322
MIRT582729	mmu-miR-1192	Mus musculus	Krt222	268481	Mus musculus	HITS-CLIP	Functional MTI (Weak)	25083871
MIRT582737	mmu-miR-1192	Mus musculus	Kras	16653	Mus musculus	HITS-CLIP	Functional MTI (Weak)	25083871
MIRT582777	mmu-miR-1192	Mus musculus	Kif1c	16562	Mus musculus	HITS-CLIP	Functional MTI (Weak)	25083871
MIRT582959	mmu-miR-1192	Mus musculus	Igsf3	78908	Mus musculus	HITS-CLIP	Functional MTI (Weak)	25083871
MIRT583071	mmu-miR-1192	Mus musculus	Hnrnpul2	68693	Mus musculus	HITS-CLIP	Functional MTI (Weak)	25083871
MIRT583147	mmu-miR-1192	Mus musculus	Gsk3b	56637	Mus musculus	HITS-CLIP	Functional MTI (Weak)	25083871
MIRT583222	mmu-miR-1192	Mus musculus	Gpr12	14738	Mus musculus	HITS-CLIP	Functional MTI (Weak)	25083871
MIRT583387	mmu-miR-1192	Mus musculus	Fzd6	14368	Mus musculus	HITS-CLIP	Functional MTI (Weak)	25083871
MIRT583420	mmu-miR-1192	Mus musculus	Fubp3	320267	Mus musculus	HITS-CLIP	Functional MTI (Weak)	25083871
MIRT583420	mmu-miR-1192	Mus musculus	Fubp3	320267	Mus musculus	HITS-CLIP	Functional MTI (Weak)	21258322
MIRT583651	mmu-miR-1192	Mus musculus	Slf2	226151	Mus musculus	HITS-CLIP	Functional MTI (Weak)	25083871
MIRT583708	mmu-miR-1192	Mus musculus	Ezr	22350	Mus musculus	HITS-CLIP	Functional MTI (Weak)	25083871
MIRT583775	mmu-miR-1192	Mus musculus	Eno2	13807	Mus musculus	HITS-CLIP	Functional MTI (Weak)	25083871
MIRT583803	mmu-miR-1192	Mus musculus	Elavl1	15568	Mus musculus	HITS-CLIP	Functional MTI (Weak)	25083871
MIRT583850	mmu-miR-1192	Mus musculus	Edem3	66967	Mus musculus	HITS-CLIP	Functional MTI (Weak)	25083871
MIRT584180	mmu-miR-1192	Mus musculus	Cpeb3	208922	Mus musculus	HITS-CLIP	Functional MTI (Weak)	25083871
MIRT584180	mmu-miR-1192	Mus musculus	Cpeb3	208922	Mus musculus	HITS-CLIP	Functional MTI (Weak)	23142080
MIRT584244	mmu-miR-1192	Mus musculus	Cnnm3	94218	Mus musculus	HITS-CLIP	Functional MTI (Weak)	25083871
MIRT584283	mmu-miR-1192	Mus musculus	Chl1	12661	Mus musculus	HITS-CLIP	Functional MTI (Weak)	25083871
MIRT584616	mmu-miR-1192	Mus musculus	Erich5	239368	Mus musculus	HITS-CLIP	Functional MTI (Weak)	25083871
MIRT584628	mmu-miR-1192	Mus musculus	Bbx	70508	Mus musculus	HITS-CLIP	Functional MTI (Weak)	25083871
MIRT584839	mmu-miR-1192	Mus musculus	Arhgef18	102098	Mus musculus	HITS-CLIP	Functional MTI (Weak)	25083871
MIRT584853	mmu-miR-1192	Mus musculus	Arfip1	99889	Mus musculus	HITS-CLIP	Functional MTI (Weak)	25083871
MIRT585028	mmu-miR-1192	Mus musculus	Gskip	66787	Mus musculus	HITS-CLIP	Functional MTI (Weak)	25083871
MIRT585092	mmu-miR-1192	Mus musculus	Zmat1	215693	Mus musculus	HITS-CLIP	Functional MTI (Weak)	25083871
MIRT585680	mmu-miR-1192	Mus musculus	Tcf7	21414	Mus musculus	HITS-CLIP	Functional MTI (Weak)	25083871
MIRT585933	mmu-miR-1192	Mus musculus	Slc15a1	56643	Mus musculus	HITS-CLIP	Functional MTI (Weak)	25083871
MIRT585933	mmu-miR-1192	Mus musculus	Slc15a1	56643	Mus musculus	HITS-CLIP	Functional MTI (Weak)	21258322
MIRT585937	mmu-miR-1192	Mus musculus	Slc10a4	231290	Mus musculus	HITS-CLIP	Functional MTI (Weak)	25083871
MIRT585950	mmu-miR-1192	Mus musculus	Sirt6	50721	Mus musculus	HITS-CLIP	Functional MTI (Weak)	25083871
MIRT585967	mmu-miR-1192	Mus musculus	Sgsm2	97761	Mus musculus	HITS-CLIP	Functional MTI (Weak)	25083871
MIRT586066	mmu-miR-1192	Mus musculus	Rhobtb1	69288	Mus musculus	HITS-CLIP	Functional MTI (Weak)	25083871
MIRT586278	mmu-miR-1192	Mus musculus	Preb	50907	Mus musculus	HITS-CLIP	Functional MTI (Weak)	25083871
MIRT586339	mmu-miR-1192	Mus musculus	Pex13	72129	Mus musculus	HITS-CLIP	Functional MTI (Weak)	25083871
MIRT586339	mmu-miR-1192	Mus musculus	Pex13	72129	Mus musculus	HITS-CLIP	Functional MTI (Weak)	21258322
MIRT586468	mmu-miR-1192	Mus musculus	Nlgn2	216856	Mus musculus	HITS-CLIP	Functional MTI (Weak)	25083871
MIRT586468	mmu-miR-1192	Mus musculus	Nlgn2	216856	Mus musculus	HITS-CLIP	Functional MTI (Weak)	21258322
MIRT586979	mmu-miR-1192	Mus musculus	Gpr183	321019	Mus musculus	HITS-CLIP	Functional MTI (Weak)	25083871
MIRT586991	mmu-miR-1192	Mus musculus	Gpr107	277463	Mus musculus	HITS-CLIP	Functional MTI (Weak)	25083871
MIRT587025	mmu-miR-1192	Mus musculus	Gna13	14674	Mus musculus	HITS-CLIP	Functional MTI (Weak)	25083871
MIRT587046	mmu-miR-1192	Mus musculus	Gm5868	545758	Mus musculus	HITS-CLIP	Functional MTI (Weak)	25083871
MIRT587058	mmu-miR-1192	Mus musculus	Gm5464	432870	Mus musculus	HITS-CLIP	Functional MTI (Weak)	25083871
MIRT587296	mmu-miR-1192	Mus musculus	Extl1	56219	Mus musculus	HITS-CLIP	Functional MTI (Weak)	25083871
MIRT587311	mmu-miR-1192	Mus musculus	Ephb2	13844	Mus musculus	HITS-CLIP	Functional MTI (Weak)	25083871
MIRT587457	mmu-miR-1192	Mus musculus	Deptor	97998	Mus musculus	HITS-CLIP	Functional MTI (Weak)	25083871
MIRT587502	mmu-miR-1192	Mus musculus	D3Ertd254e	241944	Mus musculus	HITS-CLIP	Functional MTI (Weak)	25083871
MIRT587585	mmu-miR-1192	Mus musculus	Cox15	226139	Mus musculus	HITS-CLIP	Functional MTI (Weak)	25083871
MIRT587642	mmu-miR-1192	Mus musculus	Chml	12663	Mus musculus	HITS-CLIP	Functional MTI (Weak)	25083871
MIRT587675	mmu-miR-1192	Mus musculus	Cdk7	12572	Mus musculus	HITS-CLIP	Functional MTI (Weak)	25083871
MIRT587675	mmu-miR-1192	Mus musculus	Cdk7	12572	Mus musculus	HITS-CLIP	Functional MTI (Weak)	21258322
MIRT587864	mmu-miR-1192	Mus musculus	Calml3	70405	Mus musculus	HITS-CLIP	Functional MTI (Weak)	25083871
MIRT587986	mmu-miR-1192	Mus musculus	Apol10b	328561	Mus musculus	HITS-CLIP	Functional MTI (Weak)	25083871
MIRT588089	mmu-miR-1192	Mus musculus	Hykk	235386	Mus musculus	HITS-CLIP	Functional MTI (Weak)	25083871
MIRT588336	mmu-miR-1192	Mus musculus	Zfp92	22754	Mus musculus	HITS-CLIP	Functional MTI (Weak)	25083871
MIRT588474	mmu-miR-1192	Mus musculus	Wnt5a	22418	Mus musculus	HITS-CLIP	Functional MTI (Weak)	25083871
MIRT588566	mmu-miR-1192	Mus musculus	Ubtd2	327900	Mus musculus	HITS-CLIP	Functional MTI (Weak)	25083871
MIRT588570	mmu-miR-1192	Mus musculus	Ubn2	320538	Mus musculus	HITS-CLIP	Functional MTI (Weak)	25083871
MIRT588577	mmu-miR-1192	Mus musculus	Ube4a	140630	Mus musculus	HITS-CLIP	Functional MTI (Weak)	25083871
MIRT588739	mmu-miR-1192	Mus musculus	Tacc1	320165	Mus musculus	HITS-CLIP	Functional MTI (Weak)	25083871
MIRT588761	mmu-miR-1192	Mus musculus	Supt16	114741	Mus musculus	HITS-CLIP	Functional MTI (Weak)	25083871
MIRT588805	mmu-miR-1192	Mus musculus	Srpk2	20817	Mus musculus	HITS-CLIP	Functional MTI (Weak)	25083871
MIRT588950	mmu-miR-1192	Mus musculus	Scn3a	20269	Mus musculus	HITS-CLIP	Functional MTI (Weak)	25083871
MIRT588971	mmu-miR-1192	Mus musculus	Sall1	58198	Mus musculus	HITS-CLIP	Functional MTI (Weak)	25083871
MIRT589028	mmu-miR-1192	Mus musculus	Riok3	66878	Mus musculus	HITS-CLIP	Functional MTI (Weak)	25083871
MIRT589058	mmu-miR-1192	Mus musculus	Rc3h2	319817	Mus musculus	HITS-CLIP	Functional MTI (Weak)	25083871
MIRT589187	mmu-miR-1192	Mus musculus	Ptprg	19270	Mus musculus	HITS-CLIP	Functional MTI (Weak)	25083871
MIRT589256	mmu-miR-1192	Mus musculus	Plau	18792	Mus musculus	HITS-CLIP	Functional MTI (Weak)	25083871
MIRT589387	mmu-miR-1192	Mus musculus	Nrxn3	18191	Mus musculus	HITS-CLIP	Functional MTI (Weak)	25083871
MIRT589464	mmu-miR-1192	Mus musculus	Ncam1	17967	Mus musculus	HITS-CLIP	Functional MTI (Weak)	25083871
MIRT589464	mmu-miR-1192	Mus musculus	Ncam1	17967	Mus musculus	HITS-CLIP	Functional MTI (Weak)	21258322
MIRT589526	mmu-miR-1192	Mus musculus	Map4	17758	Mus musculus	HITS-CLIP	Functional MTI (Weak)	25083871
MIRT589560	mmu-miR-1192	Mus musculus	Megf10	70417	Mus musculus	HITS-CLIP	Functional MTI (Weak)	25083871
MIRT589730	mmu-miR-1192	Mus musculus	Kctd10	330171	Mus musculus	HITS-CLIP	Functional MTI (Weak)	25083871
MIRT589788	mmu-miR-1192	Mus musculus	Ino80d	227195	Mus musculus	HITS-CLIP	Functional MTI (Weak)	25083871
MIRT589828	mmu-miR-1192	Mus musculus	Hmgxb4	70823	Mus musculus	HITS-CLIP	Functional MTI (Weak)	25083871
MIRT589875	mmu-miR-1192	Mus musculus	Hdx	245596	Mus musculus	HITS-CLIP	Functional MTI (Weak)	25083871
MIRT589885	mmu-miR-1192	Mus musculus	Hapln1	12950	Mus musculus	HITS-CLIP	Functional MTI (Weak)	25083871
MIRT589924	mmu-miR-1192	Mus musculus	Gmeb1	56809	Mus musculus	HITS-CLIP	Functional MTI (Weak)	25083871
MIRT589924	mmu-miR-1192	Mus musculus	Gmeb1	56809	Mus musculus	HITS-CLIP	Functional MTI (Weak)	21258322
MIRT590014	mmu-miR-1192	Mus musculus	Foxp2	114142	Mus musculus	HITS-CLIP	Functional MTI (Weak)	25083871
MIRT590073	mmu-miR-1192	Mus musculus	Faf1	14084	Mus musculus	HITS-CLIP	Functional MTI (Weak)	25083871
MIRT590073	mmu-miR-1192	Mus musculus	Faf1	14084	Mus musculus	HITS-CLIP	Functional MTI (Weak)	21258322
MIRT590116	mmu-miR-1192	Mus musculus	Espnl	227357	Mus musculus	HITS-CLIP	Functional MTI (Weak)	25083871
MIRT590224	mmu-miR-1192	Mus musculus	Dusp10	63953	Mus musculus	HITS-CLIP	Functional MTI (Weak)	25083871
MIRT590283	mmu-miR-1192	Mus musculus	Dcp2	70640	Mus musculus	HITS-CLIP	Functional MTI (Weak)	25083871
MIRT590290	mmu-miR-1192	Mus musculus	Cutal	77996	Mus musculus	HITS-CLIP	Functional MTI (Weak)	25083871
MIRT590300	mmu-miR-1192	Mus musculus	Cxxc4	319478	Mus musculus	HITS-CLIP	Functional MTI (Weak)	25083871
MIRT590323	mmu-miR-1192	Mus musculus	Cul5	75717	Mus musculus	HITS-CLIP	Functional MTI (Weak)	25083871
MIRT590469	mmu-miR-1192	Mus musculus	Camsap2	67886	Mus musculus	HITS-CLIP	Functional MTI (Weak)	25083871
MIRT590504	mmu-miR-1192	Mus musculus	Uri1	19777	Mus musculus	HITS-CLIP	Functional MTI (Weak)	25083871
MIRT590519	mmu-miR-1192	Mus musculus	Bri3bp	76809	Mus musculus	HITS-CLIP	Functional MTI (Weak)	25083871
MIRT590524	mmu-miR-1192	Mus musculus	Boc	117606	Mus musculus	HITS-CLIP	Functional MTI (Weak)	25083871
MIRT590528	mmu-miR-1192	Mus musculus	Bend4	666938	Mus musculus	HITS-CLIP	Functional MTI (Weak)	25083871
MIRT590625	mmu-miR-1192	Mus musculus	Arl8a	68724	Mus musculus	HITS-CLIP	Functional MTI (Weak)	25083871
MIRT590693	mmu-miR-1192	Mus musculus	Alg6	320438	Mus musculus	HITS-CLIP	Functional MTI (Weak)	25083871
MIRT590720	mmu-miR-1192	Mus musculus	Ado	211488	Mus musculus	HITS-CLIP	Functional MTI (Weak)	25083871
MIRT590720	mmu-miR-1192	Mus musculus	Ado	211488	Mus musculus	HITS-CLIP	Functional MTI (Weak)	21258322
MIRT590748	mmu-miR-1192	Mus musculus	Adamts5	23794	Mus musculus	HITS-CLIP	Functional MTI (Weak)	25083871
[truncated: 47,831 more rows]

## Sheet: Common miRNAs
		15 common miRNAs in "miRDB", "TargetScan","muscle miRNAs", and "miRTarBase":
		mmu-miR-181a-5p
		mmu-miR-181b-5p
		mmu-miR-181c-5p
		mmu-miR-181d-5p
		mmu-miR-194-5p
		mmu-miR-204-5p
		mmu-miR-211-5p
		mmu-miR-218-5p
		mmu-miR-27a-3p
		mmu-miR-27b-3p
		mmu-miR-299a-3p
		mmu-miR-3064-5p
		mmu-miR-3085-3p
		mmu-miR-488-3p
		mmu-miR-668-3p

## Sheet: Target genes
Target genes of circRNA-miRNA axis-in miRTarBase
miRTarBase ID	miRNA	Species (miRNA)	Target Gene	Target Gene (Entrez ID)	Species (Target Gene)	Experiments	Support Type	References (PMID)
MIRT001684	mmu-miR-181a-5p	Mus musculus	Bcl2	12043	Mus musculus	Luciferase reporter assay//Microarray//Reporter assay	Functional MTI	17344418
MIRT001684	mmu-miR-181a-5p	Mus musculus	Bcl2	12043	Mus musculus	Sequencing	Functional MTI (Weak)	19536157
MIRT001684	mmu-miR-181a-5p	Mus musculus	Bcl2	12043	Mus musculus	Flow//Immunofluorescence//Immunohistochemistry//Luciferase reporter assay//qRT-PCR//Western blot	Functional MTI	28382720
MIRT001686	mmu-miR-181a-5p	Mus musculus	Cd69	12515	Mus musculus	Luciferase reporter assay//Microarray//Reporter assay;Other	Functional MTI	17344418
MIRT003907	mmu-miR-181a-5p	Mus musculus	Tcra	21473	Mus musculus	Luciferase reporter assay//Microarray//Reporter assay	Functional MTI	17344418
MIRT003908	mmu-miR-181a-5p	Mus musculus	Egr1	13653	Mus musculus	Luciferase reporter assay//Microarray	Non-Functional MTI	17344418
MIRT003909	mmu-miR-181a-5p	Mus musculus	Tox	252838	Mus musculus	Luciferase reporter assay//Microarray	Non-Functional MTI	17344418
MIRT003910	mmu-miR-181a-5p	Mus musculus	Runx1	12394	Mus musculus	Luciferase reporter assay//Microarray	Non-Functional MTI	17344418
MIRT004824	mmu-miR-181a-5p	Mus musculus	Hoxa	111336	Mus musculus	GFP reporter assay//Western blot	Functional MTI	16489342
MIRT006311	mmu-miR-181a-5p	Mus musculus	Cbx7	52609	Mus musculus	ChIP-seq//Luciferase reporter assay	Functional MTI	22226354
MIRT006836	mmu-miR-181a-5p	Mus musculus	Msx2	17702	Mus musculus	Luciferase reporter assay//qRT-PCR//Western blot	Functional MTI	22937097
MIRT007331	mmu-miR-181a-5p	Mus musculus	Tgfbi	21810	Mus musculus	Luciferase reporter assay//Western blot	Functional MTI	23262291
MIRT007332	mmu-miR-181a-5p	Mus musculus	Tbr1	21375	Mus musculus	Luciferase reporter assay//Western blot	Functional MTI	23262291
MIRT007333	mmu-miR-181a-5p	Mus musculus	Rgs4	19736	Mus musculus	Luciferase reporter assay	Functional MTI	23262291
MIRT007334	mmu-miR-181a-5p	Mus musculus	Gata6	14465	Mus musculus	Luciferase reporter assay	Functional MTI	23262291
MIRT007371	mmu-miR-181a-5p	Mus musculus	Acvr2a	11480	Mus musculus	Luciferase reporter assay//qRT-PCR//Western blot	Functional MTI	23527246
MIRT007371	mmu-miR-181a-5p	Mus musculus	Acvr2a	11480	Mus musculus	Sequencing	Functional MTI (Weak)	19536157
MIRT014009	mmu-miR-181a-5p	Mus musculus	Ttc3	22129	Mus musculus	Sequencing	Functional MTI (Weak)	19536157
MIRT014010	mmu-miR-181a-5p	Mus musculus	Fam115a	77574	Mus musculus	Sequencing	Functional MTI (Weak)	19536157
MIRT014011	mmu-miR-181a-5p	Mus musculus	Tpm1	22003	Mus musculus	Sequencing	Functional MTI (Weak)	19536157
MIRT014012	mmu-miR-181a-5p	Mus musculus	Gja1	14609	Mus musculus	Sequencing	Functional MTI (Weak)	19536157
MIRT014013	mmu-miR-181a-5p	Mus musculus	Rsrc2	208606	Mus musculus	Sequencing	Functional MTI (Weak)	19536157
MIRT014014	mmu-miR-181a-5p	Mus musculus	Aggf1	66549	Mus musculus	Sequencing	Functional MTI (Weak)	19536157
MIRT014015	mmu-miR-181a-5p	Mus musculus	Atpaf1	230649	Mus musculus	Sequencing	Functional MTI (Weak)	19536157
MIRT014016	mmu-miR-181a-5p	Mus musculus	Eme2	193838	Mus musculus	Sequencing	Functional MTI (Weak)	19536157
MIRT014017	mmu-miR-181a-5p	Mus musculus	Atl1	73991	Mus musculus	Sequencing	Functional MTI (Weak)	19536157
MIRT014018	mmu-miR-181a-5p	Mus musculus	Ddx46	212880	Mus musculus	Sequencing	Functional MTI (Weak)	19536157
MIRT014019	mmu-miR-181a-5p	Mus musculus	Gprin3	243385	Mus musculus	Sequencing	Functional MTI (Weak)	19536157
MIRT014020	mmu-miR-181a-5p	Mus musculus	Ubtf	21429	Mus musculus	Sequencing	Functional MTI (Weak)	19536157
MIRT014021	mmu-miR-181a-5p	Mus musculus	4933434E20Rik	99650	Mus musculus	Sequencing	Functional MTI (Weak)	19536157
MIRT014022	mmu-miR-181a-5p	Mus musculus	Prrg1	546336	Mus musculus	Sequencing	Functional MTI (Weak)	19536157
MIRT014023	mmu-miR-181a-5p	Mus musculus	Sulf2	72043	Mus musculus	Sequencing	Functional MTI (Weak)	19536157
MIRT014024	mmu-miR-181a-5p	Mus musculus	Smad5	17129	Mus musculus	Sequencing	Functional MTI (Weak)	19536157
MIRT014025	mmu-miR-181a-5p	Mus musculus	Klf2	16598	Mus musculus	Sequencing	Functional MTI (Weak)	19536157
MIRT014026	mmu-miR-181a-5p	Mus musculus	Map3k7	26409	Mus musculus	Sequencing	Functional MTI (Weak)	19536157
MIRT014027	mmu-miR-181a-5p	Mus musculus	Crtc1	382056	Mus musculus	Sequencing	Functional MTI (Weak)	19536157
MIRT014028	mmu-miR-181a-5p	Mus musculus	Dicer1	192119	Mus musculus	Sequencing	Functional MTI (Weak)	19536157
MIRT014029	mmu-miR-181a-5p	Mus musculus	4933411K20Rik	66756	Mus musculus	Sequencing	Functional MTI (Weak)	19536157
MIRT014030	mmu-miR-181a-5p	Mus musculus	Rad54l2	81000	Mus musculus	Sequencing	Functional MTI (Weak)	19536157
MIRT014031	mmu-miR-181a-5p	Mus musculus	Paqr8	74229	Mus musculus	Sequencing	Functional MTI (Weak)	19536157
MIRT014032	mmu-miR-181a-5p	Mus musculus	Rtn4	68585	Mus musculus	Sequencing	Functional MTI (Weak)	19536157
MIRT014033	mmu-miR-181a-5p	Mus musculus	Cab39	12283	Mus musculus	Sequencing	Functional MTI (Weak)	19536157
MIRT014034	mmu-miR-181a-5p	Mus musculus	Pdhb	68263	Mus musculus	Sequencing	Functional MTI (Weak)	19536157
MIRT014035	mmu-miR-181a-5p	Mus musculus	Nell2	54003	Mus musculus	Sequencing	Functional MTI (Weak)	19536157
MIRT014036	mmu-miR-181a-5p	Mus musculus	Celf1	13046	Mus musculus	Sequencing	Functional MTI (Weak)	19536157
MIRT014037	mmu-miR-181a-5p	Mus musculus	Lrp11	237253	Mus musculus	Sequencing	Functional MTI (Weak)	19536157
MIRT014038	mmu-miR-181a-5p	Mus musculus	Cald1	109624	Mus musculus	Sequencing	Functional MTI (Weak)	19536157
MIRT014039	mmu-miR-181a-5p	Mus musculus	Cdan1	68968	Mus musculus	Sequencing	Functional MTI (Weak)	19536157
MIRT014040	mmu-miR-181a-5p	Mus musculus	Dnah5	110082	Mus musculus	Sequencing	Functional MTI (Weak)	19536157
MIRT014041	mmu-miR-181a-5p	Mus musculus	Bicd1	12121	Mus musculus	Sequencing	Functional MTI (Weak)	19536157
MIRT014042	mmu-miR-181a-5p	Mus musculus	Nr2c2	22026	Mus musculus	Sequencing	Functional MTI (Weak)	19536157
MIRT014043	mmu-miR-181a-5p	Mus musculus	Tor1aip2	240832	Mus musculus	Sequencing	Functional MTI (Weak)	19536157
MIRT014044	mmu-miR-181a-5p	Mus musculus	Fcho2	218503	Mus musculus	Sequencing	Functional MTI (Weak)	19536157
MIRT014045	mmu-miR-181a-5p	Mus musculus	Spin1	20729	Mus musculus	Sequencing	Functional MTI (Weak)	19536157
MIRT014046	mmu-miR-181a-5p	Mus musculus	Bptf	207165	Mus musculus	Sequencing	Functional MTI (Weak)	19536157
MIRT014047	mmu-miR-181a-5p	Mus musculus	Zfp62	22720	Mus musculus	Sequencing	Functional MTI (Weak)	19536157
MIRT014048	mmu-miR-181a-5p	Mus musculus	Katnbl1	72425	Mus musculus	Sequencing	Functional MTI (Weak)	19536157
MIRT014049	mmu-miR-181a-5p	Mus musculus	Dlgap2	244310	Mus musculus	Sequencing	Functional MTI (Weak)	19536157
MIRT014050	mmu-miR-181a-5p	Mus musculus	Scai	320271	Mus musculus	Sequencing	Functional MTI (Weak)	19536157
MIRT014051	mmu-miR-181a-5p	Mus musculus	Spire1	68166	Mus musculus	Sequencing	Functional MTI (Weak)	19536157
MIRT014052	mmu-miR-181a-5p	Mus musculus	Mboat2	67216	Mus musculus	Sequencing	Functional MTI (Weak)	19536157
MIRT014053	mmu-miR-181a-5p	Mus musculus	Lemd3	380664	Mus musculus	Sequencing	Functional MTI (Weak)	19536157
MIRT014054	mmu-miR-181a-5p	Mus musculus	Trak1	67095	Mus musculus	Sequencing	Functional MTI (Weak)	19536157
MIRT014055	mmu-miR-181a-5p	Mus musculus	Cpeb4	67579	Mus musculus	Sequencing	Functional MTI (Weak)	19536157
MIRT014056	mmu-miR-181a-5p	Mus musculus	Hoxa11	15396	Mus musculus	Reporter assay	Functional MTI	16489342
MIRT014057	mmu-miR-181a-5p	Mus musculus	Prrg3	208748	Mus musculus	Sequencing	Functional MTI (Weak)	19536157
MIRT014058	mmu-miR-181a-5p	Mus musculus	Parm1	231440	Mus musculus	Sequencing	Functional MTI (Weak)	19536157
MIRT014059	mmu-miR-181a-5p	Mus musculus	Acvr1b	11479	Mus musculus	Sequencing	Functional MTI (Weak)	19536157
MIRT014060	mmu-miR-181a-5p	Mus musculus	B4galt4	56375	Mus musculus	Sequencing	Functional MTI (Weak)	19536157
MIRT014061	mmu-miR-181a-5p	Mus musculus	Col4a1	12826	Mus musculus	Sequencing	Functional MTI (Weak)	19536157
MIRT014062	mmu-miR-181a-5p	Mus musculus	Srgap1	117600	Mus musculus	Sequencing	Functional MTI (Weak)	19536157
MIRT014063	mmu-miR-181a-5p	Mus musculus	Ptpn5	19259	Mus musculus	Sequencing	Functional MTI (Weak)	19536157
MIRT014064	mmu-miR-181a-5p	Mus musculus	Fbxl20	72194	Mus musculus	Sequencing	Functional MTI (Weak)	19536157
MIRT014065	mmu-miR-181a-5p	Mus musculus	Arhgap31	12549	Mus musculus	Sequencing	Functional MTI (Weak)	19536157
MIRT014066	mmu-miR-181a-5p	Mus musculus	Sprn	212518	Mus musculus	Sequencing	Functional MTI (Weak)	19536157
MIRT014067	mmu-miR-181a-5p	Mus musculus	Eif2ak2	19106	Mus musculus	Sequencing	Functional MTI (Weak)	19536157
MIRT014068	mmu-miR-181a-5p	Mus musculus	Pisd	320951	Mus musculus	Sequencing	Functional MTI (Weak)	19536157
MIRT014069	mmu-miR-181a-5p	Mus musculus	Sash1	70097	Mus musculus	Sequencing	Functional MTI (Weak)	19536157
MIRT014070	mmu-miR-181a-5p	Mus musculus	Gca	227960	Mus musculus	Sequencing	Functional MTI (Weak)	19536157
MIRT014071	mmu-miR-181a-5p	Mus musculus	Fndc9	320116	Mus musculus	Sequencing	Functional MTI (Weak)	19536157
MIRT014072	mmu-miR-181a-5p	Mus musculus	Kif1c	16562	Mus musculus	Sequencing	Functional MTI (Weak)	19536157
MIRT014073	mmu-miR-181a-5p	Mus musculus	Scd1	20249	Mus musculus	Sequencing	Functional MTI (Weak)	19536157
MIRT014074	mmu-miR-181a-5p	Mus musculus	E2f3	13557	Mus musculus	Sequencing	Functional MTI (Weak)	19536157
MIRT014075	mmu-miR-181a-5p	Mus musculus	Arhgef17	207212	Mus musculus	Sequencing	Functional MTI (Weak)	19536157
MIRT014076	mmu-miR-181a-5p	Mus musculus	Slc24a2	76376	Mus musculus	Sequencing	Functional MTI (Weak)	19536157
MIRT014077	mmu-miR-181a-5p	Mus musculus	Twsg1	65960	Mus musculus	Sequencing	Functional MTI (Weak)	19536157
MIRT014078	mmu-miR-181a-5p	Mus musculus	Vezt	215008	Mus musculus	Sequencing	Functional MTI (Weak)	19536157
MIRT014079	mmu-miR-181a-5p	Mus musculus	Lgi2	246316	Mus musculus	Sequencing	Functional MTI (Weak)	19536157
MIRT014080	mmu-miR-181a-5p	Mus musculus	Uba2	50995	Mus musculus	Sequencing	Functional MTI (Weak)	19536157
MIRT014081	mmu-miR-181a-5p	Mus musculus	Dctn4	67665	Mus musculus	Sequencing	Functional MTI (Weak)	19536157
MIRT014082	mmu-miR-181a-5p	Mus musculus	Sirpa	19261	Mus musculus	Sequencing	Functional MTI (Weak)	19536157
MIRT014083	mmu-miR-181a-5p	Mus musculus	Tmem170	66817	Mus musculus	Sequencing	Functional MTI (Weak)	19536157
MIRT014084	mmu-miR-181a-5p	Mus musculus	AK010878	100233175	Mus musculus	Sequencing	Functional MTI (Weak)	19536157
MIRT014085	mmu-miR-181a-5p	Mus musculus	Pdrg1	68559	Mus musculus	Sequencing	Functional MTI (Weak)	19536157
MIRT014086	mmu-miR-181a-5p	Mus musculus	Rpap2	231571	Mus musculus	Sequencing	Functional MTI (Weak)	19536157
MIRT014087	mmu-miR-181a-5p	Mus musculus	Myo5a	17918	Mus musculus	Sequencing	Functional MTI (Weak)	19536157
MIRT014088	mmu-miR-181a-5p	Mus musculus	Car2	12349	Mus musculus	Sequencing	Functional MTI (Weak)	19536157
MIRT014089	mmu-miR-181a-5p	Mus musculus	Intu	380614	Mus musculus	Sequencing	Functional MTI (Weak)	19536157
MIRT014090	mmu-miR-181a-5p	Mus musculus	Opcml	330908	Mus musculus	Sequencing	Functional MTI (Weak)	19536157
MIRT014091	mmu-miR-181a-5p	Mus musculus	Amer1	72345	Mus musculus	Sequencing	Functional MTI (Weak)	19536157
MIRT014092	mmu-miR-181a-5p	Mus musculus	Pcdh7	54216	Mus musculus	Sequencing	Functional MTI (Weak)	19536157
MIRT014093	mmu-miR-181a-5p	Mus musculus	Arf2	11841	Mus musculus	Sequencing	Functional MTI (Weak)	19536157
MIRT014094	mmu-miR-181a-5p	Mus musculus	Strip2	320609	Mus musculus	Sequencing	Functional MTI (Weak)	19536157
MIRT014095	mmu-miR-181a-5p	Mus musculus	Aplp2	11804	Mus musculus	Sequencing	Functional MTI (Weak)	19536157
MIRT014096	mmu-miR-181a-5p	Mus musculus	Itga4	16401	Mus musculus	Sequencing	Functional MTI (Weak)	19536157
MIRT014097	mmu-miR-181a-5p	Mus musculus	Tnfrsf19	29820	Mus musculus	Sequencing	Functional MTI (Weak)	19536157
MIRT014098	mmu-miR-181a-5p	Mus musculus	Sf3b1	81898	Mus musculus	Sequencing	Functional MTI (Weak)	19536157
MIRT014099	mmu-miR-181a-5p	Mus musculus	Pcyox1	66881	Mus musculus	Sequencing	Functional MTI (Weak)	19536157
MIRT014100	mmu-miR-181a-5p	Mus musculus	Sypl	19027	Mus musculus	Sequencing	Functional MTI (Weak)	19536157
MIRT014101	mmu-miR-181a-5p	Mus musculus	Lrp8	16975	Mus musculus	Sequencing	Functional MTI (Weak)	19536157
MIRT014102	mmu-miR-181a-5p	Mus musculus	Kifc2	16581	Mus musculus	Sequencing	Functional MTI (Weak)	19536157
MIRT014103	mmu-miR-181a-5p	Mus musculus	Enpp4	224794	Mus musculus	Sequencing	Functional MTI (Weak)	19536157
MIRT014104	mmu-miR-181a-5p	Mus musculus	Invs	16348	Mus musculus	Sequencing	Functional MTI (Weak)	19536157
MIRT014105	mmu-miR-181a-5p	Mus musculus	Arrdc4	66412	Mus musculus	Sequencing	Functional MTI (Weak)	19536157
MIRT014106	mmu-miR-181a-5p	Mus musculus	Epc1	13831	Mus musculus	Sequencing	Functional MTI (Weak)	19536157
MIRT014107	mmu-miR-181a-5p	Mus musculus	Mcl1	17210	Mus musculus	Sequencing	Functional MTI (Weak)	19536157
MIRT014108	mmu-miR-181a-5p	Mus musculus	Trpm3	226025	Mus musculus	Sequencing	Functional MTI (Weak)	19536157
MIRT014109	mmu-miR-181a-5p	Mus musculus	Tmem87b	72477	Mus musculus	Sequencing	Functional MTI (Weak)	19536157
MIRT014110	mmu-miR-181a-5p	Mus musculus	Kif5c	16574	Mus musculus	Sequencing	Functional MTI (Weak)	19536157
MIRT014111	mmu-miR-181a-5p	Mus musculus	Mllt6	246198	Mus musculus	Sequencing	Functional MTI (Weak)	19536157
MIRT014112	mmu-miR-181a-5p	Mus musculus	Snx30	209131	Mus musculus	Sequencing	Functional MTI (Weak)	19536157
MIRT014113	mmu-miR-181a-5p	Mus musculus	Ube2r2	67615	Mus musculus	Sequencing	Functional MTI (Weak)	19536157
MIRT014114	mmu-miR-181a-5p	Mus musculus	Slc1a2	20511	Mus musculus	Sequencing	Functional MTI (Weak)	19536157
MIRT014115	mmu-miR-181a-5p	Mus musculus	Gls	14660	Mus musculus	Sequencing	Functional MTI (Weak)	19536157
MIRT014116	mmu-miR-181a-5p	Mus musculus	Btaf1	107182	Mus musculus	Sequencing	Functional MTI (Weak)	19536157
MIRT014117	mmu-miR-181a-5p	Mus musculus	Nptn	20320	Mus musculus	Sequencing	Functional MTI (Weak)	19536157
MIRT014118	mmu-miR-181a-5p	Mus musculus	Wdr13	73447	Mus musculus	Sequencing	Functional MTI (Weak)	19536157
MIRT014119	mmu-miR-181a-5p	Mus musculus	Ppp1cb	19046	Mus musculus	Sequencing	Functional MTI (Weak)	19536157
MIRT014120	mmu-miR-181a-5p	Mus musculus	Ids	15931	Mus musculus	Sequencing	Functional MTI (Weak)	19536157
MIRT014121	mmu-miR-181a-5p	Mus musculus	Tlk1	228012	Mus musculus	Sequencing	Functional MTI (Weak)	19536157
MIRT014122	mmu-miR-181a-5p	Mus musculus	Elovl2	54326	Mus musculus	Sequencing	Functional MTI (Weak)	19536157
MIRT014123	mmu-miR-181a-5p	Mus musculus	Golga1	76899	Mus musculus	Sequencing	Functional MTI (Weak)	19536157
MIRT014124	mmu-miR-181a-5p	Mus musculus	Dync1li2	234663	Mus musculus	Sequencing	Functional MTI (Weak)	19536157
MIRT014125	mmu-miR-181a-5p	Mus musculus	Stk32a	269019	Mus musculus	Sequencing	Functional MTI (Weak)	19536157
MIRT014125	mmu-miR-181a-5p	Mus musculus	Stk32a	269019	Mus musculus	HITS-CLIP	Functional MTI (Weak)	25083871
MIRT014126	mmu-miR-181a-5p	Mus musculus	Dcx	13193	Mus musculus	Sequencing	Functional MTI (Weak)	19536157
MIRT014127	mmu-miR-181a-5p	Mus musculus	Olfm1	56177	Mus musculus	Sequencing	Functional MTI (Weak)	19536157
MIRT014128	mmu-miR-181a-5p	Mus musculus	Inpp5a	212111	Mus musculus	Sequencing	Functional MTI (Weak)	19536157
MIRT014129	mmu-miR-181a-5p	Mus musculus	Foxk1	17425	Mus musculus	Sequencing	Functional MTI (Weak)	19536157
MIRT014130	mmu-miR-181a-5p	Mus musculus	Spag9	70834	Mus musculus	Sequencing	Functional MTI (Weak)	19536157
MIRT014131	mmu-miR-181a-5p	Mus musculus	Ppp2r2c	269643	Mus musculus	Sequencing	Functional MTI (Weak)	19536157
MIRT014132	mmu-miR-181a-5p	Mus musculus	Med8	80509	Mus musculus	Sequencing	Functional MTI (Weak)	19536157
MIRT014133	mmu-miR-181a-5p	Mus musculus	Slc9a6	236794	Mus musculus	Sequencing	Functional MTI (Weak)	19536157
MIRT014134	mmu-miR-181a-5p	Mus musculus	Dnaja4	58233	Mus musculus	Sequencing	Functional MTI (Weak)	19536157
MIRT014135	mmu-miR-181a-5p	Mus musculus	Adamts5	23794	Mus musculus	Sequencing	Functional MTI (Weak)	19536157
MIRT014136	mmu-miR-181a-5p	Mus musculus	Aldh3a2	11671	Mus musculus	Sequencing	Functional MTI (Weak)	19536157
MIRT014137	mmu-miR-181a-5p	Mus musculus	Nipa2	93790	Mus musculus	Sequencing	Functional MTI (Weak)	19536157
MIRT014138	mmu-miR-181a-5p	Mus musculus	Afap1	70292	Mus musculus	Sequencing	Functional MTI (Weak)	19536157
MIRT014139	mmu-miR-181a-5p	Mus musculus	S1pr1	13609	Mus musculus	Sequencing	Functional MTI (Weak)	19536157
MIRT014140	mmu-miR-181a-5p	Mus musculus	Sowaha	237761	Mus musculus	Sequencing	Functional MTI (Weak)	19536157
MIRT014141	mmu-miR-181a-5p	Mus musculus	Apba1	319924	Mus musculus	Sequencing	Functional MTI (Weak)	19536157
MIRT014142	mmu-miR-181a-5p	Mus musculus	Lmo3	109593	Mus musculus	Sequencing	Functional MTI (Weak)	19536157
MIRT014143	mmu-miR-181a-5p	Mus musculus	Fbxo11	225055	Mus musculus	Sequencing	Functional MTI (Weak)	19536157
MIRT014144	mmu-miR-181a-5p	Mus musculus	Hlf	217082	Mus musculus	Sequencing	Functional MTI (Weak)	19536157
MIRT014145	mmu-miR-181a-5p	Mus musculus	Ppp3r1	19058	Mus musculus	Sequencing	Functional MTI (Weak)	19536157
MIRT014146	mmu-miR-181a-5p	Mus musculus	Ube2n	93765	Mus musculus	Sequencing	Functional MTI (Weak)	19536157
MIRT014147	mmu-miR-181a-5p	Mus musculus	Adhfe1	76187	Mus musculus	Sequencing	Functional MTI (Weak)	19536157
MIRT014148	mmu-miR-181a-5p	Mus musculus	Bai3	210933	Mus musculus	Sequencing	Functional MTI (Weak)	19536157
MIRT014149	mmu-miR-181a-5p	Mus musculus	Chd7	320790	Mus musculus	Sequencing	Functional MTI (Weak)	19536157
MIRT014150	mmu-miR-181a-5p	Mus musculus	Prdm4	72843	Mus musculus	Sequencing	Functional MTI (Weak)	19536157
MIRT014151	mmu-miR-181a-5p	Mus musculus	Nfat5	54446	Mus musculus	Sequencing	Functional MTI (Weak)	19536157
MIRT014152	mmu-miR-181a-5p	Mus musculus	Gabra1	14394	Mus musculus	Sequencing	Functional MTI (Weak)	19536157
MIRT014153	mmu-miR-181a-5p	Mus musculus	Ptpn11	19247	Mus musculus	Sequencing	Functional MTI (Weak)	19536157
MIRT014154	mmu-miR-181a-5p	Mus musculus	Prpf39	328110	Mus musculus	Sequencing	Functional MTI (Weak)	19536157
MIRT014155	mmu-miR-181a-5p	Mus musculus	Rdx	19684	Mus musculus	Sequencing	Functional MTI (Weak)	19536157
MIRT014156	mmu-miR-181a-5p	Mus musculus	Lzts3	241638	Mus musculus	Sequencing	Functional MTI (Weak)	19536157
MIRT014157	mmu-miR-181a-5p	Mus musculus	Trim9	94090	Mus musculus	Sequencing	Functional MTI (Weak)	19536157
MIRT014158	mmu-miR-181a-5p	Mus musculus	Bach1	12013	Mus musculus	Sequencing	Functional MTI (Weak)	19536157
MIRT014159	mmu-miR-181a-5p	Mus musculus	Faim2	72393	Mus musculus	Sequencing	Functional MTI (Weak)	19536157
MIRT014160	mmu-miR-181a-5p	Mus musculus	Jag1	16449	Mus musculus	Sequencing	Functional MTI (Weak)	19536157
MIRT014161	mmu-miR-181a-5p	Mus musculus	4933426M11Rik	217684	Mus musculus	Sequencing	Functional MTI (Weak)	19536157
MIRT014162	mmu-miR-181a-5p	Mus musculus	Angptl2	26360	Mus musculus	Sequencing	Functional MTI (Weak)	19536157
MIRT014163	mmu-miR-181a-5p	Mus musculus	Agps	228061	Mus musculus	Sequencing	Functional MTI (Weak)	19536157
MIRT014164	mmu-miR-181a-5p	Mus musculus	Bend6	320705	Mus musculus	Sequencing	Functional MTI (Weak)	19536157
MIRT014165	mmu-miR-181a-5p	Mus musculus	Pdia3	14827	Mus musculus	Sequencing	Functional MTI (Weak)	19536157
MIRT014166	mmu-miR-181a-5p	Mus musculus	Gnao1	14681	Mus musculus	Sequencing	Functional MTI (Weak)	19536157
MIRT014167	mmu-miR-181a-5p	Mus musculus	Apba2	11784	Mus musculus	Sequencing	Functional MTI (Weak)	19536157
MIRT014168	mmu-miR-181a-5p	Mus musculus	Slc23a2	54338	Mus musculus	Sequencing	Functional MTI (Weak)	19536157
MIRT014169	mmu-miR-181a-5p	Mus musculus	Nup98	269966	Mus musculus	Sequencing	Functional MTI (Weak)	19536157
MIRT014170	mmu-miR-181a-5p	Mus musculus	Tsn	22099	Mus musculus	Sequencing	Functional MTI (Weak)	19536157
MIRT014171	mmu-miR-181a-5p	Mus musculus	Ttyh1	57776	Mus musculus	Sequencing	Functional MTI (Weak)	19536157
MIRT014172	mmu-miR-181a-5p	Mus musculus	Glcci1	170772	Mus musculus	Sequencing	Functional MTI (Weak)	19536157
MIRT014173	mmu-miR-181a-5p	Mus musculus	Ctbp1	13016	Mus musculus	Sequencing	Functional MTI (Weak)	19536157
MIRT014174	mmu-miR-181a-5p	Mus musculus	Gpm6b	14758	Mus musculus	Sequencing	Functional MTI (Weak)	19536157
MIRT014175	mmu-miR-181a-5p	Mus musculus	Slc25a51	230125	Mus musculus	Sequencing	Functional MTI (Weak)	19536157
MIRT014176	mmu-miR-181a-5p	Mus musculus	Ssr3	67437	Mus musculus	Sequencing	Functional MTI (Weak)	19536157
MIRT014177	mmu-miR-181a-5p	Mus musculus	Tmem135	72759	Mus musculus	Sequencing	Functional MTI (Weak)	19536157
MIRT014178	mmu-miR-181a-5p	Mus musculus	Ctdsp1	227292	Mus musculus	Sequencing	Functional MTI (Weak)	19536157
MIRT014179	mmu-miR-181a-5p	Mus musculus	Mpp1	17524	Mus musculus	Sequencing	Functional MTI (Weak)	19536157
MIRT014180	mmu-miR-181a-5p	Mus musculus	AI597479	98404	Mus musculus	Sequencing	Functional MTI (Weak)	19536157
MIRT014181	mmu-miR-181a-5p	Mus musculus	Gpm6a	234267	Mus musculus	Sequencing	Functional MTI (Weak)	19536157
MIRT014182	mmu-miR-181a-5p	Mus musculus	Scn4b	399548	Mus musculus	Sequencing	Functional MTI (Weak)	19536157
MIRT014183	mmu-miR-181a-5p	Mus musculus	Sema5a	20356	Mus musculus	Sequencing	Functional MTI (Weak)	19536157
MIRT014184	mmu-miR-181a-5p	Mus musculus	Acss1	68738	Mus musculus	Sequencing	Functional MTI (Weak)	19536157
MIRT014185	mmu-miR-181a-5p	Mus musculus	Lasp1	16796	Mus musculus	Sequencing	Functional MTI (Weak)	19536157
MIRT014186	mmu-miR-181a-5p	Mus musculus	Sv2b	64176	Mus musculus	Sequencing	Functional MTI (Weak)	19536157
MIRT014187	mmu-miR-181a-5p	Mus musculus	Ank3	11735	Mus musculus	Sequencing	Functional MTI (Weak)	19536157
MIRT014188	mmu-miR-181a-5p	Mus musculus	Zzef1	195018	Mus musculus	Sequencing	Functional MTI (Weak)	19536157
MIRT014189	mmu-miR-181a-5p	Mus musculus	Vamp3	22319	Mus musculus	Sequencing	Functional MTI (Weak)	19536157
MIRT014190	mmu-miR-181a-5p	Mus musculus	Prkci	18759	Mus musculus	Sequencing	Functional MTI (Weak)	19536157
MIRT014191	mmu-miR-181a-5p	Mus musculus	Eml6	237711	Mus musculus	Sequencing	Functional MTI (Weak)	19536157
MIRT014192	mmu-miR-181a-5p	Mus musculus	Sec11a	56529	Mus musculus	Sequencing	Functional MTI (Weak)	19536157
MIRT014193	mmu-miR-181a-5p	Mus musculus	Lpp	210126	Mus musculus	Sequencing	Functional MTI (Weak)	19536157
MIRT014194	mmu-miR-181a-5p	Mus musculus	Mfhas1	52065	Mus musculus	Sequencing	Functional MTI (Weak)	19536157
MIRT014195	mmu-miR-181a-5p	Mus musculus	Ttc14	67120	Mus musculus	Sequencing	Functional MTI (Weak)	19536157
MIRT014196	mmu-miR-181a-5p	Mus musculus	Ndrg2	29811	Mus musculus	Sequencing	Functional MTI (Weak)	19536157
MIRT014197	mmu-miR-181a-5p	Mus musculus	Rab27b	80718	Mus musculus	Sequencing	Functional MTI (Weak)	19536157
MIRT014198	mmu-miR-181a-5p	Mus musculus	Scamp1	107767	Mus musculus	Sequencing	Functional MTI (Weak)	19536157
MIRT014199	mmu-miR-181a-5p	Mus musculus	Sdf2l1	64136	Mus musculus	Sequencing	Functional MTI (Weak)	19536157
MIRT014200	mmu-miR-181a-5p	Mus musculus	Gpr146	80290	Mus musculus	Sequencing	Functional MTI (Weak)	19536157
MIRT014201	mmu-miR-181a-5p	Mus musculus	Rnf19a	30945	Mus musculus	Sequencing	Functional MTI (Weak)	19536157
MIRT014202	mmu-miR-181a-5p	Mus musculus	Ammecr1	56068	Mus musculus	Sequencing	Functional MTI (Weak)	19536157
MIRT014203	mmu-miR-181a-5p	Mus musculus	Sept6	56526	Mus musculus	Sequencing	Functional MTI (Weak)	19536157
MIRT014204	mmu-miR-181a-5p	Mus musculus	Id2	15902	Mus musculus	Sequencing	Functional MTI (Weak)	19536157
MIRT014205	mmu-miR-181a-5p	Mus musculus	Map1a	17754	Mus musculus	Sequencing	Functional MTI (Weak)	19536157
MIRT014206	mmu-miR-181a-5p	Mus musculus	Tgfbr3	21814	Mus musculus	Sequencing	Functional MTI (Weak)	19536157
MIRT014207	mmu-miR-181a-5p	Mus musculus	Slc7a11	26570	Mus musculus	Sequencing	Functional MTI (Weak)	19536157
MIRT014208	mmu-miR-181a-5p	Mus musculus	Ptprd	19266	Mus musculus	Sequencing	Functional MTI (Weak)	19536157
MIRT014209	mmu-miR-181a-5p	Mus musculus	Aff4	93736	Mus musculus	Sequencing	Functional MTI (Weak)	19536157
MIRT014210	mmu-miR-181a-5p	Mus musculus	Ybx3	56449	Mus musculus	Sequencing	Functional MTI (Weak)	19536157
MIRT014211	mmu-miR-181a-5p	Mus musculus	Crk	12928	Mus musculus	Sequencing	Functional MTI (Weak)	19536157
MIRT014212	mmu-miR-181a-5p	Mus musculus	Klf3	16599	Mus musculus	Sequencing	Functional MTI (Weak)	19536157
MIRT014213	mmu-miR-181a-5p	Mus musculus	Kbtbd11	74901	Mus musculus	Sequencing	Functional MTI (Weak)	19536157
MIRT014214	mmu-miR-181a-5p	Mus musculus	Grin3a	242443	Mus musculus	Sequencing	Functional MTI (Weak)	19536157
MIRT014215	mmu-miR-181a-5p	Mus musculus	Nrep	27528	Mus musculus	Sequencing	Functional MTI (Weak)	19536157
MIRT014216	mmu-miR-181a-5p	Mus musculus	Pafah1b1	18472	Mus musculus	Sequencing	Functional MTI (Weak)	19536157
MIRT014217	mmu-miR-181a-5p	Mus musculus	Celf2	14007	Mus musculus	Sequencing	Functional MTI (Weak)	19536157
MIRT014218	mmu-miR-181a-5p	Mus musculus	Chd9	109151	Mus musculus	Sequencing	Functional MTI (Weak)	19536157
MIRT014219	mmu-miR-181a-5p	Mus musculus	Qk	19317	Mus musculus	Sequencing	Functional MTI (Weak)	19536157
MIRT014220	mmu-miR-181a-5p	Mus musculus	Rassf2	215653	Mus musculus	Sequencing	Functional MTI (Weak)	19536157
MIRT014221	mmu-miR-181a-5p	Mus musculus	Aqp4	11829	Mus musculus	Sequencing	Functional MTI (Weak)	19536157
MIRT014222	mmu-miR-181a-5p	Mus musculus	Reep1	52250	Mus musculus	Sequencing	Functional MTI (Weak)	19536157
MIRT014223	mmu-miR-181a-5p	Mus musculus	Sema4c	20353	Mus musculus	Sequencing	Functional MTI (Weak)	19536157
MIRT014224	mmu-miR-181a-5p	Mus musculus	Ogt	108155	Mus musculus	Sequencing	Functional MTI (Weak)	19536157
MIRT014225	mmu-miR-181a-5p	Mus musculus	Crebzf	233490	Mus musculus	Sequencing	Functional MTI (Weak)	19536157
MIRT014226	mmu-miR-181a-5p	Mus musculus	Arrdc3	105171	Mus musculus	Sequencing	Functional MTI (Weak)	19536157
MIRT014227	mmu-miR-181a-5p	Mus musculus	Tmem245	242474	Mus musculus	Sequencing	Functional MTI (Weak)	19536157
MIRT014228	mmu-miR-181a-5p	Mus musculus	Epha4	13838	Mus musculus	Sequencing	Functional MTI (Weak)	19536157
MIRT014229	mmu-miR-181a-5p	Mus musculus	Sos1	20662	Mus musculus	Sequencing	Functional MTI (Weak)	19536157
MIRT014230	mmu-miR-181a-5p	Mus musculus	Sfr1	67788	Mus musculus	Sequencing	Functional MTI (Weak)	19536157
MIRT014231	mmu-miR-181a-5p	Mus musculus	Zic1	22771	Mus musculus	Sequencing	Functional MTI (Weak)	19536157
MIRT014232	mmu-miR-181a-5p	Mus musculus	Fam160a1	229488	Mus musculus	Sequencing	Functional MTI (Weak)	19536157
MIRT014233	mmu-miR-181a-5p	Mus musculus	Stxbp6	217517	Mus musculus	Sequencing	Functional MTI (Weak)	19536157
MIRT014234	mmu-miR-181a-5p	Mus musculus	Grm5	108071	Mus musculus	Sequencing	Functional MTI (Weak)	19536157
MIRT014235	mmu-miR-181a-5p	Mus musculus	Man2a1	17158	Mus musculus	Sequencing	Functional MTI (Weak)	19536157
MIRT014236	mmu-miR-181a-5p	Mus musculus	Atp2b2	11941	Mus musculus	Sequencing	Functional MTI (Weak)	19536157
MIRT014237	mmu-miR-181a-5p	Mus musculus	Camta1	100072	Mus musculus	Sequencing	Functional MTI (Weak)	19536157
MIRT014238	mmu-miR-181a-5p	Mus musculus	Tnfaip1	21927	Mus musculus	Sequencing	Functional MTI (Weak)	19536157
MIRT014239	mmu-miR-181a-5p	Mus musculus	Sfrs18	66625	Mus musculus	Sequencing	Functional MTI (Weak)	19536157
MIRT014240	mmu-miR-181a-5p	Mus musculus	Robo2	268902	Mus musculus	Sequencing	Functional MTI (Weak)	19536157
MIRT014241	mmu-miR-181a-5p	Mus musculus	Tbpl1	237336	Mus musculus	Sequencing	Functional MTI (Weak)	19536157
MIRT014242	mmu-miR-181a-5p	Mus musculus	Adcy1	432530	Mus musculus	Sequencing	Functional MTI (Weak)	19536157
MIRT014243	mmu-miR-181a-5p	Mus musculus	Gnaq	14682	Mus musculus	Sequencing	Functional MTI (Weak)	19536157
MIRT014244	mmu-miR-181a-5p	Mus musculus	Plcl2	224860	Mus musculus	Sequencing	Functional MTI (Weak)	19536157
MIRT014245	mmu-miR-181a-5p	Mus musculus	Tsc22d2	72033	Mus musculus	Sequencing	Functional MTI (Weak)	19536157
MIRT014246	mmu-miR-181a-5p	Mus musculus	Tnpo1	238799	Mus musculus	Sequencing	Functional MTI (Weak)	19536157
MIRT014247	mmu-miR-181a-5p	Mus musculus	Osbp2	74309	Mus musculus	Sequencing	Functional MTI (Weak)	19536157
MIRT014248	mmu-miR-181a-5p	Mus musculus	Kcnj10	16513	Mus musculus	Sequencing	Functional MTI (Weak)	19536157
MIRT014249	mmu-miR-181a-5p	Mus musculus	Dnajc27	217378	Mus musculus	Sequencing	Functional MTI (Weak)	19536157
MIRT014250	mmu-miR-181a-5p	Mus musculus	Morc2a	74522	Mus musculus	Sequencing	Functional MTI (Weak)	19536157
MIRT014251	mmu-miR-181a-5p	Mus musculus	Prkcb	18751	Mus musculus	Sequencing	Functional MTI (Weak)	19536157
MIRT014252	mmu-miR-181a-5p	Mus musculus	Mfap3	216760	Mus musculus	Sequencing	Functional MTI (Weak)	19536157
MIRT014253	mmu-miR-181a-5p	Mus musculus	Slc50a1	19729	Mus musculus	Sequencing	Functional MTI (Weak)	19536157
MIRT014254	mmu-miR-181a-5p	Mus musculus	Akap17b	338351	Mus musculus	Sequencing	Functional MTI (Weak)	19536157
MIRT014255	mmu-miR-181a-5p	Mus musculus	Inpp5e	64436	Mus musculus	Sequencing	Functional MTI (Weak)	19536157
MIRT014256	mmu-miR-181a-5p	Mus musculus	Plod3	26433	Mus musculus	Sequencing	Functional MTI (Weak)	19536157
MIRT014257	mmu-miR-181a-5p	Mus musculus	Sec31a	69162	Mus musculus	Sequencing	Functional MTI (Weak)	19536157
MIRT014258	mmu-miR-181a-5p	Mus musculus	Usp33	170822	Mus musculus	Sequencing	Functional MTI (Weak)	19536157
MIRT014259	mmu-miR-181a-5p	Mus musculus	Tnfaip8l3	244882	Mus musculus	Sequencing	Functional MTI (Weak)	19536157
MIRT014260	mmu-miR-181a-5p	Mus musculus	Syt2	20980	Mus musculus	Sequencing	Functional MTI (Weak)	19536157
MIRT014261	mmu-miR-181a-5p	Mus musculus	Ptch1	19206	Mus musculus	Sequencing	Functional MTI (Weak)	19536157
MIRT014262	mmu-miR-181a-5p	Mus musculus	Ntrk2	18212	Mus musculus	Sequencing	Functional MTI (Weak)	19536157
MIRT014263	mmu-miR-181a-5p	Mus musculus	Patz1	56218	Mus musculus	Sequencing	Functional MTI (Weak)	19536157
MIRT014264	mmu-miR-181a-5p	Mus musculus	Gpr17	574402	Mus musculus	Sequencing	Functional MTI (Weak)	19536157
MIRT014265	mmu-miR-181a-5p	Mus musculus	Celf5	319586	Mus musculus	Sequencing	Functional MTI (Weak)	19536157
MIRT014266	mmu-miR-181a-5p	Mus musculus	Kcna2	16490	Mus musculus	Sequencing	Functional MTI (Weak)	19536157
MIRT014267	mmu-miR-181a-5p	Mus musculus	Ctsb	13030	Mus musculus	Sequencing	Functional MTI (Weak)	19536157
MIRT014268	mmu-miR-181a-5p	Mus musculus	Antxr1	69538	Mus musculus	Sequencing	Functional MTI (Weak)	19536157
MIRT014269	mmu-miR-181a-5p	Mus musculus	Khnyn	219094	Mus musculus	Sequencing	Functional MTI (Weak)	19536157
MIRT014270	mmu-miR-181a-5p	Mus musculus	Ednrb	13618	Mus musculus	Sequencing	Functional MTI (Weak)	19536157
MIRT014271	mmu-miR-181a-5p	Mus musculus	Ablim2	231148	Mus musculus	Sequencing	Functional MTI (Weak)	19536157
MIRT014272	mmu-miR-181a-5p	Mus musculus	Prpf8	192159	Mus musculus	Sequencing	Functional MTI (Weak)	19536157
MIRT014273	mmu-miR-181a-5p	Mus musculus	Map3k1	26401	Mus musculus	Sequencing	Functional MTI (Weak)	19536157
MIRT014274	mmu-miR-181a-5p	Mus musculus	Pard6g	93737	Mus musculus	Sequencing	Functional MTI (Weak)	19536157
MIRT014275	mmu-miR-181a-5p	Mus musculus	Magel2	27385	Mus musculus	Sequencing	Functional MTI (Weak)	19536157
MIRT014276	mmu-miR-181a-5p	Mus musculus	Ric3	320360	Mus musculus	Sequencing	Functional MTI (Weak)	19536157
MIRT014277	mmu-miR-181a-5p	Mus musculus	Wdr41	218460	Mus musculus	Sequencing	Functional MTI (Weak)	19536157
MIRT014278	mmu-miR-181a-5p	Mus musculus	Lamp5	76161	Mus musculus	Sequencing	Functional MTI (Weak)	19536157
MIRT014279	mmu-miR-181a-5p	Mus musculus	Pld5	319455	Mus musculus	Sequencing	Functional MTI (Weak)	19536157
MIRT014280	mmu-miR-181a-5p	Mus musculus	Fam168a	319604	Mus musculus	Sequencing	Functional MTI (Weak)	19536157
MIRT014281	mmu-miR-181a-5p	Mus musculus	Tmem167	66074	Mus musculus	Sequencing	Functional MTI (Weak)	19536157
MIRT014282	mmu-miR-181a-5p	Mus musculus	Pcnx	54604	Mus musculus	Sequencing	Functional MTI (Weak)	19536157
MIRT014283	mmu-miR-181a-5p	Mus musculus	Tom1l1	71943	Mus musculus	Sequencing	Functional MTI (Weak)	19536157
MIRT014284	mmu-miR-181a-5p	Mus musculus	Cacna1e	12290	Mus musculus	Sequencing	Functional MTI (Weak)	19536157
MIRT014285	mmu-miR-181a-5p	Mus musculus	Wdr37	207615	Mus musculus	Sequencing	Functional MTI (Weak)	19536157
MIRT014286	mmu-miR-181a-5p	Mus musculus	Nid1	18073	Mus musculus	Sequencing	Functional MTI (Weak)	19536157
MIRT014287	mmu-miR-181a-5p	Mus musculus	Map3k10	269881	Mus musculus	Sequencing	Functional MTI (Weak)	19536157
MIRT014288	mmu-miR-181a-5p	Mus musculus	Arhgap20	244867	Mus musculus	Sequencing	Functional MTI (Weak)	19536157
MIRT014289	mmu-miR-181a-5p	Mus musculus	Slc22a23	73102	Mus musculus	Sequencing	Functional MTI (Weak)	19536157
MIRT014290	mmu-miR-181a-5p	Mus musculus	Oxr1	170719	Mus musculus	Sequencing	Functional MTI (Weak)	19536157
MIRT014291	mmu-miR-181a-5p	Mus musculus	Ppfia2	327814	Mus musculus	Sequencing	Functional MTI (Weak)	19536157
MIRT014292	mmu-miR-181a-5p	Mus musculus	Tcf4	21413	Mus musculus	Sequencing	Functional MTI (Weak)	19536157
MIRT014293	mmu-miR-181a-5p	Mus musculus	Sema3c	20348	Mus musculus	Sequencing	Functional MTI (Weak)	19536157
MIRT014294	mmu-miR-181a-5p	Mus musculus	A330008L17Rik	234624	Mus musculus	Sequencing	Functional MTI (Weak)	19536157
MIRT014295	mmu-miR-181a-5p	Mus musculus	Samd10	229011	Mus musculus	Sequencing	Functional MTI (Weak)	19536157
MIRT014296	mmu-miR-181a-5p	Mus musculus	Atp6v1a	11964	Mus musculus	Sequencing	Functional MTI (Weak)	19536157
MIRT014297	mmu-miR-181a-5p	Mus musculus	Nsmaf	18201	Mus musculus	Sequencing	Functional MTI (Weak)	19536157
MIRT014298	mmu-miR-181a-5p	Mus musculus	Tmem168	101118	Mus musculus	Sequencing	Functional MTI (Weak)	19536157
MIRT014299	mmu-miR-181a-5p	Mus musculus	Nat8l	269642	Mus musculus	Sequencing	Functional MTI (Weak)	19536157
MIRT014301	mmu-miR-181a-5p	Mus musculus	Macf1	11426	Mus musculus	Sequencing	Functional MTI (Weak)	19536157
MIRT014302	mmu-miR-181a-5p	Mus musculus	Gabra4	14397	Mus musculus	Sequencing	Functional MTI (Weak)	19536157
MIRT014303	mmu-miR-181a-5p	Mus musculus	Zdhhc7	102193	Mus musculus	Sequencing	Functional MTI (Weak)	19536157
MIRT014304	mmu-miR-181a-5p	Mus musculus	Manea	242362	Mus musculus	Sequencing	Functional MTI (Weak)	19536157
MIRT014305	mmu-miR-181a-5p	Mus musculus	Naa16	66897	Mus musculus	Sequencing	Functional MTI (Weak)	19536157
MIRT014306	mmu-miR-181a-5p	Mus musculus	Slc17a5	235504	Mus musculus	Sequencing	Functional MTI (Weak)	19536157
MIRT014307	mmu-miR-181a-5p	Mus musculus	Zmat3	22401	Mus musculus	Sequencing	Functional MTI (Weak)	19536157
MIRT014308	mmu-miR-181a-5p	Mus musculus	Yod1	226418	Mus musculus	Sequencing	Functional MTI (Weak)	19536157
MIRT014309	mmu-miR-181a-5p	Mus musculus	Elovl5	68801	Mus musculus	Sequencing	Functional MTI (Weak)	19536157
MIRT014310	mmu-miR-181a-5p	Mus musculus	Pkia	18767	Mus musculus	Sequencing	Functional MTI (Weak)	19536157
MIRT014311	mmu-miR-181a-5p	Mus musculus	Pi4k2a	84095	Mus musculus	Sequencing	Functional MTI (Weak)	19536157
MIRT014312	mmu-miR-181a-5p	Mus musculus	Otud7b	229603	Mus musculus	Sequencing	Functional MTI (Weak)	19536157
MIRT014313	mmu-miR-181a-5p	Mus musculus	Adam22	11496	Mus musculus	Sequencing	Functional MTI (Weak)	19536157
MIRT014314	mmu-miR-181a-5p	Mus musculus	Usp45	77593	Mus musculus	Sequencing	Functional MTI (Weak)	19536157
MIRT014315	mmu-miR-181a-5p	Mus musculus	Tanc2	77097	Mus musculus	Sequencing	Functional MTI (Weak)	19536157
MIRT014316	mmu-miR-181a-5p	Mus musculus	Fbxl3	50789	Mus musculus	Sequencing	Functional MTI (Weak)	19536157
MIRT014317	mmu-miR-181a-5p	Mus musculus	Zfp568	243905	Mus musculus	Sequencing	Functional MTI (Weak)	19536157
MIRT014318	mmu-miR-181a-5p	Mus musculus	Ccnj	240665	Mus musculus	Sequencing	Functional MTI (Weak)	19536157
MIRT014319	mmu-miR-181a-5p	Mus musculus	Astn1	11899	Mus musculus	Sequencing	Functional MTI (Weak)	19536157
MIRT014320	mmu-miR-181a-5p	Mus musculus	Acsl4	50790	Mus musculus	Sequencing	Functional MTI (Weak)	19536157
MIRT014321	mmu-miR-181a-5p	Mus musculus	Otud4	73945	Mus musculus	Sequencing	Functional MTI (Weak)	19536157
MIRT014322	mmu-miR-181a-5p	Mus musculus	Adam9	11502	Mus musculus	Sequencing	Functional MTI (Weak)	19536157
MIRT014323	mmu-miR-181a-5p	Mus musculus	Nt5e	23959	Mus musculus	Sequencing	Functional MTI (Weak)	19536157
MIRT014324	mmu-miR-181a-5p	Mus musculus	Azin1	54375	Mus musculus	Sequencing	Functional MTI (Weak)	19536157
MIRT014325	mmu-miR-181a-5p	Mus musculus	Kcns2	16539	Mus musculus	Sequencing	Functional MTI (Weak)	19536157
MIRT014326	mmu-miR-181a-5p	Mus musculus	Zfp60	22718	Mus musculus	Sequencing	Functional MTI (Weak)	19536157
MIRT014327	mmu-miR-181a-5p	Mus musculus	Zfp937	245174	Mus musculus	Sequencing	Functional MTI (Weak)	19536157
MIRT014328	mmu-miR-181a-5p	Mus musculus	Cds2	110911	Mus musculus	Sequencing	Functional MTI (Weak)	19536157
MIRT014329	mmu-miR-181a-5p	Mus musculus	Cadm2	239857	Mus musculus	Sequencing	Functional MTI (Weak)	19536157
MIRT014330	mmu-miR-181a-5p	Mus musculus	Creb1	12912	Mus musculus	Sequencing	Functional MTI (Weak)	19536157
MIRT014331	mmu-miR-181a-5p	Mus musculus	Hook3	320191	Mus musculus	Sequencing	Functional MTI (Weak)	19536157
MIRT014332	mmu-miR-181a-5p	Mus musculus	Dclk1	13175	Mus musculus	Sequencing	Functional MTI (Weak)	19536157
MIRT014333	mmu-miR-181a-5p	Mus musculus	Ptbp3	230257	Mus musculus	Sequencing	Functional MTI (Weak)	19536157
MIRT014334	mmu-miR-181a-5p	Mus musculus	Zfp449	78619	Mus musculus	Sequencing	Functional MTI (Weak)	19536157
MIRT014335	mmu-miR-181a-5p	Mus musculus	Timp3	21859	Mus musculus	Sequencing	Functional MTI (Weak)	19536157
MIRT014336	mmu-miR-181a-5p	Mus musculus	Slc4a10	94229	Mus musculus	Sequencing	Functional MTI (Weak)	19536157
MIRT014337	mmu-miR-181a-5p	Mus musculus	Tbl1xr1	81004	Mus musculus	Sequencing	Functional MTI (Weak)	19536157
MIRT014338	mmu-miR-181a-5p	Mus musculus	St8sia4	20452	Mus musculus	Sequencing	Functional MTI (Weak)	19536157
MIRT014339	mmu-miR-181a-5p	Mus musculus	Epc2	227867	Mus musculus	Sequencing	Functional MTI (Weak)	19536157
MIRT014340	mmu-miR-181a-5p	Mus musculus	Sfmbt1	54650	Mus musculus	Sequencing	Functional MTI (Weak)	19536157
MIRT014341	mmu-miR-181a-5p	Mus musculus	Btbd3	228662	Mus musculus	Sequencing	Functional MTI (Weak)	19536157
MIRT014342	mmu-miR-181a-5p	Mus musculus	Phactr2	215789	Mus musculus	Sequencing	Functional MTI (Weak)	19536157
MIRT014343	mmu-miR-181a-5p	Mus musculus	Fign	60344	Mus musculus	Sequencing	Functional MTI (Weak)	19536157
MIRT014344	mmu-miR-181a-5p	Mus musculus	Kmt2a	214162	Mus musculus	Sequencing	Functional MTI (Weak)	19536157
MIRT014345	mmu-miR-181a-5p	Mus musculus	Prrc2c	226562	Mus musculus	Sequencing	Functional MTI (Weak)	19536157
MIRT014346	mmu-miR-181a-5p	Mus musculus	Ank1	11733	Mus musculus	Sequencing	Functional MTI (Weak)	19536157
MIRT014347	mmu-miR-181a-5p	Mus musculus	Sc5d	235293	Mus musculus	Sequencing	Functional MTI (Weak)	19536157
MIRT014348	mmu-miR-181a-5p	Mus musculus	Nktr	18087	Mus musculus	Sequencing	Functional MTI (Weak)	19536157
MIRT014349	mmu-miR-181a-5p	Mus musculus	Zfp512	269639	Mus musculus	Sequencing	Functional MTI (Weak)	19536157
MIRT014350	mmu-miR-181a-5p	Mus musculus	Rhbdf2	217344	Mus musculus	Sequencing	Functional MTI (Weak)	19536157
MIRT014351	mmu-miR-181a-5p	Mus musculus	Mboat7	77582	Mus musculus	Sequencing	Functional MTI (Weak)	19536157
MIRT014352	mmu-miR-181a-5p	Mus musculus	Iba57	216792	Mus musculus	Sequencing	Functional MTI (Weak)	19536157
MIRT014353	mmu-miR-181a-5p	Mus musculus	Srgap2	14270	Mus musculus	Sequencing	Functional MTI (Weak)	19536157
MIRT014354	mmu-miR-181a-5p	Mus musculus	Lrrn3	16981	Mus musculus	Sequencing	Functional MTI (Weak)	19536157
MIRT014355	mmu-miR-181a-5p	Mus musculus	Luzp2	233271	Mus musculus	Sequencing	Functional MTI (Weak)	19536157
MIRT014356	mmu-miR-181a-5p	Mus musculus	Usp2	53376	Mus musculus	Sequencing	Functional MTI (Weak)	19536157
MIRT014357	mmu-miR-181a-5p	Mus musculus	Blcap	53619	Mus musculus	Sequencing	Functional MTI (Weak)	19536157
MIRT014358	mmu-miR-181a-5p	Mus musculus	Dcaf5	320808	Mus musculus	Sequencing	Functional MTI (Weak)	19536157
MIRT014359	mmu-miR-181a-5p	Mus musculus	Ubash3b	72828	Mus musculus	Sequencing	Functional MTI (Weak)	19536157
MIRT014360	mmu-miR-181a-5p	Mus musculus	Tub	22141	Mus musculus	Sequencing	Functional MTI (Weak)	19536157
MIRT014361	mmu-miR-181a-5p	Mus musculus	Tnks	21951	Mus musculus	Sequencing	Functional MTI (Weak)	19536157
MIRT014362	mmu-miR-181a-5p	Mus musculus	Tmem130	243339	Mus musculus	Sequencing	Functional MTI (Weak)	19536157
MIRT014363	mmu-miR-181a-5p	Mus musculus	Tob2	57259	Mus musculus	Sequencing	Functional MTI (Weak)	19536157
MIRT014364	mmu-miR-181a-5p	Mus musculus	Sfrp1	20377	Mus musculus	Sequencing	Functional MTI (Weak)	19536157
MIRT014365	mmu-miR-181a-5p	Mus musculus	Soga1	320706	Mus musculus	Sequencing	Functional MTI (Weak)	19536157
MIRT014366	mmu-miR-181a-5p	Mus musculus	Zfyve20	78287	Mus musculus	Sequencing	Functional MTI (Weak)	19536157
MIRT014367	mmu-miR-181a-5p	Mus musculus	Hmgxb4	70823	Mus musculus	Sequencing	Functional MTI (Weak)	19536157
MIRT014368	mmu-miR-181a-5p	Mus musculus	Ermp1	226090	Mus musculus	Sequencing	Functional MTI (Weak)	19536157
MIRT014369	mmu-miR-181a-5p	Mus musculus	Ahi1	52906	Mus musculus	Sequencing	Functional MTI (Weak)	19536157
MIRT014370	mmu-miR-181a-5p	Mus musculus	Rgs7bp	52882	Mus musculus	Sequencing	Functional MTI (Weak)	19536157
MIRT014371	mmu-miR-181a-5p	Mus musculus	Plekha1	101476	Mus musculus	Sequencing	Functional MTI (Weak)	19536157
MIRT014372	mmu-miR-181a-5p	Mus musculus	Ttyh3	78339	Mus musculus	Sequencing	Functional MTI (Weak)	19536157
MIRT014373	mmu-miR-181a-5p	Mus musculus	L1cam	16728	Mus musculus	Sequencing	Functional MTI (Weak)	19536157
MIRT014374	mmu-miR-181a-5p	Mus musculus	Ppap2b	67916	Mus musculus	Sequencing	Functional MTI (Weak)	19536157
MIRT014375	mmu-miR-181a-5p	Mus musculus	Elf2	69257	Mus musculus	Sequencing	Functional MTI (Weak)	19536157
MIRT014376	mmu-miR-181a-5p	Mus musculus	Syncrip	56403	Mus musculus	Sequencing	Functional MTI (Weak)	19536157
MIRT014377	mmu-miR-181a-5p	Mus musculus	Sema4f	20355	Mus musculus	Sequencing	Functional MTI (Weak)	19536157
MIRT014378	mmu-miR-181a-5p	Mus musculus	Arl8b	67166	Mus musculus	Sequencing	Functional MTI (Weak)	19536157
MIRT014379	mmu-miR-181a-5p	Mus musculus	Fads1	76267	Mus musculus	Sequencing	Functional MTI (Weak)	19536157
MIRT014380	mmu-miR-181a-5p	Mus musculus	Kcnk10	72258	Mus musculus	Sequencing	Functional MTI (Weak)	19536157
MIRT014381	mmu-miR-181a-5p	Mus musculus	Cadm1	54725	Mus musculus	Sequencing	Functional MTI (Weak)	19536157
MIRT014382	mmu-miR-181a-5p	Mus musculus	Erg	13876	Mus musculus	Sequencing	Functional MTI (Weak)	19536157
MIRT014383	mmu-miR-181a-5p	Mus musculus	Gosr1	53334	Mus musculus	Sequencing	Functional MTI (Weak)	19536157
MIRT014384	mmu-miR-181a-5p	Mus musculus	Trp53inp2	68728	Mus musculus	Sequencing	Functional MTI (Weak)	19536157
MIRT014385	mmu-miR-181a-5p	Mus musculus	Fkbp1a	14225	Mus musculus	Sequencing	Functional MTI (Weak)	19536157
MIRT014386	mmu-miR-181a-5p	Mus musculus	Atp9b	50771	Mus musculus	Sequencing	Functional MTI (Weak)	19536157
MIRT014387	mmu-miR-181a-5p	Mus musculus	Cenpb	12616	Mus musculus	Sequencing	Functional MTI (Weak)	19536157
MIRT014388	mmu-miR-181a-5p	Mus musculus	Ppp1r9a	243725	Mus musculus	Sequencing	Functional MTI (Weak)	19536157
MIRT014389	mmu-miR-181a-5p	Mus musculus	Rsbn1	229675	Mus musculus	Sequencing	Functional MTI (Weak)	19536157
MIRT014390	mmu-miR-181a-5p	Mus musculus	Nfia	18027	Mus musculus	Sequencing	Functional MTI (Weak)	19536157
MIRT014391	mmu-miR-181a-5p	Mus musculus	D4Wsu53e	27981	Mus musculus	Sequencing	Functional MTI (Weak)	19536157
MIRT014392	mmu-miR-181a-5p	Mus musculus	Flt1	14254	Mus musculus	Sequencing	Functional MTI (Weak)	19536157
MIRT014393	mmu-miR-181a-5p	Mus musculus	Flnb	286940	Mus musculus	Sequencing	Functional MTI (Weak)	19536157
MIRT014394	mmu-miR-181a-5p	Mus musculus	Gigyf2	227331	Mus musculus	Sequencing	Functional MTI (Weak)	19536157
MIRT014395	mmu-miR-181a-5p	Mus musculus	Sep15	93684	Mus musculus	Sequencing	Functional MTI (Weak)	19536157
MIRT014396	mmu-miR-181a-5p	Mus musculus	Fam171a1	269233	Mus musculus	Sequencing	Functional MTI (Weak)	19536157
MIRT014397	mmu-miR-181a-5p	Mus musculus	Gria3	53623	Mus musculus	Sequencing	Functional MTI (Weak)	19536157
MIRT014398	mmu-miR-181a-5p	Mus musculus	Fbxw11	103583	Mus musculus	Sequencing	Functional MTI (Weak)	19536157
MIRT014399	mmu-miR-181a-5p	Mus musculus	Oat	18242	Mus musculus	Sequencing	Functional MTI (Weak)	19536157
MIRT014400	mmu-miR-181a-5p	Mus musculus	Eya3	14050	Mus musculus	Sequencing	Functional MTI (Weak)	19536157
MIRT014401	mmu-miR-181a-5p	Mus musculus	Swt1	66875	Mus musculus	Sequencing	Functional MTI (Weak)	19536157
MIRT014402	mmu-miR-181a-5p	Mus musculus	Zbtb41	226470	Mus musculus	Sequencing	Functional MTI (Weak)	19536157
MIRT014403	mmu-miR-181a-5p	Mus musculus	Lrig2	269473	Mus musculus	Sequencing	Functional MTI (Weak)	19536157
MIRT014404	mmu-miR-181a-5p	Mus musculus	Psap	19156	Mus musculus	Sequencing	Functional MTI (Weak)	19536157
MIRT014405	mmu-miR-181a-5p	Mus musculus	Amot	27494	Mus musculus	Sequencing	Functional MTI (Weak)	19536157
MIRT014406	mmu-miR-181a-5p	Mus musculus	Esyt2	52635	Mus musculus	Sequencing	Functional MTI (Weak)	19536157
MIRT014407	mmu-miR-181a-5p	Mus musculus	Ddit4	74747	Mus musculus	Sequencing	Functional MTI (Weak)	19536157
MIRT014408	mmu-miR-181a-5p	Mus musculus	Lpgat1	226856	Mus musculus	Sequencing	Functional MTI (Weak)	19536157
MIRT014409	mmu-miR-181a-5p	Mus musculus	Zfp655	72611	Mus musculus	Sequencing	Functional MTI (Weak)	19536157
MIRT014410	mmu-miR-181a-5p	Mus musculus	Mycn	18109	Mus musculus	Sequencing	Functional MTI (Weak)	19536157
MIRT014411	mmu-miR-181a-5p	Mus musculus	Sept3	24050	Mus musculus	Sequencing	Functional MTI (Weak)	19536157
MIRT014412	mmu-miR-181a-5p	Mus musculus	Adam11	11488	Mus musculus	Sequencing	Functional MTI (Weak)	19536157
MIRT014413	mmu-miR-181a-5p	Mus musculus	Megf9	230316	Mus musculus	Sequencing	Functional MTI (Weak)	19536157
MIRT014414	mmu-miR-181a-5p	Mus musculus	Csnk1g1	214897	Mus musculus	Sequencing	Functional MTI (Weak)	19536157
MIRT014415	mmu-miR-181a-5p	Mus musculus	Tmeff1	230157	Mus musculus	Sequencing	Functional MTI (Weak)	19536157
MIRT014416	mmu-miR-181a-5p	Mus musculus	N4bp2	333789	Mus musculus	Sequencing	Functional MTI (Weak)	19536157
MIRT014417	mmu-miR-181a-5p	Mus musculus	Taok1	216965	Mus musculus	Sequencing	Functional MTI (Weak)	19536157
MIRT014418	mmu-miR-181a-5p	Mus musculus	Map2k1	26395	Mus musculus	Sequencing	Functional MTI (Weak)	19536157
MIRT014419	mmu-miR-181a-5p	Mus musculus	D630045J12Rik	330286	Mus musculus	Sequencing	Functional MTI (Weak)	19536157
MIRT014420	mmu-miR-181a-5p	Mus musculus	Tmcc1	330401	Mus musculus	Sequencing	Functional MTI (Weak)	19536157
MIRT014421	mmu-miR-181a-5p	Mus musculus	Ywhag	22628	Mus musculus	Sequencing	Functional MTI (Weak)	19536157
MIRT014422	mmu-miR-181a-5p	Mus musculus	Ppip5k2	227399	Mus musculus	Sequencing	Functional MTI (Weak)	19536157
MIRT014423	mmu-miR-181a-5p	Mus musculus	Zdhhc17	320150	Mus musculus	Sequencing	Functional MTI (Weak)	19536157
MIRT014424	mmu-miR-181a-5p	Mus musculus	Slc38a2	67760	Mus musculus	Sequencing	Functional MTI (Weak)	19536157
MIRT014425	mmu-miR-181a-5p	Mus musculus	Zyg11b	414872	Mus musculus	Sequencing	Functional MTI (Weak)	19536157
MIRT014426	mmu-miR-181a-5p	Mus musculus	Entpd6	12497	Mus musculus	Sequencing	Functional MTI (Weak)	19536157
MIRT014427	mmu-miR-181a-5p	Mus musculus	Elavl4	15572	Mus musculus	Sequencing	Functional MTI (Weak)	19536157
MIRT014428	mmu-miR-181a-5p	Mus musculus	Dip2c	208440	Mus musculus	Sequencing	Functional MTI (Weak)	19536157
MIRT014429	mmu-miR-181a-5p	Mus musculus	Ksr1	16706	Mus musculus	Sequencing	Functional MTI (Weak)	19536157
MIRT014430	mmu-miR-181a-5p	Mus musculus	Kmt2c	231051	Mus musculus	Sequencing	Functional MTI (Weak)	19536157
MIRT014431	mmu-miR-181a-5p	Mus musculus	Bhlhe40	20893	Mus musculus	Sequencing	Functional MTI (Weak)	19536157
MIRT014432	mmu-miR-181a-5p	Mus musculus	Foxp1	108655	Mus musculus	Sequencing	Functional MTI (Weak)	19536157
MIRT014433	mmu-miR-181a-5p	Mus musculus	Agfg1	15463	Mus musculus	Sequencing	Functional MTI (Weak)	19536157
MIRT014434	mmu-miR-181a-5p	Mus musculus	Trim2	80890	Mus musculus	Sequencing	Functional MTI (Weak)	19536157
MIRT014434	mmu-miR-181a-5p	Mus musculus	Trim2	80890	Mus musculus	HITS-CLIP	Functional MTI (Weak)	25083871
MIRT014435	mmu-miR-181a-5p	Mus musculus	Mpp5	56217	Mus musculus	Sequencing	Functional MTI (Weak)	19536157
MIRT014436	mmu-miR-181a-5p	Mus musculus	Prox1	19130	Mus musculus	Sequencing	Functional MTI (Weak)	19536157
MIRT014437	mmu-miR-181a-5p	Mus musculus	Fndc3b	72007	Mus musculus	Sequencing	Functional MTI (Weak)	19536157
MIRT014438	mmu-miR-181a-5p	Mus musculus	Rorb	225998	Mus musculus	Sequencing	Functional MTI (Weak)	19536157
MIRT014439	mmu-miR-181a-5p	Mus musculus	Nr6a1	14536	Mus musculus	Sequencing	Functional MTI (Weak)	19536157
MIRT053146	mmu-miR-181a-5p	Mus musculus	Xiap	11798	Mus musculus	Immunoprecipitaion//Luciferase reporter assay	Functional MTI	23650073
MIRT053147	mmu-miR-181a-5p	Mus musculus	Mecp2	17257	Mus musculus	Immunoprecipitaion//Luciferase reporter assay	Functional MTI	23650073
MIRT054235	mmu-miR-181a-5p	Mus musculus	Il1a	16175	Mus musculus	Luciferase reporter assay//qRT-PCR//Western blot	Functional MTI	23516523
MIRT577182	mmu-miR-181a-5p	Mus musculus	Smarca4	20586	Mus musculus	HITS-CLIP	Functional MTI (Weak)	26203562
MIRT577182	mmu-miR-181a-5p	Mus musculus	Smarca4	20586	Mus musculus	HITS-CLIP	Functional MTI (Weak)	25083871
MIRT577182	mmu-miR-181a-5p	Mus musculus	Smarca4	20586	Mus musculus	HITS-CLIP	Functional MTI (Weak)	23597149
MIRT577182	mmu-miR-181a-5p	Mus musculus	Smarca4	20586	Mus musculus	HITS-CLIP	Functional MTI (Weak)	23142080
MIRT577182	mmu-miR-181a-5p	Mus musculus	Smarca4	20586	Mus musculus	HITS-CLIP	Functional MTI (Weak)	21258322
MIRT577426	mmu-miR-181a-5p	Mus musculus	Tulp3	22158	Mus musculus	HITS-CLIP	Functional MTI (Weak)	25083871
MIRT578326	mmu-miR-181a-5p	Mus musculus	Magea5	17141	Mus musculus	HITS-CLIP	Functional MTI (Weak)	25083871
MIRT579349	mmu-miR-181a-5p	Mus musculus	Arhgef15	442801	Mus musculus	HITS-CLIP	Functional MTI (Weak)	25083871
MIRT579349	mmu-miR-181a-5p	Mus musculus	Arhgef15	442801	Mus musculus	HITS-CLIP	Functional MTI (Weak)	23597149
MIRT579349	mmu-miR-181a-5p	Mus musculus	Arhgef15	442801	Mus musculus	HITS-CLIP	Functional MTI (Weak)	21258322
MIRT579349	mmu-miR-181a-5p	Mus musculus	Arhgef15	442801	Mus musculus	HITS-CLIP	Functional MTI (Weak)	19536157
MIRT580761	mmu-miR-181a-5p	Mus musculus	Spp1	20750	Mus musculus	HITS-CLIP	Functional MTI (Weak)	25083871
MIRT581072	mmu-miR-181a-5p	Mus musculus	Sgpp1	81535	Mus musculus	HITS-CLIP	Functional MTI (Weak)	25083871
MIRT582050	mmu-miR-181a-5p	Mus musculus	Osbpl3	71720	Mus musculus	HITS-CLIP	Functional MTI (Weak)	25083871
MIRT582655	mmu-miR-181a-5p	Mus musculus	Lnpk	69605	Mus musculus	HITS-CLIP	Functional MTI (Weak)	25083871
MIRT582655	mmu-miR-181a-5p	Mus musculus	Lnpk	69605	Mus musculus	HITS-CLIP	Functional MTI (Weak)	23142080
MIRT583658	mmu-miR-181a-5p	Mus musculus	Fam160b2	239170	Mus musculus	HITS-CLIP	Functional MTI (Weak)	25083871
MIRT583658	mmu-miR-181a-5p	Mus musculus	Fam160b2	239170	Mus musculus	HITS-CLIP	Functional MTI (Weak)	23597149
MIRT583658	mmu-miR-181a-5p	Mus musculus	Fam160b2	239170	Mus musculus	HITS-CLIP	Functional MTI (Weak)	23142080
MIRT583658	mmu-miR-181a-5p	Mus musculus	Fam160b2	239170	Mus musculus	HITS-CLIP	Functional MTI (Weak)	21258322
MIRT583658	mmu-miR-181a-5p	Mus musculus	Fam160b2	239170	Mus musculus	HITS-CLIP	Functional MTI (Weak)	19536157
MIRT583690	mmu-miR-181a-5p	Mus musculus	Fam122b	78755	Mus musculus	HITS-CLIP	Functional MTI (Weak)	25083871
MIRT584582	mmu-miR-181a-5p	Mus musculus	Bnc2	242509	Mus musculus	HITS-CLIP	Functional MTI (Weak)	25083871
MIRT584880	mmu-miR-181a-5p	Mus musculus	Ap1g1	11765	Mus musculus	HITS-CLIP	Functional MTI (Weak)	25083871
MIRT586226	mmu-miR-181a-5p	Mus musculus	Disp3	242748	Mus musculus	HITS-CLIP	Functional MTI (Weak)	25083871
MIRT586226	mmu-miR-181a-5p	Mus musculus	Disp3	242748	Mus musculus	HITS-CLIP	Functional MTI (Weak)	23597149
MIRT587222	mmu-miR-181a-5p	Mus musculus	Fam69c	240479	Mus musculus	HITS-CLIP	Functional MTI (Weak)	25083871
MIRT589133	mmu-miR-181a-5p	Mus musculus	Rad51d	19364	Mus musculus	HITS-CLIP	Functional MTI (Weak)	25083871
MIRT589795	mmu-miR-181a-5p	Mus musculus	Ikzf2	22779	Mus musculus	HITS-CLIP	Functional MTI (Weak)	25083871
MIRT589795	mmu-miR-181a-5p	Mus musculus	Ikzf2	22779	Mus musculus	HITS-CLIP	Functional MTI (Weak)	21258322
MIRT590594	mmu-miR-181a-5p	Mus musculus	Atp2a2	11938	Mus musculus	HITS-CLIP	Functional MTI (Weak)	25083871
MIRT591185	mmu-miR-181a-5p	Mus musculus	Ms4a4c	64380	Mus musculus	HITS-CLIP	Functional MTI (Weak)	23597149
MIRT591185	mmu-miR-181a-5p	Mus musculus	Ms4a4c	64380	Mus musculus	HITS-CLIP	Functional MTI (Weak)	21258322
MIRT591185	mmu-miR-181a-5p	Mus musculus	Ms4a4c	64380	Mus musculus	HITS-CLIP	Functional MTI (Weak)	19536157
MIRT591488	mmu-miR-181a-5p	Mus musculus	Aqp3	11828	Mus musculus	HITS-CLIP	Functional MTI (Weak)	23597149
MIRT591488	mmu-miR-181a-5p	Mus musculus	Aqp3	11828	Mus musculus	HITS-CLIP	Functional MTI (Weak)	21258322
MIRT592857	mmu-miR-181a-5p	Mus musculus	Adamts9	101401	Mus musculus	HITS-CLIP	Functional MTI (Weak)	23597149
MIRT592857	mmu-miR-181a-5p	Mus musculus	Adamts9	101401	Mus musculus	HITS-CLIP	Functional MTI (Weak)	21258322
MIRT594857	mmu-miR-181a-5p	Mus musculus	Nacc1	66830	Mus musculus	HITS-CLIP	Functional MTI (Weak)	23142080
MIRT594982	mmu-miR-181a-5p	Mus musculus	Ebf3	13593	Mus musculus	HITS-CLIP	Functional MTI (Weak)	23142080
MIRT596591	mmu-miR-181a-5p	Mus musculus	Zfp689	71131	Mus musculus	HITS-CLIP	Functional MTI (Weak)	21258322
MIRT598536	mmu-miR-181a-5p	Mus musculus	Itpk1	217837	Mus musculus	HITS-CLIP	Functional MTI (Weak)	21258322
MIRT598729	mmu-miR-181a-5p	Mus musculus	H2-D1	14964	Mus musculus	HITS-CLIP	Functional MTI (Weak)	21258322
MIRT600004	mmu-miR-181a-5p	Mus musculus	4930563E22Rik	75304	Mus musculus	HITS-CLIP	Functional MTI (Weak)	21258322
MIRT603963	mmu-miR-181a-5p	Mus musculus	Gpd1l	333433	Mus musculus	HITS-CLIP	Functional MTI (Weak)	21258322
MIRT605136	mmu-miR-181a-5p	Mus musculus	Clmn	94040	Mus musculus	HITS-CLIP	Functional MTI (Weak)	21258322
MIRT606008	mmu-miR-181a-5p	Mus musculus	Dagla	269060	Mus musculus	HITS-CLIP	Functional MTI (Weak)	21258322
MIRT733077	mmu-miR-181a-5p	Mus musculus	Idh1	15926	Mus musculus	Luciferase reporter assay//qRT-PCR//Western blot	Functional MTI	25739786
MIRT735280	mmu-miR-181a-5p	Mus musculus	Stat3	20848	Mus musculus	Flow//Immunofluorescence//Immunohistochemistry//Luciferase reporter assay//qRT-PCR//Western blot	Functional MTI	28382720
MIRT735436	mmu-miR-181a-5p	Mus musculus	TGFB1	7040	Mus musculus	Luciferase reporter assay//qRT-PCR//Western blot	Functional MTI	27411504
MIRT004755	mmu-miR-181b-5p	Mus musculus	Timp3	21859	Mus musculus	Luciferase reporter assay//qRT-PCR//Western blot	Functional MTI	20023698
MIRT005296	mmu-miR-181b-5p	Mus musculus	Aicda	11628	Mus musculus	Luciferase reporter assay//Microarray//qRT-PCR//Western blot	Functional MTI	18762567
MIRT005300	mmu-miR-181b-5p	Mus musculus	Slc35d3	76157	Mus musculus	Microarray	Functional MTI (Weak)	18762567
MIRT005301	mmu-miR-181b-5p	Mus musculus	Ak4	11639	Mus musculus	Microarray	Functional MTI (Weak)	18762567
MIRT005302	mmu-miR-181b-5p	Mus musculus	Ndrg1	17988	Mus musculus	Microarray	Functional MTI (Weak)	18762567
MIRT005303	mmu-miR-181b-5p	Mus musculus	Pitpnc1	71795	Mus musculus	Microarray	Functional MTI (Weak)	18762567
MIRT005304	mmu-miR-181b-5p	Mus musculus	Tmem14a	75712	Mus musculus	Microarray	Functional MTI (Weak)	18762567
MIRT005305	mmu-miR-181b-5p	Mus musculus	Cd244	18106	Mus musculus	Microarray	Functional MTI (Weak)	18762567
MIRT005306	mmu-miR-181b-5p	Mus musculus	Gch1	14528	Mus musculus	Microarray	Functional MTI (Weak)	18762567
MIRT005307	mmu-miR-181b-5p	Mus musculus	Errfi1	74155	Mus musculus	Microarray	Functional MTI (Weak)	18762567
MIRT005308	mmu-miR-181b-5p	Mus musculus	Hk2	15277	Mus musculus	Microarray	Functional MTI (Weak)	18762567
MIRT005309	mmu-miR-181b-5p	Mus musculus	Mxi1	17859	Mus musculus	Microarray	Functional MTI (Weak)	18762567
MIRT005310	mmu-miR-181b-5p	Mus musculus	Ccdc58	381045	Mus musculus	Microarray	Functional MTI (Weak)	18762567
MIRT005311	mmu-miR-181b-5p	Mus musculus	Sc4mol	66234	Mus musculus	Microarray	Functional MTI (Weak)	18762567
MIRT005312	mmu-miR-181b-5p	Mus musculus	Pfkfb3	170768	Mus musculus	Microarray	Functional MTI (Weak)	18762567
MIRT005313	mmu-miR-181b-5p	Mus musculus	Pdxp	57028	Mus musculus	Microarray	Functional MTI (Weak)	18762567
MIRT005314	mmu-miR-181b-5p	Mus musculus	Atp5g1	11951	Mus musculus	Microarray	Functional MTI (Weak)	18762567
MIRT005315	mmu-miR-181b-5p	Mus musculus	Casp3	12367	Mus musculus	Microarray	Functional MTI (Weak)	18762567
MIRT005316	mmu-miR-181b-5p	Mus musculus	Ulk3	71742	Mus musculus	Microarray	Functional MTI (Weak)	18762567
MIRT005317	mmu-miR-181b-5p	Mus musculus	Snx25	102141	Mus musculus	Microarray	Functional MTI (Weak)	18762567
MIRT005318	mmu-miR-181b-5p	Mus musculus	Higd1a	56295	Mus musculus	Microarray	Functional MTI (Weak)	18762567
MIRT006312	mmu-miR-181b-5p	Mus musculus	Cbx7	52609	Mus musculus	ChIP-seq//Luciferase reporter assay	Functional MTI	22226354
MIRT438370	mmu-miR-181b-5p	Mus musculus	SIX2	10736	Mus musculus	Luciferase reporter assay//qRT-PCR//Western blot	Functional MTI	24055707
MIRT438687	mmu-miR-181b-5p	Mus musculus	Hspa5	14828	Mus musculus	Luciferase reporter assay//qRT-PCR//Western blot	Functional MTI	23900885
MIRT438688	mmu-miR-181b-5p	Mus musculus	Uchl1	22223	Mus musculus	Luciferase reporter assay//qRT-PCR//Western blot	Functional MTI	23900885
MIRT577184	mmu-miR-181b-5p	Mus musculus	Smarca4	20586	Mus musculus	HITS-CLIP	Functional MTI (Weak)	26203562
MIRT577184	mmu-miR-181b-5p	Mus musculus	Smarca4	20586	Mus musculus	HITS-CLIP	Functional MTI (Weak)	25083871
MIRT577184	mmu-miR-181b-5p	Mus musculus	Smarca4	20586	Mus musculus	HITS-CLIP	Functional MTI (Weak)	23597149
MIRT577184	mmu-miR-181b-5p	Mus musculus	Smarca4	20586	Mus musculus	HITS-CLIP	Functional MTI (Weak)	23142080
MIRT577184	mmu-miR-181b-5p	Mus musculus	Smarca4	20586	Mus musculus	HITS-CLIP	Functional MTI (Weak)	21258322
MIRT577425	mmu-miR-181b-5p	Mus musculus	Tulp3	22158	Mus musculus	HITS-CLIP	Functional MTI (Weak)	25083871
MIRT578325	mmu-miR-181b-5p	Mus musculus	Magea5	17141	Mus musculus	HITS-CLIP	Functional MTI (Weak)	25083871
MIRT579346	mmu-miR-181b-5p	Mus musculus	Arhgef15	442801	Mus musculus	HITS-CLIP	Functional MTI (Weak)	25083871
MIRT579346	mmu-miR-181b-5p	Mus musculus	Arhgef15	442801	Mus musculus	HITS-CLIP	Functional MTI (Weak)	23597149
MIRT579346	mmu-miR-181b-5p	Mus musculus	Arhgef15	442801	Mus musculus	HITS-CLIP	Functional MTI (Weak)	21258322
MIRT579346	mmu-miR-181b-5p	Mus musculus	Arhgef15	442801	Mus musculus	HITS-CLIP	Functional MTI (Weak)	19536157
MIRT580671	mmu-miR-181b-5p	Mus musculus	Stk32a	269019	Mus musculus	HITS-CLIP	Functional MTI (Weak)	25083871
MIRT580762	mmu-miR-181b-5p	Mus musculus	Spp1	20750	Mus musculus	HITS-CLIP	Functional MTI (Weak)	25083871
MIRT581071	mmu-miR-181b-5p	Mus musculus	Sgpp1	81535	Mus musculus	HITS-CLIP	Functional MTI (Weak)	25083871
MIRT582047	mmu-miR-181b-5p	Mus musculus	Osbpl3	71720	Mus musculus	HITS-CLIP	Functional MTI (Weak)	25083871
MIRT582656	mmu-miR-181b-5p	Mus musculus	Lnpk	69605	Mus musculus	HITS-CLIP	Functional MTI (Weak)	25083871
MIRT582656	mmu-miR-181b-5p	Mus musculus	Lnpk	69605	Mus musculus	HITS-CLIP	Functional MTI (Weak)	23142080
MIRT583661	mmu-miR-181b-5p	Mus musculus	Fam160b2	239170	Mus musculus	HITS-CLIP	Functional MTI (Weak)	25083871
MIRT583661	mmu-miR-181b-5p	Mus musculus	Fam160b2	239170	Mus musculus	HITS-CLIP	Functional MTI (Weak)	23597149
MIRT583661	mmu-miR-181b-5p	Mus musculus	Fam160b2	239170	Mus musculus	HITS-CLIP	Functional MTI (Weak)	23142080
MIRT583661	mmu-miR-181b-5p	Mus musculus	Fam160b2	239170	Mus musculus	HITS-CLIP	Functional MTI (Weak)	21258322
MIRT583661	mmu-miR-181b-5p	Mus musculus	Fam160b2	239170	Mus musculus	HITS-CLIP	Functional MTI (Weak)	19536157
MIRT583691	mmu-miR-181b-5p	Mus musculus	Fam122b	78755	Mus musculus	HITS-CLIP	Functional MTI (Weak)	25083871
MIRT584580	mmu-miR-181b-5p	Mus musculus	Bnc2	242509	Mus musculus	HITS-CLIP	Functional MTI (Weak)	25083871
MIRT584878	mmu-miR-181b-5p	Mus musculus	Ap1g1	11765	Mus musculus	HITS-CLIP	Functional MTI (Weak)	25083871
MIRT586224	mmu-miR-181b-5p	Mus musculus	Disp3	242748	Mus musculus	HITS-CLIP	Functional MTI (Weak)	25083871
MIRT586224	mmu-miR-181b-5p	Mus musculus	Disp3	242748	Mus musculus	HITS-CLIP	Functional MTI (Weak)	23597149
MIRT587223	mmu-miR-181b-5p	Mus musculus	Fam69c	240479	Mus musculus	HITS-CLIP	Functional MTI (Weak)	25083871
MIRT588616	mmu-miR-181b-5p	Mus musculus	Trim2	80890	Mus musculus	HITS-CLIP	Functional MTI (Weak)	25083871
MIRT589131	mmu-miR-181b-5p	Mus musculus	Rad51d	19364	Mus musculus	HITS-CLIP	Functional MTI (Weak)	25083871
MIRT589794	mmu-miR-181b-5p	Mus musculus	Ikzf2	22779	Mus musculus	HITS-CLIP	Functional MTI (Weak)	25083871
MIRT589794	mmu-miR-181b-5p	Mus musculus	Ikzf2	22779	Mus musculus	HITS-CLIP	Functional MTI (Weak)	21258322
MIRT590593	mmu-miR-181b-5p	Mus musculus	Atp2a2	11938	Mus musculus	HITS-CLIP	Functional MTI (Weak)	25083871
MIRT591186	mmu-miR-181b-5p	Mus musculus	Ms4a4c	64380	Mus musculus	HITS-CLIP	Functional MTI (Weak)	23597149
MIRT591186	mmu-miR-181b-5p	Mus musculus	Ms4a4c	64380	Mus musculus	HITS-CLIP	Functional MTI (Weak)	21258322
MIRT591186	mmu-miR-181b-5p	Mus musculus	Ms4a4c	64380	Mus musculus	HITS-CLIP	Functional MTI (Weak)	19536157
MIRT591489	mmu-miR-181b-5p	Mus musculus	Aqp3	11828	Mus musculus	HITS-CLIP	Functional MTI (Weak)	23597149
MIRT591489	mmu-miR-181b-5p	Mus musculus	Aqp3	11828	Mus musculus	HITS-CLIP	Functional MTI (Weak)	21258322
MIRT592858	mmu-miR-181b-5p	Mus musculus	Adamts9	101401	Mus musculus	HITS-CLIP	Functional MTI (Weak)	23597149
MIRT592858	mmu-miR-181b-5p	Mus musculus	Adamts9	101401	Mus musculus	HITS-CLIP	Functional MTI (Weak)	21258322
MIRT594856	mmu-miR-181b-5p	Mus musculus	Nacc1	66830	Mus musculus	HITS-CLIP	Functional MTI (Weak)	23142080
MIRT594983	mmu-miR-181b-5p	Mus musculus	Ebf3	13593	Mus musculus	HITS-CLIP	Functional MTI (Weak)	23142080
MIRT596592	mmu-miR-181b-5p	Mus musculus	Zfp689	71131	Mus musculus	HITS-CLIP	Functional MTI (Weak)	21258322
MIRT598537	mmu-miR-181b-5p	Mus musculus	Itpk1	217837	Mus musculus	HITS-CLIP	Functional MTI (Weak)	21258322
MIRT598728	mmu-miR-181b-5p	Mus musculus	H2-D1	14964	Mus musculus	HITS-CLIP	Functional MTI (Weak)	21258322
MIRT600002	mmu-miR-181b-5p	Mus musculus	4930563E22Rik	75304	Mus musculus	HITS-CLIP	Functional MTI (Weak)	21258322
MIRT603966	mmu-miR-181b-5p	Mus musculus	Gpd1l	333433	Mus musculus	HITS-CLIP	Functional MTI (Weak)	21258322
MIRT605134	mmu-miR-181b-5p	Mus musculus	Clmn	94040	Mus musculus	HITS-CLIP	Functional MTI (Weak)	21258322
MIRT606009	mmu-miR-181b-5p	Mus musculus	Dagla	269060	Mus musculus	HITS-CLIP	Functional MTI (Weak)	21258322
MIRT734517	mmu-miR-181b-5p	Mus musculus	NOTCH1	4851	Mus musculus	Luciferase reporter assay//qRT-PCR//Western blot	Functional MTI	27722924
MIRT734963	mmu-miR-181b-5p	Mus musculus	Il6	16193	Mus musculus	Luciferase reporter assay	Functional MTI	25762865
MIRT735137	mmu-miR-181b-5p	Mus musculus	Tgfb1	21803	Mus musculus	Luciferase reporter assay	Functional MTI	28323879
MIRT577181	mmu-miR-181c-5p	Mus musculus	Smarca4	20586	Mus musculus	HITS-CLIP	Functional MTI (Weak)	26203562
MIRT577181	mmu-miR-181c-5p	Mus musculus	Smarca4	20586	Mus musculus	HITS-CLIP	Functional MTI (Weak)	25083871
MIRT577181	mmu-miR-181c-5p	Mus musculus	Smarca4	20586	Mus musculus	HITS-CLIP	Functional MTI (Weak)	23597149
MIRT577181	mmu-miR-181c-5p	Mus musculus	Smarca4	20586	Mus musculus	HITS-CLIP	Functional MTI (Weak)	23142080
MIRT577181	mmu-miR-181c-5p	Mus musculus	Smarca4	20586	Mus musculus	HITS-CLIP	Functional MTI (Weak)	21258322
MIRT577427	mmu-miR-181c-5p	Mus musculus	Tulp3	22158	Mus musculus	HITS-CLIP	Functional MTI (Weak)	25083871
MIRT578327	mmu-miR-181c-5p	Mus musculus	Magea5	17141	Mus musculus	HITS-CLIP	Functional MTI (Weak)	25083871
MIRT579347	mmu-miR-181c-5p	Mus musculus	Arhgef15	442801	Mus musculus	HITS-CLIP	Functional MTI (Weak)	25083871
MIRT579347	mmu-miR-181c-5p	Mus musculus	Arhgef15	442801	Mus musculus	HITS-CLIP	Functional MTI (Weak)	23597149
MIRT579347	mmu-miR-181c-5p	Mus musculus	Arhgef15	442801	Mus musculus	HITS-CLIP	Functional MTI (Weak)	21258322
MIRT579347	mmu-miR-181c-5p	Mus musculus	Arhgef15	442801	Mus musculus	HITS-CLIP	Functional MTI (Weak)	19536157
MIRT580669	mmu-miR-181c-5p	Mus musculus	Stk32a	269019	Mus musculus	HITS-CLIP	Functional MTI (Weak)	25083871
MIRT580760	mmu-miR-181c-5p	Mus musculus	Spp1	20750	Mus musculus	HITS-CLIP	Functional MTI (Weak)	25083871
MIRT581069	mmu-miR-181c-5p	Mus musculus	Sgpp1	81535	Mus musculus	HITS-CLIP	Functional MTI (Weak)	25083871
MIRT582049	mmu-miR-181c-5p	Mus musculus	Osbpl3	71720	Mus musculus	HITS-CLIP	Functional MTI (Weak)	25083871
MIRT582657	mmu-miR-181c-5p	Mus musculus	Lnpk	69605	Mus musculus	HITS-CLIP	Functional MTI (Weak)	25083871
MIRT582657	mmu-miR-181c-5p	Mus musculus	Lnpk	69605	Mus musculus	HITS-CLIP	Functional MTI (Weak)	23142080
MIRT583660	mmu-miR-181c-5p	Mus musculus	Fam160b2	239170	Mus musculus	HITS-CLIP	Functional MTI (Weak)	25083871
MIRT583660	mmu-miR-181c-5p	Mus musculus	Fam160b2	239170	Mus musculus	HITS-CLIP	Functional MTI (Weak)	23597149
MIRT583660	mmu-miR-181c-5p	Mus musculus	Fam160b2	239170	Mus musculus	HITS-CLIP	Functional MTI (Weak)	23142080
MIRT583660	mmu-miR-181c-5p	Mus musculus	Fam160b2	239170	Mus musculus	HITS-CLIP	Functional MTI (Weak)	21258322
MIRT583660	mmu-miR-181c-5p	Mus musculus	Fam160b2	239170	Mus musculus	HITS-CLIP	Functional MTI (Weak)	19536157
MIRT583693	mmu-miR-181c-5p	Mus musculus	Fam122b	78755	Mus musculus	HITS-CLIP	Functional MTI (Weak)	25083871
MIRT584579	mmu-miR-181c-5p	Mus musculus	Bnc2	242509	Mus musculus	HITS-CLIP	Functional MTI (Weak)	25083871
MIRT584879	mmu-miR-181c-5p	Mus musculus	Ap1g1	11765	Mus musculus	HITS-CLIP	Functional MTI (Weak)	25083871
MIRT586227	mmu-miR-181c-5p	Mus musculus	Disp3	242748	Mus musculus	HITS-CLIP	Functional MTI (Weak)	25083871
MIRT586227	mmu-miR-181c-5p	Mus musculus	Disp3	242748	Mus musculus	HITS-CLIP	Functional MTI (Weak)	23597149
MIRT587221	mmu-miR-181c-5p	Mus musculus	Fam69c	240479	Mus musculus	HITS-CLIP	Functional MTI (Weak)	25083871
MIRT588615	mmu-miR-181c-5p	Mus musculus	Trim2	80890	Mus musculus	HITS-CLIP	Functional MTI (Weak)	25083871
MIRT589132	mmu-miR-181c-5p	Mus musculus	Rad51d	19364	Mus musculus	HITS-CLIP	Functional MTI (Weak)	25083871
MIRT589793	mmu-miR-181c-5p	Mus musculus	Ikzf2	22779	Mus musculus	HITS-CLIP	Functional MTI (Weak)	25083871
MIRT589793	mmu-miR-181c-5p	Mus musculus	Ikzf2	22779	Mus musculus	HITS-CLIP	Functional MTI (Weak)	21258322
MIRT590592	mmu-miR-181c-5p	Mus musculus	Atp2a2	11938	Mus musculus	HITS-CLIP	Functional MTI (Weak)	25083871
MIRT591189	mmu-miR-181c-5p	Mus musculus	Ms4a4c	64380	Mus musculus	HITS-CLIP	Functional MTI (Weak)	23597149
MIRT591189	mmu-miR-181c-5p	Mus musculus	Ms4a4c	64380	Mus musculus	HITS-CLIP	Functional MTI (Weak)	21258322
MIRT591189	mmu-miR-181c-5p	Mus musculus	Ms4a4c	64380	Mus musculus	HITS-CLIP	Functional MTI (Weak)	19536157
MIRT591491	mmu-miR-181c-5p	Mus musculus	Aqp3	11828	Mus musculus	HITS-CLIP	Functional MTI (Weak)	23597149
MIRT591491	mmu-miR-181c-5p	Mus musculus	Aqp3	11828	Mus musculus	HITS-CLIP	Functional MTI (Weak)	21258322
MIRT592860	mmu-miR-181c-5p	Mus musculus	Adamts9	101401	Mus musculus	HITS-CLIP	Functional MTI (Weak)	23597149
MIRT592860	mmu-miR-181c-5p	Mus musculus	Adamts9	101401	Mus musculus	HITS-CLIP	Functional MTI (Weak)	21258322
MIRT594855	mmu-miR-181c-5p	Mus musculus	Nacc1	66830	Mus musculus	HITS-CLIP	Functional MTI (Weak)	23142080
MIRT594984	mmu-miR-181c-5p	Mus musculus	Ebf3	13593	Mus musculus	HITS-CLIP	Functional MTI (Weak)	23142080
MIRT596593	mmu-miR-181c-5p	Mus musculus	Zfp689	71131	Mus musculus	HITS-CLIP	Functional MTI (Weak)	21258322
MIRT598538	mmu-miR-181c-5p	Mus musculus	Itpk1	217837	Mus musculus	HITS-CLIP	Functional MTI (Weak)	21258322
MIRT598731	mmu-miR-181c-5p	Mus musculus	H2-D1	14964	Mus musculus	HITS-CLIP	Functional MTI (Weak)	21258322
MIRT600001	mmu-miR-181c-5p	Mus musculus	4930563E22Rik	75304	Mus musculus	HITS-CLIP	Functional MTI (Weak)	21258322
MIRT603965	mmu-miR-181c-5p	Mus musculus	Gpd1l	333433	Mus musculus	HITS-CLIP	Functional MTI (Weak)	21258322
MIRT605135	mmu-miR-181c-5p	Mus musculus	Clmn	94040	Mus musculus	HITS-CLIP	Functional MTI (Weak)	21258322
MIRT606010	mmu-miR-181c-5p	Mus musculus	Dagla	269060	Mus musculus	HITS-CLIP	Functional MTI (Weak)	21258322
MIRT732874	mmu-miR-181c-5p	Mus musculus	DPYSL2	1808	Mus musculus	Luciferase reporter assay//Western blot	Functional MTI	27423553
MIRT438767	mmu-miR-181d-5p	Mus musculus	Runx1	12394	Mus musculus	Microarray//qRT-PCR//Western blot	Functional MTI	24792245
MIRT577183	mmu-miR-181d-5p	Mus musculus	Smarca4	20586	Mus musculus	HITS-CLIP	Functional MTI (Weak)	26203562
MIRT577183	mmu-miR-181d-5p	Mus musculus	Smarca4	20586	Mus musculus	HITS-CLIP	Functional MTI (Weak)	25083871
MIRT577183	mmu-miR-181d-5p	Mus musculus	Smarca4	20586	Mus musculus	HITS-CLIP	Functional MTI (Weak)	23597149
MIRT577183	mmu-miR-181d-5p	Mus musculus	Smarca4	20586	Mus musculus	HITS-CLIP	Functional MTI (Weak)	23142080
MIRT577183	mmu-miR-181d-5p	Mus musculus	Smarca4	20586	Mus musculus	HITS-CLIP	Functional MTI (Weak)	21258322
MIRT577428	mmu-miR-181d-5p	Mus musculus	Tulp3	22158	Mus musculus	HITS-CLIP	Functional MTI (Weak)	25083871
MIRT578324	mmu-miR-181d-5p	Mus musculus	Magea5	17141	Mus musculus	HITS-CLIP	Functional MTI (Weak)	25083871
MIRT579348	mmu-miR-181d-5p	Mus musculus	Arhgef15	442801	Mus musculus	HITS-CLIP	Functional MTI (Weak)	25083871
MIRT579348	mmu-miR-181d-5p	Mus musculus	Arhgef15	442801	Mus musculus	HITS-CLIP	Functional MTI (Weak)	23597149
MIRT579348	mmu-miR-181d-5p	Mus musculus	Arhgef15	442801	Mus musculus	HITS-CLIP	Functional MTI (Weak)	21258322
MIRT579348	mmu-miR-181d-5p	Mus musculus	Arhgef15	442801	Mus musculus	HITS-CLIP	Functional MTI (Weak)	19536157
MIRT580670	mmu-miR-181d-5p	Mus musculus	Stk32a	269019	Mus musculus	HITS-CLIP	Functional MTI (Weak)	25083871
MIRT580763	mmu-miR-181d-5p	Mus musculus	Spp1	20750	Mus musculus	HITS-CLIP	Functional MTI (Weak)	25083871
MIRT581070	mmu-miR-181d-5p	Mus musculus	Sgpp1	81535	Mus musculus	HITS-CLIP	Functional MTI (Weak)	25083871
MIRT582048	mmu-miR-181d-5p	Mus musculus	Osbpl3	71720	Mus musculus	HITS-CLIP	Functional MTI (Weak)	25083871
MIRT582658	mmu-miR-181d-5p	Mus musculus	Lnpk	69605	Mus musculus	HITS-CLIP	Functional MTI (Weak)	25083871
MIRT582658	mmu-miR-181d-5p	Mus musculus	Lnpk	69605	Mus musculus	HITS-CLIP	Functional MTI (Weak)	23142080
MIRT583659	mmu-miR-181d-5p	Mus musculus	Fam160b2	239170	Mus musculus	HITS-CLIP	Functional MTI (Weak)	25083871
MIRT583659	mmu-miR-181d-5p	Mus musculus	Fam160b2	239170	Mus musculus	HITS-CLIP	Functional MTI (Weak)	23597149
MIRT583659	mmu-miR-181d-5p	Mus musculus	Fam160b2	239170	Mus musculus	HITS-CLIP	Functional MTI (Weak)	23142080
MIRT583659	mmu-miR-181d-5p	Mus musculus	Fam160b2	239170	Mus musculus	HITS-CLIP	Functional MTI (Weak)	21258322
MIRT583659	mmu-miR-181d-5p	Mus musculus	Fam160b2	239170	Mus musculus	HITS-CLIP	Functional MTI (Weak)	19536157
MIRT583692	mmu-miR-181d-5p	Mus musculus	Fam122b	78755	Mus musculus	HITS-CLIP	Functional MTI (Weak)	25083871
MIRT584581	mmu-miR-181d-5p	Mus musculus	Bnc2	242509	Mus musculus	HITS-CLIP	Functional MTI (Weak)	25083871
MIRT584881	mmu-miR-181d-5p	Mus musculus	Ap1g1	11765	Mus musculus	HITS-CLIP	Functional MTI (Weak)	25083871
MIRT586225	mmu-miR-181d-5p	Mus musculus	Disp3	242748	Mus musculus	HITS-CLIP	Functional MTI (Weak)	25083871
MIRT586225	mmu-miR-181d-5p	Mus musculus	Disp3	242748	Mus musculus	HITS-CLIP	Functional MTI (Weak)	23597149
MIRT587220	mmu-miR-181d-5p	Mus musculus	Fam69c	240479	Mus musculus	HITS-CLIP	Functional MTI (Weak)	25083871
MIRT588614	mmu-miR-181d-5p	Mus musculus	Trim2	80890	Mus musculus	HITS-CLIP	Functional MTI (Weak)	25083871
MIRT589134	mmu-miR-181d-5p	Mus musculus	Rad51d	19364	Mus musculus	HITS-CLIP	Functional MTI (Weak)	25083871
MIRT589792	mmu-miR-181d-5p	Mus musculus	Ikzf2	22779	Mus musculus	HITS-CLIP	Functional MTI (Weak)	25083871
MIRT589792	mmu-miR-181d-5p	Mus musculus	Ikzf2	22779	Mus musculus	HITS-CLIP	Functional MTI (Weak)	21258322
MIRT590591	mmu-miR-181d-5p	Mus musculus	Atp2a2	11938	Mus musculus	HITS-CLIP	Functional MTI (Weak)	25083871
MIRT591187	mmu-miR-181d-5p	Mus musculus	Ms4a4c	64380	Mus musculus	HITS-CLIP	Functional MTI (Weak)	23597149
MIRT591187	mmu-miR-181d-5p	Mus musculus	Ms4a4c	64380	Mus musculus	HITS-CLIP	Functional MTI (Weak)	21258322
MIRT591187	mmu-miR-181d-5p	Mus musculus	Ms4a4c	64380	Mus musculus	HITS-CLIP	Functional MTI (Weak)	19536157
MIRT591490	mmu-miR-181d-5p	Mus musculus	Aqp3	11828	Mus musculus	HITS-CLIP	Functional MTI (Weak)	23597149
MIRT591490	mmu-miR-181d-5p	Mus musculus	Aqp3	11828	Mus musculus	HITS-CLIP	Functional MTI (Weak)	21258322
MIRT592859	mmu-miR-181d-5p	Mus musculus	Adamts9	101401	Mus musculus	HITS-CLIP	Functional MTI (Weak)	23597149
MIRT592859	mmu-miR-181d-5p	Mus musculus	Adamts9	101401	Mus musculus	HITS-CLIP	Functional MTI (Weak)	21258322
MIRT594858	mmu-miR-181d-5p	Mus musculus	Nacc1	66830	Mus musculus	HITS-CLIP	Functional MTI (Weak)	23142080
MIRT594985	mmu-miR-181d-5p	Mus musculus	Ebf3	13593	Mus musculus	HITS-CLIP	Functional MTI (Weak)	23142080
MIRT596594	mmu-miR-181d-5p	Mus musculus	Zfp689	71131	Mus musculus	HITS-CLIP	Functional MTI (Weak)	21258322
MIRT598535	mmu-miR-181d-5p	Mus musculus	Itpk1	217837	Mus musculus	HITS-CLIP	Functional MTI (Weak)	21258322
MIRT598730	mmu-miR-181d-5p	Mus musculus	H2-D1	14964	Mus musculus	HITS-CLIP	Functional MTI (Weak)	21258322
MIRT600003	mmu-miR-181d-5p	Mus musculus	4930563E22Rik	75304	Mus musculus	HITS-CLIP	Functional MTI (Weak)	21258322
MIRT603964	mmu-miR-181d-5p	Mus musculus	Gpd1l	333433	Mus musculus	HITS-CLIP	Functional MTI (Weak)	21258322
MIRT605133	mmu-miR-181d-5p	Mus musculus	Clmn	94040	Mus musculus	HITS-CLIP	Functional MTI (Weak)	21258322
MIRT606011	mmu-miR-181d-5p	Mus musculus	Dagla	269060	Mus musculus	HITS-CLIP	Functional MTI (Weak)	21258322
MIRT006169	mmu-miR-194-5p	Mus musculus	Fzd6	14368	Mus musculus	Luciferase reporter assay//Microarray//Northern blot//qRT-PCR	Functional MTI	21887698
MIRT577549	mmu-miR-194-5p	Mus musculus	Tdrd1	83561	Mus musculus	HITS-CLIP	Functional MTI (Weak)	25083871
[truncated: 853 more rows]
