# Supplementary material for: Identification of Potential circRNA-microRNA-mRNA Regulatory Network in Skeletal Muscle
Source: Front Mol Biosci. 2021 Nov 29;8:762185. doi: 10.3389/fmolb.2021.762185 (PMC8666571; doi:10.3389/fmolb.2021.762185)
Supplement: Supplementary file 5 [file Table4.XLSX]

## Sheet: Sheet 1
circRNA_id	chrom	start	end	strand	circType	geneName	isoformName	exonCount	index	exonSizes	length	sequence	Aged-SRR3192524_readnumber	Young-SRR3192525_readnumber	Aged-SRR3192524-m24-TPM	Young-SRR3192525-s25-TPM
chr1_GL383518v1_alt|71342|74464|+	chr1_GL383518v1_alt	71342	74464	+	circRNA	INTS3	NM_001324475	2	10,11	98,192	290	GTATCCTACAGCTTCTTCAGTCAAGAACATCCCGAAAATTCCTAGCATGTCGTCTAACCCCGGACATGGAGACTAAACTCCTCTTCATGACATCCCGGGTGCGATTTGGTCAACAAAAGCGATACCAAGATTGGTTCCAGCGCCAGTACCTGTCAACTCCAGATAGTCAGTCTCTGCGCTGTGACCTCATTCGCTACATCTGTGGGGTAGTCCACCCTTCTAATGAAGTACTGAGTTCAGATATCTTGCCCCGGTGGGCCATCATTGGTTGGCTCCTGACAACGTGCACG		17	0	118.578
chr1_GL383518v1_alt|77011|81764|+	chr1_GL383518v1_alt	77011	81764	+	circRNA	INTS3	NM_001324475	9	13,14,15,16,17,18,19,20,21	80,92,107,120,130,55,104,45,120	853	AACCAGCCATCCTGGTCATGCACCACTCCATGAAGCCCCACCCAGCCATCACTGCCACACTCCTGGACTTCATGTGCCGCATCATTCCCAACTTCTATCCACCATTGGAGGGCCACGTGCGGCAGGGTGTCTTTTCCTCCCTCAACCACATTGTGGAGAAACGGGTCTTGGCACACCTAGCTCCCCTGTTTGACAACCCTAAGTTGGATAAGGAGCTGCGGGCAATGCTGAGAGAGAAGTTTCCTGAGTTCTGCAGCTCACCCTCCCCACCTGTGGAAGTCAAAATTGAGGAGCCAGTTTCCATGGAGATGGACAACCATATGTCGGATAAGGATGAGAGTTGCTATGACAATGCAGAGGCAGCCTTCAGTGACGATGAAGAGGATCTCAACAGCAAAG…		4	0	27.9006
chr1_KI270711v1_random|6990|11083|-	chr1_KI270711v1_random	6990	11083	-	circRNA	AC240274.1	ENST00000614336.4	6	15,14,13,12,11,10	112,173,52,173,52,173	735	GCTCAGCAGGGAGCTGCTGGATGAGAAAGGGCCTGAAGTCTTGCAGGACTCACTGGATAGATGTTATTCAACTCCTTCAGGTTATCTTGAACTGACTGACTCATGCCAGCCCTACAGAAGTGCCTTTTACATATTGGAGCAACAGCGTGTTGGCTGGGCTCTTGACATGGATGAAATTGAAAAGTACCAAGAAGTGGAAGAAGACCAAGACCCATCATGCCCCAGGCTCAGCAGGGAGCTGCTGGATGAGAAAGAGCCTGAAGTCTTGCAGGACTCCCTGGATAGATGTTATTCGACTCCTTCAGGTTATCTTGAACTGCCTGACTTAGGCCAGCCCTACAGAAGTGCTGTTTACTCATTGGAGGAACAGTACCTTGGCTTGGCTCTTGACGTGGACAG…	18	1	116.07	6.97515
chr1_KI270763v1_alt|282212|320285|+	chr1_KI270763v1_alt	282212	320285	+	circRNA	SDCCAG8	NM_001350246	9	2,3,4,5,6,7,8,9,10	153,86,114,126,129,65,112,97,189	1071	AACATGCCAGCAGAAGCATTCACCAACTGACATGTGCCCTGAAAGAAGGCGATGTCACTATTGGAGAAGATGCACCAAATCTTTCTTTTAGCACCAGTGTGGGAAATGAGGACGCCAGGACAGCCTGGCCCGAATTACAACAGAGCCATGCTGTTAATCAGCTCAAAGATTTGTTGCGCCAACAAGCAGATAAGGAAAGTGAAGTATCTCCGTCAAGAAGAAGAAAAATGTCCCCCTTGAGGTCATTAGAACATGAGGAAACCAATATGCCTACTATGCACGACCTTGTTCATACTATTAATGACCAGTCTCAATATATTCATCATTTAGAGGCAGAAGTTAAGTTCTGCAAGGAGGAACTCTCTGGAATGAAAAATAAAATACAAGTAGTTGTGCTTG…	12		77.3799	0
chr1_KI270763v1_alt|298379|438666|+	chr1_KI270763v1_alt	298379	438666	+	circRNA	SDCCAG8	NM_001350246	14	5,6,7,8,9,10,11,12,13,14,15,16,17,18	126,129,65,112,97,189,139,153,135,117,143,128,109,132	1774	GAGGAACTCTCTGGAATGAAAAATAAAATACAAGTAGTTGTGCTTGAAAACGAAGGGCTCCAGCAACAGCTAAAATCTCAAAGACAAGAGGAGACACTGAGGGAACAAACACTTCTGGATGCATCCGGAAACATGCACAATTCTTGGATTACAACAGGTGAAGATTCTGGGGTGGGCGAAACCTCCAAAAGACCATTTTCCCATGACAATGCAGATTTTGGCAAAGctgcatctgctggtgagcagctagaactgGAGAAGCTAAAACTTACTTATGAGGAAAAGTGTGAAATTGAGGAATCCCAATTGAAGTTTTTGAGAAATAAGAATCACggccgggcgcggtggctcacgcctgtaatcccagcactttgggaggctgaagcgggcgaatcacga…	9		58.0349	0
chr1_KI270763v1_alt|305198|356439|+	chr1_KI270763v1_alt	305198	356439	+	circRNA	SDCCAG8	NM_001350246	9	6,7,8,9,10,11,12,13,14	129,65,112,97,189,139,153,135,117	1136	GGAAACATGCACAATTCTTGGATTACAACAGGTGAAGATTCTGGGGTGGGCGAAACCTCCAAAAGACCATTTTCCCATGACAATGCAGATTTTGGCAAAGctgcatctgctggtgagcagctagaactgGAGAAGCTAAAACTTACTTATGAGGAAAAGTGTGAAATTGAGGAATCCCAATTGAAGTTTTTGAGAAATAAGAATCACggccgggcgcggtggctcacgcctgtaatcccagcactttgggaggctgaagcgggcgaatcacgaggtcaagagattgagaccatcctggccaacatgTCTCATCATATTCAACGTGTCAATTAGAATCACCACACCAAAGTTTCAGGGTCGTGGTAAAAATTAATAAGGTATTGGACGTAAACTAAAGCA…	6		38.69	0
chr1_KI270763v1_alt|305198|390971|+	chr1_KI270763v1_alt	305198	390971	+	circRNA	SDCCAG8	NM_001350246	10	6,7,8,9,10,11,12,13,14,15	129,65,112,97,189,139,153,135,117,143	1279	GGAAACATGCACAATTCTTGGATTACAACAGGTGAAGATTCTGGGGTGGGCGAAACCTCCAAAAGACCATTTTCCCATGACAATGCAGATTTTGGCAAAGctgcatctgctggtgagcagctagaactgGAGAAGCTAAAACTTACTTATGAGGAAAAGTGTGAAATTGAGGAATCCCAATTGAAGTTTTTGAGAAATAAGAATCACggccgggcgcggtggctcacgcctgtaatcccagcactttgggaggctgaagcgggcgaatcacgaggtcaagagattgagaccatcctggccaacatgTCTCATCATATTCAACGTGTCAATTAGAATCACCACACCAAAGTTTCAGGGTCGTGGTAAAAATTAATAAGGTATTGGACGTAAACTAAAGCA…	10		64.4833	0
chr1_KI270763v1_alt|427809|438666|+	chr1_KI270763v1_alt	427809	438666	+	circRNA	SDCCAG8	NM_001350246	3	16,17,18	128,109,132	369	ACAGGAAAAAGATAGCATTCAGCAGAGCTTTAGCAAGGAAGCAAAGGCCCAAGCCCTTCAGGCCCAGCAAAGAGAGCAGGAGCTGACACAGAAGATACAGCAAATGGAGGCCCAGCATGACAAAACTGAAAATGAACAGTATTTGTTGCTGACCTCCCAGAATACATTTTTGACAAAGTTAAAGGAAGAATGCTGTACATTAGCCAAGAAACTGGAACAAATCTCTCAAAAAACCAGATCTGAAATAGCTCAACTCAGTCAAGAAAAAAGGTATACATATGATAAATTGGGAAAGTTACAGAGAAGAAATGAAGAATTGGAGGAACAGTGTGTCCAGCATGGGAGAGTACATGAGACGATGAAGCAAAG	53	12	341.761	83.7019
chr1_KI270763v1_alt|625778|855380|-	chr1_KI270763v1_alt	625778	855380	-	circRNA	AKT3	ENST00000619536.4	7	8,7,6,5,4,3,2	69,66,132,145,112,126,158	808	GCTGAGTCATCACTAGAGAGTGGGAAGGGCAGCAGCAGCAGAGAATCCAAACCCTAAAGCTGATATCACAAAGTACCATTTCTCCAAGTTGGGGGCTCAGAGGGGAGTCATCATGAGCGATGTTACCATTGTGAAAGAAGGTTGGGTTCAGAAGAGGGGAGAATATATAAAAAACTGGAGGCCAAGATACTTCCTTTTGAAGACAGATGGCTCATTCATAGGATATAAAGAGAAACCTCAAGATGTGGATTTACCTTATCCCCTCAACAACTTTTCAGTGGCAAAATGCCAGTTAATGAAAACAGAACGACCAAAGCCAAACACATTTATAATCAGATGTCTCCAGTGGACTACTGTTATAGAGAGAACATTTCATGTAGATACTCCAGAGGAAAGGGA…	2		12.8967	0
chr1_KI270763v1_alt|707698|855380|-	chr1_KI270763v1_alt	707698	855380	-	circRNA	AKT3	ENST00000619536.4	2	3,2	126,158	284	GCTGAGTCATCACTAGAGAGTGGGAAGGGCAGCAGCAGCAGAGAATCCAAACCCTAAAGCTGATATCACAAAGTACCATTTCTCCAAGTTGGGGGCTCAGAGGGGAGTCATCATGAGCGATGTTACCATTGTGAAAGAAGGTTGGGTTCAGAAGAGGGGAGAATATATAAAAAACTGGAGGCCAAGATACTTCCTTTTGAAGACAGATGGCTCATTCATAGGATATAAAGAGAAACCTCAAGATGTGGATTTACCTTATCCCCTCAACAACTTTTCAGTGGCAA	4		25.7933	0
chr1_KI270763v1_alt|71585|79395|-	chr1_KI270763v1_alt	71585	79395	-	circRNA	LINC01347	ENST00000630889.1	4	16,15,14,13	191,119,169,197	676	GAAGTGACCGCACAATGACTCAAGCTACCACATACTGTTGATTGTGAAATGCCAGTTGAAGCATATGTCCTGCGAGCTTAGGGGTGCTACAAGTTGACCACTGCAGCAGTAAAGATGACTCTGAAGAATGGCGTGGGATGGATCCTTTCGAATGCATTTGAGCAGCGGTCTCCAACCacagggccacagagctggagCTGGATCTACCATGAAAGACTTCTGAATCCAGGAAGAGAGACTGACTGGGCAACATGTTATTCAGGAACAAAAAGATTTGGACTGTAACTTAAAAATGATCAAATAATAGTGCATGCATCAAGTGCAATGGGAAGCTCTTctggagagtgagagaagcttccagttaaggagatggggtctcaccctgtcacccaggcttga…	1		6.44833	0
chr1|100049908|100061949|+	chr1	100049908	100061949	+	circRNA	AC118553.2	ENST00000638968.1	4	10,11,12,13	96,63,128,115	402	CCTCAAGGAATAGGTTCTCCTAGTGTCTATCATGCAGTTATCGTCATCTTTTTGGAGTTTTTTGCTTGGGGACTATTGACAGCACCCACCTTGGTGGTATTACATGAAACCTTTCCTAAACATACATTTCTGATGAACGGCTTAATTCAAGGAGTAAAGGGTTTGTTGTCATTCCTTAGTGCCCCGCTTATTGGTGCTCTTTCTGATGTTTGGGGCCGAAAATCCTTCTTGCTGCTAACGGTGTTTTTCACATGTGCCCCAATTCCTTTAATGAAGATCAGCCCATGGTGGTACTTTGCTGTTATCTCTGTTTCTGGGGTTTTTGCAGTGACTTTTTCTGTGGTATTTGCATACGTAGCAGATATAACCCAAGAGCATGAAAGAAGTATGGCTTATGGA…		11	0	76.7267
chr1|100123209|100125942|-	chr1	100123209	100125942	-	circRNA	SASS6	ENST00000287482.5	2	3,2	80,61	141	GAGAGTAAGTATAAGAATGAGCATTGAACTACAATCAGTTTCTAATCCAGTTCACAGAAAGGACTTAGTTATTCGTCTGACTGATGACACGGATCCATTTTTTTTATATAACCTTGTTATATCTGAGGAAGATTTTCAAAG	6		38.69	0
chr1|100136881|100144143|+	chr1	100136881	100144143	+	circRNA	TRMT13	NM_019083	8	2,3,4,5,6,7,8,9	47,67,63,70,107,168,73,75	670	GAAGAAGATGCTCGGAAAAGAATCCTGTGTCCTTTAGATCCAAAACACACAGTATATGAAGATCAACTAGCAAAGCATTTGAAAAAATGTAACTCAAGAGAGAAACCAAAACCTGATTTCTATATTCAAGATATTAATGCAGGCTTAAGAGATGAAACAGAAATACCTGAACAATTAGTTCCAATTTCTTCTCTATCTGAAGAGCAGTTGGAAAAGTTAATTAAGAAATTGAGAAAAGCAAGTGAAGGCTTGAATTCTACACTTAAAGATCATATTATGTCCCATCCAGCATTACACGATGCACTTAATGACCCTAAAAATGGCGATTCTGCAACCAAGCACCTGAAACAGCAGGCTTCTATTTTAGGTAACATTGAAAATTTAAAGTTACTTGGTCCA…	16	13	103.173	90.677
chr1|100139648|100144143|+	chr1	100139648	100144143	+	circRNA	TRMT13	NM_019083	6	4,5,6,7,8,9	63,70,107,168,73,75	556	GATTTCTATATTCAAGATATTAATGCAGGCTTAAGAGATGAAACAGAAATACCTGAACAATTAGTTCCAATTTCTTCTCTATCTGAAGAGCAGTTGGAAAAGTTAATTAAGAAATTGAGAAAAGCAAGTGAAGGCTTGAATTCTACACTTAAAGATCATATTATGTCCCATCCAGCATTACACGATGCACTTAATGACCCTAAAAATGGCGATTCTGCAACCAAGCACCTGAAACAGCAGGCTTCTATTTTAGGTAACATTGAAAATTTAAAGTTACTTGGTCCAAGAAGATGCTTTGTTGAGTTTGGAGCGGGAAAGGGAAAATTATCTCATTGGGTTGATATTGCCTTAAAAGATGCTGAAAAAGTTCACTTCATCCTAGTGGAAAAGGTGACCACA…	13		83.8282	0
chr1|100273393|100277316|+	chr1	100273393	100277316	+	circRNA	RTCA	NM_001130841	4	6,7,8,9	59,142,125,59	385	GTCTTCAAGCCAATTGTTGAAAAATTTGGTTTCATATTTAATTGTGACATTAAAACAAGGGGATATTACCCAAAAGGGGGTGGTGAAGTGATTGTTCGAATGTCACCAGTTAAACAATTGAACCCTATAAATTTAACTGAGCGTGGCTGTGTGACTAAGATATATGGAAGAGCTTTCGTTGCTGGTGTTTTGCCATTTAAAGTAGCAAAAGATATGGCAGCGGCAGCAGTTAGATGCATCAGAAAGGAGATCCGGGATTTGTATGTTAACATCCAGCCTGTTCAAGAACCTAAAGACCAAGCATTTGGCAATGGAAATGGAATAATAATTATTGCTGAGACCTCCACTGGCTGTTTGTTTGCTGGATCATCGCTTGGTAAACGAG	7		45.1383	0
chr1|100377545|100390824|+	chr1	100377545	100390824	+	circRNA	CDC14A	ENST00000644844.1	2	3,4	76,93	169	TTTCTATGCAGATTTTGGACCGCTGAACTTGGCAATGGTGTACAGATATTGCTGCAAACTAAACAAGAAACTAAAATCATACAGTTTGTCAAGAAAGAAAATAGTGCACTACACCTGTTTTGACCAACGGAAAAGAGCAAATGCAGCATTTTTGATAGGTGCCTATGCA		17	0	118.578
chr1|100424221|100442996|+	chr1	100424221	100442996	+	circRNA	CDC14A	ENST00000644844.1	3	5,6,7	80,67,63	210	GTAATCTATTTAAAGAAGACACCAGAAGAAGCCTACAGAGCACTCCTGTCTGGCTCAAACCCCCCCTATCTTCCATTCAGGGATGCTTCCTTTGGAAATTGCACTTACAATCTCACCATTCTCGACTGTTTGCAGGGAATCAGAAAGGGATTACAACATGGATTTTTTGACTTTGAGACATTTGATGTGGATGAATATGAACATTATGAG		18	0	125.553
chr1|100439931|100468094|+	chr1	100439931	100468094	+	circRNA	CDC14A	ENST00000644844.1	5	6,7,8,9,10	67,63,88,231,139	588	GGATGCTTCCTTTGGAAATTGCACTTACAATCTCACCATTCTCGACTGTTTGCAGGGAATCAGAAAGGGATTACAACATGGATTTTTTGACTTTGAGACATTTGATGTGGATGAATATGAACATTATGAGCGAGTTGAAAATGGTGACTTCAACTGGATTGTTCCAGGAAAATTTTTAGCATTTAGTGGACCACATCCTAAAAGCAAAATTGAGAATGGTTATCCTCTTCACGCCCCTGAAGCCTACTTTCCTTATTTCAAAAAGCATAATGTGACTGCAGTTGTGAGGCTAAACAAAAAGATTTATGAGGCAAAGCGCTTCACAGACGCTGGCTTCGAGCACTATGACCTCTTCTTCATAGATGGCAGCACACCCAGTGACAACATCGTGCGAAGGTT…	17		109.622	0
chr1|100498207|100498876|+	chr1	100498207	100498876	+	ciRNA	CDC14A	ENST00000644844.1	1	15	669	669	GTAATTTTTCTCTCCCTCTTCTAAGGTGCTGGTTTGAGGTAAAGGAAGCTTGCAGCAGGCGATGAGTTTAGCTGCAGTTTTGTCAGAGGAGGGGACAAGGGAGAAGAGGAGAAACCACGGAAGACCCTGTGATGTTCTGGGGCTTCCGTTCCTGTCTTGGGAAGGCAGGAGACAAGGTTGTGGAGGGAATGGTGCAAAGCGTGCTCTTCTTCTAGAGAGTGAGCAGCTGGCTTAGTGTGATCCAGAAAATGGAGTTCAGTTGTATATACAAATGATATTGTCATTTCTCAGCTGACACGTATAGGCAAGGGAGAACTAACCAAAATGGGTAGGGATGTTTGATGTAGTCATGTGATTGAATATGTACTTAAGTCTGCTTTTAATGCTCCCCTTACATGG…		6	0	41.8509
chr1|10072027|10130813|+	chr1	10072027	10130813	+	circRNA	UBE4B	ENST00000253251.12	12	2,3,4,5,6,7,8,9,10,11,12,13	187,136,88,145,229,142,101,115,84,57,117,99	1500	ATTCGACGGAGGCGCCTTGCACGACTTGCTGGTGGACAGACCTCTCAGCCAACCACCCCACTCACCTCTCCCCAGAGGGAGAACCCTCCGGGGCCTCCCATAGCGGCATCAGCCCCAGGACCCTCTCAGAGTCTTGGTCTCAATGTCCACAACATGACCCCAGCTACCTCCCCAATAGGTGCATCAGGAGTAGCCCATCGAAGCCAGAGCAGTGAAGGAGTCAGTTCTCTCAGCAGCTCGCCCTCTAATAGCCTTGAAACGCAATCTCAGTCTCTCTCACGTTCCCAGAGCATGGATATCGATGGTGTCTCATGTGAGAAAAGCATGTCCCAGGTGGATGTGGATTCAGGAATTGAAAACATGGAGGTTGATGAAAATGATCGAAGAGAAAAGCGGAGC…		10	0	69.7515
chr1|100906851|100921841|+	chr1	100906851	100921841	+	circRNA	SLC30A7	ENST00000370112.8	6	3,4,5,6,7,8	114,88,127,144,51,136	660	CTTAGGCTTGATTTCCGACTCTTTTCACATGTTTTTCGATAGCACTGCCATTTTGGCTGGACTGGCAGCTTCTGTTATTTCAAAATGGAGAGATAATGATGCTTTCTCCTATGGGTATGTTAGAGCGGAAGTTCTGGCTGGCTTTGTCAATGGCCTATTTTTGATCTTCACTGCTTTTTTTATTTTCTCAGAAGGAGTTGAGAGAGCATTAGCCCCTCCAGATGTCCACCATGAGAGACTGCTTCTTGTTTCCATTCTTGGGTTTGTGGTAAACCTAATAGGAATATTTGTTTTCAAACATGGAGGTCATGGACATTCTCATGGCTCTGGCCACGGACACAGTCATTCCCTCTTTAATGGTGCTCTAGATCAGGCACATGGCCATGTCGATCATTGCCA…	9	32	58.0349	223.205
chr1|100913662|100921841|+	chr1	100913662	100921841	+	circRNA	SLC30A7	ENST00000370112.8	3	6,7,8	144,51,136	331	GCCACGGACACAGTCATTCCCTCTTTAATGGTGCTCTAGATCAGGCACATGGCCATGTCGATCATTGCCATAGCCATGAAGTGAAAcatggtgctgcacatagccatgatcatgctcatggacatggacactttcattctcatgATGGCCCGTCCTTAAAAGAAACAACAGGACCCAGCAGACAGATTTTACAAGGTGTATTTTTACATATCCTAGCAGATACACTTGGAAGTATTGGTGTAATTGCTTCTGCCATCATGATGCAAAATTTTGGTCTGATGATAGCAGATCCTATCTGTTCAATTCTTATAGCCATTCTTATAGTTGTAAG		18	0	125.553
chr1|10095460|10105744|+	chr1	10095460	10105744	+	circRNA	UBE4B	ENST00000253251.12	4	3,4,5,6	136,88,145,229	598	GAGTAGCCCATCGAAGCCAGAGCAGTGAAGGAGTCAGTTCTCTCAGCAGCTCGCCCTCTAATAGCCTTGAAACGCAATCTCAGTCTCTCTCACGTTCCCAGAGCATGGATATCGATGGTGTCTCATGTGAGAAAAGCATGTCCCAGGTGGATGTGGATTCAGGAATTGAAAACATGGAGGTTGATGAAAATGATCGAAGAGAAAAGCGGAGCCTCAGTGATAAGGAGCCTTCCTCGGGCCCTGAAGTGTCTGAAGAGCAGGCCTTACAGCTGGTCTGTAAGATCTTCCGTGTCTCTTGGAAGGACCGGGACAGAGATGTCATCTTTCTTTCTTCTCTTTCTGCACAGTTTAAGCAGAACCCAAAAGAAGTATTCTCCGATTTTAAGGACTTGATTGGCC…		11	0	76.7267
chr1|10117458|10119613|+	chr1	10117458	10119613	+	circRNA	UBE4B	ENST00000253251.12	2	7,8	142,101	243	TTTGGGAGCCTCTGGTGGAGCAAGTAATTGGGATTCCTACAGTGACCATTTCACCATTGAAACCTGCAAAGAGACAGATATGCTGAACTACCTCATCGAGTGTTTCGACCGAGTTGGAATAGAGGAAAAAAAAGCACCAAAGATGTGcagccagccagcagtcagccagcTTCTGAGCAACATCCGCTCACAGTGCATATCCCATACTGCTTTAGTACTACAAGGCTCCCTAACACAGCCCAG	10		64.4833	0
chr1|10117458|10130813|+	chr1	10117458	10130813	+	circRNA	UBE4B	ENST00000253251.12	7	7,8,9,10,11,12,13	142,101,115,84,57,117,99	715	TTTGGGAGCCTCTGGTGGAGCAAGTAATTGGGATTCCTACAGTGACCATTTCACCATTGAAACCTGCAAAGAGACAGATATGCTGAACTACCTCATCGAGTGTTTCGACCGAGTTGGAATAGAGGAAAAAAAAGCACCAAAGATGTGcagccagccagcagtcagccagcTTCTGAGCAACATCCGCTCACAGTGCATATCCCATACTGCTTTAGTACTACAAGGCTCCCTAACACAGCCCAGGTCCTTGCAGCAGCCGTCCTTCCTAGTGCCGTATATGCTGTGTAGGAATCTCCCATATGGCTTCATTCAGGAACTGGTGAGAACCACTCACCAGGATGAAGAAGTGTTCAAGCAGATATTTATCCCCATTTTACAAGGCCTGGCTCTTGCTGCCAA…		6	0	41.8509
chr1|10117458|10137205|+	chr1	10117458	10137205	+	circRNA	UBE4B	ENST00000253251.12	10	7,8,9,10,11,12,13,14,15,16	142,101,115,84,57,117,99,114,199,139	1167	TTTGGGAGCCTCTGGTGGAGCAAGTAATTGGGATTCCTACAGTGACCATTTCACCATTGAAACCTGCAAAGAGACAGATATGCTGAACTACCTCATCGAGTGTTTCGACCGAGTTGGAATAGAGGAAAAAAAAGCACCAAAGATGTGcagccagccagcagtcagccagcTTCTGAGCAACATCCGCTCACAGTGCATATCCCATACTGCTTTAGTACTACAAGGCTCCCTAACACAGCCCAGGTCCTTGCAGCAGCCGTCCTTCCTAGTGCCGTATATGCTGTGTAGGAATCTCCCATATGGCTTCATTCAGGAACTGGTGAGAACCACTCACCAGGATGAAGAAGTGTTCAAGCAGATATTTATCCCCATTTTACAAGGCCTGGCTCTTGCTGCCAA…		7	0	48.8261
chr1|10117458|10145039|+	chr1	10117458	10145039	+	circRNA	UBE4B	ENST00000253251.12	11	7,8,9,10,11,12,13,14,15,16,17	142,101,115,84,57,117,99,114,199,139,100	1267	TTTGGGAGCCTCTGGTGGAGCAAGTAATTGGGATTCCTACAGTGACCATTTCACCATTGAAACCTGCAAAGAGACAGATATGCTGAACTACCTCATCGAGTGTTTCGACCGAGTTGGAATAGAGGAAAAAAAAGCACCAAAGATGTGcagccagccagcagtcagccagcTTCTGAGCAACATCCGCTCACAGTGCATATCCCATACTGCTTTAGTACTACAAGGCTCCCTAACACAGCCCAGGTCCTTGCAGCAGCCGTCCTTCCTAGTGCCGTATATGCTGTGTAGGAATCTCCCATATGGCTTCATTCAGGAACTGGTGAGAACCACTCACCAGGATGAAGAAGTGTTCAAGCAGATATTTATCCCCATTTTACAAGGCCTGGCTCTTGCTGCCAA…		13	0	90.677
chr1|10134987|10137205|+	chr1	10134987	10137205	+	circRNA	UBE4B	ENST00000253251.12	2	15,16	199,139	338	ACAGATGATAGATTGGTGTCTACAGATGGATTTATGCTGAATTTCCTTTGGGTACTGCAGCAGCTAAGTACAAAAATCAAGTTAGAAACAGTTGATCCCACGTATATTTTTCACCCAAGATGTCGGATTACTCTTCCCAATGATGAGACGCGTGTGAATGCAACGATGGAAGATGTGAATGACTGGCTGACTGAACTCTATGGCGATCAGCCTCCATTTTCTGAGCCGAAATTCCCTACGGAGTGCTTCTTTCTCACCCTGCATGCTCACCACCTCTCTATTCTGCCTAGTTGCCGTCGCTATATCCGCAGACTCCGGGCTATCCGGGAGCTCAATAG	7		45.1383	0
chr1|10137066|10149282|+	chr1	10137066	10149282	+	circRNA	UBE4B	ENST00000253251.12	4	16,17,18,19	139,100,128,99	466	ATGGCGATCAGCCTCCATTTTCTGAGCCGAAATTCCCTACGGAGTGCTTCTTTCTCACCCTGCATGCTCACCACCTCTCTATTCTGCCTAGTTGCCGTCGCTATATCCGCAGACTCCGGGCTATCCGGGAGCTCAATAGAACTGTAGAAGATTTGAAAAATAATGAAAGCCAATGGAAAGATTCCCCACTGGCAACTAGACACCGCGAAATGCTGAAGCGCTGTAAAACTCAGCTTAAGAAACTGGTACGGTGCAAGGCCTGTGCTGATGCTGGCCTACTTGACGAGAGCTTCCTGAGAAGATGTCTGAATTTTTATGGCCTTCTCATTCAGCTGCTGCTCCGCATCCTGGACCCCGCATATCCCGATATAACACTGCCTTTAAATTCAGATGTCCCCA…	1		6.44833	0
chr1|10146962|10161286|+	chr1	10146962	10161286	+	circRNA	UBE4B	ENST00000253251.12	5	18,19,20,21,22	128,99,236,127,145	735	AAACTGGTACGGTGCAAGGCCTGTGCTGATGCTGGCCTACTTGACGAGAGCTTCCTGAGAAGATGTCTGAATTTTTATGGCCTTCTCATTCAGCTGCTGCTCCGCATCCTGGACCCCGCATATCCCGATATAACACTGCCTTTAAATTCAGATGTCCCCAAGGTATTTGCAGCGTTGCCTGAGTTTTATGTAGAAGATGTTGCAGAATTTTTATTTTTTATTGTACAATACTCTCCCCAGGCGCTTTATGAGCCCTGTACTCAGGATATTGTGATGTTCCTTGTTGTGATGTTGTGCAACCAGAACTACATCCGAAACCCATATTTGGTGGCCAAACTGGTAGAAGTCATGTTTATGACCAACCCTGCTGTTCAGCCACGAACCCAGAAGTTTTTTGAA…	1		6.44833	0
chr1|10158355|10161286|+	chr1	10158355	10161286	+	circRNA	UBE4B	ENST00000253251.12	2	21,22	127,145	272	ATGTTGAGCATACCGGAGCCACCAGTGAGTTTTATGACAAGTTCACAATTCGCTATCATATTAGCACCATTTTTAAAAGCCTTTGGCAAAACATAGCTCACCATGGCACCTTTATGGAGGAGTTCAACTCCGGGAAGCAGTTTGTTCGCTATATAAACATGTTGATAAACGACACGACGTTTTTGCTCGATGAAAGTCTGGAGTCTCTGAAGCGAATCCATGAAGTGCAGGAAGAGATGAAGAACAAAGAACAGTGGGACCAGTTGCCCCGG	15		96.7249	0
chr1|10256246|10261970|+	chr1	10256246	10261970	+	circRNA	KIF1B	NM_183416	3	3,4,5	77,180,66	323	GTATTATTAACCCAAAGAATCCAAAGGAAGCTCCAAAGTCCTTCAGCTTCGACTATTCCTACTGGTCTCATACCTCACCCGAAGATCCCTGTTTTGCATCTCAAAACCGTGTGTACAATGACATTGGCAAGGAAATGCTCTTACACGCCTTTGAGGGATATAATGTCTGTATTTTTGCCTATGGGCAGACTGGTGCTGGAAAATCTTATACAATGATGGGTAAACAAGAAGAAAGCCAGGCTGGCATCATTCCACAGTTATGTGAAGAACTTTTTGAGAAAATCAATGACAACTGTAATGAAGAAATGTCTTACTCTGTAGAG	15		96.7249	0
chr1|10256246|10268263|+	chr1	10256246	10268263	+	circRNA	KIF1B	NM_183416	5	3,4,5,6,7	77,180,66,179,112	614	GTATTATTAACCCAAAGAATCCAAAGGAAGCTCCAAAGTCCTTCAGCTTCGACTATTCCTACTGGTCTCATACCTCACCCGAAGATCCCTGTTTTGCATCTCAAAACCGTGTGTACAATGACATTGGCAAGGAAATGCTCTTACACGCCTTTGAGGGATATAATGTCTGTATTTTTGCCTATGGGCAGACTGGTGCTGGAAAATCTTATACAATGATGGGTAAACAAGAAGAAAGCCAGGCTGGCATCATTCCACAGTTATGTGAAGAACTTTTTGAGAAAATCAATGACAACTGTAATGAAGAAATGTCTTACTCTGTAGAGGTGAGCTACATGGAAATTTACTGTGAAAGAGTACGAGATTTGCTGAATCCAAAAAACAAGGGTAATTTGCGTGTGC…	8		51.5866	0
chr1|10267379|10268263|+	chr1	10267379	10268263	+	circRNA	KIF1B	NM_183416	2	6,7	179,112	291	GTGAGCTACATGGAAATTTACTGTGAAAGAGTACGAGATTTGCTGAATCCAAAAAACAAGGGTAATTTGCGTGTGCGTGAACACCCACTTCTTGGACCCTATGTGGAGGATCTGTCCAAGTTGGCAGTTACTTCCTACACAGACATTGCTGACCTCATGGATGCTGGGAACAAAGCCAGGACAGTGGCAGCTACAAACATGAATGAAACAAGTAGCCGTTCCCACGCTGTGTTTACGATTGTTTTCACCCAGAAGAAACACGATAATGAGACCAACCTTTCCACTGAGAAG	18	9	116.07	62.7764
chr1|10271501|10278128|+	chr1	10271501	10278128	+	circRNA	KIF1B	NM_183416	5	8,9,10,11,12	78,66,76,79,143	442	GTCAGTAAAATCAGCTTGGTGGATCTAGCAGGAAGTGAACGAGCTGATTCAACTGGTGCCAAAGGGACTCGATTAAAGGAAGGAGCAAATATTAATAAGTCTCTTACAACTTTGGGCAAAGTCATTTCAGCCTTGGCCGAGGTGAGTAAAAAGAAGAAGAAAACAGATTTTATTCCCTACAGGGATTCTGTACTTACTTGGCTCCTTCGAGAAAATTTAGGTGGCAATTCTCGGACTGCAATGGTTGCTGCTCTGAGCCCCGCGGATATCAACTACGATGAGACTTTGAGCACTCTGAGATATGCAGATCGTGCAAAACAAATTAAATGCAATGCTGTTATCAATGAGGACCCCAATGCCAAACTGGTTCGTGAATTAAAGGAGGAGGTGACACGGCTG…	9		58.0349	0
chr1|10271501|10282533|+	chr1	10271501	10282533	+	circRNA	KIF1B	NM_183416	6	8,9,10,11,12,13	78,66,76,79,143,134	576	GTCAGTAAAATCAGCTTGGTGGATCTAGCAGGAAGTGAACGAGCTGATTCAACTGGTGCCAAAGGGACTCGATTAAAGGAAGGAGCAAATATTAATAAGTCTCTTACAACTTTGGGCAAAGTCATTTCAGCCTTGGCCGAGGTGAGTAAAAAGAAGAAGAAAACAGATTTTATTCCCTACAGGGATTCTGTACTTACTTGGCTCCTTCGAGAAAATTTAGGTGGCAATTCTCGGACTGCAATGGTTGCTGCTCTGAGCCCCGCGGATATCAACTACGATGAGACTTTGAGCACTCTGAGATATGCAGATCGTGCAAAACAAATTAAATGCAATGCTGTTATCAATGAGGACCCCAATGCCAAACTGGTTCGTGAATTAAAGGAGGAGGTGACACGGCTG…		6	0	41.8509
chr1|103008462|103022996|-	chr1	103008462	103022996	-	circRNA	COL11A1	ENST00000370096.8	8	15,14,13,12,11,10,9,8	54,57,84,75,63,42,63,255	693	CCAAATCCAGTTGAAGAAATATTTACTGAAGAATATCTAACGGGAGAGGATTATGATTCCCAGAGGAAAAATTCTGAGGATACACTATATGAAAACAAAGAAATAGACGGCAGGGATTCTGATCTTCTGGTAGATGGAGATTTAGGCGAATATGATTTTTATGAATATAAAGAATATGAAGATAAACCAACAAGCCCCCCTAATGAAGAATTTGGTCCAGGTGTACCAGCAGAAACTGATATTACAGAAACAAGCATAAATGGCCATGGTGCATATGGAGAGAAAGGACAGAAAGGAGAACCAGCAGTGGTTGAGCCTGGTATGCTTGTCGAAGGACCACCAGGACCAGCAGGACCTGCAGGTATTATGGGTCCTCCAGGTCTACAAGGCCCCACTGGA…	20		128.967	0
chr1|10345844|10348733|+	chr1	10345844	10348733	+	circRNA	KIF1B	NM_001365951	3	35,36,37	109,67,85	261	TTCCAGCCACCAAGTTAAACACGATGAGCAAAACCAGCCTTGGCCAGAGCATGAGCAAGTATGACCTCCTGGTTTGGTTTGAGATCAGTGAACTGGAGCCTACAGGAGAGTATATCCCAGCTGTGGTTGACCACACAGCAGGCTTGCCTTGCCAGGGGACATTTTTGCTTCATCAGGGCATCCAGCGAAGGATCACAGTGACCATTATCCATGAGAAGGGGAGCGAGCTCCATTGGAAAGATGTTCGTGAACTGGTGGTAG	16		103.173	0
chr1|10347760|10348733|+	chr1	10347760	10348733	+	circRNA	KIF1B	NM_001365951	2	36,37	67,85	152	GTATATCCCAGCTGTGGTTGACCACACAGCAGGCTTGCCTTGCCAGGGGACATTTTTGCTTCATCAGGGCATCCAGCGAAGGATCACAGTGACCATTATCCATGAGAAGGGGAGCGAGCTCCATTGGAAAGATGTTCGTGAACTGGTGGTAG	42		270.83	0
chr1|103565434|103575540|+	chr1	103565434	103575540	+	circRNA	AMY2B	NM_020978	8	2,3,4,5,6,7,8,9	160,214,147,198,231,134,123,100	1307	ttggttgaatctggcgatgtggaacccatggatatggagggctgactatatacaccatgttttttcctGGCACATCACTCAACTACTATTAGCTGGCGAGTCAACTCACGTTGTTGGAATGACTAGGGACAACTAGACTTCAAGTGATCTTTCATCCCAGGAATATAAATAGTTTCTGGAAAGGACACTGACAACTTCAAAGCAAAATGAAGTTCTTTCTGTTGCTTTTCACCATTGGGTTCTGCTGGGCTCAGTATTCCCCAAATACACAACAAGGACGGACATCTATTGTTCATCTGTTTGAATGGCGATGGGTTGATATTGCTCTTGAATGTGAGCGATATTTAGCTCCCAAGGGATTTGGAGGGGTTCAGGTCTCTCCACCAAATGAAAATGTTG…	17	12	109.622	83.7019
chr1|10403070|10404279|+	chr1	10403070	10404279	+	circRNA	PGD	ENST00000491493.5	2	4,5	66,119	185	GTACCATTGTTGGATACTGGTGACATCATCATTGACGGAGGAAATTCTGAATATAGGGACACCACAAGACGGTGCCGAGACCTCAAGGCCAAGGGAATTTTATTTGTGGGGAGCGGAGTCAGTGGTGGAGAGGAAGGGGCCCGGTATGGCCCATCGCTCATGCCAGGAGGGAACAAAGAAGCGTG		9	0	62.7764
chr1|10404160|10418925|+	chr1	10404160	10418925	+	circRNA	PGD	NM_001304451	7	4,5,6,7,8,9,10	119,70,135,190,131,134,100	879	AGACGGTGCCGAGACCTCAAGGCCAAGGGAATTTTATTTGTGGGGAGCGGAGTCAGTGGTGGAGAGGAAGGGGCCCGGTATGGCCCATCGCTCATGCCAGGAGGGAACAAAGAAGCGTGGCCCCACATCAAGACCATCTTCCAAGGCATTGCTGCAAAAGTGGGAACTGGAGAACCCTGCTGTGACTGGGTGGGAGATGAGGGAGCAGGCCACTTCGTGAAGATGGTGCACAACGGGATAGAGTATGGGGACATGCAGCTGATCTGTGAGGCATACCACCTGATGAAAGACGTGCTGGGCATGGCGCAGGACGAGATGGCCCAGGCCTTTGAGGATTGGAATAAGACAGAGCTAGACTCATTCCTGATTGAAATCACAGCCAATATTCTCAAGTTCCAA…	6		38.69	0
chr1|10433841|10442441|+	chr1	10433841	10442441	+	circRNA	CENPS-CORT	NM_001270517	4	2,3,4,5	124,34,67,177	402	AGGCTAAAGGCAGCAGTTCACTATACTGTGGGTTGTCTTTGCGAGGAAGTTGCATTGGACAAAGAGATGCAGTTCAGCAAACAGACCATTGCGGCCATTTCGGAGCTGACTTTCCGACAGTGTGAAAATTTTGCCAAAGACCTTGAAATGTTTGCAAGACATGCGAAAAGAACCACAATTAACACTGAAGATGTGAAGCTCTTAGCCAGGAGGAGTAATTCACTGCTAAAATACATCACAGACAAAAGTGAAGAGATTGCTCAGATTAACCTAGAACGAAAAGCACAGAAGAAAAAGAAGTCAGAGGATGGAAGCAAAAATTCAAGGCAGCCAGCAGAGGCTGGAGTGGTGGAAAGTGAGAATTAAAGTCCCTCGCCGCTTGGAAAGTGCAGCCTTCTA…	27		174.105	0
chr1|10440346|10442441|+	chr1	10440346	10442441	+	circRNA	CENPS-CORT	NM_001270517	2	4,5	67,177	244	ACATGCGAAAAGAACCACAATTAACACTGAAGATGTGAAGCTCTTAGCCAGGAGGAGTAATTCACTGCTAAAATACATCACAGACAAAAGTGAAGAGATTGCTCAGATTAACCTAGAACGAAAAGCACAGAAGAAAAAGAAGTCAGAGGATGGAAGCAAAAATTCAAGGCAGCCAGCAGAGGCTGGAGTGGTGGAAAGTGAGAATTAAAGTCCCTCGCCGCTTGGAAAGTGCAGCCTTCTACAG	18	19	116.07	132.528
chr1|10467189|10469338|-	chr1	10467189	10469338	-	circRNA	DFFA	ENST00000377038.7	2	3,2	143,162	305	CCTGTGACATTCTGGCCATTGATAAGTCCCTGACACCAGTCACCCTGGTCCTGGCAGAGGATGGCACCATAGTGGATGATGACGATTACTTTCTGTGTCTACCTTCCAATACTAAGTTTGTGGCATTGGCTAGTAATGAGAAATGGGCATACAACAATTCAGATGGAGGTACAGCTTGGATTTCCCAAGAGTCCTTTGATGTAGATGAAACAGACAGCGGGGCAGGGTTGAAGTGGAAGAATGTGGCCAGGCAGCTGAAAGAAGATCTGTCCAGCATCATCCTCCTATCAGAGGAGGACCTCCAG	33		212.795	0
chr1|1046957|1047309|+	chr1	1046957	1047309	+	ciRNA	AGRN	NM_001305275	1	19	352	352	GTGAGTGGACGGCTGGGCGAGGGGAGTGTGAGGATAGCCTGGGCTCGGCCGAGGTGCTGCCCCCTCGCCTGGGCAGCAGGTCAGTGCCGGGGGTTATGGTCTTGGGACTCGGCCCCCTCAAACATGTGCGTGCCGGGGACCCCACGCCTAACCCGTCTCTCTCGTTGCAAGCCGGTGTGGCACACTGCTCTGAGGAGTCCTCCTGGTAACCGACACCAGCCCCACCCTGGGGTCCCCACTAACCTCATGACCATCTGACTAACATCCACCTTCCCTTGCACCCTTGTGGCTTGCTGCTGGGGCCTGTGCCTGGGCCAGCCTGGATGCCAGGCAGATGCCAGGCAGGGCCTCA		17	0	118.578
chr1|107324281|107324922|+	chr1	107324281	107324922	+	circRNA	NTNG1	ENST00000370071.6	1	3	641	641	GGCAATCCCTACATGTGCAATAATGAGTGTGATGCGAGTACCCCTGAGCTGGCACACCCCCCTGAGCTGATGTTTGATTTTGAAGGAAGACATCCCTCCACATTTTGGCAGTCTGCCACTTGGAAGGAGTATCCCAAGCCTCTCCAGGTTAACATCACTCTGTCTTGGAGCAAAACCATTGAGCTAACAGACAACATAGTTATTACCTTTGAATCTGGGCGTCCAGACCAAATGATCCTGGAGAAGTCTCTCGATTATGGACGAACATGGCAGCCCTATCAGTATTATGCCACAGACTGCTTAGATGCTTTTCACATGGATCCTAAATCCGTGAAGGATTTATCACAGCATACGGTCTTAGAAATCATTTGCACAGAAGAGTACTCAACAGGGTATACA…	8	11	51.5866	76.7267
chr1|108148278|108161293|-	chr1	108148278	108161293	-	circRNA	SLC25A24	ENST00000565488.5	4	7,6,5,4	108,153,159,112	532	CATTGATGTTGATGGGACAATGACAGTGGACTGGAATGAATGGAGAGACTACTTCTTATTTAATCCTGTTACAGACATTGAGGAAATTATCCGTTTCTGGAAACATTCTACAGGAATTGACATAGGGGATAGCTTAACTATTCCAGATGAATTCACGGAAGACGAAAAAAAATCCGGACAATGGTGGAGGCAGCTTTTGGCAGGAGGCATTGCTGGTGCTGTCTCTCGAACAAGCACTGCCCCTTTGGACCGTCTGAAAATCATGATGCAGGTTCACGGTTCAAAATCAGACAAAATGAACATATTTGGTGGCTTTCGACAGATGGTAAAAGAAGGAGGTATCCGCTCGCTTTGGAGGGGAAATGGTACAAACGTCATCAAAATTGCTCCTGAGACAGC…		5	0	34.8758
chr1|108657450|108659962|-	chr1	108657450	108659962	-	circRNA	HENMT1	NM_144584	2	3,2	129,99	228	CTGAGTCAGTGCTGATTCTCTCAAATAGAGCTTGAAGGATAAATCTTCATTTTTGTTTCAACAAAACTTCGAAACAAAATGGAAGAAAATAATCTACAGTGCAGTAGTGTGGTTGACGGTAATTTTGAAGAAGTTCCCAGGGAGACGGCAATTCAGTTTAAACCTCCACTATACAGACAGCGGTACCAGTTCGTTAAAAATTTAGTGGATCAACATGAGCCTAAGAAG		10	0	69.7515
chr1|108717776|108719049|+	chr1	108717776	108719049	+	circRNA	FNDC7	ENST00000370017.7	2	3,4	255,261	516	CTCCTGAAATACCCACTATTGATCAGGCATATTCAAAACTCAGCAACAGTATCACTGTAGAATGGGCTACAGTGCCGGGTGCCACCAGTTACCTCCTCACGGCTGAAGACGGGGACACAGTCATTGAAACCACGGTGGCCAATTCCCCAGGCACTGTGACGGGACTAAAGGCTGCAACCTGGTATGAAATCACCATCAGATCCATCAGCGCTGCTGGGAGAAGCCAGGCGTCACCTCCAAAGCAGGCAAAGACAGTGTTGGCTGCACCAATTCTAGAAGTAAGCTCTCCAAGTTCAGACTCCATTCTTGTGCAGTGGGAAGCTGTATATATGGCAATTGCATTCTCCGTGTCCATTATGCGAGCCAATGGCTTGGGGAGTATATGGAAAGAGAATACTA…	9		58.0349	0
chr1|1087226|1087501|-	chr1	1087226	1087501	-	ciRNA	C1orf159	ENST00000379339.5	1	7	275	275	GTAGGTCTGCCCGGCTCCCCCCGGCTCCCTTCTCACAGCTCCAGCTGTGGGAGACACTGTGGGAGTTGCTGTCTGTGTCCCCACCTTGCCCCAGAGCCACTGTCCACTGGGGAACAGCCCCGGGAGCCCCCTCTTCCCGAGTCTGCTGGGCCATTCGGGACAGCTCTGTGGTGAGGGCTGCTCCGCCCCCTCAGCCCCTCGCTTTCATATTTCCGTCCTGAGATCCCTTCAGGGTGCACGTGGGTGTCCCCGTGGGCTCCGTGCACACAGGCTTC		5	0	34.8758
chr1|108782421|108794907|+	chr1	108782421	108794907	+	circRNA	STXBP3	NM_007269	4	10,11,12,13	96,58,66,81	301	ATATAAAACAGATGGAAAAGAAAAGGAGGCCATCCTTGAAGAAGAAGATGACCTCTGGGTTAGAATTCGACATCGACATATTGCGGTTGTGTTAGAGGAAATTCCCAAGCTTATGAAAGAAATTTCATCAACAAAGAAAGCAACAGAAGGAAAGACATCACTTAGTGCTCTTACCCAGCTGATGAAAAAGATGCCCCATTTCCGAAAACAGATTACTAAGCAAGTTGTCCATCTTAACTTAGCAGAAGATTGCATGAATAAGTTCAAGCTTAATATAGAAAAGCTCTGCAAAACTGAACAG	11	4	70.9316	27.9006
chr1|108793581|108800305|+	chr1	108793581	108800305	+	circRNA	STXBP3	NM_007269	6	12,13,14,15,16,17	66,81,139,107,93,86	572	ACATCACTTAGTGCTCTTACCCAGCTGATGAAAAAGATGCCCCATTTCCGAAAACAGATTACTAAGCAAGTTGTCCATCTTAACTTAGCAGAAGATTGCATGAATAAGTTCAAGCTTAATATAGAAAAGCTCTGCAAAACTGAACAGGACCTGGCACTTGGAACTGATGCAGAAGGACAGAAGGTGAAAGATTCCATGCGAGTACTCCTTCCAGTTCTACTCAACAAAAATCATGATAATTGTGATAAAATAAGAGCAATTCTACTTTATATCTTCAGTATTAATGGAACTACGGAAGAAAATTTGGACAGGTTGATCCAGAATGTAAAGATAGAAAATGAGAGTGACATGATTCGTAACTGGAGTTACCTTGGTGTTCCCATTGTTCCCCAATCTCAA…		4	0	27.9006
chr1|108885274|108885578|+	chr1	108885274	108885578	+	circRNA	GPSM2	ENST00000406462.6	1	3	304	304	AAATGTTGCTGAAGTGCTGCTGAAAGGGCCAGAGATGCAAGGATTTGGGATACATTTTGAACCTTTAAGCTGTCTGACATTGACCTCCTTTCATTATTAATAAAGAAGAATCAGGAGCTTAGGATGTATTAACACCAACTCATTAATATACTAACCGGACAATGTTCTACAAACAATTCTACATTGTAAAGGACTGGATTGGCACAAAATAAAATAATTTTATTTTATTCAGCTTATAATATGACTCGATGGAGGAAAATTTGATAAGCATGAGAGAAGACCATTCTTTTCATGTTCGTTACAG	10		64.4833	0
chr1|108885274|108904254|+	chr1	108885274	108904254	+	circRNA	GPSM2	ENST00000406462.6	9	3,4,5,6,7,8,9,10,11	304,222,136,143,124,116,156,109,130	1440	AAATGTTGCTGAAGTGCTGCTGAAAGGGCCAGAGATGCAAGGATTTGGGATACATTTTGAACCTTTAAGCTGTCTGACATTGACCTCCTTTCATTATTAATAAAGAAGAATCAGGAGCTTAGGATGTATTAACACCAACTCATTAATATACTAACCGGACAATGTTCTACAAACAATTCTACATTGTAAAGGACTGGATTGGCACAAAATAAAATAATTTTATTTTATTCAGCTTATAATATGACTCGATGGAGGAAAATTTGATAAGCATGAGAGAAGACCATTCTTTTCATGTTCGTTACAGAATGGAAGCTTCTTGCCTAGAGCTGGCCTTGGAAGGGGAACGTCTATGTAAATCAGGAGACTGCCGCGCTGGCGTGTCATTCTTTGAAGCTGCAG…		6	0	41.8509
chr1|108885274|108914408|+	chr1	108885274	108914408	+	circRNA	GPSM2	ENST00000406462.6	10	3,4,5,6,7,8,9,10,11,12	304,222,136,143,124,116,156,109,130,71	1511	AAATGTTGCTGAAGTGCTGCTGAAAGGGCCAGAGATGCAAGGATTTGGGATACATTTTGAACCTTTAAGCTGTCTGACATTGACCTCCTTTCATTATTAATAAAGAAGAATCAGGAGCTTAGGATGTATTAACACCAACTCATTAATATACTAACCGGACAATGTTCTACAAACAATTCTACATTGTAAAGGACTGGATTGGCACAAAATAAAATAATTTTATTTTATTCAGCTTATAATATGACTCGATGGAGGAAAATTTGATAAGCATGAGAGAAGACCATTCTTTTCATGTTCGTTACAGAATGGAAGCTTCTTGCCTAGAGCTGGCCTTGGAAGGGGAACGTCTATGTAAATCAGGAGACTGCCGCGCTGGCGTGTCATTCTTTGAAGCTGCAG…		13	0	90.677
chr1|108885274|108918789|+	chr1	108885274	108918789	+	circRNA	GPSM2	ENST00000406462.6	11	3,4,5,6,7,8,9,10,11,12,13	304,222,136,143,124,116,156,109,130,71,177	1688	AAATGTTGCTGAAGTGCTGCTGAAAGGGCCAGAGATGCAAGGATTTGGGATACATTTTGAACCTTTAAGCTGTCTGACATTGACCTCCTTTCATTATTAATAAAGAAGAATCAGGAGCTTAGGATGTATTAACACCAACTCATTAATATACTAACCGGACAATGTTCTACAAACAATTCTACATTGTAAAGGACTGGATTGGCACAAAATAAAATAATTTTATTTTATTCAGCTTATAATATGACTCGATGGAGGAAAATTTGATAAGCATGAGAGAAGACCATTCTTTTCATGTTCGTTACAGAATGGAAGCTTCTTGCCTAGAGCTGGCCTTGGAAGGGGAACGTCTATGTAAATCAGGAGACTGCCGCGCTGGCGTGTCATTCTTTGAAGCTGCAG…		13	0	90.677
chr1|108885274|108924214|+	chr1	108885274	108924214	+	circRNA	GPSM2	ENST00000406462.6	13	3,4,5,6,7,8,9,10,11,12,13,14,15	304,222,136,143,124,116,156,109,130,71,177,160,215	2063	AAATGTTGCTGAAGTGCTGCTGAAAGGGCCAGAGATGCAAGGATTTGGGATACATTTTGAACCTTTAAGCTGTCTGACATTGACCTCCTTTCATTATTAATAAAGAAGAATCAGGAGCTTAGGATGTATTAACACCAACTCATTAATATACTAACCGGACAATGTTCTACAAACAATTCTACATTGTAAAGGACTGGATTGGCACAAAATAAAATAATTTTATTTTATTCAGCTTATAATATGACTCGATGGAGGAAAATTTGATAAGCATGAGAGAAGACCATTCTTTTCATGTTCGTTACAGAATGGAAGCTTCTTGCCTAGAGCTGGCCTTGGAAGGGGAACGTCTATGTAAATCAGGAGACTGCCGCGCTGGCGTGTCATTCTTTGAAGCTGCAG…		1	0	6.97515
chr1|108885506|108904254|+	chr1	108885506	108904254	+	circRNA	GPSM2	NM_001321038	9	2,3,4,5,6,7,8,9,10	72,222,136,143,124,116,156,109,130	1208	CTTATAATATGACTCGATGGAGGAAAATTTGATAAGCATGAGAGAAGACCATTCTTTTCATGTTCGTTACAGAATGGAAGCTTCTTGCCTAGAGCTGGCCTTGGAAGGGGAACGTCTATGTAAATCAGGAGACTGCCGCGCTGGCGTGTCATTCTTTGAAGCTGCAGTTCAAGTTGGAACTGAAGACCTAAAAACACTTAGCGCTATTTACAGCCAGTTGGGCAATGCTTATTTCTATTTGCATGATTATGCCAAAGCATTAGAATATCACCATCATGATTTAACCCTTGCAAGGACTATTGGAGACCAGCTGGGGGAAGCGAAAGCTAGTGGTAATCTGGGAAACACCTTAAAAGTTCTTGGGAATTTTGACGAAGCCATAGTTTGTTGTCAGCGACA…	9		58.0349	0
chr1|108901789|108929975|+	chr1	108901789	108929975	+	circRNA	GPSM2	ENST00000642355.1	8	8,9,10,11,12,13,14,15	156,109,130,71,177,160,215,275	1293	GAAGACACTACTGTTGGCCCGACAGCTTAAAGACCGAGCTGTAGAAGCACAGTCTTGTTACAGTCTTGGAAATACATATACTTTACTTCAAGACTATGAAAAGGCCATTGATTATCATCTGAAGCACTTAGCAATTGCTCAAGAGCTGAATGATAGAATTGGTGAAGGAAGAGCATGTTGGAGCTTAGGAAATGCATACACAGCACTAGGAAATCATGATCAAGCAATGCATTTTGCTGAAAAGCACTTGGAAATTTCAAGAGAGGTTGGGGATAAAAGTGGTGAACTAACAGCACGACTTAATCTCTCAGACCTTCAAATGGTTCTTGGTCTGAGCTACAGCACAAATAACTCCATAATGTCTGAAAATACTGAAATTGATAGCAGTTTGAATGGTGT…	9		58.0349	0
chr1|108939635|108950448|-	chr1	108939635	108950448	-	circRNA	CLCC1	ENST00000356970.6	8	9,8,7,6,5,4,3,2	147,98,94,141,222,108,102,140	1052	CCTTATACAGGATGCTGTGTTCTTTGCTCCTTTGTGAATGTCTGTTGCTGGTAGCTGGTTATGCTCATGATGATGACTGGATTGACCCCACAGACATGCTTAACTATGATGCTGCTTCAGGAACAATGAGAAAATCTCAGGCAAAATATGGTATTTCAGGGGAAAAGGATGTCAGTCCTGACTTGTCATGTGCTGATGAAATATCAGAATGTTATCACAAACTTGATTCTTTAACTTATAAGATTGATGAGTGTGAAAAGAAAAAGAGGGAAGACTATGAAAGTCAAAGCAATCCTGTTTTTAGGAGATACTTAAATAAGATTTTAATTGAAGCTGGAAAGCTTGGACTTCCTGATGAAAACAAAGGCGATATGCATTATGATGCTGAGATTATCCTTA…		10	0	69.7515
chr1|108943474|108944057|-	chr1	108943474	108944057	-	circRNA	CLCC1	ENST00000356970.6	2	6,5	141,222	363	CCTGATGAAAACAAAGGCGATATGCATTATGATGCTGAGATTATCCTTAAAAGAGAAACTTTGTTAGAAATACAGAAGTTTCTCAATGGAGAAGACTGGAAACCAGGTGCCTTGGATGATGCACTAAGTGATATTTTAATTAATTTTAAGTTTCATGATTTTGAAACATGGAAGTGGCGATTCGAAGATTCCTTTGGAGTGGATCCATATAATGTGTTAATGGTACTTCTTTGTCTGCTCTGCATCGTGGTTTTAGTGGCTACTGAGCTGTGGACATATGTACGTTGGTACACTCAGTTGAGACGTGTTTTAATCATCAGCTTTCTGTTCAGTTTGGGATGGAATTGGATGTATTTATATAAG	12		77.3799	0
chr1|109004591|109004718|-	chr1	109004591	109004718	-	circRNA	WDR47	ENST00000400794.7	1	6	127	127	AAGTGATACACCTGTTGATGCACAGAGGCCTATCGGCAGTGAAATCTTGGGCCAGAGTTCAGTTTCAGAAAAAGAGCCTGCAAATGGAGCACAGAATCCAGGACCAGCTAAACAAGAAAAAAATGAG	12		77.3799	0
chr1|109223977|109229572|+	chr1	109223977	109229572	+	circRNA	SARS	NM_001330669	3	2,3,4	71,81,159	311	GTAGATTTCGGGCAGACAACTTGAACAAGCTGAAGAACCTATGCAGCAAGACAATCGGAGAGAAAATGAAGAAAAAAGAGCCAGTGGGAGATGATGAGTCTGTCCCAGAGAATGTGCTGAGTTTCGATGACCTTACTGCAGACGCTTTAGCTAACCTGAAAGTCTCACAAATCAAAAAAGTCCGACTCCTCATTGATGAAGCCATCCTGAAGTGTGACGCGGAGCGGATAAAGTTGGAAGCAGAGCGGTTTGAGAACCTCCGAGAGATTGGGAACCTTCTGCACCCTTCTGTACCCATCAGTAACGATGAG	14		90.2766	0
chr1|109236548|109237211|+	chr1	109236548	109237211	+	ciRNA	SARS	ENST00000234677.6	1	9	663	663	GTAGATGGCCCCCAGGGAGGTGGGAAGCAGAGTCTTCAGTACACGGCCCGTCCGAATTATTTCTCAGCCTTTGGGGTGCACTGGTCCCCAGCATCATGGGAAAATCTGAGCTTCTCAATCTAGACCAAAAAGGGAATCTGAAAATGCCTTCTACTGAGTCAGGACTGAGTTCTTTTAGCTAGAAACCTGAATCTAGCTCTCTTCTATAAGGTAATTCTAGCTTTTCTCTTTCTGGCTTTGTTTTTCTTAACTCCAGAGAAAGAATAATCTCCATTTATCTACACAGAACAAGTTGGAGGCTTCCCTCTTCTCACCCAAGAAGGTCTGGGTTGTAAGCTGCTCTCTTCAAACCCAATTTTCAGGCCCTACTCTTTTCCAAGTCAGGTGCTTGAAAGGGGT…	8		51.5866	0
chr1|109409927|109421926|-	chr1	109409927	109421926	-	circRNA	PSMA5	ENST00000271308.8	7	8,7,6,5,4,3,2	87,103,59,108,68,127,67	619	GGGCGTGAATACTTTTTCTCCCGAAGGAAGATTATTTCAAGTGGAATATGCCATTGAGGCTATCAAGCTTGGTTCTACAGCCATTGGGATCCAGACATCAGAGGGTGTGTGCCTAGCTGTGGAGAAGAGAATTACTTCCCCACTGATGGAGCCCAGCAGCATTGAGAAAATTGTAGAGATTGATGCTCACATAGGTTGTGCCATGAGTGGGCTAATTGCTGATGCTAAGACTTTAATTGATAAAGCCAGAGTGGAGACACAGAACCACTGGTTCACCTACAATGAGACAATGACAGTGGAGAGTGTGACCCAAGCTGTGTCCAATCTGGCTTTGCAGTTTGGAGAAGAAGATGCAGATCCAGGTGCCATGTCTCGTCCCTTTGGAGTAGCATTATTATT…		13	0	90.677
chr1|109573736|109579361|+	chr1	109573736	109579361	+	circRNA	GNAI3	ENST00000369851.5	3	2,3,4	43,142,158	343	GTGCTGGAGAATCTGGTAAAAGCACCATTGTGAAACAGATGAAAATCATTCATGAGGATGGCTATTCAGAGGATGAATGTAAACAATATAAAGTAGTTGTCTACAGCAATACTATACAGTCCATCATTGCAATCATAAGAGCCATGGGACGGCTAAAGATTGACTTTGGGGAAGCTGCCAGGGCAGATGATGCCCGGCAATTATTTGTTTTAGCTGGCAGTGCTGAAGAAGGAGTCATGACTCCAGAACTAGCAGGAGTGATTAAACGGTTATGGCGAGATGGTGGGGTACAAGCTTGCTTCAGCAGATCCAGGGAATATCAGCTCAATGATTCTGCTTCATA		25	0	174.379
chr1|109579203|109582565|+	chr1	109579203	109582565	+	circRNA	GNAI3	ENST00000369851.5	2	4,5	158,129	287	GATGATGCCCGGCAATTATTTGTTTTAGCTGGCAGTGCTGAAGAAGGAGTCATGACTCCAGAACTAGCAGGAGTGATTAAACGGTTATGGCGAGATGGTGGGGTACAAGCTTGCTTCAGCAGATCCAGGGAATATCAGCTCAATGATTCTGCTTCATATTATCTAAATGATCTGGATAGAATATCCCAGTCTAACTACATTCCAACTCAGCAAGATGTTCTTCGGACGAGAGTGAAGACCACAGGCATTGTAGAAACACATTTCACCTTCAAAGACCTATACTTCAA		11	0	76.7267
chr1|109579203|109586882|+	chr1	109579203	109586882	+	circRNA	GNAI3	ENST00000369851.5	4	4,5,6,7	158,129,130,154	571	GATGATGCCCGGCAATTATTTGTTTTAGCTGGCAGTGCTGAAGAAGGAGTCATGACTCCAGAACTAGCAGGAGTGATTAAACGGTTATGGCGAGATGGTGGGGTACAAGCTTGCTTCAGCAGATCCAGGGAATATCAGCTCAATGATTCTGCTTCATATTATCTAAATGATCTGGATAGAATATCCCAGTCTAACTACATTCCAACTCAGCAAGATGTTCTTCGGACGAGAGTGAAGACCACAGGCATTGTAGAAACACATTTCACCTTCAAAGACCTATACTTCAAGATGTTTGATGTAGGTGGCCAAAGATCAGAACGAAAAAAGTGGATTCACTGTTTTGAGGGAGTGACAGCAATTATCTTCTGTGTGGCCCTCAGTGATTATGACCTTGTTCTG…		21	0	146.478
chr1|109914381|109915593|+	chr1	109914381	109915593	+	ciRNA	CSF1	ENST00000527192.5	1	2	1212	1212	GTGAGTGTGTGGCCATGCTGTATTCTACCTTCTCCCCACTGGGGAAATGAAGGCAGGAGCCAGGGAGCAGGTCAAAGAGAGCAGTTGCAGGCAGGAAAATAGGGCAGTGCGGGACATTGCTTGTGGTTCCCACTAGCTCCACCAGTGATACCCTTCACTAACCTTCCCAAAGTTAGGACCTCTGGTCTCCCCAGCTCGAAGCCCTCTCTGACTGCCCTGCAGGCAGTGGATGCTGTGGGCTTCCAGCTGCTTGCCTGGGTTAGTGATTGCCCAGGAACATCAACCACTGATTCTGAAAAGGCTTCTGAGGTCTGCTGTCCCTCAGTGGGATGCCTCCTCTGGGAAGCTAGCCCAGGCGGCCTGCTGTGTCCAGATGTTGCATCTAGCTCCTGGACTCTC…	5		32.2416	0
chr1|11016843|11018873|+	chr1	11016843	11018873	+	circRNA	TARDBP	ENST00000473118.5	2	3,4	164,141	305	ATAACAAAAGAAAAATGGATGAGACAGATGCTTCATCAGCAGTGAAAGTGAAAAGAGCAGTCCAGAAAACATCCGATTTAATAGTGTTGGGTCTCCCATGGAAAACAACCGAACAGGACCTGAAAGAGTATTTTAGTACCTTTGGAGAAGTTCTTATGGTGCAGGTCAAGAAAGATCTTAAGACTGGTCATTCAAAGGGGTTTGGCTTTGTTCGTTTTACGGAATATGAAACACAAGTGAAAGTAATGTCACAGCGACATATGATAGATGGACGATGGTGTGACTGCAAACTTCCTAATTCTAAG	25		161.208	0
chr1|110356031|110356345|+	chr1	110356031	110356345	+	ciRNA	LAMTOR5-AS1	ENST00000626572.2	1	2	314	314	GTAAGTTTCTTTTAATTCCATATTTATAAACCCATATCTTATTAACTGTGACATGTTTTCAGTTTTCACATAAGAATATACATCCTCGAACTAGAACTCAAATATGTACTACTTATTTTCACTTGAGTGGAAACTGACATCAAGTCACTAAATATAATAGGAGGGTTTAAATATGGATTTATTTTTCTTGTGACTGACTTCACATTTCTTGAAGCAGTGAATTCAATGTCAATTCGCACTTTGAGCTATTTTTAATTTGGGGGTCAGAAAATTGTTTTTTATTATCTTAGATCTTATTCTCTTGTACTTCTCTG		2	0	13.9503
chr1|11056785|11058799|-	chr1	11056785	11058799	-	ciRNA	SRM	ENST00000376957.6	1	3	2014	2014	GTGAGTGCCGGCGTagagccaggtttgagtcctggttctcccagcggccagctgtgccctgaaatggctgcacacccccgagcaaggcaggtagggcctgtttctccatctggaaaaCACCTGGTCGGGGAGGGTTCAGTAGGAAAACCAGATGGCAGAGGGCCTGGCAGGTGGTGAGGGCACCTGCGTGGCGAGCTCTTACTAAAACTGAGCTGAttttttttttttttttttttttgagacagagtttcgctcttgttgcccaggctggagtgtgatggtgcgatctcggctcactgcaacctccacctcctgggctcaagtagttcttctgcctcagcctccggagtagctgggattacagacatgcgctaccatgcccggctaattttgtatttt…	6		38.69	0
chr1|11070899|11076948|-	chr1	11070899	11076948	-	circRNA	EXOSC10	ENST00000304457.11	4	20,19,18,17	74,85,96,107	362	GATCTGTGCCAGTTCAGAAGCAGGCGAGCCTCTTCCCTGATGAAAAAGAAGATAACTTGCTGGGTACCACATGCCTGATTGCCACAGCTGTCATCACGTTATTTAATGAACCTAGTGCTGAAGACAGTAAAAAGGGTCCATTGACAGTTGCACAGAAAAAAGCCCAGAACATCATGGAGTCCTTTGAAAATCCATTTAGGATGATCAGCAACCGCTGGAAGCTGGCCCAGGTACAAGTACAAAAAGACTCTAAAGAAGCTGTCAAGAAGAAGGCAGCTGAGCAAACAGCTGCCCGGGAACAGGCAAAGGAGGCGTGCAAAGCTGCAGCAGAACAGGCCATCTCCGTCCGACAGCAGGTCGTG		14	0	97.6522
chr1|11073933|11076948|-	chr1	11073933	11076948	-	circRNA	EXOSC10	ENST00000376936.8	3	19,18,17	75,96,107	278	GATCTGTGCCAGTTCAGAAGCAGGCGAGCCTCTTCCCTGATGAAAAAGAAGATAACTTGCTGGGTACCACATGCCTGATTGCCACAGCTGTCATCACGTTATTTAATGAACCTAGTGCTGAAGACAGTAAAAAGGGTCCATTGACAGTTGCACAGAAAAAAGCCCAGAACATCATGGAGTCCTTTGAAAATCCATTTAGGATGTTTCTGCCCTCACTGGGACACCGTGCTCCCGTCTCTCAGGCAGCGAAGTTCGATCCATCAACCAAAATCTATGAA	5	4	32.2416	27.9006
chr1|11077329|11077651|-	chr1	11077329	11077651	-	circRNA	EXOSC10	ENST00000470611.5	2	3,2	114,51	165	TCTGAAGTTGCAGCCGGAGTGAAGAAGAGCGGACCGCTGCCCAGTGCTGAGAGATTGGAGAATGTTCTCTTTGGACCTCACGACTGCTCCCATGCCCCTCCGGATGGCTATCCAATCATCCCAACCAGTGGTAAAGTCGAGAGCCCTCCTGACTGTCCCGAAGAG		17	0	118.578
chr1|11090681|11091013|-	chr1	11090681	11091013	-	ciRNA	EXOSC10	ENST00000304457.11	1	5	332	332	GTAAATAGTGCATACTTTGCCTGTGTTTGAGTCTCACTTTATTTGATGCAAAAACCAGGAAGGGTGTACAGGTCTCTCTTCTTTGTTCAAAGGGAGCCCACCCTCCTTTGTTCAAAGGGAGCCCAGTTcagctattccagaggctgaagtgggaggatcacttgagcccaggaggtcaaggctacagtgagctgtgcttgtgccaccacacttcagcctgggggacagaacatgaccctgtctcaaaaaaaaaagccaaaaaacaaaGGGAACCAGTTTACCCCTGTGTAATTAGAAAAGACATGAATGTGCTAATGATGTTTTTGTCACTG	5		32.2416	0
chr1|111131423|111131568|-	chr1	111131423	111131568	-	circRNA	DRAM2	NM_001349881	1	4	145	145	AAAACCTGTTAGAAATGTGGTGGTTTCAGCAAGGCCTCAGTTTCCTTCCTTCAGCCCTTGTAATTTGGACATCTGCTGCTTTCATATTTTCATACATTACTGCAGTAACACTCCACCATATAGACCCGGCTTTACCTTATATCAG		10	0	69.7515
chr1|11114475|11114812|-	chr1	11114475	11114812	-	ciRNA	MTOR	ENST00000376838.5	1	14	337	337	GTGAGTGGATATCGGGAACGAGCTGCTTCCAAATGGGATCAGGACAGTTACAGCCTTCTGAGAACACGCTTGTTAGAGCCCATCAGTTCTCCAAAGTGCCTTTGTGATTTTTGTAGCAGTTTTCTGTTATTTCCTATTGTGTTAGAAATGACCTATCTATGAAAGGCTTACCACTTCACTTCTGACCTGGTTTCCTGTGGATCACAGTCCTGCCCTGATTCCTTCTCCTAAGACATTCTCACCCTGATACGTCAACATGGCCTGTGTCTGCTTCCTAAGTGAGGGTAACAGACCCCCTCGGCTTGCTTTGGGTGGAGAGTTAGTAACTCCTGTGGTG	5		32.2416	0
chr1|111147641|111148053|+	chr1	111147641	111148053	+	circRNA	CEPT1	NM_001007794	1	2	412	412	GTAAGCACCAGCCACAAAAACCTACAAAAGAAGGGAAATTACTGTCTTTAAATATTAAAAAAAAACAAGATCCATGAGTGGGCATCGATCAACAAGGAAAAGATGTGGAGATTCTCACCCGGAGTCCCCAGTGGGCTTCGGGCATATGAGTACTACAGGATGTGTATTAAATAAATTGTTTCAGTTACCAACACCACCATTGTCAAGACACCAACTAAAGCGGCTAGAAGAACACAGATATCAAAGTGCTGGACGGTCCCTGCTTGAGCCCTTAATGCAAGGGTATTGGGAATGGCTCGTTAGAAGAGTTCCCTCCTGGATTGCCCCAAATCTCATCACCATCATTGGACTGTCAATAAACATCTGTACAACTATTTTATTAGTCTTCTACTGCCCTAC…		12	0	83.7019
chr1|111147641|111174963|+	chr1	111147641	111174963	+	circRNA	CEPT1	NM_001007794	4	2,3,4,5	412,148,142,85	787	GTAAGCACCAGCCACAAAAACCTACAAAAGAAGGGAAATTACTGTCTTTAAATATTAAAAAAAAACAAGATCCATGAGTGGGCATCGATCAACAAGGAAAAGATGTGGAGATTCTCACCCGGAGTCCCCAGTGGGCTTCGGGCATATGAGTACTACAGGATGTGTATTAAATAAATTGTTTCAGTTACCAACACCACCATTGTCAAGACACCAACTAAAGCGGCTAGAAGAACACAGATATCAAAGTGCTGGACGGTCCCTGCTTGAGCCCTTAATGCAAGGGTATTGGGAATGGCTCGTTAGAAGAGTTCCCTCCTGGATTGCCCCAAATCTCATCACCATCATTGGACTGTCAATAAACATCTGTACAACTATTTTATTAGTCTTCTACTGCCCTAC…	5		32.2416	0
chr1|11117003|11133197|-	chr1	11117003	11133197	-	circRNA	MTOR	ENST00000361445.8	13	50,49,48,47,46,45,44,43,42,41,40,39,38	83,123,148,136,175,135,183,123,99,97,101,249,118	1770	ATGCTTCCTGAAACTTGGAGAGTGGCAGCTGAATCTACAGGGCATCAATGAGAGCACAATCCCCAAAGTGCTGCAGTACTACAGCGCCGCCACAGAGCACGACCGCAGCTGGTACAAGGCCTGGCATGCGTGGGCAGTGATGAACTTCGAAGCTGTGCTACACTACAAACATCAGAACCAAGCCCGCGATGAGAAGAAGAAACTGCGTCATGCCAGCGGGGCCAACATCACCAAcgccaccactgccgccaccacggccgccactgccaccaccactgccAGCACCGAGGGCAGCAACAGTGAGAGCGAGGCCGAGAGCACCGAGAACAGCCCCACCCCATCGCCGCTGCAGAAGAAGGTCACTGAGGATCTGTCCAAAACCCTCCTGATGTACACGGT…	1		6.44833	0
chr1|11121245|11122126|-	chr1	11121245	11122126	-	circRNA	MTOR	ENST00000376838.5	2	11,10	123,148	271	CATCCAGAGATACGCTGTCATCCCTTTATCGACCAACTCGGGCCTCATTGGCTGGGTTCCCCACTGTGACACACTGCACGCCCTCATCCGGGACTACAGGGAGAAGAAGAAGATCCTTCTCAACATCGAGCATCGCATCATGTTGCGGATGGCTCCGGACTATGACCACTTGACTCTGATGCAGAAGGTGGAGGTGTTTGAGCATGCCGTCAATAATACAGCTGGGGACGACCTGGCCAAGCTGCTGTGGCTGAAAAGCCCCAGCTCCGAG	4		25.7933	0
chr1|111456085|111459636|+	chr1	111456085	111459636	+	circRNA	ATP5PB	ENST00000369722.7	3	4,5,6	164,126,180	470	GACCCTATGTACTCGGAACTGGGCTTATCTTGTACGCTTTATCCAAAGAAATATATGTGATTAGCGCAGAGACCTTCACTGCCCTATCAGTACTAGGTGTAATGGTCTATGGAATTAAAAAATATGGTCCCTTTGTTGCAGACTTTGCTGATAAACTCAATGAGCAAAAACTTGCCCAACTAGAAGAGGCGAAGCAGGCTTCCATCCAACACATCCAGAATGCAATTGATACGGAGAAGTCACAACAGGCACTGGTTCAGAAGCGCCATTACCTTTTTGATGTGCAAAGGAATAACATTGCTATGGCTTTGGAAGTTACTTACCGGGAACGACTGTATAGAGTATATAAGGAAGTAAAGAATCGCCTGGACTATCATATATCTGTGCAGAACATGATGC…	12		77.3799	0
chr1|111691333|111709264|+	chr1	111691333	111709264	+	circRNA	RAP1A	NM_001370216	6	2,3,4,5,6,7	84,69,57,141,144,116	611	ATCGTCAGTATTTAAACAGATCACATCATGCGTGAGTACAAGCTAGTGGTCCTTGGTTCAGGAGGCGTTGGGAAGTCTGCTCTGACAGTTCAGTTTGTTCAGGGAATTTTTGTTGAAAAATATGACCCAACGATAGAAGATTCCTACAGAAAGCAAGTTGAAGTCGATTGCCAACAGTGTATGCTCGAAATCCTGGATACTGCAGGGACAGAGCAATTTACAGCAATGAGGGATTTGTATATGAAGAACGGCCAAGGTTTTGCACTAGTATATTCTATTACAGCTCAGTCCACGTTTAACGACTTACAGGACCTGAGGGAACAGATTTTACGGGTTAAGGACACGGAAGATGTTCCAATGATTTTGGTTGGCAATAAATGTGACCTGGAAGATGAGCGA…	12		77.3799	0
chr1|11209486|11210813|-	chr1	11209486	11210813	-	ciRNA	MTOR	ENST00000361445.8	1	24	1327	1327	GTGAACTATACTTCTTTTCTGTTCTGAAGTCCCTGTTGTCTTTACTACTTGATATTCTTGTAATCTTGGCTATGGGAGTTTGTGTAGCTTTTTGGCTGTAAATTAGGGATTGGCAAACTTTTTTCCAgttttgtagactatgtggtctcttttgcagctcctcagctctgccactacagcctgagagcagccatacacaatgtgtaaatgatgagcctggctgcattccactaaaactttatttatggacacctaaatttgattctctcaattttcatgtgttgcaaaatatcaatcttcttttgattttttttccccccaaccatttaaaagtataaaaacccttcttagctcttgggctatataaaaacaggcagAGggctgggtgcggtggctccc…		14	0	97.6522
chr1|11239973|11240302|-	chr1	11239973	11240302	-	ciRNA	MTOR	ENST00000361445.8	1	11	329	329	GTAAGAAATTACAACGGCTCTTGCCAAGATAGTGAGAGATGCTGGAAACTTTGGGAAAGGAATGAAGGTATCTAGGATTCCTGGATCTTGCTGGGGTGCTAAAGACAGGGTAGCTGATTCTGTAGCAGCTCATCCTTCCTAGACTCTTTCCACGTATTGGTAATTCCTACTTTTGTTTCTTTGTCCCATACTGAGTTTGGGGGCAAATGGTTTGAGGGAAAGTATACGTTGATCCAAGGAAATAATGCTTCAGAGACAGATCCCCCTCACATCCTCACTTTTCCACTTCTTTGTAGCTGAGATGGTATGTAATGCTTTAAAATGTATAA	6		38.69	0
chr1|112448941|112449172|+	chr1	112448941	112449172	+	circRNA	CTTNBP2NL	ENST00000271277.10	1	4	231	231	GCCCAACACAGAGATACTTTCATTGAAGAACGCTATGGAAAATATAACATCAGTGATCCTTTAATGGCTCTACAGAGAGATTTTGAAACACTGAAGGAGAAAAATGATGGCGAAAAGCAGCCAGTCTGCACAAATCCACTCTCTATTCTTAAGGTTGTGATGAAGCAGTGCAAGAACATGCAGGAGCGCATGCTGTCCCAGCTGGCTGCTGCTGAGAGCAGGCACCGAAAG	20		128.967	0
chr1|11247624|11248094|-	chr1	11247624	11248094	-	circRNA	MTOR	ENST00000361445.8	2	8,7	109,276	385	CGTCTGAGAGAAGAAATGGAAGAAATCACACAGCAGCAGCTGGTACACGACAAGTACTGCAAAGATCTCATGGGCTTCGGAACAAAACCTCGTCACATTACCCCCTTCACCAGTTTCCAGGCTGTACAGCCCCAGCAGTCAAATGCCTTGGTGGGGCTGCTGGGGTACAGCTCTCACCAAGGCCTCATGGGATTTGGGACCTCCCCCAGTCCAGCTAAGTCCACCCTGGTGGAGAGCCGGTGTTGCAGAGACTTGATGGAGGAGAAATTTGATCAGGTGTGCCAGTGGGTGCTGAAATGCAGGAATAGCAAGAACTCGCTGATCCAAATGACAATCCTTAATTTGTTGCCCCGCTTGGCTGCATTCCGACCTTCTGCCTTCACAG		3	0	20.9255
chr1|112555867|112616895|-	chr1	112555867	112616895	-	circRNA	ST7L	NM_001308264	10	11,10,9,8,7,6,5,4,3,2	151,103,73,115,98,155,79,116,163,83	1136	TGACTGTATTTTTAAATTCATTGACACCCAAATTCTATGTGGCACTTACAGGGACCTCTTCATTGATATCAGGACTAATATTTATATTTGAATGGTGGTACTTCCATAAGCATGGCACATCTTTTATTGAGCAAGTATCTGTAAGCCATTTGCAACCACTGATGGGAGGAACAGAGAGCAGCATTTCAGAACCAGGTTCTCCTTCGAGGAACAGAGAAAATGAAACCAGCAGACAGAATTTGTCAGATACACTTGGGTGACTGGTAAAGAGCCACTTACATACTATGACATGAACCTGTCAGCTCAGGACCATCAGACCTTTTTCACCTGTGACACAGATTTTTTACGTCCTTCAGACACAGTTATGCAGAAGGCTTGGAGGGAAAGAAATCCTCCAGC…	4		25.7933	0
chr1|112576985|112584126|-	chr1	112576985	112584126	-	circRNA	ST7L	NM_001308264	5	10,9,8,7,6	103,73,115,98,155	544	CTGTGCCACTGCATATGTTCTACTGGCTGAGGAAGAAGCAACAACTATTGTAGATGCTGAAAGGTTATTTAAACAGGCACTCAAGGCAGGAGAAACAATTTATAGGCAGTCACAGCAGTGCCAGCACCAAAGTCCTCAGCATGAAGCTCAACTGAGGAGAGATACCAATGTACTGGTATATATTAAAAGAAGATTGGCAATGTGTGCAAGAAAATTAGGAAGAATAAGAGAAGCAGTAAAAATAATGAGAGATTTGATGAAAGAATTTCCTCCTCTTACCATGTTGAACATCCATGAAAATCTCTTAGAATCACTTTTAGAATTACAGGCCTATCCAGATGTTCAGGCAGTCCTAGCAAAATATGATGATATAAGCCTTCCAAAGTCAGCAGCAATCTG…	9		58.0349	0
chr1|112576985|112591603|-	chr1	112576985	112591603	-	circRNA	ST7L	NM_001308264	6	10,9,8,7,6,5	103,73,115,98,155,79	623	TTATGCAGAAGGCTTGGAGGGAAAGAAATCCTCCAGCTCGAATCAAAGCAGCCTATCAAGCTTTAGAATTAAACAATGACTGTGCCACTGCATATGTTCTACTGGCTGAGGAAGAAGCAACAACTATTGTAGATGCTGAAAGGTTATTTAAACAGGCACTCAAGGCAGGAGAAACAATTTATAGGCAGTCACAGCAGTGCCAGCACCAAAGTCCTCAGCATGAAGCTCAACTGAGGAGAGATACCAATGTACTGGTATATATTAAAAGAAGATTGGCAATGTGTGCAAGAAAATTAGGAAGAATAAGAGAAGCAGTAAAAATAATGAGAGATTTGATGAAAGAATTTCCTCCTCTTACCATGTTGAACATCCATGAAAATCTCTTAGAATCACTTTTAG…	11		70.9316	0
chr1|112576985|112598086|-	chr1	112576985	112598086	-	circRNA	ST7L	NM_001308264	7	10,9,8,7,6,5,4	103,73,115,98,155,79,116	739	ATACACTTGGGTGACTGGTAAAGAGCCACTTACATACTATGACATGAACCTGTCAGCTCAGGACCATCAGACCTTTTTCACCTGTGACACAGATTTTTTACGTCCTTCAGACACAGTTATGCAGAAGGCTTGGAGGGAAAGAAATCCTCCAGCTCGAATCAAAGCAGCCTATCAAGCTTTAGAATTAAACAATGACTGTGCCACTGCATATGTTCTACTGGCTGAGGAAGAAGCAACAACTATTGTAGATGCTGAAAGGTTATTTAAACAGGCACTCAAGGCAGGAGAAACAATTTATAGGCAGTCACAGCAGTGCCAGCACCAAAGTCCTCAGCATGAAGCTCAACTGAGGAGAGATACCAATGTACTGGTATATATTAAAAGAAGATTGGCAATGTG…	1	9	6.44833	62.7764
chr1|112576985|112600848|-	chr1	112576985	112600848	-	circRNA	ST7L	NM_017744	8	11,10,9,8,7,6,5,4	103,73,115,98,155,79,116,55	794	AATGTAAGGTATGGAGAAACCCTCTAAATCTTTTCAGAGGAGCAGAATATAGGAGATACACTTGGGTGACTGGTAAAGAGCCACTTACATACTATGACATGAACCTGTCAGCTCAGGACCATCAGACCTTTTTCACCTGTGACACAGATTTTTTACGTCCTTCAGACACAGTTATGCAGAAGGCTTGGAGGGAAAGAAATCCTCCAGCTCGAATCAAAGCAGCCTATCAAGCTTTAGAATTAAACAATGACTGTGCCACTGCATATGTTCTACTGGCTGAGGAAGAAGCAACAACTATTGTAGATGCTGAAAGGTTATTTAAACAGGCACTCAAGGCAGGAGAAACAATTTATAGGCAGTCACAGCAGTGCCAGCACCAAAGTCCTCAGCATGAAGCTC…		6	0	41.8509
chr1|112581991|112598086|-	chr1	112581991	112598086	-	circRNA	ST7L	NM_001308264	5	8,7,6,5,4	115,98,155,79,116	563	ATACACTTGGGTGACTGGTAAAGAGCCACTTACATACTATGACATGAACCTGTCAGCTCAGGACCATCAGACCTTTTTCACCTGTGACACAGATTTTTTACGTCCTTCAGACACAGTTATGCAGAAGGCTTGGAGGGAAAGAAATCCTCCAGCTCGAATCAAAGCAGCCTATCAAGCTTTAGAATTAAACAATGACTGTGCCACTGCATATGTTCTACTGGCTGAGGAAGAAGCAACAACTATTGTAGATGCTGAAAGGTTATTTAAACAGGCACTCAAGGCAGGAGAAACAATTTATAGGCAGTCACAGCAGTGCCAGCACCAAAGTCCTCAGCATGAAGCTCAACTGAGGAGAGATACCAATGTACTGGTATATATTAAAAGAAGATTGGCAATGTG…	11		70.9316	0
chr1|112591524|112600848|-	chr1	112591524	112600848	-	circRNA	ST7L	NM_017744	3	6,5,4	79,116,55	250	AATGTAAGGTATGGAGAAACCCTCTAAATCTTTTCAGAGGAGCAGAATATAGGAGATACACTTGGGTGACTGGTAAAGAGCCACTTACATACTATGACATGAACCTGTCAGCTCAGGACCATCAGACCTTTTTCACCTGTGACACAGATTTTTTACGTCCTTCAGACACAGTTATGCAGAAGGCTTGGAGGGAAAGAAATCCTCCAGCTCGAATCAAAGCAGCCTATCAAGCTTTAGAATTAAACAATGA	6		38.69	0
chr1|112646754|112653661|+	chr1	112646754	112653661	+	circRNA	CAPZA1	ENST00000498626.1	4	2,3,4,5	40,64,52,64	220	catgagttgagatgatcacatggttttggtcttttaatttGTACGCATAGCTGCTAAATTCATCACTCATGCACCCCCAGGGGAATTTAATGAAGTATTCAATGACGTTCGGCTACTACTTAATAATGACAATCTCCTCAGGGAAGGGGCAGCACATGCATTTGCCCAGTATAACATGGATCAGTTCACGCCTGTGAAGATAGAAGGATATGAAGATCAG		20	0	139.503
chr1|112653597|112659779|+	chr1	112653597	112659779	+	circRNA	CAPZA1	ENST00000263168.3	4	4,5,6,7	64,207,80,79	430	TGCATTTGCCCAGTATAACATGGATCAGTTCACGCCTGTGAAGATAGAAGGATATGAAGATCAGGTCTTAATTACAGAGCACGGTGACCTGGGTAATAGCAGATTTTTAGATCCAAGAAACAAAATTTCCTTTAAATTTGACCACTTACGGAAAGAAGCAAGTGACCCCCAGCCAGAAGAAGCAGATGGAGGTCTGAAGTCTTGGAGAGAATCCTGTGACAGTGCTTTAAGAGCCTATGTGAAAGACCATTATTCCAACGGCTTCTGTACTGTTTATGCTAAAACTATCGATGGGCAACAGACTATTATTGCATGTATTGAAAGCCACCAGTTTCAGCCTAAAAACTTCTGGAATGGTCGTTGGAGATCAGAGTGGAAGTTCACCATCACACCACCTAC…	15	29	96.7249	202.279
chr1|112653597|112667145|+	chr1	112653597	112667145	+	circRNA	CAPZA1	ENST00000263168.3	5	4,5,6,7,8	64,207,80,79,72	502	TGCATTTGCCCAGTATAACATGGATCAGTTCACGCCTGTGAAGATAGAAGGATATGAAGATCAGGTCTTAATTACAGAGCACGGTGACCTGGGTAATAGCAGATTTTTAGATCCAAGAAACAAAATTTCCTTTAAATTTGACCACTTACGGAAAGAAGCAAGTGACCCCCAGCCAGAAGAAGCAGATGGAGGTCTGAAGTCTTGGAGAGAATCCTGTGACAGTGCTTTAAGAGCCTATGTGAAAGACCATTATTCCAACGGCTTCTGTACTGTTTATGCTAAAACTATCGATGGGCAACAGACTATTATTGCATGTATTGAAAGCCACCAGTTTCAGCCTAAAAACTTCTGGAATGGTCGTTGGAGATCAGAGTGGAAGTTCACCATCACACCACCTAC…		5	0	34.8758
chr1|112698714|112699982|+	chr1	112698714	112699982	+	circRNA	MOV10	NM_001286072	3	18,19,20	75,126,89	290	GTGGAGAAAATCCGTTACTGCATCACCAAACTTGACAGGGAGCTTCGAGGACTGGATGACATCAAGGACTTGAAGGTGGGTTCAGTAGAAGAATTCCAAGGCCAAGAACGAAGCGTCATCCTCATCTCCACCGTGCGAAGCAGCCAGAGCTTTGTGCAGCTGGATCTGGACTTTAATCTGGGTTTCCTTAAGAACCCCAAGAGGTTCAATGTAGCTGTGACCCGGGCCAAGGCCCTGCTCATCATCGTGGGGAACCCCCTTCTCCTGGGCCATGACCCTGACTGGAAAGT		4	0	27.9006
chr1|112917177|112918044|-	chr1	112917177	112918044	-	circRNA	SLC16A1	ENST00000369626.7	1	4	867	867	GTCTTGGGCTTGCCTTCAACTTGAATCCAGCTCTGACCATGATTGGCAAGTATTTCTACAAGAGGCGACCATTGGCCAACGGACTGGCCATGGCAGGCAGCCCTGTGTTCCTCTGTACTCTGGCCCCCCTCAATCAGGTTTTCTTCGGTATCTTTGGATGGAGAGGAAGCTTTCTAATTCTTGGGGGCTTGCTACTAAACTGCTGTGTTGCTGGAGCCCTCATGCGACCAATCGGGCCCAAGCCAACCAAGGCAGGGAAAGATAAGTCTAAAGCATCCCTTGAGAAAGCTGGAAAATCTGGTGTGAAAAAAGATCTGCATGATGCAAATACAGATCTTATTGGAAGACACCCTAAACAAGAGAAACGATCAGTCTTCCAAACAATTAATCAGTTCCTGG…	11		70.9316	0
chr1|112917177|112929352|-	chr1	112917177	112929352	-	circRNA	SLC16A1	ENST00000369626.7	3	4,3,2	867,144,261	1272	ATATTTGGATTTGACCTGCATTTTGGAATTTATCTACACTTAAAATGCCACCAGCAGTTGGAGGTCCAGTTGGATACACCCCCCCAGATGGAGGCTGGGGCTGGGCAGTGGTAATTGGAGCTTTCATTTCCATCGGCTTCTCTTATGCATTTCCCAAATCAATTACTGTCTTCTTCAAAGAGATTGAAGGTATATTCCATGCCACCACCAGCGAAGTGTCATGGATATCCTCCATAATGTTGGCTGTCATGTATGGTGGAGGTCCTATCAGCAGTATCCTGGTGAATAAATATGGAAGTCGTATAGTCATGATTGTTGGTGGCTGCTTGTCAGGCTGTGGCTTGATTGCAGCTTCTTTCTGTAACACCGTACAGCAACTATACGTCTGTATTGGAGTCA…	11		70.9316	0
chr1|113091317|113100488|+	chr1	113091317	113100488	+	circRNA	LRIG2	NM_001312686	11	2,3,4,5,6,7,8,9,10,11,12	66,112,75,135,144,144,144,144,81,72,69	1186	GGATTTCAGTCATAATCGGTTGTCTAACTGGAACATCAGCTTGGAATCACAAACATTACAGGAAGTGGATAACTTCTTCATGCTCATtgtctctgcattctctcctcctggccccagattcactgcttctaatacgttgtggatgagtacacagttgacaagtttgttagctgaaagaGAAAATGAATTACAATGAACTAACAGAAATCCCGTATTTTGGAGAACCTACATCTAATATTACTCTACTTTCATTAGTCCATAATATAATCCCAGAAATAAATGCACAGGCACTCCAGTTTTACCCTGCTCTGGAGAGTTTAGACCTCAGCTCAAATATAATATCAGAAATCAAGACATCTTCATTTCCTCGCATGCAGCTTAAATACCTGAATTTAAGTA…	13		83.8282	0
chr1|113091317|113119523|+	chr1	113091317	113119523	+	circRNA	LRIG2	NM_001312686	17	2,3,4,5,6,7,8,9,10,11,12,13,14,15,16,17,18	66,112,75,135,144,144,144,144,81,72,69,164,321,282,450,150,291	2844	GGATTTCAGTCATAATCGGTTGTCTAACTGGAACATCAGCTTGGAATCACAAACATTACAGGAAGTGGATAACTTCTTCATGCTCATtgtctctgcattctctcctcctggccccagattcactgcttctaatacgttgtggatgagtacacagttgacaagtttgttagctgaaagaGAAAATGAATTACAATGAACTAACAGAAATCCCGTATTTTGGAGAACCTACATCTAATATTACTCTACTTTCATTAGTCCATAATATAATCCCAGAAATAAATGCACAGGCACTCCAGTTTTACCCTGCTCTGGAGAGTTTAGACCTCAGCTCAAATATAATATCAGAAATCAAGACATCTTCATTTCCTCGCATGCAGCTTAAATACCTGAATTTAAGTA…		3	0	20.9255
chr1|113107593|113119523|+	chr1	113107593	113119523	+	circRNA	LRIG2	NM_001312686	6	13,14,15,16,17,18	164,321,282,450,150,291	1658	GATTCTGAACACAAGCAGTTTGCTCTGTGACTGCCATTTGAAGTGGCTACTTCAATGGTTGGTTGATAATAACTTTCAACATTCTGTGAATGTAAGCTGTGCACACCCTGAATGGCTAGCAGGGCAAAGCATCCTGAATGTGGATCTGAAAGATTTTGTCTGTGATGATTTTCTCAAGCCACAGATAAGGACACATCCTGAAACCATAATTGCTCTAAGAGGCATGAATGTGACTCTGACGTGCACTGCAGTGAGCAGCAGTGATTCACCCATGTCCACTGTGTGGCGCAAAGACAGTGAAATCCTGTATGACGTGGATACTGAGAATTTTGTTCGTTATTGGCAGCAAGCTGGAGAAGCTCTGGAATATACTAGTATCTTACATCTTTTCAATGTGAA…	21		135.415	0
chr1|113112478|113119523|+	chr1	113112478	113119523	+	circRNA	LRIG2	NM_001312686	4	15,16,17,18	282,450,150,291	1173	AGATGCCATCTTTTCTGAAAACGCCAATGGATCTGACTATTCGCACTGGTGCCATGGCCAGATTAGAATGTGCTGCAGAGGGACACCCTGCACCTCAGATTTCCTGGCAGAAAGATGGTGGTACTGACTTTCCTGCGGCTCGAGAAAGACGCATGCACGTCATGCCCGAGGATGACGTCTTCTTTATTGCCAATGTGAAAATAGAAGATATGGGAATCTATAGCTGCATGGCACAAAATACAGCAGGAGGTCTCTCAGCAAATGCTTCCCTAACAGTGTTAGAGACACCCTCATTTATTAGACCCCTGGAGGATAAGACAGTAACACGAGGTGAAACTGCGGTGTTACAGTGCATAGCTGGAGGGAGTCCTGCCCCTCGTCTCAACTGGACTAAAGATG…	4	15	25.7933	104.627
chr1|113119232|113119523|+	chr1	113119232	113119523	+	circRNA	LRIG2	NM_001312686	1	18	291	291	GTGGCACTGGTACCCGGGTGATTTGCTCAGATTGTTATGACAATGCCAACATCTACTCCAGGACCCGAGAATACTGTCCATACACCTATATTGCTGAGGAGGACGTTCTTGATCAGACACTGTCCAGCCTCATGGTCCAAATGCCTAAAGAGACATATTTAGTACATCCTCCCCAGGATACTACTGCCCTAGAGAGCCTGATACCGTCAGCCAACAGAGAGCCATCTGCCTTTCCCACCAACCATGAGAGGATAAGTGAGAAGAAACTTCCCTCCACACAGATGAGCGGTG	13		83.8282	0
chr1|113585386|113594560|+	chr1	113585386	113594560	+	circRNA	MAGI3	NM_001142782	3	4,5,6	210,175,80	465	GAAACTTCTATGGAACTCCCAAGCCTCCAGCAGAACCCAGCCCTTTTCAGCCAGATCCAGTTGATCAAGTCCTCTTTGATAATGAGTTTGATGCAGAATCTCAAAGAAAACGAACGACATCTGTCAGCAAGATGGAAAGAATGGATAGCTCTCTTCCTGAAGAGGAAGAAGATGAGGACAAGGAAGCTATTAATGGCAGTGGAAACGCAGAAAACAGAGAGAGGCATTCTGAGTCATCTGACTGGATGAAGACTGTTCCAAGTTACAACCAAACAAATAGCTCCATGGACTTTAGAAATTATATGATGAGAGATGAGACTCTGGAACCACTGCCCAAAAACTGGGAAATGGCCTACACTGACACAGGGATGATCTACTTCATTGACCACAATACCAAGA…	16		103.173	0
chr1|113646485|113673465|+	chr1	113646485	113673465	+	circRNA	MAGI3	NM_001142782	8	12,13,14,15,16,17,18,19	157,92,193,189,186,103,127,144	1191	AAAACAGATAAAAAGGAAAATGCAGGAAGTTTGGAGGCCATAAATGAGCCTATTCCTCAGCCTATGCCTTTTCCACCGAGCATTATCAGGTCAGGATCCCCAAAATTGGATCCTTCTGAGGTCTACCTGAAATCTAAGACTTTATATGAAGATAAACCACCAAACACCAAAGATTTGGATGTTTTTCTTCGAAAACAAGAGTCAGGGTTTGGCTTCAGGGTGCTAGGAGGAGATGGACCTGACCAGTCTATATATATTGGGGCTATTATTCCCCTGGGAGCAGCTGAGAAAGATGGTCGGCTCCGCGCAGCTGATGAACTAATGTGCATTGATGGAATTCCTGTTAAAGGGAAATCACACAAACAAGTCTTGGACCTCATGACAACTGCTGCTCGAAAT…		3	0	20.9255
chr1|113671733|113673465|+	chr1	113671733	113673465	+	circRNA	MAGI3	NM_001142782	3	17,18,19	103,127,144	374	AGCATCATGGTCCACCATCAGGAACAAACTCAGCCAGGCAAAGCCCAGCCCTGCAGCACAGGCCCATGGGACAGTCACAGGCCAACCACATACCTGGGGACAGAAGTGCCCTAGAAGGTGAAATTGGAAAAGATGTCTCCACTTCTTACAGACATTCTTGGTCAGACCACAAGCACCTTGCACAGCCTGACACCGCAGTAATTTCAGTTGTAGGCAGTCGGCACAATCAGAACCTTGGTTGTTATCCAGTAGAGCTGGAGAGAGGCCCCCGGGGCTTTGGATTCAGCCTCCGAGGGGGGAAGGAGTACAACATGGGGCTGTTCATCCTTCGTCTTGCTGAAGATGGTCCTGCCATCAAAGATGGCAGAATTCAT	12	13	77.3799	90.677
chr1|113700793|113724893|-	chr1	113700793	113724893	-	circRNA	PHTF1	NM_001323043	10	16,15,14,13,12,11,10,9,8,7	156,87,132,273,129,222,90,174,160,135	1558	AAAATTACGAAAAACTGTAAATGGTGATGGGAGCCGAGAAAATGGAAATAACTCCTCTGATAAAGTCAGAGGAATAGAAACTTTGGAATCTGTACCCATTATTGGTGGTTTTTGGGAGACTATCTTTGGCAACAGGATTAAAAGAGTAAAATTAATATCTAACAAAGGGACTGAAACTGACAATGACCCAAGTTGTGTCCATCCTATCATTAAGAGGAGACAATGTCGACCAGAGATTAGAATGTGGCAAACAAGAGAGAAAGCAAAATTTTCAGATGGAGAAAAGTGCCGTAGGGAGGCTTTTAGGCGTTTGGGTAATGGGGTGTCTGATGACCTGTCAAGTGAAGAAGATGGTGAAGCACGGACACAGATGATATTATTGCGTAGGAGTGTGGAAGG…		9	0	62.7764
chr1|113724758|113726574|-	chr1	113724758	113726574	-	circRNA	PHTF1	NM_001323043	2	7,6	135,157	292	TTATAGCAATTGTCTTATATTTGATGATGCCTATTGTGAACATAAGTGAAGTACTTGGACCCTTGTGCCTTATGCTACTCATGGGAACTGTCCACTGTCAAATTGTGTCTACTCAGATAACAAGACCATCAGGAAACAATGGAAATCGAAGAAGAAGAAAATTACGAAAAACTGTAAATGGTGATGGGAGCCGAGAAAATGGAAATAACTCCTCTGATAAAGTCAGAGGAATAGAAACTTTGGAATCTGTACCCATTATTGGTGGTTTTTGGGAGACTATCTTTGGCAACAG	14		90.2766	0
chr1|113829591|113834439|-	chr1	113829591	113834439	-	circRNA	PTPN22	NM_015967	4	18,17,16,15	116,81,28,131	356	GAGAATTCTCACCAAATGTTCCCAAATCCTTATCCTCAGCTGTGAAGGTAAAAATTGGAACATCACTGGAATGGGGTGGAACATCTGAACCAAAGAAATTTGATGACTCTGTGATACTTAGACCAAGCAAGAGTGTAAAACTCCGAAGTCCTAAATCAGAACTACATCAAGATCGTTCTTCTCCCCCACCTCCTCTCCCAGAAAGAACTCTAGAGTCCTTCTTTCTTGCCGATGAAGATTGTATGCAGGCCCAATCTATAGAAACATATTCTACTAGCTATCCTGACACCATGGAAAATTCAACATCTTCAAAACAGACACTGAAGACTCCTGGAAAAAGTTTCACAAGGAGTAAG	13		83.8282	0
chr1|113848539|113855049|-	chr1	113848539	113855049	-	circRNA	PTPN22	NM_015967	4	11,10,9,8	87,78,67,143	375	GAAACTCGAACTATCTACCAGTTTCATTACAAGAATTGGCCAGACCATGATGTACCTTCATCTATAGACCCTATTCTTGAGCTCATCTGGGATGTACGTTGTTACCAAGAGGATGACAGTGTTCCCATATGCATTCACTGCAGTGCTGGCTGTGGAAGGACTGGTGTTATTTGTGCTATTGATTATACATGGATGTTGCTAAAAGATGGGATAATTCCTGAGAACTTCAGTGTTTTCAGTTTGATCCGGGAAATGCGGACACAGAGGCCTTCATTAGTTCAAACGCAGGAACAATATGAACTGGTCTACAATGCTGTATTAGAACTATTTAAGAGACAGATGGATGTTATCAGAGATAAACATTCTGGAACAGAG	20		128.967	0
chr1|113897839|113901885|-	chr1	113897839	113901885	-	circRNA	AP4B1	NM_001253852	5	7,6,5,4,3	104,84,497,148,131	964	GATGCCTGGTGTGCAGGAGTATATACAACAGCCTATTCTCAATGGTCTGCGGGATAAGGCTTCATATGTCAGGAGAGTGGCAGTCCTTGGATGTGCCAAGATGCATAATCTTCATGGAGACTCTGAAGTAGATGGTGCCCTGGTAAATGAATTATACAGTTTGCTGCGTGACCAGGATCCAATTGTAGTTGTGAACTGCTTGAGGTCTCTAGAGGAAATTCTGAAACAGGAAGGAGGCGTTGTCATCAATAAGCCCATTGCTCACCATCTCTTAAATCGAATGTCAAAACTGGACCAATGGGGCCAGGCTGAAGTATTGAACTTTCTGCTACGCTACCAACCCCGCAGTGAGGAAGAACTATTTGACATTCTCAATCTGTTGGATAGTTTCCTCAAGAG…		10	0	69.7515
chr1|113906995|113908191|+	chr1	113906995	113908191	+	circRNA	DCLRE1B	ENST00000369563.3	2	2,3	166,183	349	GTATCTAAGCAATGGATCCAAGCCCTGGAGGTTGGTGAGAGCCATGTATTACCCCTAGATGAAATTGGACAAGAGACCATGACCGTAACCCTCCTCGATGCCAATCACTGTCCTGGTTCTGTCATGTTTCTCTTTGAAGGATATTTTGGAACCATCCTCTACACAGGTGATTTTCGATACACACCATCCATGCTAAAGGAGCCAGCCCTGACACTGGGGAAACAGATCCATACTTTATACCTAGACAACACCAATTGCAATCCAGCCCTGGTTCTTCCTTCCCGACAAGAAGCTGCCCACCAGATTGTCCAGCTCATTCGAAAACACCCACAACATAACATAAAGATTG	16		103.173	0
chr1|114463103|114463556|-	chr1	114463103	114463556	-	circRNA	TRIM33	ENST00000358465.6	2	4,3	133,145	278	GTATGTACTAGTTGTGAAGACAATGCAAGTGCAGTTGGCTTTTGTGTAGAATGTGGAGAGTGGCTATGTAAGACATGTATCGAAGCACATCAAAGAGTAAAATTTACTAAAGATCACTTGATCAGGAAGAAAGAAGATGTCTCAGAGTCTGTTGGAGCATCTGGTCAACGCCCTGTTTTCTGCCCTGTACACAAACAAGAACAGTTGAAACTTTTCTGTGAAACATGTGATAGATTGACATGTAGAGACTGTCAGCTATTGGAACACAAAGAACATAG	6		38.69	0
chr1|114463103|114464388|-	chr1	114463103	114464388	-	circRNA	TRIM33	ENST00000358465.6	3	4,3,2	133,145,119	397	TTGGTGTAATACGGTGCCCAGTATGCCGCCAAGAATGCAGACAGATAGACCTTGTGGATAATTATTTTGTGAAAGACACATCTGAAGCTCCTAGCAGTTCTGATGAAAAATCAGAACAGGTATGTACTAGTTGTGAAGACAATGCAAGTGCAGTTGGCTTTTGTGTAGAATGTGGAGAGTGGCTATGTAAGACATGTATCGAAGCACATCAAAGAGTAAAATTTACTAAAGATCACTTGATCAGGAAGAAAGAAGATGTCTCAGAGTCTGTTGGAGCATCTGGTCAACGCCCTGTTTTCTGCCCTGTACACAAACAAGAACAGTTGAAACTTTTCTGTGAAACATGTGATAGATTGACATGTAGAGACTGTCAGCTATTGGAACACAAAGAACATAG	14	44	90.2766	306.907
chr1|114587386|114595873|-	chr1	114587386	114595873	-	circRNA	DENND2C	ENST00000393276.7	4	17,16,15,14	87,237,106,42	472	GTGCTGATAGTTGATCTCTGTGCAGACAAGTTCTTACAGGAGGTATCTGATGAGGATGAAATTCTACCACCAAAACTTCAAGCTGCCCTGATGCAGATTTTGGAAGAACGAAATGAAATCTTGACTCAGGAGCAGAATTTTTCACAAGATGTGACACTCAACTCTCTGGTGTCCGAAGCATTTGTCAGGTTTTTTGTGGAGTTGGTAGGACATTATTCTTTGAACATGACTGTCACTGAGCGTGGGGAGCGTGTTTTCCAAAGGGAACCATTCCGTAAGTCCCACACCTCCCGAAGTGTACGCCACTTCCTGGATCTCTTCATGGAAACTCAGATGTTTGCAGGATTCATCCAGGACCGAGAGCTTCGGAAAAGTGGAGTTAAAGGTTTGTTTGAGATC…	4		25.7933	0
chr1|114719578|114720717|-	chr1	114719578	114720717	-	circRNA	CSDE1	ENST00000339438.10	2	17,16	164,179	343	GCGATATGAAAGGTGAGGTCTATCCATTTGGCATCGTTGGGATGGCCAACAAAGGGGATTGCCTGCAGAAAGGGGAGAGCGTCAAGTTCCAATTGTGTGTCCTGGGCCAAAATGCACAAACTATGGCTTACAACATCACACCCCTGCGCAGGGCCACAGTGGAATGTGTGAAAGATCAGTTTGGCTTCATTAACTATGAAGTAGGAGATAGCAAGAAGCTCTTTTTCCATGTGAAAGAAGTTCAGGATGGCATTGAGCTACAGGCAGGAGATGAGGTGGAGTTCTCAGTGATTCTTAATCAGCGCACTGGCAAGTGCAGCGCCTGTAATGTTTGGCGAGTCTG		19	0	132.528
chr1|114733731|114738072|-	chr1	114733731	114738072	-	circRNA	CSDE1	ENST00000339438.10	5	8,7,6,5,4	126,129,82,98,110	545	ATGATGTTGAATTTGAAGTATCATCGGACCGACGGACTGGGAAACCCATTGCTGTTAAACTGGTGAAGATAAAACAAGAAATCCTCCCTGAAGAACGAATGAATGGACAAGAAGTGTTTTATCTGACTTACACCCCTGAAGATGTCGAAGGGAACGTTCAGCTGGAAACTGGAGATAAAATAAACTTTGTAATTGATAACAATAAACATACTGGTGCTGTAAGTGCTCGCAACATTATGCTGTTGAAAAAGAAACAAGCCCGCTGTCAGGGAGTAGTTTGTGCCATGAAGGAGGCATTTGGCTTTATTGAAAGAGGTGATGTTGTAAAAGAGATATTCTTTCACTATAGTGAATTTAAGGGTGACTTAGAAACCTTACAGCCTGGCGATGATGTGGAAT…	18	7	116.07	48.8261
chr1|116019581|116020885|+	chr1	116019581	116020885	+	circRNA	SLC22A15	ENST00000369503.8	2	3,4	133,165	298	TGGTTTTTAATTGCCAACAGATCCTACAAAGTCAGTGCAGCAAGCTCTTTTTTCTTCAGTGGTGTATTTGTTGGAGTTATCTCTTTTGGTCAGCTTTCAGATCGCTTCGGAAGGAAAAAAGTCTATCTCACAGGTTTTGCTCTTGACATCTTATTTGCAATTGCAAATGGATTTTCCCCCTCATATGAGTTCTTTGCAGTAACTCGCTTCCTGGTGGGCATGATGAATGGAGGGATGTCGCTGGTGGCCTTTGTCTTGCTTAATGAATGTGTGGGCACCGCCTACTGGGCACTTGCAG		2	0	13.9503
chr1|116066708|116066995|+	chr1	116066708	116066995	+	ciRNA	SLC22A15	ENST00000369503.8	1	11	287	287	GTGTGATATTTTTCTTAATTATTATACCGCTTGGATAGTGGCAGTTAATGAAAAAAAGAAGGTTTGCGTTAAATTAAATAGAACTGAGTAAAACTGCTGGAAAACAAAAGTGGGATCTAACAGCAGCTGATTTTCAGAGAAATAAGGATGATCGATGATTCATTAGCTTTCCTAGAATATTTTAGGGGCTATTTCTTGGGGGAATGAATGTCATATAAATACATTTGTCAGTTGAATAGCTAGATGGTAGTTTCCATTTCAGAAATGTCATAACATCATTTCACTGC	19		122.518	0
chr1|116387491|116388111|+	chr1	116387491	116388111	+	ciRNA	ATP1A1	ENST00000418797.5	1	4	620	620	GTGAGTTCTGTAATTCAGCATATGGATTTGTAGTACACATCAGATATCTTCTCCGTCTTTGTCTCCCACTTCTTCTCAATTACCACTCATTACTTAATGGTTATGAACTCATTACTTAATGGTTATGAACAGCTGTTGCCTTCAAGGCTCATCCATTCTTCCTTCGTTTCCATTTCCTCTCTCTACCACCCACGTTGTAGATGCTCTTACAAGTGGGATGCCCACCTGCATGTGCTGCTGTGAGCAGGCAGCTCTGCTCAGGCCCCGGCCGCCACCCACTGGATGGCAGAGCACAGCGATTCATGTTGGCACATCCACCTGTCCAGAAATGCTTGGTGGCCATTCTTCAAAATCCACAAGTTGGTTGAAAAACAATCTTTGTTTTATAAAGCAGGAGAA…	12		77.3799	0
chr1|117402185|117405645|+	chr1	117402185	117405645	+	circRNA	MAN1A2	NM_006699	2	2,3	256,97	353	GGAAGAGGAAGAACGTCTGAGAAATAAAATTCGAGCTGATCATGAGAAGGCCTTGGAAGAAGCAAAAGAAAAATTAAGAAAGTCAAGAGAGGAAATTCGAGCAGAAATTCAGACAGAGAAAAATAAGGTAGTCCAAGAAATGAAGATAAAAGAGAACAAGCCACTGCCACCAGTCCCTATTCCCAACCTTGTAGGAATACGTGGTGGAGACCCAGAAGATAATGACATAAGAGAGAAAAGGGAAAAAATTAAAGAGATGATGAAACATGCTTGGGATAACTATAGGACATATGGGTGGGGACATAATGAACTCAGACCTATTGCAAGGAAAGGACACTCCCCTAACATATTTG	18		116.07	0
chr1|117402185|117420649|+	chr1	117402185	117420649	+	circRNA	MAN1A2	NM_006699	4	2,3,4,5	256,97,119,81	553	GGAAGAGGAAGAACGTCTGAGAAATAAAATTCGAGCTGATCATGAGAAGGCCTTGGAAGAAGCAAAAGAAAAATTAAGAAAGTCAAGAGAGGAAATTCGAGCAGAAATTCAGACAGAGAAAAATAAGGTAGTCCAAGAAATGAAGATAAAAGAGAACAAGCCACTGCCACCAGTCCCTATTCCCAACCTTGTAGGAATACGTGGTGGAGACCCAGAAGATAATGACATAAGAGAGAAAAGGGAAAAAATTAAAGAGATGATGAAACATGCTTGGGATAACTATAGGACATATGGGTGGGGACATAATGAACTCAGACCTATTGCAAGGAAAGGACACTCCCCTAACATATTTGGAAGTTCACAAATGGGTGCTACCATAGTAGATGCTTTGGATACCCT…	131	198	844.731	1381.08
chr1|117402185|117442325|+	chr1	117402185	117442325	+	circRNA	MAN1A2	NM_006699	5	2,3,4,5,6	256,97,119,81,95	648	GGAAGAGGAAGAACGTCTGAGAAATAAAATTCGAGCTGATCATGAGAAGGCCTTGGAAGAAGCAAAAGAAAAATTAAGAAAGTCAAGAGAGGAAATTCGAGCAGAAATTCAGACAGAGAAAAATAAGGTAGTCCAAGAAATGAAGATAAAAGAGAACAAGCCACTGCCACCAGTCCCTATTCCCAACCTTGTAGGAATACGTGGTGGAGACCCAGAAGATAATGACATAAGAGAGAAAAGGGAAAAAATTAAAGAGATGATGAAACATGCTTGGGATAACTATAGGACATATGGGTGGGGACATAATGAACTCAGACCTATTGCAAGGAAAGGACACTCCCCTAACATATTTGGAAGTTCACAAATGGGTGCTACCATAGTAGATGCTTTGGATACCCT…	29	32	187.001	223.205
chr1|117402185|117466427|+	chr1	117402185	117466427	+	circRNA	MAN1A2	NM_006699	7	2,3,4,5,6,7,8	256,97,119,81,95,124,94	866	GGAAGAGGAAGAACGTCTGAGAAATAAAATTCGAGCTGATCATGAGAAGGCCTTGGAAGAAGCAAAAGAAAAATTAAGAAAGTCAAGAGAGGAAATTCGAGCAGAAATTCAGACAGAGAAAAATAAGGTAGTCCAAGAAATGAAGATAAAAGAGAACAAGCCACTGCCACCAGTCCCTATTCCCAACCTTGTAGGAATACGTGGTGGAGACCCAGAAGATAATGACATAAGAGAGAAAAGGGAAAAAATTAAAGAGATGATGAAACATGCTTGGGATAACTATAGGACATATGGGTGGGGACATAATGAACTCAGACCTATTGCAAGGAAAGGACACTCCCCTAACATATTTGGAAGTTCACAAATGGGTGCTACCATAGTAGATGCTTTGGATACCCT…		4	0	27.9006
chr1|117442230|117466427|+	chr1	117442230	117466427	+	circRNA	MAN1A2	NM_006699	3	6,7,8	95,124,94	313	ATATTCAAGATTAAAGCAGTGCAATTGGCTGAGAAACTCCTTCCTGCCTTTAACACACCTACTGGGATTCCTTGGGCAATGGTGAATTTGAAAAGTGGAGTAGGGCGAAACTGGGGCTGGGCATCTGCAGGTAGCAGCATTCTGGCTGAATTTGGTACACTACATATGGAGTTCATCCACCTCAGCTACTTGACAGGGGACCTGACTTACTACAAAAAGGTTATGCACATTCGGAAACTACTTCAGAAAATGGATCGTCCAAATGGTCTTTATCCAAATTATTTGAACCCCAGAACAGGGCGCTGGGGTCAGT	7		45.1383	0
chr1|117493146|117502970|+	chr1	117493146	117502970	+	circRNA	MAN1A2	NM_006699	4	9,10,11,12	116,220,173,116	625	ATCATACATCTGTCGGTGGCCTGGGAGACAGTTTTTATGAATACTTACTGAAAGCATGGTTGATGTCAGATAAAACAGACCATGAGGCAAGAAAGATGTATGATGATGCTATTGAGGCTATAGAAAAACATCTTATTAAGAAGTCTCGTGGAGGTCTTACCTTTATTGGAGAATGGAAGAATGGGCACTTGGAAAAAAAGATGGGGCATTTGGCCTGCTTTGCTGGGGGAATGTTTGCACTAGGAGCAGATGGTTCCAGAGCAGATAAAGCTGGTCATTATTTAGAGCTAGGGGCAGAAATTGCACGTACTTGTCATGAGTCATATGACAGAACTGCATTAAAGCTAGGTCCTGAATCATTCAAGTTTGATGGTGCAGTGGAGGCTGTGGCTGTCCGGC…		9	0	62.7764
chr1|117911993|117918736|-	chr1	117911993	117918736	-	circRNA	GDAP2	NM_017686	3	5,4,3	89,154,140	383	GAAAGGAGATGTGGCATTACTGAACTGTACAGCCATTGTGAATACCAGCAATGAAAGTCTCACAGATAAGAATCCTGTGTCAGAAAGTATCTTCATGCTTGCAGGGCCTGATTTGAAGGAAGATCTCCAGAAACTTAAAGGGTGCCGAACAGGTGAAGCAAAATTGACAAAAGGATTCAATCTAGCTGCCCGGTTCATCATTCACACAGTGGGACCTAAATATAAAAGCCGCTATCGCACAGCAGCTGAGAGTTCCCTTTATAGCTGCTACAGAAACGTACTTCAACTAGCAAAAGAGCAGTCAATGTCTTCTGTTGGCTTCTGTGTCATCAATTCTGCAAAACGTGGTTATCCTTTAGAGGATGCAACACACATAGCACTTC	9		58.0349	0
chr1|117955358|117957034|+	chr1	117955358	117957034	+	ciRNA	WDR3	NM_006784	1	24	1676	1676	GTGAGTGAGTCCTTGCGCACAATTTTTGTAATCTGTCAGCAAACATTTATGAAGTGCTTATCTGAACGGGAAATAAATAGAAATTATAATTGATGGTTATCTTATAGGTTTAACTATATCAAAGTTTTGATGGAAAATAATTTATAATGTTCTttttgaagtgctagaactaggaagttccttctaaagtatgaagagagatgcttttaaggacaaataaaggggagtgatttatgttgtaggcgatgaaataatatataattcaATTAGAAGCACCAATTGTTAATTTGTTTTATATTTTGGCTTCTTTTCTATGTACATacacaattggaatattatataaagttttatattctgttctttttcacatatttcctgaacatttgtttgttgttcata…		8	0	55.8012
chr1|11803148|11803404|-	chr1	11803148	11803404	-	ciRNA	MTHFR	ENST00000376583.7	1	1	256	256	GTAGCTGTCACCGAGGAGCATGTTGCAGTGCCGGGTGGGGGCTGCCTTGCATGCAAGGAGCCTGGCAGCAGCGGAGGGCAAGGCTTTGAGTGAGGCGGCCCGGACAGCCATAGCTGAGGAGCATGGAGCCACTGGGAGGGGGCAGTGTCACCTTTTTTGGCCTTCTTCCTGTGTGGAAATACAGCGCCTCCGGCTTGAACCTGCCACTCAGGTGTCTTGATGTGTCGGGGGTGTGGCTGCCTGCCCCCTGATGCTC	10		64.4833	0
chr1|11803150|11803404|-	chr1	11803150	11803404	-	ciRNA	MTHFR	ENST00000376583.7	1	1	254	254	GTAGCTGTCACCGAGGAGCATGTTGCAGTGCCGGGTGGGGGCTGCCTTGCATGCAAGGAGCCTGGCAGCAGCGGAGGGCAAGGCTTTGAGTGAGGCGGCCCGGACAGCCATAGCTGAGGAGCATGGAGCCACTGGGAGGGGGCAGTGTCACCTTTTTTGGCCTTCTTCCTGTGTGGAAATACAGCGCCTCCGGCTTGAACCTGCCACTCAGGTGTCTTGATGTGTCGGGGGTGTGGCTGCCTGCCCCCTGATGC	4		25.7933	0
chr1|118899027|118923603|-	chr1	118899027	118923603	-	circRNA	TBX15	ENST00000207157.7	3	7,6,5	98,65,168	331	ATCATTCTGCACTCTATGCACAAATACCAGCCTCGAGTTCATGTGATTCGCAAAGACTTCAGCAGTGACCTTTCACCCACTAAGCCTGTTCCTGTTGGGGATGGGGTGAAAACGTTCAACTTTCCTGAGACTGTGTTCACCACAGTTACGGCCTATCAGAATCAGCAGATTACCAGATTAAAAATTGACCGAAACCCTTTTGCTAAAGGATTCAGAGATTCTGGGAGAAACAGAACTGGACTTGAAGCCATCATGGAGACATATGCATTCTGGAGACCTCCTGTGCGCACACTCACCTTCGAAGACTTCACCACCATGCAGAAGCAGCAAG	7		45.1383	0
chr1|118914114|118926611|-	chr1	118914114	118926611	-	circRNA	TBX15	ENST00000207157.7	4	6,5,4,3	65,168,172,102	507	GAGGATGTTTCCTGCCATGAGAGTGAAAATCACTGGCCTAGATCCACATCAGCAGTACTACATAGCAATGGACATTGTGCCTGTGGACAATAAAAGATACAGATATGTGTATCATAGCTCCAAGTGGATGGTGGCTGGCAATGCTGATTCCCCTGTGCCCCCAAGAGTTTATATACACCCTGATTCTCTAGCTTCTGGAGACACCTGGATGAGACAGGTGGTCAGTTTTGACAAACTCAAGCTTACCAACAATGAGTTGGATGATCAAGGACATATCATTCTGCACTCTATGCACAAATACCAGCCTCGAGTTCATGTGATTCGCAAAGACTTCAGCAGTGACCTTTCACCCACTAAGCCTGTTCCTGTTGGGGATGGGGTGAAAACGTTCAACTTTCC…	11		70.9316	0
chr1|11957841|11958647|+	chr1	11957841	11958647	+	circRNA	PLOD1	NM_000302	2	8,9	102,132	234	CTGCAGTTGAACTACCTGGGCAACTACATCCCGCGCTTCTGGACCTTCGAAACAGGCTGCACCGTGTGTGACGAAGGCTTGCGCAGCCTCAAGGGCATTGGGGATGAAGCTCTGCCCACGGTCCTGGTCGGCGTGTTCATCGAACAGCCCACGCCGTTTGTGTCCCTGTTCTTCCAGCGGCTCCTGCGGCTCCACTACCCCCAGAAACACATGCGACTTTTCATCCACAACCAC		15	0	104.627
chr1|119935471|119949126|-	chr1	119935471	119949126	-	circRNA	NOTCH2	ENST00000256646.6	7	22,21,20,19,18,17,16	133,185,154,202,229,153,120	1176	GCAAGAATTGTCAGACAGTATTGGCTCCCTGTTCCCCAAACCCTTGTGAGAATGCTGCTGTTTGCAAAGAGTCACCAAATTTTGAGAGTTATACTTGCTTGTGTGCTCCTGGCTGGCAAGGTCAGCGGTGTACCATTGACATTGACGAGTGTATCTCCAAGCCCTGCATGAACCATGGTCTCTGCCATAACACCCAGGGCAGCTACATGTGTGAATGTCCACCAGGCTTCAGTGGTATGGACTGTGAGGAGGACATTGATGACTGCCTTGCCAATCCTTGCCAGAATGGAGGTTCCTGTATGGATGGAGTGAATACTTTCTCCTGCCTCTGCCTTCCGGGTTTCACTGGGGATAAGTGCCAGACAGACATGAATGAGTGTCTGAGTGAACCCTGTAAGA…	2		12.8967	0
chr1|119940780|119941525|-	chr1	119940780	119941525	-	ciRNA	NOTCH2	ENST00000256646.6	1	18	745	745	GTGAGCAACCAGTCCCTCGGGCATCAGCATCTTACGAGAGAAAGGGAGAAAGGGAAGGAAATTTCAGAGCACAATGCTAGAATTGTGGAGCAGGGATGAGGTGTCCACATGGATCCCAGTCCACAGTCATCTCCTATTGCCCGGTTACTGGTTCCTGATAAACATATATAATAGAAAGTTAAAGGTCAGAGGTTGCAAAGTTTATAGGGATGGTTTATTATTTCTTGCTTAGGGAACAGAAAGAGCTATAATTTTGTTCTGTTCTTCCCTTGGCCTCTCATTCATTTCAAAAATCCAAAAATTCCAGTTTTTCTGCAGAGATTGGAATTGTTACTAGTCTTTAAGTAATTTCTGGGAGTTTTGTTTCATTTCTTTTTATAATATTATGAGCATGTTTGT…	7		45.1383	0
chr1|11996155|11997421|+	chr1	11996155	11997421	+	circRNA	MFN2	ENST00000444836.5	2	4,5	163,125	288	GACGAGCAATGGGAAGAGCACCGTGATCAATGCCATGCTCTGGGACAAAGTTCTGCCCTCTGGGATTGGCCACACCACCAATTGCTTCCTGCGGGTAGAGGGCACAGATGGCCATGAGGCCTTTCTCCTTACCGAGGGCTCAGAGGAAAAGAGGAGTGCCAAGACTGTGAACCAGCTGGCCCATGCCCTCCACCAGGACAAGCAGCTCCATGCCGGCAGCCTAGTGAGTGTGATGTGGCCCAACTCTAAGTGCCCACTTCTGAAGGATGACCTCGTTTTGATGGACAG	10		64.4833	0
chr1|120005649|120029905|-	chr1	120005649	120029905	-	ciRNA	NOTCH2	ENST00000256646.6	1	2	24256	24256	GTAAGTTTTTCTCTTCATATATTTTCTTTTTGCGATAGAACACTGGACAAGATTTGATTCTACTCCTCTATTTTTAATGCTTCTGTGGAATGTTACTGGTTCTTGAGCTTTCCTGGTACAGATTTTGGTTGGGGGTGAGGATGGAAGGATGTGGATGCCAGATAATTGGCTAATAAGAACTTCTTACTATCTTACTGTTATCTTTCTCACTATGAAAAAGACTTTTCAGTGAGTGGCTAGTTAATGTATATGGGGTAgaccaggcatggtggctcatgctggtaatcccagcacttcaggaggctgtgttgggcgaatcacgaggtcaggagttcaagatcagcctggccaacatagtgaaaccctatctctactaaaaatacaaaaattagccaggtg…		1	0	6.97515
chr1|12001400|12002103|+	chr1	12001400	12002103	+	circRNA	MFN2	ENST00000444836.5	3	8,9,10	154,68,122	344	GTGCGGCGGCAGCACATGGAGCGTTGTACCAGCTTCCTGGTGGATGAGCTGGGCGTGGTGGATCGATCCCAGGCCGGGGACCGCATCTTCTTTGTGTCTGCTAAGGAGGTGCTCAACGCCAGGATTCAGAAAGCCCAGGGCATGCCTGAAGGAGGGGGCGCTCTCGCAGAAGGCTTTCAAGTGAGGATGTTTGAGTTTCAGAATTTTGAGAGGAGATTTGAGGAGTGCATCTCCCAGTCTGCAGTGAAGACCAAGTTTGAGCAGCACACGGTCCGGGCCAAGCAGATTGCAGAGGCGGTTCGACTCATCATGGACTCCCTGCACATGGCGGCTCGGGAGCAGCA	26	14	167.656	97.6522
chr1|12001836|12001961|+	chr1	12001836	12001961	+	ciRNA	MFN2	ENST00000444836.5	1	9	125	125	GTGAGTCCTCTGATTCTGGTATCTGGCGATTCTGTGCCTCCCCAGCTCCCATTGGCTGTGTCCCTGGCAGTGAAAACCAGAGTCTGGCCCTTGGTTGTAGGCCCCTGGTGGCCCCCACCTCCCTC	16		103.173	0
chr1|12006693|12007036|+	chr1	12006693	12007036	+	ciRNA	MFN2	ENST00000444836.5	1	15	343	343	GTCAGTGACCAGTTCTGCTCGggaaggtgggggcggagggcaggtgggcggggcctgagggcTAGGTTCCTGCTGTGGCCCCTGCATTGGGCCACACTCCACAGTCCACTGCATACTTTCTCCTCTGTGATTGCATGGGGAGCGCTTACTCCCTCACCAAGTTTCCCTCACTTCCTGCTGGACATGGTCCCAGACCTTCTGGCCTCGGTGGGATCAAAGGAGACATTGAAAGAGGAACTCAGAGTAGAAACATGAAGGCTCCTTGGCTGGGGCCCTTCAGATGGCCCTGGTAGTGATGGGCCCCAGAGGAGGGTGGGCCACAGAGAGGCTGCACTCCAGGCTG		2	0	13.9503
chr1|12022442|12022802|+	chr1	12022442	12022802	+	ciRNA	MIIP	ENST00000478749.5	1	2	360	360	GTAACGTGGGAGAGCGGGACATCTGCTGATGGGAGGagcttccttgggcctcagtttccctatctgacacatgtgcttgtgggtagcctcccttgcagaataagaggctcctgggagatactgtgagttgggtcttgctcagcctaaatgctcgctaggtggtagctGTGAGTATCTCATACAGTGCTTTGAGAAGAGGCCAGGATTTGTTCACAGCCACACATAAAGTGGGGCCAAACGTTTCCCTTCTTGCTCTTGTGCCCTTGGCTGAGCCCTGGGCTGCAAGTCAGGGTGTAAGTTAAGACACAGTCTCTCTGTCCCTCGAATTGCGGCTTCCTCTGGGCCAGGCCTCTTGGCTTA	3		19.345	0
chr1|120511665|120511818|-	chr1	120511665	120511818	-	circRNA	LOC100996724	NR_144516	1	31	153	153	ATTCCATCCATCATTCGAGTCATTCTGCTGTGTTGTCTTCTAAACCATCATCAACCAGTGCATCTCAGGGGGCTAAGGCCGAATCCAACAGCAACCCCATCAGCTTGCCAACTCCCCAGAATACCCCCAAGGAGGCCAACCAAGCCCATTCAG		2	0	13.9503
chr1|120536310|120538735|-	chr1	120536310	120538735	-	circRNA	LOC100996724	NR_144516	3	20,19,18	92,82,165	339	GCTGCTGCAGAGAAGTTGGTGCAAGCCTTAATGGAAAGAAATTCAGAATTACAGGCCCTGCACCAATATTTAGGAGGGAGAGACTCCCTGATGTCCCAAGCACCCATCTCTAACCAACAAGCTGAAGTTACCCCCACTGGCCGTCTTGGAAAACAGACTGATCAAGGTTCAATGCAGATACCTTCCAGAGATGATAGCACTTCATTGACTGCCAAAGAGGATGTCAGCATACCCAGATCCACATTAGGAGACTTGGACACAGTTGCAGGGCTGGAAAAAGAACTGAGTAATGCCAAAGAGGAACTTGAACTCATGGCTAAAAAAGAAAGAGAAAGTCAG	22		141.863	0
chr1|120548288|120549092|-	chr1	120548288	120549092	-	circRNA	LOC100996724	NR_144516	3	12,11,10	213,93,120	426	ATTCTTCAAGAGAAACTTAATGAAATGAGCTATGAACTAAAGTGTGCTCAGGAGTTGTCTCAAAAGCAAGATGGTACAATTCAGAACCTCAAGGAAACTCTGAAAAGCAGGGAACGTGAGACTGAGGAGTTGTACCAGGTAATTGAAGGTCAAAATGACACAATGGCAAAGCTTCGAGAAATGCTGCACCAAAGCCAGCTTGGACAACTTCACAGCTCAGAGGGTACTTCTCCAGCTCAGCAACAGGTAGCTCTGCTTGATCTTCAGAGTGCTTTATTCTGCAGCCAACTTGAAATACAGAAGCTCCAGAGGGTGGTACGACAGAAAGAGCGCCAACTGGCTGATGCCAAACAATGTGTGCAATTTGTAGAGGCTGCAGCACACGAGAGTGAACAGCAG…	7		45.1383	0
chr1|120573071|120579194|-	chr1	120573071	120579194	-	circRNA	LOC100996724	NR_144516	3	8,7,6	118,176,124	418	GGGTGATGTGGAGAATCTCAACAGTCAGAATGAAGCTGAGCTCCGACGCCAGTTTGAGGAGCGACAGCAGGAGACGGAGCATGTTTATGAGCTCTTGGAGAATAAGATCCAGCTTCTGCAGGAGGAATCCAGGCTAGCAAAGAATGAAGCTGCGCGGATGGCAGCTCTGGTGGAAGCAGAGAAGGAGTGTAACCTGGAGCTCTCAGAGAAACTGAAGGGAGTCACCAAAAACTGGGAAGATGTACCAGGAGACCAGGTCAAGCCCGACCAATACACTGAGACCCTGGCCCAGAGGGACAAGAGAATTGAAGAACTGAATCAGAGCCTGGCTGCCCAGGAGAGGCTTGTAGAACAGCTATCTCGGGAGAAACAACAACTGCTACATCTGTTGGAGGAGCC…	8		51.5866	0
chr1|120620354|120646928|-	chr1	120620354	120646928	-	circRNA	LOC100996724	NR_144516	4	5,4,3,2	111,152,92,56	411	AGATTATTTTGCAGAGGATGATGGGGAGATGGTACCCAGAACGAGTCACACAGCAGAAATGAATTTCCATCTTTTCTGAACATAAAAAAAAGAAGAATTCTAAGAAGTTGACTGAAGCATCTGGGTGCTTTTTCTTGGGCTCCTTCTGCTTTTCTTAGTGACACTAAAGATCGAGGCCCTCCAGTGCAGTCACAGATCTGGAGAAGTGGTGAAAAGGTCCCGTTTGTGCAGACATATTCCTTGAGAGCATTTGAGAAACCCCCTCAGGTACAGACCCAGGCTCTTCGAGACTTTGAGAAGCACCTCAATGACCTGAAGAAGGAGAACTTCAGCCTCAAGCTGCTCATCTACTTCCTGGAGGAGCGCATGCAACAGAAGTATGAGGCCAGCCGGGAGGAC…	191	70	1231.63	488.261
chr1|120641607|120646928|-	chr1	120641607	120646928	-	circRNA	LOC100996724	NR_144516	3	4,3,2	152,92,56	300	AGATTATTTTGCAGAGGATGATGGGGAGATGGTACCCAGAACGAGTCACACAGCAGAAATGAATTTCCATCTTTTCTGAACATAAAAAAAAGAAGAATTCTAAGAAGTTGACTGAAGCATCTGGGTGCTTTTTCTTGGGCTCCTTCTGCTTTTCTTAGTGACACTAAAGATCGAGGCCCTCCAGTGCAGTCACAGATCTGGAGAAGTGGTGAAAAGGTCCCGTTTGTGCAGACATATTCCTTGAGAGCATTTGAGAAACCCCCTCAGGTACAGACCCAGGCTCTTCGAGACTTTGAGAAG	1	19	6.44833	132.528
chr1|1223243|1223968|-	chr1	1223243	1223968	-	circRNA	SDF4	ENST00000360001.10	2	4,3	114,137	251	GGTGGATGTGAACACTGACCGGAAGATCAGTGCCAAGGAGATGCAGCGCTGGATCATGGAGAAGACGGCCGAGCACTTCCAGGAGGCCATGGAGGAGAGCAAGACACACTTCCGCGCCGTGGACCCTGAcggggacgGTCACGTGTCTTGGGACGAGTATAAGGTGAAGTTTTTGGCGAGTAAAGGCCATAGCGAGAAGGAGGTTGCCGACGCCATCAGGCTCAACGAGGAACTCAAAGTGGATGAGGAAA	166	81	1070.42	564.988
chr1|12268705|12271124|+	chr1	12268705	12271124	+	circRNA	VPS13D	NM_015378	2	16,17	171,131	302	CTGCAGATCCAGATGGCCCCGTTTTTGAGATGCTGTATGAGAGAAATCCGGCGCACAGCCACTTTGAGAGGCGGCTCAATGTCAGCACAAGGCCCTTGAACATCATATACAATCCGCAGGCCATTAAAAAAGTAGCAGACTTTTTCTACAAGGGAAAGGTTCATACCTCAGGTTTTGGTTATCAGTCTGAACTTGAGCTGAGAGTGGCTGAAGCTGCCCGAAGACAATATAACAAGCTGAAGATGCAGACCAAGGCAGAAATCCGGCAAACTCTTGATCGTTTGCTAGTGGGTGATTTCATT		12	0	83.7019
chr1|12275824|12278038|+	chr1	12275824	12278038	+	circRNA	VPS13D	NM_015378	1	19	2214	2214	ATAACTCCAGGAGGAAAAGTAGGGATGGGTCAGCATCTGAAGAGACCCAGTTTAGTGATGATGAATATAAGACCCCCCTGGCCACACCTCCTAACACCCCACCTCCCGAGTCAAGCAGCAGCAACGGAGAGAAAACACCTCCCTTTTCTGGAGTTGAGTTCAGTGAAGAACAGCTTCAAGCACATTTAATGAGCACAAAGATGTATGAGAGGTACTCGCTGTCATTTATGGACCTCCAGATCATGGTTGGACGAGTGAAAGACAATTGGAAGCATGTCCAGGATATTGACGTGGGACCAACACATGTGGTAGAGAAGTTCAACGTTCACCTACAGTTAGAGCGTCGATTGATTTATACTTCAGATCCCAAATATCCAGGAGCCGTGCTCTCAGGCAACT…	16		103.173	0
chr1|12279498|12288313|+	chr1	12279498	12288313	+	circRNA	VPS13D	NM_015378	3	20,21,22	152,1032,91	1275	CTTTTCACATCCTGAACAACACCACCATTCAGTTTAAACTGGAGAAGATCCCTATAGAGAGAGAATCTGAATTGACTTTTTCTCTTAGCCCAGATGACCTGGGAACTTCTAGCATCATGAAGATTGAAGGAAAATTTGTCAATCCAGTTCAGGTGGTGTTAGCAAAGCATGTATATGAGCAGGTTTTACAAACCCTGGACAATCTCGTGTACAGTGAAGATCTGAATAAGTATCCAGCCAGTGCTACCTCCTCCCCTTGCCCTGATTCTCCTCTGCCTCCCCTCAGTACCTGTGGAGAATCTTCTGTTGAAAGGAAGGAGAATGGATTGTTCAGCCACTCCAGCCTTTCTAACACCTCTCAGAAGTCATTGTCAGTGAAGGAAGTCAAATCCTTTACTC…		18	0	125.553
chr1|12299201|12308641|+	chr1	12299201	12308641	+	circRNA	VPS13D	NM_015378	3	25,26,27	183,223,211	617	GTGAGAGATCAAGCCCAGCGCTGTTCACGGGTTCTCCTGGATATTGAGGCTGGTGCTCCCGTTCTCTTGATCCCAGAAAGTTCCAGATCAAATAATCTGATTGTAGCAAATTTGGGGAAGTTGAAAGTCAAAAATAAGTTTCTGTTTGCTGGTTTTCCTGGCACCTTTTCCCTACAAGATAAGGAATCTGTGCCTTCAGCTTCCCCAACGGGTATTCCCAAACACAGTCTGAGGAAAACGACAAGCACGGAGGAGCCCAGGGGAACCCATTCCCAGGGGCAGTTCACGATGCCTCTTGCTGGAATGAGCCTAGGAAGCCTGAAGAGTGAGTTTGTGCCCAGTACCTCCACCAAGCAGCAAGGGCCGCAACCCACACTGTCTGTTGGCCAAGAGTCCAGT…	48	15	309.52	104.627
chr1|12299201|12321964|+	chr1	12299201	12321964	+	circRNA	VPS13D	NM_015378	9	25,26,27,28,29,30,31,32,33	183,223,211,172,113,213,266,134,156	1671	GTGAGAGATCAAGCCCAGCGCTGTTCACGGGTTCTCCTGGATATTGAGGCTGGTGCTCCCGTTCTCTTGATCCCAGAAAGTTCCAGATCAAATAATCTGATTGTAGCAAATTTGGGGAAGTTGAAAGTCAAAAATAAGTTTCTGTTTGCTGGTTTTCCTGGCACCTTTTCCCTACAAGATAAGGAATCTGTGCCTTCAGCTTCCCCAACGGGTATTCCCAAACACAGTCTGAGGAAAACGACAAGCACGGAGGAGCCCAGGGGAACCCATTCCCAGGGGCAGTTCACGATGCCTCTTGCTGGAATGAGCCTAGGAAGCCTGAAGAGTGAGTTTGTGCCCAGTACCTCCACCAAGCAGCAAGGGCCGCAACCCACACTGTCTGTTGGCCAAGAGTCCAGT…		5	0	34.8758
chr1|12322535|12329918|+	chr1	12322535	12329918	+	circRNA	VPS13D	NM_015378	4	34,35,36,37	211,75,207,90	583	ATTCAGTTACAAGCCCTGGATATCAGACTCTCCTATAATGATGTTCAGCTGTTTCTTGCCATTGCAAAATCCATCCCAGAGCAAGCTAATGCTGCAGTGCCAGACTCAGTGGCCCTGGAGTCAGACTCCGTTGGCACTTACCTTCCAGGTGCATCTCGCGTTGGAGAGGAAATCAGAGAAGGGACAAGACACACCTTAGATCCTGTCTTGGAGTTACAGCTGGCTAGGCTGCAGGAGCTGGGATTCAGCATGGATGATTGTCGCAAAGCTCTTTTGGCGTGTCAAGGCCAATTGAAAAAGGCAGCAAGTTGGTTGTTTAAGAATGCGGAACCTCTGAAGTCTCTTTCCTTGGCCTCCACCAGCCGAGATAGCCCAGGGGCTGTGGCAGCGCCATTGATC…		12	0	83.7019
chr1|1256148|1256991|-	chr1	1256148	1256991	-	ciRNA	UBE2J2	ENST00000450390.6	1	6	843	843	GTAAGTTTTAGAGCCTCTCCCTGGTGGGCCGTCAGCCTTGTGTCTGGGGGGCTGTTCTCTGTTCCTGAGTTGCAGCTGCCtttttttttttttttttttttttcttgagacggagtctcgctgtgtctccaggctggagtgcagtggcgcaatctcggctcactgcaagctccgccccccggggttcacgccattctcctgtctcagcctcccaagtagctgggactacaggcgcccgccaccacgcccggctaatttttttttttgtatttttagtagagacggggtttcaccgtgttaaccaggatgtcttgatttcctgacctcgtgatccgcccgcctgggcctcccaaagtgctgggattacaggcgtgagccaccgcgcccggccGCAGCTGC…		5	0	34.8758
chr1|1256991|1257310|-	chr1	1256991	1257310	-	circRNA	UBE2J2	ENST00000450390.6	2	6,5	139,103	242	GTGGCTATTATCATGGAAAACTAATTTTTCCCAGAGAATTTCCTTTCAAACCTCCCAGTATCTATATGATCACTCCCAACGGGAGGTTTAAGTGCAACACCAGGCTGTGTCTTTCTATCACGGATTTCCACCCGGACACGTGGAACCCGGCCTGGTCTGTCTCCACCATCCTGACTGGGCTCCTGAGCTTCATGGTGGAGAAGGGCCCCACCCTGGGCAGTATAGAGACGTCGGACTTCACG	29	25	187.001	174.379
chr1|12578717|12579412|-	chr1	12578717	12579412	-	circRNA	DHRS3	NM_001324370	2	4,3	239,120	359	GTGGGTGACATCACCATCCTGGTGAACAATGCCGCCGTGGTCCATGGGAAGAGCCTAATGGACAGTGATGATGATGCCCTCCTCAAGTCCCAACACATCAACACCCTGGGCCAGTTCTGGACCACCAAGGCCTTCCTGCCGCGTATGCTGGAGCTGCAGAATGGCCACATCGTGTGCCTCAACTCCGTGCTGGCACTGTCTGCCATCCCCGGTGCCATCGACTACTGCACATCCAAAGCGTCAGCCTTCGCCTTCATGGAGAGCCTGACCCTGGGGCTGCTGGACTGTCCGGGAGTCAGCGCCACCACAGTGCTGCCCTTCCACACCAGCACCGAGATGTTCCAGGGCATGAGAGTCAG	10		64.4833	0
chr1|13715540|13742157|+	chr1	13715540	13742157	+	circRNA	PRDM2	NM_001135610	4	2,3,4,5	74,118,104,153	449	GGTTCATGTAATCAAAGAAGTTTCTTTGTTGTGTGTATCTTTACAGAACACAACAGGAATTGAAAATGAATCAGAACACTACTGAGCCTGTGGCGGCCACCGAGACCCTGGCTGAGGTACCCGAACATGTGCTGCGAGGACTTCCGGAGGAAGTGAGGCTTTTCCCTTCTGCTGTTGACAAGACCCGGATTGGTGTCTGGGCCACTAAACCAATTTTAAAAGGCAAAAAATTTGGGCCATTTGTTGGTGATAAGAAAAAAAGATCTCAGGTTAAGAATAATGTATACATGTGGGAGGTGTATTACCCAAATTTGGGATGGATGTGCATTGATGCCACTGATCCAGAGAAGGGAAACTGGCTGCGATATGTGAATTGGGCTTGCTCAGGAGAAGAGCAAA…	10		64.4833	0
chr1|13715540|13749487|+	chr1	13715540	13749487	+	circRNA	PRDM2	NM_001135610	5	2,3,4,5,6	74,118,104,153,127	576	GGTTCATGTAATCAAAGAAGTTTCTTTGTTGTGTGTATCTTTACAGAACACAACAGGAATTGAAAATGAATCAGAACACTACTGAGCCTGTGGCGGCCACCGAGACCCTGGCTGAGGTACCCGAACATGTGCTGCGAGGACTTCCGGAGGAAGTGAGGCTTTTCCCTTCTGCTGTTGACAAGACCCGGATTGGTGTCTGGGCCACTAAACCAATTTTAAAAGGCAAAAAATTTGGGCCATTTGTTGGTGATAAGAAAAAAAGATCTCAGGTTAAGAATAATGTATACATGTGGGAGGTGTATTACCCAAATTTGGGATGGATGTGCATTGATGCCACTGATCCAGAGAAGGGAAACTGGCTGCGATATGTGAATTGGGCTTGCTCAGGAGAAGAGCAAA…	12	8	77.3799	55.8012
chr1|13730999|13742157|+	chr1	13730999	13742157	+	circRNA	PRDM2	NM_001135610	3	3,4,5	118,104,153	375	AACACTACTGAGCCTGTGGCGGCCACCGAGACCCTGGCTGAGGTACCCGAACATGTGCTGCGAGGACTTCCGGAGGAAGTGAGGCTTTTCCCTTCTGCTGTTGACAAGACCCGGATTGGTGTCTGGGCCACTAAACCAATTTTAAAAGGCAAAAAATTTGGGCCATTTGTTGGTGATAAGAAAAAAAGATCTCAGGTTAAGAATAATGTATACATGTGGGAGGTGTATTACCCAAATTTGGGATGGATGTGCATTGATGCCACTGATCCAGAGAAGGGAAACTGGCTGCGATATGTGAATTGGGCTTGCTCAGGAGAAGAGCAAAATTTATTCCCACTGGAAATCAACAGAGCCATTTACTATAAAACTTTAAAG	6	16	38.69	111.602
chr1|13730999|13749487|+	chr1	13730999	13749487	+	circRNA	PRDM2	NM_001135610	4	3,4,5,6	118,104,153,127	502	AACACTACTGAGCCTGTGGCGGCCACCGAGACCCTGGCTGAGGTACCCGAACATGTGCTGCGAGGACTTCCGGAGGAAGTGAGGCTTTTCCCTTCTGCTGTTGACAAGACCCGGATTGGTGTCTGGGCCACTAAACCAATTTTAAAAGGCAAAAAATTTGGGCCATTTGTTGGTGATAAGAAAAAAAGATCTCAGGTTAAGAATAATGTATACATGTGGGAGGTGTATTACCCAAATTTGGGATGGATGTGCATTGATGCCACTGATCCAGAGAAGGGAAACTGGCTGCGATATGTGAATTGGGCTTGCTCAGGAGAAGAGCAAAATTTATTCCCACTGGAAATCAACAGAGCCATTTACTATAAAACTTTAAAGCCAATCGCGCCGGGCGAGGAGCTC…		28	0	195.304
chr1|13742004|13769173|+	chr1	13742004	13769173	+	circRNA	PRDM2	ENST00000491134.5	3	2,3,4	153,127,56	336	GTGTATTACCCAAATTTGGGATGGATGTGCATTGATGCCACTGATCCAGAGAAGGGAAACTGGCTGCGATATGTGAATTGGGCTTGCTCAGGAGAAGAGCAAAATTTATTCCCACTGGAAATCAACAGAGCCATTTACTATAAAACTTTAAAGCCAATCGCGCCGGGCGAGGAGCTCCTGGTCTGGTACAATGGGGAAGACAACCCTGAGATAGCAGCTGCGATTGAGGAAGAGCGAGCCAGCGCCCGGAGCAAGCGGAGCTCCCCCAAGAGCCGGAAAGACCAAGCGGAGCAGCCAGCTGGCAGTAGCGCCCTGTAGGACCCCCAGGACCCGATG		9	0	62.7764
chr1|13769117|13773188|+	chr1	13769117	13773188	+	circRNA	PRDM2	ENST00000491134.5	2	4,5	56,111	167	ACCAAGCGGAGCAGCCAGCTGGCAGTAGCGCCCTGTAGGACCCCCAGGACCCGATGGGAAGAAAAAATCCCAGGAAAATAAAAACAAAGGAAACAAAATCCAAGACATACAACTGAAGACAAGTGAGCCAGATTTCACCTCTGCAAATATGAGAGATTCTGCAGAAG		16	0	111.602
chr1|1400303|1400575|+	chr1	1400303	1400575	+	ciRNA	AL391244.1	ENST00000448629.5	1	2	272	272	GTGAGGATGGTGGGGAAGCCTGCGTGGGGCAGGGAACGGTGAGGCAGGAAGAGGGAAGGGCAGCAGAGGCCTGAGTGGTTGCAGGTTCACACACTGAGCTGCCAGTAACTGCCCAGCTCAGACGGGCTCAAATTCAGAAGCCACCATTGCTCCTCACCCCCACCCCCAGGTCAGCTGTCCACTAGCTCTGCCATGACTTGATACTGCAGCTCAAACAGTGCCAACCAAAACCCACTCTCCTCACCGCCTGTTATGGGTAACACGGTATGGTT	12		77.3799	0
chr1|144905090|144906074|-	chr1	144905090	144906074	-	circRNA	SRGAP2B	NM_001330684	2	7,6	129,216	345	GTCATGAAGACATATCACATGTACAATGCCGACAGCATCAGTGCTCAGAGCAAACTAAAGGAGGCGGAGAAGCAGGAGGAGAAGCAAATTGGTAAATCGGTAAAGCAGGAGGACCGGCAGACCCCACGCTCCCCTGACTCCACGGCCAACGTTCGCATTGAGGAGAAACATGTCCGGAGGAGCTCAGTGAAGAAGATTGAGAAGATGAAGGAGAAGCGCCAAGCCAAGTACACGGAGAATAAGCTGAAGGCCATCAAAGCCCGGAATGAGTACTTGCTGGCTTTGGAGGCAACCAATGCATCTGTCTTCAAGTACTACATCCATGACCTATCTGACCTTATTGAT	3	9	19.345	62.7764
chr1|145616233|145623714|+	chr1	145616233	145623714	+	circRNA	GPR89A	NM_001097613	4	3,4,5,6	60,104,107,102	373	ATACTATTTTTTGGATTTGGGTGGCTTTTCTTCATGCGCCAATTGTTTAAAGACTATGAGATACGTCAGTATGTTGTACAGGTGATCTTCTCCGTGACGTTTGCATTTTCTTGCACCATGTTTGAGCTCATCATCTTTGAAATCTTAGGAGTATTGAATAGCAGCTCCCGTTATTTTCACTGGAAAATGAACCTGTGTGTAATTCTGCTGATCCTGGTTTTCATGGTGCCTTTTTACATTGGCTATTTTATTGTGAGCAATATCCGACTACTGCATAAACAACGACTGCTTTTTTCCTGTCTCTTATGGCTGACCTTTATGTATTTCTTCTGGAAACTAGGAGATCCCTTTCCCATTCTCAGCCCAAAACATG		10	0	69.7515
chr1|145643868|145647267|+	chr1	145643868	145647267	+	circRNA	GPR89A	NM_001097613	3	9,10,11	110,89,93	292	GATGGCAATGGCACGGAGAACAATGTTCCAGAAGGGGGAAGTGCATAACAAACCATCAGGTTTCTGGGGAATGATAAAAAGTGTTACCACTTCAGCATCAGGAAGTGAAAATCTTACTCTTATTCAACAGGAAGTGGATGCTTTGGAAGAATTAAGCAGGCAGCTTTTTCTGGAAACAGCTGATCTATATGCTACCAAGGAGAGAATAGAATACTCCAAAACCTTCAAGGGGAAATATTTTAATTTTCTTGGTTACTTTTTCTCTATTTACTGTGTTTGGAAAATTTTCATG	17	47	109.622	327.832
chr1|145643868|145665651|+	chr1	145643868	145665651	+	circRNA	GPR89A	NM_001097613	5	9,10,11,12,13	110,89,93,96,90	478	GATGGCAATGGCACGGAGAACAATGTTCCAGAAGGGGGAAGTGCATAACAAACCATCAGGTTTCTGGGGAATGATAAAAAGTGTTACCACTTCAGCATCAGGAAGTGAAAATCTTACTCTTATTCAACAGGAAGTGGATGCTTTGGAAGAATTAAGCAGGCAGCTTTTTCTGGAAACAGCTGATCTATATGCTACCAAGGAGAGAATAGAATACTCCAAAACCTTCAAGGGGAAATATTTTAATTTTCTTGGTTACTTTTTCTCTATTTACTGTGTTTGGAAAATTTTCATGGCTACCATCAATATTGTTTTTGATCGAGTTGGGAAAACGGATCCTGTCACAAGAGGCATTGAGATCACTGTGAATTATCTGGGAATCCAATTTGATGTGAAGTTTTG…	12		77.3799	0
chr1|145663328|145665651|+	chr1	145663328	145665651	+	circRNA	GPR89A	NM_001097613	2	12,13	96,90	186	GCTACCATCAATATTGTTTTTGATCGAGTTGGGAAAACGGATCCTGTCACAAGAGGCATTGAGATCACTGTGAATTATCTGGGAATCCAATTTGATGTGAAGTTTTGGTCCCAACACATTTCCTTCATTCTTGTTGGAATAATCATCGTCACATCCATCAGAGGATTGCTGATCACTCTTACCAAG		1	0	6.97515
chr1|145750532|145751437|-	chr1	145750532	145751437	-	ciRNA	RNF115	ENST00000582693.4	1	6	905	905	GTGAGGAGCTGCCTTTTGAGGGTGTCTGTTCAGTGTGTCTCATGGTTCCACAGGCTTCCTGCTTTCCTTCTGCTACTTTCTGAAATGGCAGTCACTCTGCTTTCTCTAATATTTTGAGCTTTGGGGTTTCCATTTTACTAAAGGGATGAATGATTTATGGGGTTAGCTCAGCATCCATGCACTTCCTAGGTCTGAGGGAATTTCTAGAAGATGGTTTCACCTCCATAGGAAGAAAAGACTTCTATAACAAATAGTATTTTGTATTTTTGTCTCTCTTGCTCAGTTCTATAAGGATTCTATTAACAAATATTTCACAAAAAAAGGAGGGTTTCCTCACATGTTGAAGCAGGGATTTCTGCTAGATGGAGCAAAGTAGGGGAAGGAAGCAGAGAAAAAAGT…	2		12.8967	0
chr1|145825756|145827005|+	chr1	145825756	145827005	+	circRNA	POLR3C	ENST00000471254.5	4	2,3,4,5	167,39,104,186	496	CTCTCAGACTCCCCAGTACAATGACTCAAGCAGAAATTAAGCTCTGTTCTTTGTTGCTGCAAGAGCATTTTGGAGAGATTGTAGAAAAAATTGGAGTCCATCTGATAAGAACCGGCAGCCAGCCACTAAGAGTAATTGCCCATGACACAGGAACATCACTGGATCAGGTGAAGAAAGCCCTGTGTGTCCTCGTCCAACATAACCTGTGACACTGGAGAGCTGATTGTTGAGGAGCTTCTGTTGAACGGCAAACTGACAATGTCAGCTGTTGTGAAGAAAGTGGCAGACCGGCTCACAGAGACCATGGAGGATGGCAAGACCATGGACTATGCTGAAGTATCAAACACATTTGTGCGACTGGCAGACACACACTTTGTACAACGCTGCCCTTCGGTACCT…		15	0	104.627
chr1|145838055|145841071|+	chr1	145838055	145841071	+	circRNA	POLR3C	NM_006468	4	11,12,13,14	151,102,50,150	453	ATTTGGGTCTCGCTGTGCTAGAATATTCCGTCTAGTTTTGCAGAAGAAACACATAGAGCAGAAGCAAGTGGAAGACTTTGCAATGATTCCTGCAAAGGAGGCAAAGGATATGCTATATAAGATGCTCTCAGAAAATTTCATGTCACTCCAGGAAATTCCCAAAACACCAGACCATGCCCCATCCAGGACCTTCTATTTATATACTGTGAACATCCTGTCAGCTGCCCGAATGTTGTTGCACAGGTGCTACAAGAGCATAGCCAACTTGATAGAAAGGAGGCAATTTGAAACCAAAGAGAATAAGCGTCTACTAGAAAAATCTCAGAGGGTAGAAGCCATCATTGCATCTATGCAGGCTACTGGTGCAGAGGAAGCACAGTTACAAGAAATAGAGGAGAT…		6	0	41.8509
chr1|145839889|145841071|+	chr1	145839889	145841071	+	circRNA	POLR3C	NM_006468	3	12,13,14	102,50,150	302	GAAATTCCCAAAACACCAGACCATGCCCCATCCAGGACCTTCTATTTATATACTGTGAACATCCTGTCAGCTGCCCGAATGTTGTTGCACAGGTGCTACAAGAGCATAGCCAACTTGATAGAAAGGAGGCAATTTGAAACCAAAGAGAATAAGCGTCTACTAGAAAAATCTCAGAGGGTAGAAGCCATCATTGCATCTATGCAGGCTACTGGTGCAGAGGAAGCACAGTTACAAGAAATAGAGGAGATGATCACAGCTCCTGAACGTCAGCAGCTAGAGACCCTGAAACGTAATGTCAACAA	8	3	51.5866	20.9255
chr1|145853503|145854880|-	chr1	145853503	145854880	-	circRNA	PIAS3	ENST00000369298.5	4	10,9,8,7	161,74,106,135	476	GGTTACCTTCCCCCAACCAAGAATGGGGCCGAGCCCAAGAGGCCCAGCCGCCCCATCAACATCACACCCCTGGCTCGACTCTCAGCCACTGTTCCCAACACCATTGTGGTCAATTGGTCATCTGAGTTCGGACGGAATTACTCCTTGTCTGTGTACCTGGTGAGGCAGTTGACTGCAGGAACCCTTCTACAAAAACTCAGAGCAAAGGGTATCCGGAACCCAGACCACTCGCGGGCACTGATCAAGGAGAAATTGACTGCTGACCCTGACAGTGAGGTGGCCACTACAAGTCTCCGGGTGTCACTCATGTGCCCGCTAGGGAAGATGCGCCTGACTGTCCCTTGTCGTGCCCTCACCTGCGCCCACCTGCAGAGCTTCGATGCTGCCCTTTATCTACAG…		4	0	27.9006
chr1|145942712|145947782|-	chr1	145942712	145947782	-	circRNA	LIX1L	ENST00000604000.3	2	3,2	141,164	305	TGAATGTGGTGGAGGCACTTCAGGAATTCTGGCAGATGAAGCAGTCCCGTGGTGCTGACTTAAAGAATGGGGCTCTAGTGGTTTATGAGATGGTTCCCTCCAACAGCCCTCCTTATGTCTGCTATGTCACCCTGCCTGGGGGAAGCTGCTTTGGGAGTTTCCAGTTTTGCCCCACAAAAGCTGAGGCCCGGAGGAGTGCTGCAAAGATTGCGCTAATGAATTCTGTGTTTAATGAACATCCTTCCCGAAGAATCACTGATGAGTTCATCGAGAAGAGTGTCTCTGAGGCCCTGGCATCTTTTAAT	4		25.7933	0
chr1|145974824|145975436|+	chr1	145974824	145975436	+	circRNA	POLR3GL	NM_001330685	2	2,3	167,130	297	GTTTATTCACTGGATCTCTGAATACCCAGGCCCCCTCCACCATGGCCAgccggggtgggggccggggtcgtggccggggccAGTTGACCTTCAACGTGGAGGCCGTGGGCATTGGGAAAGGGGATGCTTTGCCCCCACCCACCCTGCAGCCTTCTCCACTCTTCCCTCCCTTGGAGTTCCGCCCAGTACCTTTGCCCTCAGGCGAGGAAGGGGAATATGTCCTGGCACTGAAGCAAGAGCTACGAGGAGCCATGAGGCAGCTCCCCTACTTCATCCGGCCAGCTGTCCCCAAGAGAG		2	0	13.9503
chr1|146189299|146211129|-	chr1	146189299	146211129	-	circRNA	NOTCH2NLA	ENST00000578207.5	2	3,2	82,296	378	TTGTCCAGTGTACAGAAGCTTACTGGAAGGAGTGGCCAACTAGTTAAAGGTTTGACACCTCAATATCAACAAAATGCCAAGTGGATCATTTTGACTCTCACAGCAATCCAACTGGACATTTGACCATGCCCCGTGGTCAGTGGAGAGCTTCTTCTCTGAAGGCCACTTTTATCTAGCACATCAAGGCTATACACCTCTTTCACTAAGAAGAATTTGACACTTTTATGTTGTGAGAGCTGAGATTCACCATTCTCCACCATCCTGAGAAGAGCTTTGATAGAAGGGCTACTCGTGAGCATTGCAGTGTCGAGATGGCTATGAACCCTGTGTAAATGAAGGAATGTGTGTTACCTACCACAATGGCACAGGATACTGCAA	14	15	90.2766	104.627
chr1|146504740|146505412|+	chr1	146504740	146505412	+	circRNA	HYDIN2	ENST00000621489.2	2	3,4	122,82	204	AAGTGCTTCGGTCAGGCAGTATCTTTGAAAATAATTTGGCCAATGAAAGCCCTGGCATTGGATGAAAGTGCTAGCTGCTGGGAATGCTACCCCTCCTTTTGGTTCTCTTTCAAGTCCTTCAGgttcaaacaatacagaagtgtataaagtaagaattggaagtctcttcgctgctctaatctcactcctcagaggtgatcactg		4	0	27.9006
chr1|146943290|146952037|+	chr1	146943290	146952037	+	circRNA	NBPF12	ENST00000617931.4	3	2,3,4	272,142,224	638	gcattctgaaggcaaatcctgttTAGACCCAGGCAAAGGTTCCTGGTGACCCAGGCTCTCATGAGCAGATTGTCCCTTATCATTCTCCTGAGGATGTCTGGAGCTTCAGTGCTGTGTGCTCTTGGCCTCCACACTGGGGGTGCCACCAACTCCCACTGTCCAGGGCTTCTGGTGGACTCTCCGAGGCACCGATGTAGAAACTTACCCATTCAGTGCACCAAGAGCAGCCTCACATGGTGTGGGCCGACATGAAGAGCTGCCAGATCCAACAGCCCTTGAAGATAAGGATGGTCAAACAAAATAATATCATACCTGGAGAAACTCAGATCTTGCTAAGATTTACTGGTTGGGAATCCAAAGTTAATGCCAAGAAGCAGCTGCCAGTTGGGATCAAATGTG…	12	21	77.3799	146.478
chr1|147252622|147259918|+	chr1	147252622	147259918	+	circRNA	CHD1L	NM_001348451	5	3,4,5,6,7	113,107,115,32,82	449	GGATTCACCTACGCTCTTACCAGCTGGAGGGAGTAAACTGGCTCGCCCAGCGCTTCCATTGTCAGAATGGCTGTATCCTGGGAGATGAGATGGGCCTGGGGAAGACCTGCCAGACTATTGCTCTCTTCATTTATTTGGCAGGAAGATTAAATGATGAAGGGCCATTTCTGATTCTTTGTCCCTTGTCTGTTTTGAGCAACTGGAAAGAAGAAATGCAGAGATTTGCTCCAGGTCTTTCCTGTGTAACATATGCAGGCGACAAGGAGGAAAGAGCCTGCCTTCAGCAAGACCTGAAACAGGAGTCACGTTTTCATGTGCTACTGACTACCTATGAGATTTGCTTGAAAGATGCATCATTTCTAAAATCATTCCCTTGGAGTGTTCTTGTTGTGGATGAAG…	25	52	161.208	362.708
chr1|147252622|147267518|+	chr1	147252622	147267518	+	circRNA	CHD1L	NM_001348451	8	3,4,5,6,7,8,9,10	113,107,115,32,82,163,156,93	861	GGATTCACCTACGCTCTTACCAGCTGGAGGGAGTAAACTGGCTCGCCCAGCGCTTCCATTGTCAGAATGGCTGTATCCTGGGAGATGAGATGGGCCTGGGGAAGACCTGCCAGACTATTGCTCTCTTCATTTATTTGGCAGGAAGATTAAATGATGAAGGGCCATTTCTGATTCTTTGTCCCTTGTCTGTTTTGAGCAACTGGAAAGAAGAAATGCAGAGATTTGCTCCAGGTCTTTCCTGTGTAACATATGCAGGCGACAAGGAGGAAAGAGCCTGCCTTCAGCAAGACCTGAAACAGGAGTCACGTTTTCATGTGCTACTGACTACCTATGAGATTTGCTTGAAAGATGCATCATTTCTAAAATCATTCCCTTGGAGTGTTCTTGTTGTGGATGAAG…	8		51.5866	0
chr1|147275353|147285487|+	chr1	147275353	147285487	+	circRNA	CHD1L	NM_001348451	5	14,15,16,17,18	115,154,166,149,164	748	GTGGAGTTGGCATGAACTTAACAGCAGCAGATACTGTGATTTTTGTTGACAGTGACTTTAATCCTCAGAATGACTTGCAAGCAGCTGCCAGGGCTCATCGCATTGGCCAAAACAAGTCTGTTAAAGTTATTCGGCTGATTGGTCGAGACACTGTGGAAGAAATAGTCTATAGGAAAGCAGCCTCCAAACTGCAGCTCACCAACATGATCATAGAAGGAGGCCATTTTACTCTGGGAGCCCAGAAACCCGCTGCCGATGCTGACCTCCAGTTGAGTGAGATACTCAAATTTGGTTTGGATAAACTGCTGGCCTCTGAGGGGAGCACCATGGATGAAATAGACCTGGAGTCCATCCTGGGAGAAACAAAAGATGGCCAGTGGGTCTCTGATGCCTTGCCTG…	10	19	64.4833	132.528
chr1|147286297|147287733|+	chr1	147286297	147287733	+	circRNA	CHD1L	NM_001348451	2	19,20	203,99	302	GATGGCCTGGTGGGAATCCAACAATTACCAGTCCTTCTGCCTGCCCTCTGAGGAGAGCGAGCCAGAGGACCTTGAGAATGGGGAAGAGAGCTCTGCTGAGCTGGATTACCAAGACCCAGATGCTACTTCCCTCAAGTACGTTAGTGGTGATGTCACCCACCCTCAGGCTGGGGCCGAGGATGCTCTCATTGTGCACTGCGTAGATGACTCTGGCCACTGGGGCAGAGGTGGTTTATTTACAGCTCTGGAAAAGCGATCCGCTGAGCCAAGAAAAATATATGAGCTGGCTGGGAAAATGAAAG		39	0	272.031
chr1|147648245|147659775|-	chr1	147648245	147659775	-	circRNA	ACP6	NM_016361	8	9,8,7,6,5,4,3,2	166,96,101,133,88,80,131,129	924	GTAGAGTGGAACCCCCAGCTATTAGAGGTCCCACCCCAAACTCAGTTTGATTACACAGTCACCAATCTAGCTGGTGGTCCGAAACCATATTCTCCTTACGACTCTCAATACCATGAGACCACCCTGAAGGGGGGCATGTTTGCTGGGCAGCTGACCAAGGTGGGCATGCAGCAAATGTTTGCCTTGGGAGAGAGACTGAGGAAGAACTATGTGGAAGACATTCCCTTTCTTTCACCAACCTTCAACCCACAGGAGGTCTTTATTCGTTCCACTAACATTTTTCGGAATCTGGAGTCCACCCGTTGTTTGCTGGCTGGGCTTTTCCAGTGTCAGAAAGAAGGACCCATCATCATCCACACTGATGAAGCAGATTCAGAAGTCTTGTATCCCAACTACCAA…		18	0	125.553
chr1|147966553|147969959|+	chr1	147966553	147969959	+	circRNA	GPR89B	NM_001350180	3	8,9,10	110,89,93	292	GATGGCAATGGCACGGAGAACAATGTTCCAGAAGGGGGAAGTGCATAACAAACCATCAGGTTTCTGGGGAATGATAAAAAGTGTTACCACTTCAGCATCAGGAAGTGAAAATCTTACTCTTATTCAACAGGAAGTGGATGCTTTGGAAGAATTAAGCAGGCAGCTTTTTCTGGAAACAGCTGATCTATATGCTACCAAGGAGAGAATAGAATACTCCAAAACCTTCAAGGGGAAATATTTTAATTTTCTTGGTTACTTTTTCTCTATTTACTGTGTTTGGAAAATTTTCATG	21	20	135.415	139.503
chr1|147986198|147988521|+	chr1	147986198	147988521	+	circRNA	GPR89B	NM_001350180	2	11,12	96,90	186	GCTACCATCAATATTGTTTTTGATCGAGTTGGGAAAACGGATCCTGTCACAAGAGGCATTGAGATCACTGTGAATTATCTGGGAATCCAATTTGATGTGAAGTTTTGGTCCCAACACATTTCCTTCATTCTTGTTGGAATAATCATCGTCACATCCATCAGAGGATTGCTGATCACTCTTACCAAG	19		122.518	0
chr1|148104536|148108654|-	chr1	148104536	148108654	-	circRNA	NBPF11	ENST00000614785.4	6	19,18,17,16,15,14	109,169,52,173,52,173	728	GCTCAGCAGGGAGCTGCTGGATGAGAAAGAGCCTGAAGTCTTGCAGGACTCACTGGATAGATGTTATTCAACTCCTTCAGTTTATCTTGGACTGACTGACTCATGCCAGCCCTACAGAAGTGCCTTTTACGTATTGGAGCAACAGCGTATTGGCTTGGCTGTTGACATGGATGAAATTGAAAAGTACCAAGAAGTGGAAGAAGACCAAGACCCATCATGCCCCAGGCTCAGCAGGGAGCTGCTGGCTGAGAAAGAGCCTGAAGTCTTGCAGGACTCACTGGATAGATGTTATTCGACTCCTTCAGGTTATCTTGAACTGCCTGACTTAGGCCAGCCCTACAGAAGTGCTGTTTACTCATTGGAGGAACAGTACCTTGGCTTGGCTCTTGACGTGGACAG…		1	0	6.97515
chr1|148863249|148868622|+	chr1	148863249	148868622	+	circRNA	PDE4DIP	ENST00000530472.5	2	2,3	56,152	208	AGATTATTTTGCAGAGGATGATGGGGAGATGGTACCCAGAACGAGTCACACAGCAGCTTTTCTTAGTGACACTAAAGATCGAGGCCCTCCAGTGCAGTCACAGATCTGGAGAAGTGGTGAAAAGGTCCCGTTTGTGCAGACATATTCCTTGAGAGCATTTGAGAAACCCCCTCAGGTACAGACCCAGGCTCTTCGAGACTTTGAGAAG		7	0	48.8261
chr1|148863249|148889894|+	chr1	148863249	148889894	+	circRNA	PDE4DIP	ENST00000530472.5	3	2,3,4	56,152,111	319	AGATTATTTTGCAGAGGATGATGGGGAGATGGTACCCAGAACGAGTCACACAGCAGCTTTTCTTAGTGACACTAAAGATCGAGGCCCTCCAGTGCAGTCACAGATCTGGAGAAGTGGTGAAAAGGTCCCGTTTGTGCAGACATATTCCTTGAGAGCATTTGAGAAACCCCCTCAGGTACAGACCCAGGCTCTTCGAGACTTTGAGAAGCACCTCAATGACCTGAAGAAGGAGAACTTCAGCCTCAAGCTGCGCATCTACTTCCTGGAGGAGCGCATGCAACAGAAGTATGAGGCCAGCCGGGAGGACATCTACAAGCGG	46		296.623	0
chr1|1489203|1490671|+	chr1	1489203	1490671	+	circRNA	ATAD3B	NM_031921	3	13,14,15	71,168,109	348	GAGGAGATAAGCAAGGACCTCAGAGCCACACTGAACGCCTTCCTGTACCACATGGGCCAACACAGCAACAAATTCATGCTGGTCCTGGCCAGCAATCTGCCTGAGCAGTTCGACTGTGCCATCAACAGCCGCATTGACGTGATGGTCCACTTCGACCTGCCGCAGCAGGAGGAGCGGGAGCGCCTGGTGAGACTGCATTTTGACAACTGTGTTCTTAAGCCGGCCACAGAAGGAAAACGGCGCCTGAAGCTGGCCCAGTTTGACTACGGGAGGAAGTGCTCGGAGGTCGCTCGGCTGACGGAGGGCATGTCGGGCCGGGAGATCGCTCAGCTGGCCGTGTCCTGGCAG	20		128.967	0
chr1|148929196|148937864|+	chr1	148929196	148937864	+	circRNA	PDE4DIP	NM_001350521	4	5,6,7,8	77,124,176,118	495	AACATTGAGCTGAAGGTTGAAGTGGAGAGCTTGAAACGAGAACTCCAGGACAAGAAACAGCATCTGGATAAAACATGGGCTGATGTGGAGAATCTCAACAGTCAGAATGAAGCTGAGCTCCGACGCCAGTTTGAGGAGCGACAGCAGGAGACGGAGCATGTTTATGAGCTCTTGGAGAATAAGATCCAGCTTCTGCAGGAGGAATCCAGGCTAGCAAAGAATGAAGCTGCGCGGATGGCAGCTCTGGTGGAAGCAGAGAAGGAGTGTAACCTGGAGCTCTCAGAGAAACTGAAGGGAGTCACCAAAAACTGGGAAGATGTACCAGGAGACCAGGTCAAGCCCGACCAATACACTGAGGCCCTGGCCCAGAGGGACAAGAGAATTGAAGAACTGAATCAG…	10		64.4833	0
chr1|148931799|148937864|+	chr1	148931799	148937864	+	circRNA	PDE4DIP	NM_001350521	3	6,7,8	124,176,118	418	GGCTGATGTGGAGAATCTCAACAGTCAGAATGAAGCTGAGCTCCGACGCCAGTTTGAGGAGCGACAGCAGGAGACGGAGCATGTTTATGAGCTCTTGGAGAATAAGATCCAGCTTCTGCAGGAGGAATCCAGGCTAGCAAAGAATGAAGCTGCGCGGATGGCAGCTCTGGTGGAAGCAGAGAAGGAGTGTAACCTGGAGCTCTCAGAGAAACTGAAGGGAGTCACCAAAAACTGGGAAGATGTACCAGGAGACCAGGTCAAGCCCGACCAATACACTGAGGCCCTGGCCCAGAGGGACAAGAGAATTGAAGAACTGAATCAGAGCCTGGCTGCCCAGGAGAGGCTTGTAGAACAGCTATCTCGGGAGAAACAACAACTGCTACATCTGTTGGAGGAGCC…	1	11	6.44833	76.7267
chr1|148961836|148962640|+	chr1	148961836	148962640	+	circRNA	PDE4DIP	NM_001350521	3	10,11,12	120,93,213	426	ATTCTTCAAGAGAAACTTAATGAAATGAGCTATGAACTAAAGTGTGCTCAGGAGTCGTCTCAAAAGCAAGATGGTACAATTCAGAACCTCAAGGAAACTCTGAAAAGCAGGGAACGTGAGACTGAGGAGTTGTACCAGGTAATTGAAGGTCAAAATGACACAATGGCAAAGCTTCGAGAAATGCTGCACCAAAGCCAGCTTGGACAACTTCACAGCTCAGAGGGTACTTCTCCAGCTCAGCAACAGGTAGCTCTGCTTGATCTTCAGAGTGCTTTATTCTGCAGCCAACTTGAAATACAGAAGCTCCAGAGGGTGGTACGACAGAAAGAGCGCCAACTGGCTGATGCCAAACAATGTGTGCAATTTGTAGAGGCTGCAGCACACGAGAGTGAACAGCAG…	1		6.44833	0
chr1|148965483|148981397|+	chr1	148965483	148981397	+	circRNA	PDE4DIP	NM_001350521	12	13,14,15,16,17,18,19,20,21,22,23,24	159,114,138,180,195,165,82,92,117,138,113,128	1621	GAATTGCGAAAAGCCTTGCAGCAGCTACAAGAAGAATTGCAGAATAAGAGCCAACAGCTTCGTGCCTGGGAGGCTGAAAAATACAATGAGATTCGAACCCAGGAACAAAACATCCAGCACCTAAACCATAGTCTGAGTCACAAGGAGCAGTTGCTTCAGGAATTTCGGGAGCTCCTACAGTATCGAGATAACTCAGACAAAACCCTTGAAGCAAATGAAATGTTGCTTGAGAAACTTCGCCAGCGAATACATGATAAAGCTGTTGCTCTGGAGCGGGCTATAGATGAAAAATTCTCTGCTCTAGAAGAGAAAGAAAAAGAACTGCGCCAGCTTCGTCTTGCTGTGAGAGAGCGAGATCATGACTTAGAGAGACTGCGCGATGTCCTCTCCTCCAATGAA…	4		25.7933	0
chr1|148965483|148998375|+	chr1	148965483	148998375	+	circRNA	PDE4DIP	NM_001350521	14	13,14,15,16,17,18,19,20,21,22,23,24,25,26	159,114,138,180,195,165,82,92,117,138,113,128,89,233	1943	GAATTGCGAAAAGCCTTGCAGCAGCTACAAGAAGAATTGCAGAATAAGAGCCAACAGCTTCGTGCCTGGGAGGCTGAAAAATACAATGAGATTCGAACCCAGGAACAAAACATCCAGCACCTAAACCATAGTCTGAGTCACAAGGAGCAGTTGCTTCAGGAATTTCGGGAGCTCCTACAGTATCGAGATAACTCAGACAAAACCCTTGAAGCAAATGAAATGTTGCTTGAGAAACTTCGCCAGCGAATACATGATAAAGCTGTTGCTCTGGAGCGGGCTATAGATGAAAAATTCTCTGCTCTAGAAGAGAAAGAAAAAGAACTGCGCCAGCTTCGTCTTGCTGTGAGAGAGCGAGATCATGACTTAGAGAGACTGCGCGATGTCCTCTCCTCCAATGAA…		4	0	27.9006
chr1|148972179|148974605|+	chr1	148972179	148974605	+	circRNA	PDE4DIP	NM_001350521	3	18,19,20	165,82,92	339	GCTGCTGCAGAGAAGTTGGTGCAAGCCTTAATGGAAAGAAATTCAGAATTACAGGCCCTGCGCCAATATTTAGGAGGGAGAGACTCCCTGATGTCCCAAGCACCCATCTCTAACCAACAAGCTGAAGTTACCCCCACTGGCCGTCTTGGAAAACAGACTGATCAAGGTTCAATGCAGATACCTTCCAGAGATGATAGCACTTCATTGACTGCCAAAGAGGATGTCAGCATACCCAGATCCACATTAGGAGACTTGGACACAGTTGCAGGGCTGGAAAAAGAACTGAGTAATGCCAAAGAGGAACTTGAACTCATGGCTAAAAAAGAAAGAGAAAGTCAG	1		6.44833	0
chr1|149090752|149092785|-	chr1	149090752	149092785	-	circRNA	NBPF9	ENST00000615421.4	2	4,3	142,31	173	GTGGCAAGGGCTCTGGAACAGCCACATAAAGCCCTTGAAGATAAGGATGGTCAAACAAAATAATATCATACCTGGAGAAACTCAGATCTTGCTAAGATTTACTGGTTGGGAATCCAAAGTTAATGCCAAGAAGCAGCCGCCAGTTGGGATCAAATGTGAGCCTATGGATCAAG	9		58.0349	0
chr1|149240376|149267024|-	chr1	149240376	149267024	-	circRNA	AC245297.1	ENST00000313342.8	3	4,3,2	111,152,56	319	AGATTATTTTGCAGAGGATGATGGGGAGATGGTACCCAGAACGAGTCACACAGCAGCTTTTCTTAGTGACACTAAAGATCGAGGCCCTCCAGTGCAGTCACAGATCTGGAGAAGTGGTGAAAAGGTCCCGTTTGTGCAGACATATTCCTTGAGAGCATTTGAGAAACCCCCTCAGGTACAGACCCAGGCTCTTCGAGACTTTGAGAAGCACCTCAATGACCTGAAGAAGGAGAACTTCAGCCTCAAGCTGCGCATCTACTTCCTGGAGGAGCGCATGCAACAGAAGTATGAGGCCAGCCGGGAGGACATCTACAAGCGG	52	23	335.313	160.429
chr1|149408820|149431015|+	chr1	149408820	149431015	+	circRNA	NBPF19	ENST00000578189.1	2	2,3	296,82	378	TTGTCCAGTGTACAGAAGCTTACTGGAAGGAGTGGCCAACTAGTTAAAGGTTTGACACCTCAATATCAACAAAATGCCAAGTGGATCATTTTGACTCTCACAGCAATCCAACTGGACATTTGACCATGCCCCGTGGTCAGTGGAGAGCTTCTTCTCTGAAGGCCACTTTTGTCTAGCACATCAAGGCTATACACCTCTTTCACTAAGAAGAATTTGGCACTTTTATGTTGTGAGAGCTGAGATTCACCATTCTCCACCATCCTGAGAAGAGCTTTGATAGAAGGGCTACTCCTGAGCATTGCAGTGTCGAGATGGCTATGAACCCTGTGTAAATGAAGGAATGTGTGTTACCTACCACAATGGCACAGGATACTGCAA	5		32.2416	0
chr1|149408820|149463826|+	chr1	149408820	149463826	+	circRNA	NBPF19	ENST00000578189.1	4	2,3,4,5	296,82,260,336	974	TTGTCCAGTGTACAGAAGCTTACTGGAAGGAGTGGCCAACTAGTTAAAGGTTTGACACCTCAATATCAACAAAATGCCAAGTGGATCATTTTGACTCTCACAGCAATCCAACTGGACATTTGACCATGCCCCGTGGTCAGTGGAGAGCTTCTTCTCTGAAGGCCACTTTTGTCTAGCACATCAAGGCTATACACCTCTTTCACTAAGAAGAATTTGGCACTTTTATGTTGTGAGAGCTGAGATTCACCATTCTCCACCATCCTGAGAAGAGCTTTGATAGAAGGGCTACTCCTGAGCATTGCAGTGTCGAGATGGCTATGAACCCTGTGTAAATGAAGGAATGTGTGTTACCTACCACAATGGCACAGGATACTGCAAATGTCCAGAAGGCTTCTTGGG…	8		51.5866	0
chr1|149924037|149925835|-	chr1	149924037	149925835	-	ciRNA	SF3B4	NM_005850	1	4	1798	1798	GTAGGTGTGCTTTGTTGGGAAAGGGAGGGAAGAGCTTGGTAGAGCATCTCTGTTACCACTCACCCTGCTGCCCTTTGTTCCTCAACAGTAACAGTTTCAGAGTTTTCCTTTCCTTCAGACATTCTATTATAAAAACATACAAAATGCTCTCTAACATCTACCACCCTGAATCCATTTCTTAAGTTTTTCTGACAAGTAGACTCTACTTGCCAGTTTTTATTTCTTTAATCTTTAGTTCCATTCTCTTCTCTGACTCCACCTCAAAGTGGtgacctaattgccaaatctcggggacgcttctgctccttatctagtttgacctctgatatacttgaaactagttgtgtcctcctgtttgaaattcttgtctctttttgcttttgcttttctagatcctcc…	8		51.5866	0
chr1|149964221|149971251|-	chr1	149964221	149971251	-	circRNA	OTUD7B	ENST00000581312.5	4	6,5,4,3	128,102,228,189	647	GAAAGAATTGGGATGTGAATGCCGCCCTCAGTGATTTTGAACAGCTACGTCAAGTCCATGCTGGAAACCTACCCCCATCCTTTAGTGAGGGGAGTGGTGGCTCCAGGACCCCTGAAAAAGGGTTTTCTGACAGAGAGCCTACTCGCCCTCCCCGACCCATCCTCCAGCGGCAGGATGACATCGTTCAAGAAAAACGCCTGTCTAGGGGCATCTCCCACGCCAGCTCCAGCATTGTTTCCCTGGCCCGGTCCCATGTCTCCTCCAATGGTGGGGGTGGGGGGAGCAATGAGCACCCCCTGGAAATGCCCATCTGTGCCTTCCAGCTTCCAGATCTCACTGTATACAATGAAGACTTCCGCAGCTTCATAGAGAGAGACCTCATTGAGCAGTCCATGCTGG…	13		83.8282	0
chr1|149965776|149967521|-	chr1	149965776	149967521	-	circRNA	OTUD7B	ENST00000581312.5	2	5,4	102,228	330	AAAAACGCCTGTCTAGGGGCATCTCCCACGCCAGCTCCAGCATTGTTTCCCTGGCCCGGTCCCATGTCTCCTCCAATGGTGGGGGTGGGGGGAGCAATGAGCACCCCCTGGAAATGCCCATCTGTGCCTTCCAGCTTCCAGATCTCACTGTATACAATGAAGACTTCCGCAGCTTCATAGAGAGAGACCTCATTGAGCAGTCCATGCTGGTTGCCTTGGAACAGGCAGGGCGTTTGAACTGGTGGGTGAGTGTGGATCCCACCTCTCAGAGGCTGCTTCCTTTGGCAACTACTGGAGATGGGAACTGCCTCCTGCATGCAGCCTCCCTTG		13	0	90.677
chr1|150068629|150110627|+	chr1	150068629	150110627	+	circRNA	VPS45	ENST00000643970.1	13	2,3,4,5,6,7,8,9,10,11,12,13,14	135,61,80,69,138,111,135,114,168,159,108,122,132	1532	ACTGGCATAGTGAGTATGGTATACACACAATCGGAGATTCTACAGAAGGAAGTGTACCTCTTTGAACGCATTGATTCTCAAAATCGAGAGATCATGAAACACCTGAAGGCAATTTGTTTTCTTCGACCTACAAAGGAGAATGTGGATTATATTATTCAGGAGCTCCGAAGACCCAAATACACTATATATTTCATTTATTTCAGTAATGTGATCAGCAAGAGTGACGTGAAGTCATTGGCTGAAGCTGATGAACAGGAAGTTGTGGCTGAGGTTCAGGAATTTTATGGTGATTACATTGCTGTGAACCCACATTTGTTTTCCCTCAATATTTTGGGTTGCTGCCAGGGTCGAAATTGGGATCCAGCCCAGCTATCTAGAACAACTCAAGGGCTTACAGCT…	23		148.312	0
chr1|150293898|150294274|+	chr1	150293898	150294274	+	ciRNA	MRPS21	ENST00000614145.4	1	1	376	376	GTGAGGAGTTGTGCAGGGTTTGGGGAAAGGAAGGCTGGCTTGGCGAGAGGGCAGGTTTGCGGGCTTTCGCCCCCTTTTCCAAAGACCAACAAAGAGTCCTTCCCCAACTCCCAACTCAACCCCTTTTGGAACTATGTGTGGTGGTTGGGACCCTGTGGCGCATCCTTGTCGCTCGTGTCCTTCTCATGCCCGGCGACGCGTCTTTGTGGTAACGCCCTGCTGCCATCTCTTTTCTTCTCTATGCGAGGATTTGGACTGGCAGTGAGAATAAGAGACAACGATTCACGTCTACTTTCTAGGATGACTTCCATGTGCTCCATCTCGCGCGTCCCTGAGCATGTTGAATTTCCAAATCCTAAATAAGCCGCGCGGTGTA		7	0	48.8261
chr1|150293898|150294307|+	chr1	150293898	150294307	+	ciRNA	MRPS21	ENST00000614145.4	1	1	409	409	GTGAGGAGTTGTGCAGGGTTTGGGGAAAGGAAGGCTGGCTTGGCGAGAGGGCAGGTTTGCGGGCTTTCGCCCCCTTTTCCAAAGACCAACAAAGAGTCCTTCCCCAACTCCCAACTCAACCCCTTTTGGAACTATGTGTGGTGGTTGGGACCCTGTGGCGCATCCTTGTCGCTCGTGTCCTTCTCATGCCCGGCGACGCGTCTTTGTGGTAACGCCCTGCTGCCATCTCTTTTCTTCTCTATGCGAGGATTTGGACTGGCAGTGAGAATAAGAGACAACGATTCACGTCTACTTTCTAGGATGACTTCCATGTGCTCCATCTCGCGCGTCCCTGAGCATGTTGAATTTCCAAATCCTAAATAAGCCGCGCGGTGTAGTTTGTATTATGTTGCGTTTCTC…	2		12.8967	0
chr1|150293898|150294309|+	chr1	150293898	150294309	+	ciRNA	MRPS21	ENST00000614145.4	1	1	411	411	GTGAGGAGTTGTGCAGGGTTTGGGGAAAGGAAGGCTGGCTTGGCGAGAGGGCAGGTTTGCGGGCTTTCGCCCCCTTTTCCAAAGACCAACAAAGAGTCCTTCCCCAACTCCCAACTCAACCCCTTTTGGAACTATGTGTGGTGGTTGGGACCCTGTGGCGCATCCTTGTCGCTCGTGTCCTTCTCATGCCCGGCGACGCGTCTTTGTGGTAACGCCCTGCTGCCATCTCTTTTCTTCTCTATGCGAGGATTTGGACTGGCAGTGAGAATAAGAGACAACGATTCACGTCTACTTTCTAGGATGACTTCCATGTGCTCCATCTCGCGCGTCCCTGAGCATGTTGAATTTCCAAATCCTAAATAAGCCGCGCGGTGTAGTTTGTATTATGTTGCGTTTCTC…		10	0	69.7515
chr1|150334934|150335241|+	chr1	150334934	150335241	+	circRNA	PRPF3	NM_001350529	1	8	307	307	GAAGGTGGAGTTAAAAGACCAAACGAAACCTACACCACTGATCCTGGATGAGCAAGGGCGCACTGTAGATGCAACAGGCAAGGAGATTGAGCTGACACACCGCATGCCTACTCTGAAAGCCAATATTCGTGCTGTGAAGAGGGAACAATTCAAGCAACAACTAAAGGAAAAGCCATCAGAAGACATGGAATCCAATACCTTTTTTGACCCCCGAGTCTCCATTGCCCCTTCCCAGCGCCAGAGACGCACTTTTAAATTCCATGACAAGGGCAAATTTGAGAAGATTGCTCAGCGATTACGGACAAAG	5		32.2416	0
chr1|15034748|15044159|+	chr1	15034748	15044159	+	circRNA	KAZN	ENST00000636203.1	2	5,6	137,171	308	CCATGAAAGCTGATCGGAAGCGCTTAAAGGGCGAGAAGACAGACCTGGTGAGCCAGATGCAGCAGCTGTATGCCACACTGGAGAGCCGCGAGGAGCAGCTCCGAGACTTCATCCGCAACTATGAGCAGCACCGCAAGGAGAGCGAGGATGCGGTCAAAGCGCTGGCCAAGGAGAAGGACCTGCTGGAGCGTGAGAAGTGGGAGCTGCGGCGCCAAGCCAAGGAGGCCACAGACCACGCCACGGCACTGCGCTCCCAGCTGGACCTCAAGGACAACCGGATGAAGGAGCTGGAGGCCGAGCTGGCCATG		9	0	62.7764
chr1|150440922|150446401|+	chr1	150440922	150446401	+	circRNA	RPRD2	ENST00000492220.1	4	4,5,6,7	101,53,127,176	457	GGATCCATCTGTCTCTAAGTCTGTAGAACGAATCTTTAAAATCTGGGAAGATAGAAATGTATACCCAGAAGAAATGATTGTGGCATTGAGAGAAGCTTTGACATCTACAAATCCAAAAGCTGCTCTCAAGTCTAAGATAGTTGCTGAATTTCGATCTCAGGCCCTAATTGAAGAGCTGTTGCTATACAAGCGCTCAGAAGATCAGATAGAACTGAAGGAAAAGCAGTTGTCAACTATGAGGGTGGATGTGTGCAGCACAGAAACTCTCAAATGCTTAAAAGATAAAACAGGTGGGAAGAAGTTCTCCAAAGAATTTGAAGAGGCAAGCTCCAAGCTGGAAGAATTTGTGAATGGATTAGATAAGCAGGTGAAAAACGGACCCTCATTAACAGAAGCACT…		11	0	76.7267
chr1|150446225|150446401|+	chr1	150446225	150446401	+	circRNA	RPRD2	ENST00000492220.1	1	7	176	176	ATAAAACAGGTGGGAAGAAGTTCTCCAAAGAATTTGAAGAGGCAAGCTCCAAGCTGGAAGAATTTGTGAATGGATTAGATAAGCAGGTGAAAAACGGACCCTCATTAACAGAAGCACTGGAAAATGCTGGAATTTTCTATGAAGCACAATACAAAGAAGTAAAAGTGGTGGCTAAT		8	0	55.8012
chr1|150460059|150460317|+	chr1	150460059	150460317	+	circRNA	RPRD2	ENST00000492220.1	1	9	258	258	TCGAGGACAGGAAGGAAAAACCTGCAGAGAAGTCAGCTGTATCCACTTCTGTACCTACAAAGCCAACAGAAAATATCTCAAAGGCCTCTTCATGTACCCCAGTGCCTGTGACCATGACAGCAACTCCACCTCTTCCAAAGCCTGTGAATACTTCTCTTTCCCCTTCCCCAGCATTGGCTTTGCCAAACCTGGCTAATGTGGATCTGGCAAAGATCAGTTCCATCCTTAGCAGTTTAACATCAGTCATGAAAAATACTG		12	0	83.7019
chr1|150492410|150496908|+	chr1	150492410	150496908	+	circRNA	TARS2	ENST00000369064.7	3	7,8,9	79,147,99	325	GTGTGGCACATTGGTTGACCTTTGCCAGGGCCCCCACCTTCGGCATACTGGACAGATTGGAGGACTGAAGCTGCTATCGAACTCATCATCCTTATGGAGGTCTTCAGGGGCCCCAGAGACACTGCAGAGAGTGTCAGGGATTTCCTTCCCCACAACAGAATTGCTGAGGGTCTGGGAAGCATGGAGGGAGGAAGCAGAATTGCGGGACCACCGGCGCATTGGGAAGGAACAGGAGCTCTTCTTCTTCCATGAACTGAGCCCTGGGAGCTGCTTCTTCCTGCCACGAGGGACAAGGGTGTATAATGCACTAGTGGCGTTTATCAGG	25	12	161.208	83.7019
chr1|150578520|150578842|-	chr1	150578520	150578842	-	ciRNA	MCL1	ENST00000620947.4	1	2	322	322	GTAAGGGGGTTCATTAATCGCCAAGGCCTCACTCCCTTTTTTCCATCTCTCCCCGGACTCACCCGCCAAGGGTGGGTTGGAAACCGAAACGAGTCAGTGTTGAAACGTGTCTCATCCTATTCCTGAAGCCAGAATATTCTGGCCATGAGTCATTGTTTCCGCCCATCTTGATTCTTTTGGAAATGGCAGCTCTTGTTCAAAGACCGGAAAGGGTGGGATGTCAATTTCAAGTGGGGTCAACCTGAGTTCTGTAAATCCCAGTAGCGATTTTCCCGCCGCGGGTGGGCAGGCGAATCTTGCGCCGGTTTAGACAAAGGAGGCC	7	16	45.1383	111.602
chr1|150578521|150578842|-	chr1	150578521	150578842	-	ciRNA	MCL1	ENST00000620947.4	1	2	321	321	GTAAGGGGGTTCATTAATCGCCAAGGCCTCACTCCCTTTTTTCCATCTCTCCCCGGACTCACCCGCCAAGGGTGGGTTGGAAACCGAAACGAGTCAGTGTTGAAACGTGTCTCATCCTATTCCTGAAGCCAGAATATTCTGGCCATGAGTCATTGTTTCCGCCCATCTTGATTCTTTTGGAAATGGCAGCTCTTGTTCAAAGACCGGAAAGGGTGGGATGTCAATTTCAAGTGGGGTCAACCTGAGTTCTGTAAATCCCAGTAGCGATTTTCCCGCCGCGGGTGGGCAGGCGAATCTTGCGCCGGTTTAGACAAAGGAGGC	119	66	767.351	460.36
chr1|150578523|150578842|-	chr1	150578523	150578842	-	ciRNA	MCL1	ENST00000620947.4	1	2	319	319	GTAAGGGGGTTCATTAATCGCCAAGGCCTCACTCCCTTTTTTCCATCTCTCCCCGGACTCACCCGCCAAGGGTGGGTTGGAAACCGAAACGAGTCAGTGTTGAAACGTGTCTCATCCTATTCCTGAAGCCAGAATATTCTGGCCATGAGTCATTGTTTCCGCCCATCTTGATTCTTTTGGAAATGGCAGCTCTTGTTCAAAGACCGGAAAGGGTGGGATGTCAATTTCAAGTGGGGTCAACCTGAGTTCTGTAAATCCCAGTAGCGATTTTCCCGCCGCGGGTGGGCAGGCGAATCTTGCGCCGGTTTAGACAAAGGAG	42	8	270.83	55.8012
chr1|150817919|150826617|-	chr1	150817919	150826617	-	circRNA	ARNT	ENST00000358595.9	3	15,14,13	111,152,75	338	GAACTCTTAGGAAAGAATATTGTAGAATTCTGTCATCCTGAAGACCAGCAGCTTCTAAGAGACAGCTTCCAACAGGTAGTGAAATTAAAAGGCCAAGTGCTGTCTGTCATGTTCCGGTTCCGGTCTAAGAACCAAGAATGGCTCTGGATGAGAACCAGCTCCTTTACTTTCCAGAACCCTTACTCAGATGAAATTGAGTACATCATCTGTACCAACACCAATGTGAAGAACTCTAGCCAAGAACCACGGCCTACACTCTCCAACACAATCCAGAGGCCACAACTAGGTCCCACAGCTAATTTACCCCTGGAGATGGGCTCAGGACAGCTGGCACCCAG		19	0	132.528
chr1|150946885|150949525|+	chr1	150946885	150949525	+	circRNA	SETDB1	NM_001366417	3	10,11,12	127,157,159	443	GATGACAAAAGATGTGAGTGGATCTATCGAGGCTCTACACGGCTGGAGCCCATGTTCAGCATGAAAACATCCTCAGCCTCTGCACTGGAGAAGAAGCAAGGACAGCTCAGGACACGTCCAAATATGGGTGCTGTGAGGAGCAAAGGCCCTGTTGTCCAGTACACACAGGATCTGACCGGTACTGGAACCCAGTTCAAGCCAGTGGAACCCCCACAGCCTACAGCTCCACCTGCCCCACCTTTCCCACCTGCTCCACCTCTATCCCCCCAAGCAGGTGACAGTGAAAGCTTGGAAAGCCAGCTTGCCCAGTCACGGAAGCAGGTAGCCAAAAAGAGCACGTCCTTTCGACCAGGATCTGTGGGCTCTGGTCATTCCTCCCCTACATCTCCTGCACTCAGT…		8	0	55.8012
chr1|150946885|150951481|+	chr1	150946885	150951481	+	circRNA	SETDB1	NM_001366417	5	10,11,12,13,14	127,157,159,633,117	1193	GATGACAAAAGATGTGAGTGGATCTATCGAGGCTCTACACGGCTGGAGCCCATGTTCAGCATGAAAACATCCTCAGCCTCTGCACTGGAGAAGAAGCAAGGACAGCTCAGGACACGTCCAAATATGGGTGCTGTGAGGAGCAAAGGCCCTGTTGTCCAGTACACACAGGATCTGACCGGTACTGGAACCCAGTTCAAGCCAGTGGAACCCCCACAGCCTACAGCTCCACCTGCCCCACCTTTCCCACCTGCTCCACCTCTATCCCCCCAAGCAGGTGACAGTGAAAGCTTGGAAAGCCAGCTTGCCCAGTCACGGAAGCAGGTAGCCAAAAAGAGCACGTCCTTTCGACCAGGATCTGTGGGCTCTGGTCATTCCTCCCCTACATCTCCTGCACTCAGT…		4	0	27.9006
chr1|150949121|150949525|+	chr1	150949121	150949525	+	circRNA	SETDB1	NM_001366417	2	11,12	157,159	316	GTGCTGTGAGGAGCAAAGGCCCTGTTGTCCAGTACACACAGGATCTGACCGGTACTGGAACCCAGTTCAAGCCAGTGGAACCCCCACAGCCTACAGCTCCACCTGCCCCACCTTTCCCACCTGCTCCACCTCTATCCCCCCAAGCAGGTGACAGTGAAAGCTTGGAAAGCCAGCTTGCCCAGTCACGGAAGCAGGTAGCCAAAAAGAGCACGTCCTTTCGACCAGGATCTGTGGGCTCTGGTCATTCCTCCCCTACATCTCCTGCACTCAGTGAAAATGTCTCTGGTGGGAAACCTGGGATCAACCAGACATATAG		27	0	188.329
chr1|150968394|150969091|-	chr1	150968394	150969091	-	circRNA	CERS2	ENST00000368954.9	2	3,2	118,174	292	GATGCTCCAGACCTTGTATGATTACTTCTGGTGGGAACGTCTGTGGCTGCCTGTGAACTTGACCTGGGCCGATCTAGAAGACCGAGATGGACGTGTCTACGCCAAAGCCTCAGATCTCTATATCACGCTGCCCCTGGCCTTGCTCTTCCTCATCGTTCGATACTTCTTTGAGCTGTACGTGGCTACACCACTGGCTGCCCTCTTGAACATAAAGGAGAAAACTCGGCTGCGGGCACCTCCCAACGCCACCTTGGAACATTTCTACCTGACCAGTGGCAAGCAGCCCAAGCAG		9	0	62.7764
chr1|151024610|151025673|+	chr1	151024610	151025673	+	circRNA	PRUNE1	ENST00000467771.5	2	4,5	185,159	344	AAGTGACACAGCCCTAGAGGAGGCAGTAGCAGAGGTGCTAGACCATCGACCCATCGAGCCGAAACACTGCCCTCCCTGCCATGTTTCAGTTGAGCTGGTGGGGTCCTGTGCTACCCTGGTGACCGAGAGAATCCTGCAGGGGGCACCAGAGATCTTGGACAGGCAAACTGCAGCCCTTCTGCATGGAACCATCATCCTGGACTGTGTCAACATGGACCTTAAAATTGGAAAGGCAACCCCAAAGGACAGCAAATATGTGGAGAAACTAGAGGCCCTTTTCCCAGACCTACCCAAGAGAAATGATATATTTGATTCCCTACAAAAGGCAAAGTTTGATGTATCAG	21	20	135.415	139.503
chr1|151024610|151027327|+	chr1	151024610	151027327	+	circRNA	PRUNE1	ENST00000467771.5	3	4,5,6	185,159,95	439	AAGTGACACAGCCCTAGAGGAGGCAGTAGCAGAGGTGCTAGACCATCGACCCATCGAGCCGAAACACTGCCCTCCCTGCCATGTTTCAGTTGAGCTGGTGGGGTCCTGTGCTACCCTGGTGACCGAGAGAATCCTGCAGGGGGCACCAGAGATCTTGGACAGGCAAACTGCAGCCCTTCTGCATGGAACCATCATCCTGGACTGTGTCAACATGGACCTTAAAATTGGAAAGGCAACCCCAAAGGACAGCAAATATGTGGAGAAACTAGAGGCCCTTTTCCCAGACCTACCCAAGAGAAATGATATATTTGATTCCCTACAAAAGGCAAAGTTTGATGTATCAGGACTGACCACTGAGCAGATGCTGAGAAAAGACCAGAAGACTATCTATAGACAAGG…	21		135.415	0
chr1|151025514|151027327|+	chr1	151025514	151027327	+	circRNA	PRUNE1	ENST00000467771.5	2	5,6	159,95	254	GAACCATCATCCTGGACTGTGTCAACATGGACCTTAAAATTGGAAAGGCAACCCCAAAGGACAGCAAATATGTGGAGAAACTAGAGGCCCTTTTCCCAGACCTACCCAAGAGAAATGATATATTTGATTCCCTACAAAAGGCAAAGTTTGATGTATCAGGACTGACCACTGAGCAGATGCTGAGAAAAGACCAGAAGACTATCTATAGACAAGGCGTCAAGGTGGCCATTAGTGCAATATATATGGATTTGGAG		6	0	41.8509
chr1|151027232|151028944|+	chr1	151027232	151028944	+	circRNA	PRUNE1	NM_001303229	2	5,6	95,159	254	GACTGACCACTGAGCAGATGCTGAGAAAAGACCAGAAGACTATCTATAGACAAGGCGTCAAGGTGGCCATTAGTGCAATATATATGGATTTGGAGGCCTTTCTGCAGAGGTCTAACCTCCTTGCAGATCTCCATGCTTTCTGCCAGGCTCACAGCTATGATGTCCTGGTTGCCATGACTATCTTTTTCAACACTCACAATGAGCCAGTGCGGCAGTTGGCTATTTTCTGTCCCCATGTGGCACTCCAAACAACG	16	14	103.173	97.6522
chr1|151088157|151107222|+	chr1	151088157	151107222	+	circRNA	GABPB2	NM_001323908	6	2,3,4,5,6,7	140,168,195,151,114,186	954	CTACCTGAAAACTTTTGTTCCTATGCATAAAGATGTCTTTGGTGGACTTGGGAAAGAGGTTGCTAGAAGCAGCAAGAAAAGGCCAAGATGATGAAGTGAGAACGTTGATGGCAAATGGCGCCCCATTCACCACAGACTGGCTTGGAACATCACCCCTCCACCTTGCAGCTCAATATGGTCATTATTCCACAGCAGAAGTACTCCTTCGAGCAGGTGTTAGCAGGGATGCCCGGACTAAAGTAGACAGGACCCCCTTGCACATGGCTGCAGCCGATGGACATGCGCACATCGTGGAACTGCTTGTTCGGAATGGTGCAGATGTGAATGCCAAGGACATGCTGAAGATGACAGCTTTGCATTGGGCCACAGAGCGCCACCATCGAGATGTCGTAGAGTTAC…		9	0	62.7764
chr1|151088189|151107222|+	chr1	151088189	151107222	+	circRNA	GABPB2	ENST00000368918.7	6	2,3,4,5,6,7	108,168,195,151,114,186	922	ATGTCTTTGGTGGACTTGGGAAAGAGGTTGCTAGAAGCAGCAAGAAAAGGCCAAGATGATGAAGTGAGAACGTTGATGGCAAATGGCGCCCCATTCACCACAGACTGGCTTGGAACATCACCCCTCCACCTTGCAGCTCAATATGGTCATTATTCCACAGCAGAAGTACTCCTTCGAGCAGGTGTTAGCAGGGATGCCCGGACTAAAGTAGACAGGACCCCCTTGCACATGGCTGCAGCCGATGGACATGCGCACATCGTGGAACTGCTTGTTCGGAATGGTGCAGATGTGAATGCCAAGGACATGCTGAAGATGACAGCTTTGCATTGGGCCACAGAGCGCCACCATCGAGATGTCGTAGAGTTACTTATCAAATATGGAGCTGATGTCCATGCTTTC…		6	0	41.8509
chr1|151088189|151118139|+	chr1	151088189	151118139	+	circRNA	GABPB2	NM_001323906	8	2,3,4,5,6,7,8,9	108,168,195,151,114,186,125,183	1230	ATGTCTTTGGTGGACTTGGGAAAGAGGTTGCTAGAAGCAGCAAGAAAAGGCCAAGATGATGAAGTGAGAACGTTGATGGCAAATGGCGCCCCATTCACCACAGACTGGCTTGGAACATCACCCCTCCACCTTGCAGCTCAATATGGTCATTATTCCACAGCAGAAGTACTCCTTCGAGCAGGTGTTAGCAGGGATGCCCGGACTAAAGTAGACAGGACCCCCTTGCACATGGCTGCAGCCGATGGACATGCGCACATCGTGGAACTGCTTGTTCGGAATGGTGCAGATGTGAATGCCAAGGACATGCTGAAGATGACAGCTTTGCATTGGGCCACAGAGCGCCACCATCGAGATGTCGTAGAGTTACTTATCAAATATGGAGCTGATGTCCATGCTTTC…		4	0	27.9006
chr1|151166933|151167414|+	chr1	151166933	151167414	+	circRNA	TNFAIP8L2-SCNM1	NM_001204848	3	3,4,5	89,98,89	276	CTTTGCTTGTGCCATCTGCCCCCATCGACCGGTACTGGACACCCTGGCCATGCTGACTGCCCACCGTGCAGGCAAGAAACATCTGTCCAGCTTGCAGCTTTTCTATGGCAAGAAGCAGCCGGGAAAGGAAAGAAAGCAGAATCCAAAACATCAGAATGAATTGAGAAGGGAAGAAACCAAAGCTGAGGCTCCTCTGCTAACTCAGACACGACTTATCACCCAGAGTGCTCTGCACAGAGCTCCCCACTATAACAGTTGCTGCCGCCGGAAGTACAG	12	13	77.3799	90.677
chr1|151178000|151184493|-	chr1	151178000	151184493	-	circRNA	VPS72	ENST00000491094.6	2	5,4	145,177	322	GTCGGAAGTCTATGCGTCAGTCTACAGCTGAGCATACACGACAAACGTTCCTTCGGGTACAGGAGAGGCAGGGCCAGTCAAGACGGCGAAAGGGGCCCCACTGTGAGCGGCCACTAACCCAGGAGGAACTGCTCCGGGAGGCCAAGATCACAGAAGAGCTTAATTTACGGTCACTGGAGACATATGAGCGGCTCGAGGCTGATAAAAAGAAGCAGGTTCATAAGAAGCGGAAGTGCCCCGGGCCCATAATCACCTATCATTCAGTGACAGTGCCACTTGTTGGGGAGCCAGGCCCCAAGGAAGAGAACGTTGACATAGAAGG	16		103.173	0
chr1|151224244|151236763|+	chr1	151224244	151236763	+	circRNA	PIP5K1A	ENST00000409426.5	7	2,3,4,5,6,7,8	35,81,131,118,153,300,206	1024	CAGCATCTGGAATCAAGAGACCCATGGCATCTGAGGTGCCTTATGCCTCTGGCATGCCCATCAAGAAAATAGGCCATAGAAGTGTTGATTCCTCAGGAGAGACAACATATAAAAAGACAACCTCATCAGCCTTGAAAGGTGCCATCCAGTTAGGCATTACCCACACTGTGGGGAGCCTGAGTACCAAACCAGAGCGTGATGTCCTCATGCAAGATTTCTACGTGGTTGAGAGTATCTTCTTTCCCAGTGAAGGGAGCAACCTGACCCCTGCTCATCACTACAATGACTTTCGTTTCAAGACCTATGCACCTGTTGCCTTCCGCTACTTCCGGGAGCTATTTGGTATCCGGCCCGATGATTACTTGTATTCCCTCTGCAGTGAGCCGCTGATTGAACTCT…		5	0	34.8758
chr1|151231670|151232703|+	chr1	151231670	151232703	+	circRNA	PIP5K1A	ENST00000349792.9	3	4,5,6	131,118,153	402	ACAACCTCATCAGCCTTGAAAGGTGCCATCCAGTTAGGCATTACCCACACTGTGGGGAGCCTGAGTACCAAACCAGAGCGTGATGTCCTCATGCAAGATTTCTACGTGGTTGAGAGTATCTTCTTTCCCAGTGAAGGGAGCAACCTGACCCCTGCTCATCACTACAATGACTTTCGTTTCAAGACCTATGCACCTGTTGCCTTCCGCTACTTCCGGGAGCTATTTGGTATCCGGCCCGATGATTACTTGTATTCCCTCTGCAGTGAGCCGCTGATTGAACTCTGTAGCTCTGGAGCTAGTGGTTCCCTATTCTATGTGTCCAGCGACGATGAGTTCATTATTAAGACAGTCCAACATAAAGAGGCGGAATTTCTGCAGAAGCTGCTTCCAGGATACTAC…		8	0	55.8012
chr1|151234196|151240039|+	chr1	151234196	151240039	+	circRNA	PIP5K1A	ENST00000349792.9	5	7,8,9,10,11	300,206,84,49,85	724	AACCTCAACCAGAACCCTCGGACTTTGCTGCCTAAATTCTATGGACTGTACTGTGTGCAGGCAGGTGGCAAGAACATTCGGATTGTGGTGATGAACAATCTTTTACCAAGATCGGTAAAAATGCATATCAAATATGACCTCAAAGGCTCAACCTACAAACGGCGGGCTTCCCAGAAAGAGCGAGAGAAGCCTCTTCCCACATTTAAAGACCTAGACTTCTTACAAGACATCCCTGATGGTCTTTTTTTGGATGCTGACATGTACAACGCTCTCTGTAAGACCCTGCAGCGTGACTGTTTGGTGCTGCAGAGCTTCAAGATAATGGATTACAGCCTCTTGATGTCAATCCATAATATAGATCATGCACAACGAGAGCCCTTAAGCAGTGAAACACAGTAC…	7		45.1383	0
chr1|151290234|151290410|+	chr1	151290234	151290410	+	ciRNA	ZNF687	NM_001304764	1	7	176	176	GTAAGTCTTGCTCCCCGCTTCCTCTTCCTGCCCAGCACGTGACTCTCCCTGTATGCCAAAGTACCTGTGCACCTGCGACGTGTCTAAGTGGCCTGATGGTTGGGGTCTCCCTCTGCTCTGGCAGCCCCCTCCTCAGAAGCAAGGGCCCTGGCCTTCGGGCTGTGCCGCTGCTGCCA		8	0	55.8012
chr1|151303540|151306363|-	chr1	151303540	151306363	-	circRNA	PI4KB	ENST00000368874.8	2	5,4	110,228	338	GCTCCCTACCTGATTTATGTGGAAGTCCTTGAATGTGAAAACTTTGACACCACCAGTGTCCCTGCCCGGATCCCCGAGAACCGAATTCGGAGTACGAGGTCCGTAGAAAACTTGCCCGAATGTGGTATTACCCATGAGCAGCGAGCTGGCAGCTTCAGCACTGTGCCCAACTATGACAACGATGATGAGGCCTGGTCGGTGGATGACATAGGCGAGCTGCAAGTGGAGCTCCCCGAAGTGCATACCAACAGCTGTGACAACATCTCCCAGTTCTCTGTGGACAGCATCACCAGCCAGGAGAGCAAGGAGCCTGTGTTCATTGCAGCAGGGGACATCCG		5	0	34.8758
chr1|151315572|151316509|-	chr1	151315572	151316509	-	circRNA	PI4KB	ENST00000368874.8	1	2	937	937	CTTGGAAGCTCGAAGTCTGGCTGTGGCCATGGGAGATACAGTAGTGGAGCCTGCCCCCTTGAAGCCAACTTCTGAGCCCACTTCTGGCCCACCAGGGAATAATGGGGGGTCCCTGCTAAGTGTCATCACGGAGGGGGTCGGGGAACTATCAGTGATTGACCCTGAGGTGGCCCAGAAGGCCTGCCAGGAGGTGTTGGAGAAAGTCAAGCTTTTGCATGGAGGCGTGGCAGTCTCTAGCAGAGGCACCCCACTGGAGTTGGTCAATGGGGATGGTGTGGACAGTGAGATCCGTTGCCTAGATGATCCACCTGCCCAGATCAGGGAGGAGGAAGATGAGATGGGGGCCGCTGTGGCCTCAGGCACAGCCAAAGGAGCAAGAAGACGGCGGCAGAACAACTC…	9	22	58.0349	153.453
chr1|151408099|151408828|-	chr1	151408099	151408828	-	circRNA	POGZ	ENST00000392723.5	3	13,12,11	141,173,135	449	AAGAGAAATGTTTATCACTGCAACAAATGCCGGCTGCAGTTTCTCTTTGCCAAGGACAAAATTGAACACAAGCTTCAACACCATAAAACCTTCCGTAAACCCAAGCAGCTGGAGGGCTTGAAACCAGGCACCAAGGTGACAATCCGGGCTTCCCGAGGGCAGCCACGAACTGTTCCTGTATCCTCTAATGATACACCTCCCAGCGCCTTGCAGGAGGCAGCACCGCTGACCTCCTCAATGGACCCTCTGCCTGTCTTCCTTTATCCCCCTGTCCAGCGCAGCATCCAGAAGAGAGCTGTTAGGAAAATGAGTGTCATGGGCCGGCAGACATGCCTGGAGTGCAGCTTCGAGATCCCAGACTTCCCTAATCATTTCCCTACTTACGTACACTGCTCTCTG…	10		64.4833	0
chr1|151638887|151639119|+	chr1	151638887	151639119	+	circRNA	SNX27	ENST00000368843.8	1	2	232	232	GAACCACGTGAATGTTGAGGGGGCGACACACAAGCAGGTGGTGGACCTGATTCGAGCAGGCGAGAAGGAATTGATCTTGACAGTGTTATCTGTACCTCCTCATGAGGCAGATAACCTAGATCCCAGTGACGACTCGTTGGGACAATCATTTTATGATTACACAGAAAAGCAAGCAGTGCCCATATCGGTCCCCAGATACAAACATGTGGAGCAGAATGGTGAGAAGTTTGTG	18		116.07	0
chr1|151638887|151668635|+	chr1	151638887	151668635	+	circRNA	SNX27	ENST00000368843.8	6	2,3,4,5,6,7	232,193,65,105,79,164	838	GAACCACGTGAATGTTGAGGGGGCGACACACAAGCAGGTGGTGGACCTGATTCGAGCAGGCGAGAAGGAATTGATCTTGACAGTGTTATCTGTACCTCCTCATGAGGCAGATAACCTAGATCCCAGTGACGACTCGTTGGGACAATCATTTTATGATTACACAGAAAAGCAAGCAGTGCCCATATCGGTCCCCAGATACAAACATGTGGAGCAGAATGGTGAGAAGTTTGTGGTATATAATGTTTACATGGCAGGGAGGCAGCTGTGTTCTAAGCGGTACCGGGAGTTTGCTATCCTACACCAGAACCTGAAGAGAGAGTTTGCCAACTTTACATTTCCTCGACTCCCAGGGAAGTGGCCATTTTCATTATCAGAACAACAATTAGATGCCCGACGTCG…		19	0	132.528
chr1|151658234|151662270|+	chr1	151658234	151662270	+	circRNA	SNX27	ENST00000642376.1	3	2,3,4	193,65,105	363	GTATATAATGTTTACATGGCAGGGAGGCAGCTGTGTTCTAAGCGGTACCGGGAGTTTGCTATCCTACACCAGAACCTGAAGAGAGAGTTTGCCAACTTTACATTTCCTCGACTCCCAGGGAAGTGGCCATTTTCATTATCAGAACAACAATTAGATGCCCGACGTCGGGGATTGGAAGAATATCTAGAAAAAGTGTGTTCAATACGAGTAATTGGTGAGAGTGACATCATGCAGGAATTCCTATCAGAATCCGATGAGAACTACAATGGTGTGTCCGACGTAGAGCTGAGAGTAGCATTACCAGATGGAACAACGGTTACAGTCAGGGTTAAAAAGAACAGTACTACAGACCAAGTATATCAG		9	0	62.7764
chr1|151658234|151668635|+	chr1	151658234	151668635	+	circRNA	SNX27	ENST00000642376.1	5	2,3,4,5,6	193,65,105,79,164	606	GTATATAATGTTTACATGGCAGGGAGGCAGCTGTGTTCTAAGCGGTACCGGGAGTTTGCTATCCTACACCAGAACCTGAAGAGAGAGTTTGCCAACTTTACATTTCCTCGACTCCCAGGGAAGTGGCCATTTTCATTATCAGAACAACAATTAGATGCCCGACGTCGGGGATTGGAAGAATATCTAGAAAAAGTGTGTTCAATACGAGTAATTGGTGAGAGTGACATCATGCAGGAATTCCTATCAGAATCCGATGAGAACTACAATGGTGTGTCCGACGTAGAGCTGAGAGTAGCATTACCAGATGGAACAACGGTTACAGTCAGGGTTAAAAAGAACAGTACTACAGACCAAGTATATCAGGCTATCGCAGCAAAGGTTGGCATGGACAGTACGACA…		11	0	76.7267
chr1|151658234|151693483|+	chr1	151658234	151693483	+	circRNA	SNX27	ENST00000642376.1	9	2,3,4,5,6,7,8,9,10	193,65,105,79,164,90,150,129,60	1035	GTATATAATGTTTACATGGCAGGGAGGCAGCTGTGTTCTAAGCGGTACCGGGAGTTTGCTATCCTACACCAGAACCTGAAGAGAGAGTTTGCCAACTTTACATTTCCTCGACTCCCAGGGAAGTGGCCATTTTCATTATCAGAACAACAATTAGATGCCCGACGTCGGGGATTGGAAGAATATCTAGAAAAAGTGTGTTCAATACGAGTAATTGGTGAGAGTGACATCATGCAGGAATTCCTATCAGAATCCGATGAGAACTACAATGGTGTGTCCGACGTAGAGCTGAGAGTAGCATTACCAGATGGAACAACGGTTACAGTCAGGGTTAAAAAGAACAGTACTACAGACCAAGTATATCAGGCTATCGCAGCAAAGGTTGGCATGGACAGTACGACA…		6	0	41.8509
chr1|151692584|151692891|+	chr1	151692584	151692891	+	ciRNA	SNX27	ENST00000642376.1	1	8	307	307	GTGAGTTTTCAGCATAGGGCTCTGGCTGCGAGGACTGGAGATACTTTGATGCTCACTTGCTTGTGACGTTTTAATTCCATTTTAGGGGGAAATGAAATCAAAACTGTATTTTGACTGGGGCAAATAAACAGGCATGGAATCCACACTGATCCTCAACTTCATTGGCTGCTTCCACTGATTTGTATTCTTCTATCACAGTCCTTTCTCTGAAGCGATGCAGACATCCATTCATTTCTCTTCTGTCTCCTGGTTCAGAACCCCCTACCTCAGTTCCCCAGCACTCTGAAACACAGACTGTACCTTACTC		13	0	90.677
chr1|153626319|153632240|-	chr1	153626319	153632240	-	circRNA	S100A13	NM_001024210	3	4,3,2	214,101,207	522	TTGAGAAGCTGATGTCTCCTCGACTTCCAACTGGAACCTTGAACCCCCACATTTCTGGACCTTGAGCATTCCTCAAGTAGGAAGATGTAATGCACCTTGACCTCTTTCTAAATAAGACACTTCCCCAAATAAGGGGAGTTGAGAGTGAACAGTCTTCACGTCTCCACCCACTTCCAGATCCCAGAGGAGACAGACATCGGATGGCTGTTACCTCCTCCTAAAATGTCTGCATTTACCCAGATAATCTTCCAATGGAAATCCATGGTTCAAGTGCCACCTCTTCAGGAAAGCCATCTGACTTCAATCAGGTCAGCCCTGACAAAGGTCAGCTAGCCCCTTGAGGACATCAGCTTTGGCCTCAGGGTCCTAATGGCAGCAGAACCACTGACAGAGCTAGAG…	3		19.345	0
chr1|153664042|153668557|-	chr1	153664042	153668557	-	circRNA	ILF2	NM_004515	7	10,9,8,7,6,5,4	88,79,117,66,103,78,105	636	TGTGAAATGGCCTTTCCCCGGGTCAAGCCAGCACCTGATGAAACTTCCTTCAGTGAGGCCTTGCTGAAGAGGAATCAGGACCTGGCTCCCAATTCTGCTGAACAGGCATCTATCCTTTCTCTGGTGACAAAAATAAACAATGTGATTGATAATCTGATTGTGGCTCCAGGGACATTTGAAGTGCAAATTGAAGAAGTTCGACAGGTGGGATCCTATAAAAAGGGGACAATGACTACAGGACACAATGTGGCTGACCTGGTGGTGATACTCAAGATTCTGCCAACGTTGGAAGCTGTTGCTGCCCTGGGGAACAAAGTCGTGGAAAGCCTAAGAGCACAGGATCCTTCTGAAGTTTTAACCATGCTGACCAACGAAACTGGCTTTGAAATCAGTTCTTCT…	9		58.0349	0
chr1|153665219|153668557|-	chr1	153665219	153668557	-	circRNA	ILF2	NM_004515	5	8,7,6,5,4	117,66,103,78,105	469	TGTGAAATGGCCTTTCCCCGGGTCAAGCCAGCACCTGATGAAACTTCCTTCAGTGAGGCCTTGCTGAAGAGGAATCAGGACCTGGCTCCCAATTCTGCTGAACAGGCATCTATCCTTTCTCTGGTGACAAAAATAAACAATGTGATTGATAATCTGATTGTGGCTCCAGGGACATTTGAAGTGCAAATTGAAGAAGTTCGACAGGTGGGATCCTATAAAAAGGGGACAATGACTACAGGACACAATGTGGCTGACCTGGTGGTGATACTCAAGATTCTGCCAACGTTGGAAGCTGTTGCTGCCCTGGGGAACAAAGTCGTGGAAAGCCTAAGAGCACAGGATCCTTCTGAAGTTTTAACCATGCTGACCAACGAAACTGGCTTTGAAATCAGTTCTTCT…	16	51	103.173	355.733
chr1|153665361|153665662|-	chr1	153665361	153665662	-	ciRNA	ILF2	NM_004515	1	7	301	301	GTTTGCATTTGTTGCTGATTCTGTATTTAGTAGCCATAGGAACCAGGTCTTGTAATTGTAAGTACACTTTCAACAAAATCAGATCAGACCAGATGGAAGAGTAAATGCAGAGTTTTATGTTGTGGGAGTTTTTGGCAGGGGCTTCAGGTGTTCAAGGTGTTCAAGGGAGATCTGTTTGATCTCCCTTCTAAAGCTCTGTATTCTAAATTCTCATTCTGGACTTTGTGCTGTTTTAAAAAATCCACCTGTTCCCCCCCACCCTGGATTTAACTTTGATCATCTAATGGAAATGTGAGTTATA		3	0	20.9255
chr1|153751094|153757763|+	chr1	153751094	153757763	+	circRNA	INTS3	NM_001324475	4	8,9,10,11	145,130,98,192	565	GGAGTGGGTCCTGAAGAGCAGCATCCTCATTGCCATGGCTGTTTACACGTACCTCCGCCTCATCGTGGACCACCATGGGACTGCCCAGCTCCAGGCCCTGCGACAGAAGGAAGTAGACTTCTGCATCTCACTGCTTCGGGAACGGTTCATGGAATGTCTGATGATTGGTCGGGATCTCGTAAGACTACTTCAGAATGTTGCTAGGATACCAGAATTTGAACTGCTTTGGAAAGATATTATCCATAATCCTCAGGCCTTGAGTCCTCAGTTCACAGGTATCCTACAGCTTCTTCAGTCAAGAACATCCCGAAAATTCCTAGCATGTCGTCTAACCCCGGACATGGAGACTAAACTCCTCTTCATGACATCCCGGGTGCGATTTGGTCAACAAAAGCGATA…		14	0	97.6522
chr1|153811730|153813452|-	chr1	153811730	153813452	-	circRNA	GATAD2B	ENST00000368655.4	3	10,9,8	118,111,203	432	GCAAAAGCTGTGCCTCACTTCTGCGGGTTGAACCCTTTGTATGTGCCCAGTGCCGCACAGATTTCACCCCTCACTGGAAGCAAGAAAAGAATGGTAAGATTCTATGTGAGCAGTGTATGACCTCCAACCAGAAAAAGGCTCTAAAAGCTGAACACACCAACCGGCTGAAAAATGCATTTGTGAAAGCCCTACAGCAGGAACAGGAAATTGAACAGCGATTACAGCAGCAGGCAGCCCTCTCCCCCACTACGGCTCCAGCTGTGTCCAGTGTCAGTAAACAAGAGACCATCATGAGACATCATACGCTTCGGCAGGCTCCACAGCCCCAGAGCAGCCTCCAGCGTGGCATACCCACATCTGCCCGCTCCATGCTTTCAAACTTTGCACAGGCACCCCAGT…		3	0	20.9255
chr1|153818790|153819735|-	chr1	153818790	153819735	-	circRNA	GATAD2B	ENST00000368655.4	2	4,3	132,130	262	TGAGCCAGAGCGAGGAAGGCTAACTCCCTCACCAGACATCATTGTTTTGTCTGACAATGAGGCTTCCAGTCCCCGTTCCAGTTCCAGAATGGAAGAAAGACTCAAAGCAGCCAACTTAGAGATGTTTAAGGGGAAAGGCATTGAGGAGCGGCAGCAGCTTATCAAGCAGCTGAGGGATGAGCTACGATTGGAAGAAGCCCGACTGGTCCTGTTAAAGAAACTGAGACAGAGTCAGCTACAGAAAGAGAATGTGGTCCAGAAG	3	11	19.345	76.7267
chr1|153818790|153828348|-	chr1	153818790	153828348	-	circRNA	GATAD2B	ENST00000368655.4	3	4,3,2	132,130,336	598	GATGGATAGAATGACAGAAGATGCTCTTCGCTTGAATCTGTTGAAGCGGAGCTTGGACCCAGCAGATGAGCGAGATGATGTCCTGGCAAAGCGACTCAAAATGGAGGGGCATGAGGCCATGGAACGTCTGAAAATGTTGGCATTGCTCAAAAGGAAGGATTTGGCAAATCTTGAGGTGCCACATGAGTTACCCACCAAACAGGATGGCAGTGGTGTCAAGGGCTATGAAGAAAAACTTAACGGGAATCTCAGGCCTCATGGAGACAACAGGACTGCTGGAAGGCCAGGCAAAGAAAACATCAATGATGAGCCTGTGGATATGAGTGCTAGACGGAGTGAGCCAGAGCGAGGAAGGCTAACTCCCTCACCAGACATCATTGTTTTGTCTGACAATGAGGC…	1		6.44833	0
chr1|153937487|153937863|-	chr1	153937487	153937863	-	circRNA	DENND4B	NM_001367466	2	15,14	127,140	267	GTCCACCCAGAGCAGGAGAAGCCTGAGCCGACACCCTTAGTGGAGCTAGAGGAGCTGTCAGGAAGTGAGCTCACTGTCTTTATCACACCTCCCGAGGAGCCTGCCTTACCAGAGGGCAGTGAATCCACTCCCCAGTACTGCTATGATGGATTCCCAGAGCTACGGGCTGAGTTGTTTGAGTCTCTTCAAGAGCAACCTGGGGCCCTGCCTGTGCCAGGCCCTTCCCGTAGCGCCCCCAGCAGTCCTGCTCCTCGCCGTACCAAACAG		10	0	69.7515
chr1|153953387|153953537|-	chr1	153953387	153953537	-	ciRNA	CRTC2	ENST00000461638.6	1	3	150	150	GTGATGGCTTTTGCCTTCTTTAGGCCAGATCTCTTATCTGTAGTTTCTGGGGCCCTGCTCCCTCACCCCCACCCTGTTCCAGACCAGCTAGTGTTTTCCCTTGCTGGGCAGGGCTTAGGGACCAGGAAGACTGTCACTGGTGTCAGCTCA		11	0	76.7267
chr1|153990802|153991088|+	chr1	153990802	153991088	+	ciRNA	RPS27	ENST00000368567.5	1	1	286	286	GTGAGTGCTTTGGTCCAGGTTTCGGCGGAGATCTCGCTGTTCTGTCCGAACTCTCCCCTCACGCTGATTTCGGATCGTAGAGGGTCCTCATTTACCCTCTGCACTTCTTAGGACATTAACTCCAGGGACCGCAGCGGCCCACGGGCCACCCGCATAGACGGGAGCGGAGAGGAGATAAGATGGCGGCCCAGCTGCGCAGACACCAGGGGCGGCGAGGGGCGAGCTCTCCCCGGTGTGTGACAGTGGGGGCTATTTTCGACCATCCCATTTTCGCTGTTGGTTTCTA	9		58.0349	0
chr1|154117724|154118808|-	chr1	154117724	154118808	-	circRNA	NUP210L	ENST00000368559.7	2	12,11	156,138	294	AATAAAGATATTCAGCCTATAAAATTTCTAATCAAACACCAACAAGAAGTGAAGATTTATTTTCCCATCATGCTTACACCCAAATTTCTGGCATTTCCTCATCATCCTATGGGAATGTTATATCGTTATAAAGTACAGGTAGAGGGTGGCAGTGGCAACTTTACCTGGACTTCTTCTAATGAAACAGTGGTCATAGTAACCACGAAAGGAGTGGTGACTGCAGGTCAGGTCAGGGGGAATAGTACTGTTTTGGCCCGAGATGTACAAAATCCCTTTCGATATGGAGAAATTAAG	1		6.44833	0
chr1|154170399|154173201|-	chr1	154170399	154173201	-	circRNA	TPM3	ENST00000611659.4	4	6,5,4,3	70,76,71,118	335	AGGTATGAAGGTTATTGAAAACCGGGCCTTAAAAGATGAAGAAAAGATGGAACTCCAGGAAATCCAACTCAAAGAAGCTAAGCACATTGCAGAAGAGGCAGATAGGAAGTATGAAGAGGTGGCTCGTAAGTTGGTGATCATTGAAGGAGACTTGGAACGCACAGAGGAACGAGCTGAGCTGGCAGAGTCCCGTTGCCGAGAGATGGATGAGCAGATTAGACTGATGGACCAGAACCTGAAGTGTCTGAGTGCTGCTGAAGAAAAGGCAGAGACCCGTGCTGAGTTTGCTGAGAGATCGGTAGCCAAGCTGGAAAAGACAATTGATGACCTGGAAG	7		45.1383	0
chr1|154170399|154176248|-	chr1	154170399	154176248	-	circRNA	TPM3	ENST00000611659.4	5	6,5,4,3,2	70,76,71,118,134	469	GCTGAGGCTGAGGTGGCCTCCTTGAACCGTAGGATCCAGCTGGTTGAAGAAGAGCTGGACCGTGCTCAGGAGCGCCTGGCCACTGCCCTGCAAAAGCTGGAAGAAGCTGAAAAAGCTGCTGATGAGAGTGAGAGAGGTATGAAGGTTATTGAAAACCGGGCCTTAAAAGATGAAGAAAAGATGGAACTCCAGGAAATCCAACTCAAAGAAGCTAAGCACATTGCAGAAGAGGCAGATAGGAAGTATGAAGAGGTGGCTCGTAAGTTGGTGATCATTGAAGGAGACTTGGAACGCACAGAGGAACGAGCTGAGCTGGCAGAGTCCCGTTGCCGAGAGATGGATGAGCAGATTAGACTGATGGACCAGAACCTGAAGTGTCTGAGTGCTGCTGAAGAAAAG…		9	0	62.7764
chr1|154172907|154173201|-	chr1	154172907	154173201	-	circRNA	TPM3	ENST00000611659.4	2	4,3	71,118	189	AGGTATGAAGGTTATTGAAAACCGGGCCTTAAAAGATGAAGAAAAGATGGAACTCCAGGAAATCCAACTCAAAGAAGCTAAGCACATTGCAGAAGAGGCAGATAGGAAGTATGAAGAGGTGGCTCGTAAGTTGGTGATCATTGAAGGAGACTTGGAACGCACAGAGGAACGAGCTGAGCTGGCAGAGTC	86		554.556	0
chr1|154172907|154176248|-	chr1	154172907	154176248	-	circRNA	TPM3	ENST00000611659.4	3	4,3,2	71,118,134	323	GCTGAGGCTGAGGTGGCCTCCTTGAACCGTAGGATCCAGCTGGTTGAAGAAGAGCTGGACCGTGCTCAGGAGCGCCTGGCCACTGCCCTGCAAAAGCTGGAAGAAGCTGAAAAAGCTGCTGATGAGAGTGAGAGAGGTATGAAGGTTATTGAAAACCGGGCCTTAAAAGATGAAGAAAAGATGGAACTCCAGGAAATCCAACTCAAAGAAGCTAAGCACATTGCAGAAGAGGCAGATAGGAAGTATGAAGAGGTGGCTCGTAAGTTGGTGATCATTGAAGGAGACTTGGAACGCACAGAGGAACGAGCTGAGCTGGCAGAGTC	2		12.8967	0
chr1|154212319|154213946|-	chr1	154212319	154213946	-	circRNA	C1orf43	ENST00000648267.1	3	7,6,5	59,167,54	280	GTTGCTACAACTATCTGTATAGGATGAAAGCTCTGGATGCCATTCGTACCTCTGAGATCCCATTTCATTCTGAAGGCCGGCATCCCCGTTCCTTAATGGGCAAGAATTTCCGCTCCTACCTGCTGGATCTGCGAAACACTAGTACGCCTTTCAAGGGTGTACGCAAAGCACTCATTGATACCCTTTTGGATGGCTATGAAACAGCCCGCTATGGGACAGGGGTCTTTGGCCAGAATGAGTACCTACGCTATCAGGAGGCCCTGAGTGAGCTGGCCACTGC		15	0	104.627
chr1|154212319|154214574|-	chr1	154212319	154214574	-	circRNA	C1orf43	ENST00000648267.1	4	7,6,5,4	59,167,54,118	398	GACTTGAAAGAGGAGATTGATATTCGACTCTCCAGGGTTCAGGATATCAAGTATGAGCCCCAGCTCCTTGCAGATGATGATGCTAGACTACTACAACTGGAAACCCAGGGAAATCAAAGTTGCTACAACTATCTGTATAGGATGAAAGCTCTGGATGCCATTCGTACCTCTGAGATCCCATTTCATTCTGAAGGCCGGCATCCCCGTTCCTTAATGGGCAAGAATTTCCGCTCCTACCTGCTGGATCTGCGAAACACTAGTACGCCTTTCAAGGGTGTACGCAAAGCACTCATTGATACCCTTTTGGATGGCTATGAAACAGCCCGCTATGGGACAGGGGTCTTTGGCCAGAATGAGTACCTACGCTATCAGGAGGCCCTGAGTGAGCTGGCCACTGC		8	0	55.8012
chr1|154241512|154246375|+	chr1	154241512	154246375	+	circRNA	UBAP2L	NM_001127320	3	9,10,11	53,86,172	311	GTGCATGGAGGACTGCAACAGAGGAGTGGGGGACTGAAGATTGGAATGAAGATCTTTCTGAGACCAAGATCTTCACTGCCTCTAATGTGTCTTCAGTGCCTCTGCCTGCGGAGAATGTGACAATCACTGCTGGTCAGAGAATTGACCTTGCTGTTCTGCTGGGGAAGACACCATCTACAATGGAGAATGATTCATCTAATCTGGATCCGTCTCAGGCTCCTTCTCTGGCCCAGCCTCTGGTGTTCAGTAATTCGAAGCAGACTGCCATATCACAGCCTGCTTCAGGGAACACATTTTCTCATCACAGTATG	12		77.3799	0
chr1|154241512|154249437|+	chr1	154241512	154249437	+	circRNA	UBAP2L	NM_001127320	4	9,10,11,12	53,86,172,199	510	GTGCATGGAGGACTGCAACAGAGGAGTGGGGGACTGAAGATTGGAATGAAGATCTTTCTGAGACCAAGATCTTCACTGCCTCTAATGTGTCTTCAGTGCCTCTGCCTGCGGAGAATGTGACAATCACTGCTGGTCAGAGAATTGACCTTGCTGTTCTGCTGGGGAAGACACCATCTACAATGGAGAATGATTCATCTAATCTGGATCCGTCTCAGGCTCCTTCTCTGGCCCAGCCTCTGGTGTTCAGTAATTCGAAGCAGACTGCCATATCACAGCCTGCTTCAGGGAACACATTTTCTCATCACAGTATGGTGAGCATGTTAGGGAAAGGATTTGGTGATGTCGGTGAAGCTAAAGGCGGCAGTACTACAGGCTCCCAGTTCTTGGAGCAATTCAAGA…	7	5	45.1383	34.8758
chr1|154251040|154251653|+	chr1	154251040	154251653	+	circRNA	UBAP2L	NM_001127320	2	13,14	278,173	451	ATTTGAAGAACCCAAGTGATTCAGCAGTGCACAGCCCCTTTACAAAGCGCCAGGCTTTTACCCCATCTTCAACCATGATGGAGGTGTTCCTTCAGGAGAAGTCACCTGCAGTGGCTACCTCCACAGCTGCACCTCCACCTCCGTCTTCTCCTCTGCCAAGCAAATCCACATCGGCTCCACAGATGTCGCCTGGATCTTCAGACAACCAGTCCTCTAGCCCTCAGCCGGCTCAGCAGAAACTGAAACAGCAGAAGAAAAAAGCCTCCTTGACTTCTAAGATTCCTGCTCTGGCTGTGGAGATGCCTGGCTCAGCAGATATCTCAGGGCTAAACCTGCAGTTTGGGGCATTGCAGTTTGGGTCAGAGCCTGTCCTTTCTGATTATGAGTCCACCCCCACCA…		18	0	125.553
chr1|154254089|154254809|+	chr1	154254089	154254809	+	ciRNA	UBAP2L	NM_001127320	1	15	720	720	GTAGTGGCTTCATGAACCCTTGGGAATTGGTTAGGAGAATAGTGGGCAAAAATTCCTTAAATATTAGTGTTTTACTTTTCAGCAAGTGGTGCTAAGAAACTTTGGAAGTAGTGATTGAGAATTTGAAAAAGGCACACATCTGTGGCTAGTGAATTAAAAGTTCTTATCAGCAAACCCGGAGACTGAAGAGCCAGGAAACCATTCTCTTTGTACTAAAAATTCATTGCCTCTAGTAGAATCAGTCTCAAGTGCCTGTCCTGTCTTCTGGGAAGATGTGATTGCCAGATTTCTGGGTGCGTGTCAGTAGACCTCACCTTGCTAAGTCCTGGCATGGTGAGGGAGACAGCATGTGCCAGAGGTGATGTGGAGTGAGTGTCAGATGCAGCCAGCGGAATAGGT…		14	0	97.6522
chr1|154258976|154260029|+	chr1	154258976	154260029	+	circRNA	UBAP2L	NM_001127320	2	21,22	54,82	136	CCACAAGTATATGGTTATGATGACTTGCAGATGCTTCAGACAAGATTTCCATTGGATTACTACAGCATCCCATTTCCCACACCCACTACTCCGCTGACTGGGAGGGATGGTAGCCTGGCCAGCAACCCTTATTCTG	10	32	64.4833	223.205
chr1|154261591|154266568|+	chr1	154261591	154266568	+	circRNA	UBAP2L	ENST00000428931.5	2	24,25	106,68	174	GTGGCTCCTACCTCTTCCAAGCAGCATGGTGTGAATGTCAGTGTGAATGCATCGGCCACCCCTTTCCAACAGCCGAGTGGATATGGGTCTCATGGATACAACACTGGTGTTTCAGTCACCTCCAGTAACACGGGCGTGCCAGATATCTCGGGTTCTGTGTACTCCAAAACCCAG	8		51.5866	0
chr1|154434518|154435156|+	chr1	154434518	154435156	+	circRNA	IL6R	ENST00000622330.4	2	4,5	182,167	349	TCAGAACAGTCCGGCCGAAGACTTCCAGGAGCCGTGCCAGTATTCCCAGGAGTCCCAGAAGTTCTCCTGCCAGTTAGCAGTCCCGGAGGGAGACAGCTCTTTCTACATAGTGTCCATGTGCGTCGCCAGTAGTGTCGGGAGCAAGTTCAGCAAAACTCAAACCTTTCAGGGTTGTGGAATCTTGCAGCCTGATCCGCCTGCCAACATCACAGTCACTGCCGTGGCCAGAAACCCCCGCTGGCTCAGTGTCACCTGGCAAGACCCCCACTCCTGGAACTCATCTTTCTACAGACTACGGTTTGAGCTCAGATATCGGGCTGAACGGTCAAAGACATTCACAACATGGATG	16	7	103.173	48.8261
chr1|154448124|154449980|+	chr1	154448124	154449980	+	circRNA	IL6R	ENST00000368485.7	2	7,8	47,70	117	AATCCAGGAGTCCTCCAGCTGAGAACGAGGTGTCCACCCCCATGCAGGCACTTACTACTAATAAAGACGATGATAATATTCTCTTCAGAGATTCTGCAAATGCGACAAGCCTCCCAG	12		77.3799	0
chr1|154588124|154588258|-	chr1	154588124	154588258	-	circRNA	ADAR	ENST00000368474.9	1	11	134	134	CACTGCTCCGTGTGGAGATGGCGCCCTCTTTGACAAGTCCTGCAGCGACCGTGCTATGGAAAGCACAGAATCCCGCCACTACCCTGTCTTCGAGAATCCCAAACAAGGAAAGCTCCGCACCAAGGTGGAGAACG	12		77.3799	0
chr1|154588550|154597267|-	chr1	154588550	154597267	-	circRNA	ADAR	ENST00000368474.9	6	10,9,8,7,6,5	123,94,172,226,191,145	951	GTTCCAATACTGTGTTGCAGTGGGAGCCCAAACTTTCCCCAGTGTGAGTGCTCCCAGCAAGAAAGTGGCAAAGCAGATGGCCGCAGAGGAAGCCATGAAGGCCCTGCATGGGGAGGCGACCAACTCCATGGCTTCTGATAACCAGCCTGAAGGTATGATCTCAGAGTCACTTGATAACTTGGAATCCATGATGCCCAACAAGGTCAGGAAGATTGGCGAGCTCGTGAGATACCTGAACACCAACCCTGTGGGTGGCCTTTTGGAGTACGCCCGCTCCCATGGCTTTGCTGCTGAATTCAAGTTGGTCGACCAGTCCGGACCTCCTCACGAGCCCAAGTTCGTTTACCAAGCAAAAGTTGGGGGTCGCTGGTTCCCAGCCGTCTGCGCACACAGCAAGAA…	7	6	45.1383	41.8509
chr1|15518109|15518395|-	chr1	15518109	15518395	-	circRNA	CASP9	ENST00000546424.5	1	2	286	286	CGGGCAGGCTCTGGATCTCGGCGGGATCAGGCCAGGCAGCTGATCATAGATCTGGAGACTCGAGGGAGTCAGGCTCTTCCTTTGTTCATCTCCTGCTTAGAGGACACAGGCCAGGACATGCTGGCTTCGTTTCTGCGAACTAACAGGCAAGCAGCAAAGTTGTCGAAGCCAACCCTAGAAAACCTTACCCCAGTGGTGCTCAGACCAGAGATTCGCAAACCAGAGGTTCTCAGACCGGAAACACCCAGACCAGTGGACATTGGTTCTGGAGGATTTGGTGATGTCG		4	0	27.9006
chr1|155239615|155240077|-	chr1	155239615	155240077	-	circRNA	GBA	ENST00000368373.7	2	4,3	147,192	339	GTGCCCGCCCCTGCATCCCTAAAAGCTTCGGCTACAGCTCGGTGGTGTGTGTCTGCAATGCCACATACTGTGACTCCTTTGACCCCCCGACCTTTCCTGCCCTTGGTACCTTCAGCCGCTATGAGAGTACACGCAGTGGGCGACGGATGGAGCTGAGTATGGGGCCCATCCAGGCTAATCACACGGGCACAGGCCTGCTACTGACCCTGCAGCCAGAACAGAAGTTCCAGAAAGTGAAGGGATTTGGAGGGGCCATGACAGATGCTGCTGCTCTCAACATCCTTGCCCTGTCACCCCCTGCCCAAAATTTGCTACTTAAATCGTACTTCTCTGAAGAAG		12	0	83.7019
chr1|155265859|155266895|-	chr1	155265859	155266895	-	circRNA	CLK2	ENST00000361168.9	2	8,7	95,167	262	CCTCTGTGTCCAGATGTTTGACTGGTTTGACTACCATGGCCACATGTGTATCTCCTTTGAGCTTCTGGGCCTTAGCACCTTCGATTTCCTCAAAGACAACAACTACCTGCCCTACCCCATCCACCAAGTGCGCCACATGGCCTTCCAGCTGTGCCAGGCTGTCAAGTTCCTCCATGATAACAAGCTGACACATACAGACCTCAAGCCTGAAAATATTCTGTTTGTGAATTCAGACTATGAGCTCACCTACAACCTAGAGAAG		10	0	69.7515
chr1|15529087|15536814|+	chr1	15529087	15536814	+	circRNA	DNAJC16	ENST00000375838.5	3	2,3,4	185,67,340	592	CTCTGGAAAGGAAGAGAAATGGAAGTGAGAAAGTTGAGCATTTCCTGGCAGTTCTTGATAGTTCTGGTTCTGATCCTGCAAATTCTGTCTGCGTTGGATTTTGACCCATACAGAGTCCTAGGGGTCAGCCGAACAGCCAGTCAGGCTGATATTAAAAAGGCTTATAAGAAGCTCGCCCGGGAATGGCATCCTGACAAAAACAAAGATCCTGGAGCAGAAGACAAGTTCATTCAAATCAGTAAGGCTTACGAGATTCTTTCAAATGAAGAAAAGAGATCAAATTATGATCAATATGGAGACGCTGGAGAGAACCAGGGCTACCAGAAGCAGCAACAGCAGCGAGAGTATCGCTTCCGCCATTTCCATGAAAATTTTTATTTTGATGAATCCTTTTTTCAC…		10	0	69.7515
chr1|15534236|15536814|+	chr1	15534236	15536814	+	circRNA	DNAJC16	ENST00000375838.5	2	3,4	67,340	407	GCATCCTGACAAAAACAAAGATCCTGGAGCAGAAGACAAGTTCATTCAAATCAGTAAGGCTTACGAGATTCTTTCAAATGAAGAAAAGAGATCAAATTATGATCAATATGGAGACGCTGGAGAGAACCAGGGCTACCAGAAGCAGCAACAGCAGCGAGAGTATCGCTTCCGCCATTTCCATGAAAATTTTTATTTTGATGAATCCTTTTTTCACTTCCCTTTTAATTCTGAACGGCGGGACTCAATTGACGAAAAGTATTTATTGCACTTTTCACATTATGTGAATGAAGTGGTTCCAGATAGCTTCAAGAAACCCTACCTCATCAAGATCACCTCCGATTGGTGCTTTAGCTGCATTCATATCGAGCCTGTGTGGAAAGAAGTCATTCAAGAACTGGA…	22	21	141.863	146.478
chr1|15534236|15562325|+	chr1	15534236	15562325	+	circRNA	DNAJC16	ENST00000375838.5	7	3,4,5,6,7,8,9	67,340,185,105,159,131,184	1171	GCATCCTGACAAAAACAAAGATCCTGGAGCAGAAGACAAGTTCATTCAAATCAGTAAGGCTTACGAGATTCTTTCAAATGAAGAAAAGAGATCAAATTATGATCAATATGGAGACGCTGGAGAGAACCAGGGCTACCAGAAGCAGCAACAGCAGCGAGAGTATCGCTTCCGCCATTTCCATGAAAATTTTTATTTTGATGAATCCTTTTTTCACTTCCCTTTTAATTCTGAACGGCGGGACTCAATTGACGAAAAGTATTTATTGCACTTTTCACATTATGTGAATGAAGTGGTTCCAGATAGCTTCAAGAAACCCTACCTCATCAAGATCACCTCCGATTGGTGCTTTAGCTGCATTCATATCGAGCCTGTGTGGAAAGAAGTCATTCAAGAACTGGA…		13	0	90.677
chr1|155346382|155347904|-	chr1	155346382	155347904	-	circRNA	ASH1L	ENST00000368346.7	2	21,20	87,249	336	AAGTACTATGGGCGTAAATCCCCAGTTGGGAGAGATGTTTGTCGTCTACGAAAGGCCTATTACAATGCCCGGCATGAGGCATCAGCCCAGATTGATGAGATTGTGGGAGAGACAGCAAGTGAGGCAGACAGCAGTGAGACCTCAGTCTCTGAAAAGGAGAATGGGCATGAGAAGGACGACGATGTTATTCGCTGTATCTGTGGCCTCTACAAGGATGAAGGTCTCATGATCCAGTGTGACAAGTGCATGGTATGGCAGCACTGTGATTGTATGGGAGTGAACTCAGATGTGGAGCACTACCTTTGTGAGCAGTGTGACCCAAGGCCTGTGGACAGG	12	20	77.3799	139.503
chr1|155349326|155349596|-	chr1	155349326	155349596	-	circRNA	ASH1L	ENST00000368346.7	2	19,18	133,55	188	ATTCTTCCCGGCAAGCACTGGCAGCTCCACTTTTGAACCTTCCCCCAAAGAAAAAGAATGCTGATTATTATGAGAAGATCTCTGATCCCCTAGATCTTATCACCATAGAGAAGCAGATCCTCACTGGTTACTATAAGACAGTGGAAGCTTTTGATGCTGACATGCTCAAAGTCTTTCGGAATGCTGAG	11		70.9316	0
chr1|155357315|155357749|-	chr1	155357315	155357749	-	circRNA	ASH1L	ENST00000368346.7	2	15,14	95,165	260	CAACTTTGTAAGTGTGGCTTTGAGAAATGTCGAGGAATCATCGGAGGCAAGAGTCAGCGTGTGAATGGACTCACCAGCAGCAAAAACAGCCAGCCCATGGCCACACACAAAAAATCTGGACGGTCAAAAGAGAAGAGAAAGTCTAAGCACAAGCTGAAGAAAAGGAGAGGCCATCTCTCTGAGGAACCCAGTGAAAATATCAACACCCCAACTAGATTGACCCCCCAATTACAGATGAAGCCAATGTCCAATCGTGAAAG	14		90.2766	0
chr1|15536474|15536814|+	chr1	15536474	15536814	+	circRNA	DNAJC16	ENST00000375838.5	1	4	340	340	ATTCTTTCAAATGAAGAAAAGAGATCAAATTATGATCAATATGGAGACGCTGGAGAGAACCAGGGCTACCAGAAGCAGCAACAGCAGCGAGAGTATCGCTTCCGCCATTTCCATGAAAATTTTTATTTTGATGAATCCTTTTTTCACTTCCCTTTTAATTCTGAACGGCGGGACTCAATTGACGAAAAGTATTTATTGCACTTTTCACATTATGTGAATGAAGTGGTTCCAGATAGCTTCAAGAAACCCTACCTCATCAAGATCACCTCCGATTGGTGCTTTAGCTGCATTCATATCGAGCCTGTGTGGAAAGAAGTCATTCAAGAACTGGAAGAATTGG	15		96.7249	0
chr1|155370503|155370983|-	chr1	155370503	155370983	-	circRNA	ASH1L	ENST00000368346.7	2	12,11	147,207	354	AATGATCTTTGCTGAGTGTTCCCCCAACACTTGCCCATGTGGCGAGCAATGCTGTAACCAGAGGATACAGAGGCATGAATGGGTGCAATGTCTAGAACGATTTCGAGCTGAGGAAAAAGGTTGGGGAATCAGAACCAAAGAGCCCCTAAAAGCTGGGCAGTTCATCATTGAATACCTAGGGGAGGTCGTCAGTGAACAGGAGTTCAGGAACAGGATGATTGAGCAGTATCATAATCACAGTGACCACTACTGCCTGAACCTGGATAGTGGGATGGTGATTGACAGTTACCGCATGGGAAATGAGGCCCGATTCATCAACCATAGCTGTGACCCAAATTGTGAAATGCAGAAATG	9		58.0349	0
chr1|155378280|155395553|-	chr1	155378280	155395553	-	circRNA	ASH1L	ENST00000368346.7	4	10,9,8,7	109,46,89,95	339	CCCAAAGAGTCGATTGATCCAATTAAAGAAAGAGAAGCTGGAGTATACTCCAGGAGAGCATGAATATGGATTATTTCCAGCGCCCATTCATGTTGTGTTTTTTGTTTCAGGAAAGTATCTAAGACAAAAGAGAATTGACTTCCAGCTTCCTTATGATATCCTTTGGCAGTGGAAACACAATCAGCTATACAAAAAGCCAGATGTCCCACTATATAAGAAAATTCGTTCAAATGTCTACGTTGATGTCAAAcccctttctggttacgaagctaccacctgtaactgtaagaagccagatgatgacaccaGGAAGGGCTGTGTTGATGACTGCCTCAATAG	9	7	58.0349	48.8261
chr1|155395458|155439068|-	chr1	155395458	155439068	-	circRNA	ASH1L	ENST00000368346.7	3	7,6,5	95,180,742	1017	TAAACGGAGTTCCCTCTCGAAGTCCAAGATTAGTTGCTTCTGGGGATGACTCTGTGGATAGTCTGCTGCAGCGGATGGTACAAAATGAGGACCAAGAGCCCATGGAGAAAAGTATTGATGCTGTGATTGCAACTGCCTCTGCACCACCTTCTTCCAGTCCAGGCCGTAGCCACAGCAAGGACCGAACCCTGGGAAAACCAGACAGCCTTTTAGTGCCTGCAGTCACAAGTGACTCTTGCAATAATAGCATCTCACTCCTATCTGAAAAGTTGACAAGCAGCTGTTCCCCCCATCATATCAAGAGAAGTGTAGTGGAAGCTATGCAACGCCAAGCTCGGAAAATGTGCAATTACGACAAAATCTTGGCCACAAAGAAAAACCTAGACCATGTCAATAAAA…	2		12.8967	0
chr1|155415743|155415923|-	chr1	155415743	155415923	-	circRNA	ASH1L	ENST00000368346.7	1	6	180	180	CTTTAATGAAGCACCAGTTGAGATTCCCAGTCCTTCTGAAACCCCAGCTAAACCTTCTGAACCTGAAAGTACCTTGCAGCCTGTGCTTTCTCTCATCCCAAGGGAAAAGAAGCCCCCACGTCCCCCAAAGAAGAAGTATCAGAAAGCAGGGCTGTATTCTGACGTTTACAAAACTACAGA		19	0	132.528
chr1|155438326|155439068|-	chr1	155438326	155439068	-	circRNA	ASH1L	ENST00000368346.7	1	5	742	742	TAAACGGAGTTCCCTCTCGAAGTCCAAGATTAGTTGCTTCTGGGGATGACTCTGTGGATAGTCTGCTGCAGCGGATGGTACAAAATGAGGACCAAGAGCCCATGGAGAAAAGTATTGATGCTGTGATTGCAACTGCCTCTGCACCACCTTCTTCCAGTCCAGGCCGTAGCCACAGCAAGGACCGAACCCTGGGAAAACCAGACAGCCTTTTAGTGCCTGCAGTCACAAGTGACTCTTGCAATAATAGCATCTCACTCCTATCTGAAAAGTTGACAAGCAGCTGTTCCCCCCATCATATCAAGAGAAGTGTAGTGGAAGCTATGCAACGCCAAGCTCGGAAAATGTGCAATTACGACAAAATCTTGGCCACAAAGAAAAACCTAGACCATGTCAATAAAA…	61	71	393.348	495.236
chr1|155438326|155459898|-	chr1	155438326	155459898	-	circRNA	ASH1L	ENST00000368346.7	2	5,4	742,102	844	GCTCCCAGCCAACCTCTGATAAACCCTCCCAGCGGCCATCAGAGAGCACAAATTGTAGCCCTACCCGGAAAAGGTCTTCATCTGAGAGTACTTCTTCAACAGTAAACGGAGTTCCCTCTCGAAGTCCAAGATTAGTTGCTTCTGGGGATGACTCTGTGGATAGTCTGCTGCAGCGGATGGTACAAAATGAGGACCAAGAGCCCATGGAGAAAAGTATTGATGCTGTGATTGCAACTGCCTCTGCACCACCTTCTTCCAGTCCAGGCCGTAGCCACAGCAAGGACCGAACCCTGGGAAAACCAGACAGCCTTTTAGTGCCTGCAGTCACAAGTGACTCTTGCAATAATAGCATCTCACTCCTATCTGAAAAGTTGACAAGCAGCTGTTCCCCCCATCATA…	118	124	760.903	864.919
chr1|155477885|155482449|-	chr1	155477885	155482449	-	circRNA	ASH1L	ENST00000368346.7	1	3	4564	4564	GACCCTTCAAAGTTGTACAAGAAAGCAGATGATGTTGCAGCCATTGAATGCCAGTCTGAAGAAGTCATCCGTCTTCATTCACAGGGAGAAAACAATCCTTTGTCTAAGAAGCTGTCTCCAGTACACTCAGAAATGGCAGATTATATTAATGCAACGCCATCTACTCTTCTTGGTAGCCGGGATCCTGATTTAAAGGACAGAGCATTACTTAATGGAGGAACTAGTGTAACAGAAAAGTTGGCACAGCTGATTGCTACCTGTCCTCCTTCCAAGTCTTCCAAGACAAAACCGAAGAAGTTAGGAACTGGCACTACAGCAGGATTGGTTAGCAAGGATTTGATCAGGAAAGCAGGTGTTGGCTCTGTAGCTGGAATAATACATAAGGACTTAATAAAAAAG…	7		45.1383	0
chr1|155477885|155521618|-	chr1	155477885	155521618	-	circRNA	ASH1L	ENST00000368346.7	2	3,2	4564,519	5083	AGAAAGATGCTGGTTTCGAGTTTTGGAGATCCTTGTTTTTTATGGAACACAGTTCTGTAAAATTTTCATAAGATTCCTTGGCAATAACATACGCTTGTGATGGACCCTAGAAATACTGCTATGTTAGGATTGGGTTCTGATTCCGAAGGTTTTTCAAGAAAGAGTCCTTCTGCCATCAGTACTGGCACATTGGTCAGTAAGAGAGAAGTAGAGCTAGAAAAAAACACAAAGGAGGAAGAGGACCTTCGCAAACGGAATCGAGAAAGAAACATCGAAGCTGGGAAAGATGATGGTTTGACTGATGCACAGCAACAGTTTTCAGTGAAAGAAACAAACTTTTCAGAGGGAAATTTAAAATTGAAAATTGGCCTCCAGGCTAAGAGAACTAAAAAACCTCCA…	24		154.76	0
chr1|155521099|155521618|-	chr1	155521099	155521618	-	circRNA	ASH1L	ENST00000368346.7	1	2	519	519	AGAAAGATGCTGGTTTCGAGTTTTGGAGATCCTTGTTTTTTATGGAACACAGTTCTGTAAAATTTTCATAAGATTCCTTGGCAATAACATACGCTTGTGATGGACCCTAGAAATACTGCTATGTTAGGATTGGGTTCTGATTCCGAAGGTTTTTCAAGAAAGAGTCCTTCTGCCATCAGTACTGGCACATTGGTCAGTAAGAGAGAAGTAGAGCTAGAAAAAAACACAAAGGAGGAAGAGGACCTTCGCAAACGGAATCGAGAAAGAAACATCGAAGCTGGGAAAGATGATGGTTTGACTGATGCACAGCAACAGTTTTCAGTGAAAGAAACAAACTTTTCAGAGGGAAATTTAAAATTGAAAATTGGCCTCCAGGCTAAGAGAACTAAAAAACCTCCA…	2		12.8967	0
chr1|155670319|155679512|-	chr1	155670319	155679512	-	circRNA	YY1AP1	NM_001198903	5	7,6,5,4,3	145,172,87,199,104	707	TTCCAAGATGAGATGGGATTCTCCAACATGGAAGATGATGGCCCAGAAGAGGAGGAGCGTGTGGCTGAGCCTCAAGCTAACTTTAACACCCCTCAAGCTCTACGGTTTGAGGAACTACTGGCCAACCTACTAAATGAACAACATCAGATAGCGAAGGAACTATTTGAACAGCTGAAGATGAAGAAACCTTCAGCCAAACAGCAGAAGGAGGTAGAGAAGGTTAAACCCCAGTGTAAGGAAGTTCATCAGACCCTGATTCTGGACCCAGCACAAAGGAAGAGACTCCAGCAGCAGATGCAGCAGCATGTTCAGCTCTTGACACAAATCCACCTTCTTGCCACCTGCAACCCCAATCTCAATCCGGAGGCCAGTAGCACCAGGATATGTCTTAAAGAGCTG…	8		51.5866	0
chr1|155675009|155679512|-	chr1	155675009	155679512	-	circRNA	YY1AP1	NM_001198903	3	5,4,3	87,199,104	390	TTCCAAGATGAGATGGGATTCTCCAACATGGAAGATGATGGCCCAGAAGAGGAGGAGCGTGTGGCTGAGCCTCAAGCTAACTTTAACACCCCTCAAGCTCTACGGTTTGAGGAACTACTGGCCAACCTACTAAATGAACAACATCAGATAGCGAAGGAACTATTTGAACAGCTGAAGATGAAGAAACCTTCAGCCAAACAGCAGAAGGAGGTAGAGAAGGTTAAACCCCAGTGTAAGGAAGTTCATCAGACCCTGATTCTGGACCCAGCACAAAGGAAGAGACTCCAGCAGCAGATGCAGCAGCATGTTCAGCTCTTGACACAAATCCACCTTCTTGCCACCTGCAACCCCAATCTCAATCCGGAGGCCAGTAGCACCAGGATATGTCTT	80	66	515.866	460.36
chr1|155676547|155679512|-	chr1	155676547	155679512	-	circRNA	YY1AP1	NM_001198903	2	4,3	199,104	303	TTCCAAGATGAGATGGGATTCTCCAACATGGAAGATGATGGCCCAGAAGAGGAGGAGCGTGTGGCTGAGCCTCAAGCTAACTTTAACACCCCTCAAGCTCTACGGTTTGAGGAACTACTGGCCAACCTACTAAATGAACAACATCAGATAGCGAAGGAACTATTTGAACAGCTGAAGATGAAGAAACCTTCAGCCAAACAGCAGAAGGAGGTAGAGAAGGTTAAACCCCAGTGTAAGGAAGTTCATCAGACCCTGATTCTGGACCCAGCACAAAGGAAGAGACTCCAGCAGCAGATGCAGCAG	33	17	212.795	118.578
chr1|155709772|155717128|+	chr1	155709772	155717128	+	circRNA	DAP3	ENST00000471214.5	2	4,5	52,123	175	TGCAAGGATGATGCTGAAAGGAATAACAAGGCTTATCTCTAGGATCCATAAGTTGGACCCTGGGCGTTTTTTACACATGGGGACCCAGGCTCGCCAAAGCATTGCTGCTCACCTAGATAACCAGGTTCCAGTTGAGAGTCCGAGAGCTATTTCCCGCACCAATGAGAATGACCCG		10	0	69.7515
chr1|155721516|155726019|+	chr1	155721516	155726019	+	circRNA	DAP3	ENST00000471642.6	3	4,5,6	102,109,93	304	GCCAAGCATGGGGATCAGCACGAGGGTCAGCACTACAACATCTCCCCCCAGGATTTGGAGACTGTATTTCCCCATGGCCTTCCTCCTCGCTTTGTGATGCAGGTGAAGACATTCAGTGAAGCTTGCCTGATGGTAAGGAAACCAGCCCTAGAACTTCTGCATTACCTGAAAAACACCAGTTTTGCTTATCCAGCTATACGATATCTTCTGTATGGAGAGAAGGGAACAGGAAAAACCCTAAGTCTTTGCCATGTTATTCATTTCTGTGCAAAACAGGACTGGCTGATACTACATATTCCAGATG	8	12	51.5866	83.7019
chr1|155725381|155726019|+	chr1	155725381	155726019	+	circRNA	DAP3	ENST00000471642.6	2	5,6	109,93	202	GTGAAGACATTCAGTGAAGCTTGCCTGATGGTAAGGAAACCAGCCCTAGAACTTCTGCATTACCTGAAAAACACCAGTTTTGCTTATCCAGCTATACGATATCTTCTGTATGGAGAGAAGGGAACAGGAAAAACCCTAAGTCTTTGCCATGTTATTCATTTCTGTGCAAAACAGGACTGGCTGATACTACATATTCCAGATG	17		109.622	0
chr1|155725381|155727738|+	chr1	155725381	155727738	+	circRNA	DAP3	ENST00000471642.6	3	5,6,7	109,93,131	333	GTGAAGACATTCAGTGAAGCTTGCCTGATGGTAAGGAAACCAGCCCTAGAACTTCTGCATTACCTGAAAAACACCAGTTTTGCTTATCCAGCTATACGATATCTTCTGTATGGAGAGAAGGGAACAGGAAAAACCCTAAGTCTTTGCCATGTTATTCATTTCTGTGCAAAACAGGACTGGCTGATACTACATATTCCAGATGCTCATCTTTGGGTGAAAAATTGTCGGGATCTTCTGCAGTCCAGCTACAACAAACAGCGCTTTGATCAACCTTTAGAGGCTTCAACCTGGCTGAAGAATTTCAAAACTACAAATGAGCGCTTCCTGAACCAG		4	0	27.9006
chr1|155729366|155731324|+	chr1	155729366	155731324	+	ciRNA	DAP3	ENST00000471642.6	1	9	1958	1958	GTAGGAAAACTGGGTGTCTCTATCTTGTTTCTCTGATTTCTGATTCCATCAGTATGGAGGCTGGGTCTTAGCCTTGTAGACCATGCAATATGTTTTCTTGCCCTAGGAATATTTGAAGATAAACAGTAAAGAgctgggtgcagtggctcacgcctgtaatcccattggctcacgaggctgaggtgggaggatcgcttgaggccaggagttcaagactaggatgggcactatagcaaggcccctgcctctaaaaaaataagaaattagccggtagctggcatggtggcacacacctgtagtcactgctactggaaggctgaggccagaggatcacttgagccctggagttcaaggttgtagtgtggcatgattgcaacactgcacaccaacctgggtgac…	1		6.44833	0
chr1|155752611|155753203|-	chr1	155752611	155753203	-	ciRNA	GON4L	NM_001282860	1	29	592	592	GTGAGTGATTTGCCAACGCAGCCCTTCTGTTCCTCAGTCTCGTTATCCTGTACTCCAGACAGGAACCTCCATGAGCCTGGATAAATAGCCTTTTCAGGGATGGATATACCACCTCTTTCACTGATGGACCCATAGGAAGCCCTTCTGCTGTTCAGGCTTTTTCTATCATATGGCCTCACTCCTCTTGCAGAATTAAGAATGCCACAAATTTCATGCAATTCAACATTGTCTTGTGTTTTATTCCAAAAACCCTTCCCCCTGTCTCCAAATCTAGTGTAATCTACATCCTAAAGACTGGGCCGTTCTCAGCTTTGGCAGTAGGACTTTATATCTTTGCATAAGTGACATTATGCCCCCCACCTCCACCCAACTCTTTTATTAtttatattttcttgtaga…	5		32.2416	0
chr1|155777621|155777820|-	chr1	155777621	155777820	-	circRNA	GON4L	NM_001282860	1	15	199	199	GTTTGAGGAACCACTGGCCAACCTGTTAAATGAACAACATCGGACAGTGAAGGAGCTATTTGAACAGCTGAAGATGAAGAAATCTTCAGCCAAACAGCTGCAGGAAGTAGAGAAGGTTAAACCCCAGAGTGAGAAAGTTCATCAGACTCTGATTCTGGACCCAGCACAGAGGAAGAGACTCCAGCAGCAGATGCAGCAG		14	0	97.6522
chr1|155820605|155827028|-	chr1	155820605	155827028	-	circRNA	GON4L	NM_001282860	4	6,5,4,3	51,75,191,192	509	GGAAACCTCAAATGAATTCTGAAGGGGAGATACCTTCCCTGCCATCAGGCAGCCAATCTGCAAAACCAGTAAGCCAGCCCAGGAAATCAACCCAGCCAGATGTTTGTGCCTCTCCTCAAGAAAAGCCACTCAGGACTCTGTTTCACCAACCTGAGGAAGAGATAGAAGATGGTGGACTCTTCATTCCAATGGAAGAACAAGACAATGAAGAAAGTGAGAAAAGGAGAAAAAAGAAAAAGGGTACCAAGAGGAAACGAGATGGAAGGGGTCAAGAAGGGACCTTGGCATATGACCTGAAACTGGATGACATGCTTGACCGTACCTTGGAGGATGGTGCCAAGCAGCACAATCTAACAGCAGTCAATGTCCGAAACATCCTTCATGAAGTAATCACAAATG…		10	0	69.7515
chr1|155826836|155853806|-	chr1	155826836	155853806	-	circRNA	GON4L	NM_001282860	2	3,2	192,531	723	AATGGAACAAAAGTGGGACTTTTAAAATGTTGCCCTGTAAGAAGAGAAGAACTACAGTGACAGAGTCCCTACAGCATAAAGGCAATCAAGAGGAAAACAACGTAGACCTAGAATCAGCCGTTAAACCAGAATCTGACCAGGTTAAGGACTTGAGTTCGGTGTCACTATCCTGGGATCCAAGTCATGGCAGAGTAGCTGGCTTCGAAGTACAGTCTTTGCAGGATGCAGGAAATCAGCTTGGTATGGAGGATACATCTCTGAGCTCTGGAATGCTCACCCAGAACACAAATGTACCAATTCTAGAAGGTGTTGATGTGGCCATCTCTCAGGGAATCACCCTACCTTCCTTGGAGTCTTTTCACCCCCTTAATATACACATTGGTAAAGGAAAACTCCACG…	7		45.1383	0
chr1|155853275|155853806|-	chr1	155853275	155853806	-	circRNA	GON4L	NM_001282860	1	2	531	531	AATGGAACAAAAGTGGGACTTTTAAAATGTTGCCCTGTAAGAAGAGAAGAACTACAGTGACAGAGTCCCTACAGCATAAAGGCAATCAAGAGGAAAACAACGTAGACCTAGAATCAGCCGTTAAACCAGAATCTGACCAGGTTAAGGACTTGAGTTCGGTGTCACTATCCTGGGATCCAAGTCATGGCAGAGTAGCTGGCTTCGAAGTACAGTCTTTGCAGGATGCAGGAAATCAGCTTGGTATGGAGGATACATCTCTGAGCTCTGGAATGCTCACCCAGAACACAAATGTACCAATTCTAGAAGGTGTTGATGTGGCCATCTCTCAGGGAATCACCCTACCTTCCTTGGAGTCTTTTCACCCCCTTAATATACACATTGGTAAAGGAAAACTCCACG…	46	37	296.623	258.081
chr1|155904310|155904804|-	chr1	155904310	155904804	-	circRNA	RIT1	NM_001256821	2	5,4	192,74	266	AAGATGCTTATAAGATCAGGATCCGTATTGATGATGAGCCTGCCAATCTGGACATTTTGGATACAGCTGGACAGGCAGAGTTTACAGCCATGCGGGACCAGTATATGAGGGCAGGAGAAGGGTTTATCATCTGTTACTCTATCACGGATCGTCGAAGTTTCCATGAAGTTCGTGAGTTTAAACAGCTTATTTATCGAGTCCGACGTACTGACGATACACCTGTGGTTCTTGTGGGAAACAAGTCAGACCTCAAACAGCTAAGACAG	8		51.5866	0
chr1|155921374|155921918|-	chr1	155921374	155921918	-	circRNA	KHDC4	ENST00000368321.7	2	10,9	254,58	312	GTTCATGCTGAATACTCTAGATTTGTGAATCAGATTAATACTGCTGTACCTTTACCAGGCTATACACAACCCTCTGCTATAAGTAGTGTCCCTCCTCAACCACCATATTATCCATCCAATGGCTATCAGTCTGGTTACCCTGTTGTTCCCCCTCCTCAGCAGCCAGTTCAACCTCCCTACGGAGTACCAAGCATAGTGCCACCAGCTGTTTCATTAGCACCTGGAGTCTTGCCGGCATTACCTACTGGAGTCCCACCTGTGCCAACACAATACCCGATAACACAAGTGCAGCCTCCAGCTAGCACTGGACAG	6	12	38.69	83.7019
chr1|155921548|155921860|-	chr1	155921548	155921860	-	ciRNA	KHDC4	ENST00000483237.1	1	1	312	312	GTGTGTACATCTTGAAGTGTTTAAAAAATATTTTGCTAGTGATAGTTATGTGTAACTATGATACTTGAGGCTAGACTGTGCCAGGGCACTATTAATGTTCCCTTTAATTTAGGGTAATTTGGAAAGCCATTCATGCCTCAGTATTTTTCTTCCCTAGATATTAAGTTTAATATTCAGCTAAATTGTCTCATTCTGCTGCAGCTGATTAAACACTTTTTTTCTTCCCCCTCAGGCTATACACAACCCTCTGCTATAAGTAGTGTCCCTCCTCAACCACCATATTATCCATCCAATGGCTATCAGTCTGGTTAC	1		6.44833	0
chr1|155925631|155927156|-	chr1	155925631	155927156	-	circRNA	KHDC4	ENST00000368321.7	3	7,6,5	212,164,53	429	GGATCGTCCATTATATCTTCATGTTCAGGGCCAGACACGGGAATTAGTGGACAGAGCTGTAAACCGGATCAAAGAAATTATCACCAATGGAGTGGTAAAAGCTGCCACAGGAACAAGTCCAACTTTTAATGGTGCAACAGTAACTGTCTATCACCAGCCAGCACCCATCGCTCAGTTGTCTCCAGCTGTTAGCCAGAAGCCTCCCTTCCAGTCAGGGATGCATTATGTTCAAGATAAATTATTTGTGGGTCTAGAACATGCTGTACCCACTTTTAATGTCAAGGAGAAGGTGGAAGGTCCAGGCTGCTCCTATTTGCAGCACATTCAGATTGAAACAGGTGCCAAAGTCTTCCTGCGGGGCAAAGGTTCAGGCTGCATTGAGCCAGCATCTGGCCGAGA…		24	0	167.404
chr1|155926864|155927103|-	chr1	155926864	155927103	-	ciRNA	KHDC4	ENST00000368321.7	1	5	239	239	GTAAGTAATGTTTTTGGCTCACGTAGCACTTTTTGTGAAGAGCAAAGTACAGGGCTCTGTATAGCAAGTTGGCAAAGTGTCCCTGATGGCTGTTCTAACCCTTGTTCATGAACTATACACGAATTTGTATGGGAGTTTAGAGGGATGGAGAGCCACATATTTGGGTAACGTATAAAGCAGATTTACGGTGAATAATTGAACACTGGCCTGCCTGGGCACTAGTCAGTTCATTCCATTCA	2		12.8967	0
chr1|155929295|155929840|-	chr1	155929295	155929840	-	circRNA	KHDC4	ENST00000368321.7	2	4,3	80,129	209	CTTCAGGCTCCTGGCAAAGGCCTAACTAGCAATAAAAGCAAGGATGACCTGGTGGTAGCTGAAGTAGAAATTAATGATGTGCCTCTCACATGTAGGAACTTGCTGACTCGAGGACAGACTCAAGACGAGATCAGCCGACTTAGTGGGGCTGCAGTATCAACTCGAGGGAGGTTCATGACAACTGAGGAAAAAGCCAAAGTGGGACCAGG	15	20	96.7249	139.503
chr1|155950268|155952828|-	chr1	155950268	155952828	-	circRNA	ARHGEF2	NM_001350111	7	21,20,19,18,17,16,15	214,444,51,36,68,120,201	1134	TGGAGTTGCAGCAGAAGGACCGGGCACTGGTGGAGCTGCTGCGAGAGAAGGTCGGGCTGTTTGCTGAGATGACCCATTTCCAGGCCGAAGAGGATGGTGGCAGTGGGATGGCCCTGCCCACCCTGCCCAGGGGCCTTTTCCGCTCTGAGTCCCTTGAGTCCCCTCGTGGCGAGCGGCTGCTGCAGGATGCCATCCGTGAGGTGGAGGGTCTGAAAGACCTGCTGGTGGGGCCAGGAGTGGAACTGCTCTTGACACCCCGAGAGCCAGCCCTGCCCTTGGAACCAGACAGCGGTGGTAACACGAGTCCTGGGGTCACTGCCAATGGTGAGGCCAGAACCTTCAATGGCTCCATTGAACTCTGCAGAGCTGACTCAGACTCTAGCCAGAGGGATCGAAATG…		9	0	62.7764
chr1|155966502|155966819|-	chr1	155966502	155966819	-	ciRNA	ARHGEF2	NM_001350111	1	3	317	317	gtgagacggcagggagggcagagggctgggggagagggtagTGAGTGTGCGGTACCCTCATGCCTTTTCCATTCATTCCCTACCCTGTGTTTCTCACCACCCACCTCCTCACCAAGGGGCAGCCCAGACCCTCAACCCCAGGCCTCGGGCCCCAAGTAGGCCAGGCCTGTTGCTGCAGACATGTCCCCACAGCACTGGGCTCAATCACCCTGATCCCCTTAACCATAGTGCCAGCTTTCTCCTAAGGGGGCCGGCCACCTAGCTCCTGTCCCATGCCTCTGGGGGTGATCCTTGGGTGACAGCCATTCTTGGTATCT		5	0	34.8758
chr1|156011971|156018131|-	chr1	156011971	156018131	-	ciRNA	SSR2	ENST00000480176.5	1	3	6160	6160	gttggtgtaaattgtgtgagcatgatttagagtagacatgaagaaggaggatactgaagttcagattataagaccctgaaaCAAgctgggcacggtggctcatgcctgtaatcccagcatttttgggaggccgaggtgggtggatcataaggtcaagagattgagaccatcctggccaacatggtgaaaccctgtctctattaaaaatacaaaaattagctgggcatgatggcgcgcacctatagtctagctacttgggaggctgaggcaggagaatcacttgaacccaggaggcggaggttgcagtgagccgagatcctgccactgcactgtagcctaggcaacagagtgagactctgtgtcaaaaaaaaaaaaaaaaaaaaaaaaaaaaaCCTGAAA…	9		58.0349	0
chr1|156042259|156042773|-	chr1	156042259	156042773	-	ciRNA	UBQLN4	NM_001304342	1	7	514	514	GTATGAAACCAGCATGAGGAGAGTATTGTTGGGGAGAGAGTTCCTCTTGGTTGGGGGCAGTTTCTTgtggtcaaaacactgtggagccagactgcctgggtttgcatcccaagctctgctgcttcccagctgtgtgagttaagcaagttatttagcctcccagtttctttatctgtaagatgataataacaatagttcctacctcctatagttgtgaggattaaatgagttaatacacgttaagtgcttagaacatggcgtgtgacagagtaagttctgtatacctggaaatgttagctgtCCTCATCATCATCAGACCCAGGGCTGAGCAGGCTGACTCCTCATACTCTTCATTACCCAGAGCATAGTTCCATTTCCTCTCACTGTCCCACTTAGGCC…	14		90.2766	0
chr1|156042260|156042773|-	chr1	156042260	156042773	-	ciRNA	UBQLN4	NM_001304342	1	7	513	513	GTATGAAACCAGCATGAGGAGAGTATTGTTGGGGAGAGAGTTCCTCTTGGTTGGGGGCAGTTTCTTgtggtcaaaacactgtggagccagactgcctgggtttgcatcccaagctctgctgcttcccagctgtgtgagttaagcaagttatttagcctcccagtttctttatctgtaagatgataataacaatagttcctacctcctatagttgtgaggattaaatgagttaatacacgttaagtgcttagaacatggcgtgtgacagagtaagttctgtatacctggaaatgttagctgtCCTCATCATCATCAGACCCAGGGCTGAGCAGGCTGACTCCTCATACTCTTCATTACCCAGAGCATAGTTCCATTTCCTCTCACTGTCCCACTTAGGCC…		14	0	97.6522
chr1|15626668|15643650|+	chr1	15626668	15643650	+	circRNA	DDI2	NM_032341	5	2,3,4,5,6	130,237,127,128,129	751	ATCGTCTATGCGGAAAGACCTCTCACAGACAACCACAGATCATTGGCTTCTTATGGCTTGAAAGATGGGGACGTTGTGATTTTACGACAGAAGGAGAATGCAGACCCTCGACCTCCAGTGCAGTTCCCAAACTTACCCCGAATAGATTTCAGTAGTATAGCTGTGCCTGGCACATCAAGTCCCCGGCAGCGCCAGCCACCAGGAACACAGCAGTCCCACTCATCTCCTGGAGAAATAACTTCATCTCCTCAGGGCTTGGACAATCCAGCCTTGCTCCGAGATATGTTGCTGGCCAACCCGCATGAGCTGTCCTTGCTGAAGGAACGCAATCCACCCCTGGCAGAAGCTCTGCTCAGTGGAGACCTTGAGAAATTTTCTAGAGTCCTGGTGGAGCAGCAG…	16		103.173	0
chr1|156310557|156334918|-	chr1	156310557	156334918	-	circRNA	CCT3	NR_036564	11	14,13,12,11,10,9,8,7,6,5,4	132,246,181,82,133,150,187,118,97,63,51	1440	ACTATTGCAGATATCATCCGAACATGTTTGGGACCCAAGTCCATGATGAAGATGCTTTTGGACCCAATGGGAGGCATTGTGATGACCAATGATGGCAATGCCATTCTTCGAGAGATTCAAGTCCAGCATCCAGCGGCCAAGTCCATGATCGAAATTAGCCGGACCCAGGATGAAGAGGTTGGAGATGGGACCACATCAGTAATTATTCTTGCAGGGGAAATGCTGTCTGTAGCTGAGCACTTCCTGGAGCAGCAGATGCACCCAACAGTGGTGATCAGTGCTTACCGCAAGGCATTGGATGATATGATCAGCACCCTAAAGAAAATAAGTATCCCAGTCGACATCAGTGACAGTGATATGATGCTGAACATCATCAACAGCTCTATTACTACCAAAGCC…		6	0	41.8509
chr1|156317165|156334918|-	chr1	156317165	156334918	-	circRNA	CCT3	NR_036564	8	11,10,9,8,7,6,5,4	82,133,150,187,118,97,63,51	881	ACTATTGCAGATATCATCCGAACATGTTTGGGACCCAAGTCCATGATGAAGATGCTTTTGGACCCAATGGGAGGCATTGTGATGACCAATGATGGCAATGCCATTCTTCGAGAGATTCAAGTCCAGCATCCAGCGGCCAAGTCCATGATCGAAATTAGCCGGACCCAGGATGAAGAGGTTGGAGATGGGACCACATCAGTAATTATTCTTGCAGGGGAAATGCTGTCTGTAGCTGAGCACTTCCTGGAGCAGCAGATGCACCCAACAGTGGTGATCAGTGCTTACCGCAAGGCATTGGATGATATGATCAGCACCCTAAAGAAAATAAGTATCCCAGTCGACATCAGTGACAGTGATATGATGCTGAACATCATCAACAGCTCTATTACTACCAAAGCC…	7		45.1383	0
chr1|156318867|156335888|-	chr1	156318867	156335888	-	circRNA	CCT3	NM_001008800	5	6,5,4,3,2	150,187,118,97,62	614	GCCAGAACACAAAGCGTGAATCCGGAAGAAAAGTTCAATCTGGAAACATCAATGCTGCCAAGATTCAAGTCCAGCATCCAGCGGCCAAGTCCATGATCGAAATTAGCCGGACCCAGGATGAAGAGGTTGGAGATGGGACCACATCAGTAATTATTCTTGCAGGGGAAATGCTGTCTGTAGCTGAGCACTTCCTGGAGCAGCAGATGCACCCAACAGTGGTGATCAGTGCTTACCGCAAGGCATTGGATGATATGATCAGCACCCTAAAGAAAATAAGTATCCCAGTCGACATCAGTGACAGTGATATGATGCTGAACATCATCAACAGCTCTATTACTACCAAAGCCATCAGTCGGTGGTCATCTTTGGCTTGCAACATTGCCCTGGATGCTGTCAAGA…		12	0	83.7019
chr1|156320838|156334918|-	chr1	156320838	156334918	-	circRNA	CCT3	NR_036564	5	8,7,6,5,4	187,118,97,63,51	516	ACTATTGCAGATATCATCCGAACATGTTTGGGACCCAAGTCCATGATGAAGATGCTTTTGGACCCAATGGGAGGCATTGTGATGACCAATGATGGCAATGCCATTCTTCGAGAGATTCAAGTCCAGCATCCAGCGGCCAAGTCCATGATCGAAATTAGCCGGACCCAGGATGAAGAGGTTGGAGATGGGACCACATCAGTAATTATTCTTGCAGGGGAAATGCTGTCTGTAGCTGAGCACTTCCTGGAGCAGCAGATGCACCCAACAGTGGTGATCAGTGCTTACCGCAAGGCATTGGATGATATGATCAGCACCCTAAAGAAAATAAGTATCCCAGTCGACATCAGTGACAGTGATATGATGCTGAACATCATCAACAGCTCTATTACTACCAAAGCC…		1	0	6.97515
chr1|156324971|156334918|-	chr1	156324971	156334918	-	circRNA	CCT3	NR_036564	4	7,6,5,4	118,97,63,51	329	ACTATTGCAGATATCATCCGAACATGTTTGGGACCCAAGTCCATGATGAAGATGCTTTTGGACCCAATGGGAGGCATTGTGATGACCAATGATGGCAATGCCATTCTTCGAGAGATTCAAGTCCAGCATCCAGCGGCCAAGTCCATGATCGAAATTAGCCGGACCCAGGATGAAGAGGTTGGAGATGGGACCACATCAGTAATTATTCTTGCAGGGGAAATGCTGTCTGTAGCTGAGCACTTCCTGGAGCAGCAGATGCACCCAACAGTGGTGATCAGTGCTTACCGCAAGGCATTGGATGATATGATCAGCACCCTAAAGAAAATAAG	2	19	12.8967	132.528
chr1|156333546|156334918|-	chr1	156333546	156334918	-	circRNA	CCT3	NR_036564	3	6,5,4	97,63,51	211	ACTATTGCAGATATCATCCGAACATGTTTGGGACCCAAGTCCATGATGAAGATGCTTTTGGACCCAATGGGAGGCATTGTGATGACCAATGATGGCAATGCCATTCTTCGAGAGATTCAAGTCCAGCATCCAGCGGCCAAGTCCATGATCGAAATTAGCCGGACCCAGGATGAAGAGGTTGGAGATGGGACCACATCAGTAATTATTCTTG	14	32	90.2766	223.205
chr1|15633438|15633879|+	chr1	15633438	15633879	+	circRNA	DDI2	ENST00000320153.10	2	2,3	127,82	209	AGAAATTTTCTAGAGTCCTGGTGGAGCAGCAGCAGGACCGAGCCCGGAGAGAGCAAGAAAGGATTCGTCTGTTTTCTGCTGATCCCTTTGACCTTGAAGCTCAGGCAAAGATAGAAGAAGATATAAGGAGGACTCCCTGACTAGCAGACAGAGCATCATAACACAGCTTTAGATAAATGACCCCCGGACTGAGCAGAAGCCACCATCTG	9		58.0349	0
chr1|156334956|156335826|-	chr1	156334956	156335826	-	ciRNA	CCT3	NM_001008800	1	2	870	870	GTCACAAATCTTTTAAGTGTTTATGGTAGTTTGCCTCCAGCTATCTTTCCTGGTATTTGGTCATAGCCATGTGTCCTGTGCATCTAGACTTTATAGAGTAGGCAAATAGGCAGAGGAAAAGTTGACCTCTTTCAGAACATTTTCCTGATGATGTTAGGGGAAAGGAAGCCCTCCCCTTCTGAGTTAGGACTGATAATCTTCTCGTATTAACTTGTGCATTATTCTGTTGCTGTGTAttgttttatagtattctatttgtgtttgtctcccatactaaactgagttacttgaacataagtactttattcccttttgtattcctagtgcccaccgtagatcttggatagatattcggtaaatgtcttttgaatgaaATAGTGAAATAGCCTTATATCTGAT…		2	0	13.9503
chr1|15638306|15643650|+	chr1	15638306	15643650	+	circRNA	DDI2	NM_032341	2	5,6	128,129	257	GCAACAGAACATTGAGGAAAACATGACAATAGCTATGGAAGAGGCTCCGGAAAGTTTTGGCCAAGTAGTGATGCTTTATATTAACTGCAAAGTGAATGGACATCCTGTGAAAGCCTTTGTTGACTCAGGTGCCCAGATGACTATCATGAGCCAAGCTTGTGCAGAAAGGTGTAACATAATGAGACTGGTGGACCGTCGGTGGGCAGGGATTGCCAAAGGAGTGGGCACCCAGAAGATTATTGGAAGGGTACATCTAG	8		51.5866	0
chr1|15638306|15649823|+	chr1	15638306	15649823	+	circRNA	DDI2	NM_032341	3	5,6,7	128,129,104	361	GCAACAGAACATTGAGGAAAACATGACAATAGCTATGGAAGAGGCTCCGGAAAGTTTTGGCCAAGTAGTGATGCTTTATATTAACTGCAAAGTGAATGGACATCCTGTGAAAGCCTTTGTTGACTCAGGTGCCCAGATGACTATCATGAGCCAAGCTTGTGCAGAAAGGTGTAACATAATGAGACTGGTGGACCGTCGGTGGGCAGGGATTGCCAAAGGAGTGGGCACCCAGAAGATTATTGGAAGGGTACATCTAGCTCAGGTTCAGATTGAAGGAGATTTTTTGCCATGTTCCTTCTCTATACTTGAGGAACAGCCCATGGACATGCTTCTGGGACTGGACATGCTTAAACGGCACCAG	10		64.4833	0
chr1|15638306|15651895|+	chr1	15638306	15651895	+	circRNA	DDI2	NM_032341	4	5,6,7,8	128,129,104,190	551	GCAACAGAACATTGAGGAAAACATGACAATAGCTATGGAAGAGGCTCCGGAAAGTTTTGGCCAAGTAGTGATGCTTTATATTAACTGCAAAGTGAATGGACATCCTGTGAAAGCCTTTGTTGACTCAGGTGCCCAGATGACTATCATGAGCCAAGCTTGTGCAGAAAGGTGTAACATAATGAGACTGGTGGACCGTCGGTGGGCAGGGATTGCCAAAGGAGTGGGCACCCAGAAGATTATTGGAAGGGTACATCTAGCTCAGGTTCAGATTGAAGGAGATTTTTTGCCATGTTCCTTCTCTATACTTGAGGAACAGCCCATGGACATGCTTCTGGGACTGGACATGCTTAAACGGCACCAGTGTTCCATCGACCTGAAGAAAAATGTACTCGTGATCGG…	9		58.0349	0
chr1|15643521|15651895|+	chr1	15643521	15651895	+	circRNA	DDI2	NM_032341	3	6,7,8	129,104,190	423	GTGCCCAGATGACTATCATGAGCCAAGCTTGTGCAGAAAGGTGTAACATAATGAGACTGGTGGACCGTCGGTGGGCAGGGATTGCCAAAGGAGTGGGCACCCAGAAGATTATTGGAAGGGTACATCTAGCTCAGGTTCAGATTGAAGGAGATTTTTTGCCATGTTCCTTCTCTATACTTGAGGAACAGCCCATGGACATGCTTCTGGGACTGGACATGCTTAAACGGCACCAGTGTTCCATCGACCTGAAGAAAAATGTACTCGTGATCGGCACCACAGGCTCCCAGACCACCTTTCTTCCTGAGGGAGAGCTACCAGAGTGTGCCCGGTTGGCATATGGGGCTGGAAGAGAGGATGTACGGCCAGAGGAGATTGCAGACCAAGAATTAGCAGAAGCCC…	5		32.2416	0
chr1|156475107|156477202|-	chr1	156475107	156477202	-	circRNA	MEF2D	ENST00000464356.6	2	7,6	130,191	321	GGAATGGCTACGTCAGTGCTCGGGCTTCCCCTGGCCTCCTCCCTGTGGCCAATGGCAACAGCCTAAACAAGGTCATCCCTGCCAAGTCTCCACCCCCACCTACCCACAGCACCCAGCTTGGAGCCCCCAGCCGCAAGCCCGACCTGCGAGTCATCACTTCCCAGGCAGGAAAGGGGTTAATGCATCACTTGAACAATGCCCAGCGCCTTGGGGTCTCCCAGTCTACTCATTCGCTCACCACCCCAGTGGTTTCTGTGGCAACGCCGAGTTTACTCAGCCAGGGCCTCCCCTTCTCTTCCATGCCCACTGCCTACAACACAG	5		32.2416	0
chr1|15649719|15651895|+	chr1	15649719	15651895	+	circRNA	DDI2	NM_032341	2	7,8	104,190	294	CTCAGGTTCAGATTGAAGGAGATTTTTTGCCATGTTCCTTCTCTATACTTGAGGAACAGCCCATGGACATGCTTCTGGGACTGGACATGCTTAAACGGCACCAGTGTTCCATCGACCTGAAGAAAAATGTACTCGTGATCGGCACCACAGGCTCCCAGACCACCTTTCTTCCTGAGGGAGAGCTACCAGAGTGTGCCCGGTTGGCATATGGGGCTGGAAGAGAGGATGTACGGCCAGAGGAGATTGCAGACCAAGAATTAGCAGAAGCCCTTCAAAAATCAGCAGAGGATGCAG	15		96.7249	0
chr1|156530104|156537321|-	chr1	156530104	156537321	-	circRNA	IQGAP3	ENST00000361170.6	8	34,33,32,31,30,29,28,27	213,88,127,103,133,233,85,141	1123	CCATCTCCCATATGATGTCACCCCGGAGCAGGCCTTGAGCCACCCCGAGGTCCAGAGACGACTGGACATCGCCCTACGCAACCTCCTCGCCATGACTGATAAGTTCCTTTTAGCCATCACCTCATCTGTGGACCAAATTCCGTATGGGATGCGATATGTGGCCAAAGTCCTGAAGGCAACTCTGGCAGAGAAATTCCCTGACGCCACAGACAGCGAGGTCTATAAGGTGGTCGGGAACCTCCTGTACTACCGCTTCCTGAACCCAGCTGTGGTGGCTCCTGACGCCTTCGACATTGTGGCCATGGCAGCTGGTGGAGCCCTGGCTGCCCCCCAGCGCCATGCCCTGGGGGCTGTGGCTCAGCTCCTACAGCACGCTGCGGCTGGCAAGGCCTTCTCTGG…	7		45.1383	0
chr1|156534163|156534500|-	chr1	156534163	156534500	-	ciRNA	IQGAP3	ENST00000361170.6	1	29	337	337	GTCTTGGGTCCCTTTCCTCTCTGTCCCCTTTCTTCCCTCTTCTCACCTTTGACATCCCACTTGTCCCCTCCAGAATCCATGAGGACAAGAGGCATAAATAGAAGGGATGAGCATAATGAGCGGGGTGGAGGATAGGTTGTTGGAAGGACTCCCCAGTGGAGAGAAAAGGAGACTATTAAGAGAGATTGTCTTGAGGGGTCACTGGGACAGAGGTAGGGCAGGACAGAGGGCAGAAGCTGAGACTGGAGAGTCCAAATTGGCCTGAGCAATCACTGGAGAAGGCTGGGGAAATGATGGGGACAGAAGATGTGTGGGGTGCTGGCCCTCCCCGCTCTCT	6		38.69	0
chr1|156951572|156955799|-	chr1	156951572	156955799	-	circRNA	ARHGEF11	ENST00000368194.7	3	22,21,20	127,30,97	254	AGCAGCAATTCCAAGAAAGAAAAGGATGCCTTGGAGGACAAGAAGCGAAACCCTATCCTCAAATACATTGGGAAGCCCAAAAGCTCTTCTCAAAGCACATTTCATATTCCCTTGTCCCCTGTGGAAGTCAAACCAGGCAATGTGAGGAACATCATTCAGCACTTTGAGAACAACCAGCAGTATGATGCCCCAGAACCTGGGACACAACGACTCTCGACCGGAAGCTTTCCTGAGGACCTGCTGGAGAGTGACAG	10		64.4833	0
chr1|157135736|157136306|-	chr1	157135736	157136306	-	ciRNA	ETV3	ENST00000368192.8	1	2	570	570	GTGAGCAGAAGTTAATCATCTCTGATGTACCTGGAAGCTTCCCTCAGTGGTTCCTGTCCTCTCCACTTGAGCTCTGTTCACAAATGTCAGACCATGACTGACACTCTCTTGGCTAGGTGGATACTGGCAGGACAGTTGTAGGCTTGTTTCCTATGGATGTATATTTAACATGTCTGGTCACCACACCCATATCCTAAGCTTTAGAGTCTCTTTGCTGTCAGAGACACAGTTCCAACCTTAGGGAAAAGGAGTTTTCAGCTGTATTTTCCTGAAACATTAGTTTATCTTTCCTGTTTGTTCCCTTTAGCACTTTTATGTCCTCACAGAAAGTAGGTGTATTTAGTAATGTATGAAAAGGTCAGCTTAGGACATCTGGTTGCTGCTGCCCAACTCTTATCA…		7	0	48.8261
chr1|15716706|15721388|+	chr1	15716706	15721388	+	circRNA	PLEKHM2	NM_015164	5	3,4,5,6,7	110,100,88,187,60	545	ACTGCAAGACCTCTCCTCTGGCTACTGGGTGCTCGTGGTGCATTTTACTCGGAGAGAGGCCATCAAGCAGATCGAGGTGCTGCAGCACGTGGCCACCAACCTGGGGCGCAGCCGTGCCTGGCTGTACCTGGCCCTCAACGAGAACTCCTTGGAGAGCTACCTGCGGTTGTTCCAGGAGAACCTGGGCCTGCTGCATAAGTACTACGTCAAGAATGCCCTGGTCTGCAGCCACGATCACCTGACGCTCTTCCTGACCTTGGTGTCCGGGCTAGAGTTCATTCGTTTCGAGCTGGATCTGGATGCCCCTTACCTAGACCTGGCCCCCTACATGCCCGACTACTACAAACCTCAGTACCTGCTGGACTTTGAAGACCGCCTTCCCAGCTCGGTCCACGGCTC…	4		25.7933	0
chr1|15717892|15721388|+	chr1	15717892	15721388	+	circRNA	PLEKHM2	NM_015164	4	4,5,6,7	100,88,187,60	435	GCCGTGCCTGGCTGTACCTGGCCCTCAACGAGAACTCCTTGGAGAGCTACCTGCGGTTGTTCCAGGAGAACCTGGGCCTGCTGCATAAGTACTACGTCAAGAATGCCCTGGTCTGCAGCCACGATCACCTGACGCTCTTCCTGACCTTGGTGTCCGGGCTAGAGTTCATTCGTTTCGAGCTGGATCTGGATGCCCCTTACCTAGACCTGGCCCCCTACATGCCCGACTACTACAAACCTCAGTACCTGCTGGACTTTGAAGACCGCCTTCCCAGCTCGGTCCACGGCTCAGACAGTCTGTCCCTCAACTCTTTCAACTCCGTCACCTCCACCAACCTGGAGTGGGATGACAGTGCGATTGCCCCATCTAGTGAGGATTATGATTTTGGAGATGTGTTTC…	55	32	354.658	223.205
chr1|158084421|158088454|+	chr1	158084421	158088454	+	circRNA	KIRREL1	ENST00000368173.7	5	2,3,4,5,6	158,151,106,149,128	692	TCCCCCCAGAGGACACCAGGATTGACGGAGGCCCTGTGATTCTACTGCAGGCAGGCACCCCCCACAACCTCACATGCCGGGCCTTCAATGCGAAGCCTGCTGCCACCATCATCTGGTTCCGGGACGGGACGCAGCAGGAGGGCGCTGTGGCCAGCACGGAATTGCTGAAGGATGGGAAGAGGGAGACCACCGTGAGCCAACTGCTTATTAACCCCACGGACCTGGACATAGGGCGTGTCTTCACTTGCCGAAGCATGAACGAAGCCATCCCTAGTGGCAAGGAGACTTCCATCGAGCTGGATGTGCACCACCCTCCTACAGTGACCCTGTCCATTGAGCCACAGACGGTGCAGGAGGGTGAGCGTGTTGTCTTTACCTGCCAGGCCACAGCCAACCCCG…	4		25.7933	0
chr1|15872815|15876678|+	chr1	15872815	15876678	+	circRNA	SPEN	NM_015001	2	2,3	321,477	798	ATATGGCCGCGTGGAAAGTGTCAAAATTCTTCCCAAGAGGGGATCTGAAGGAGGAGTGGCTGCCTTTGTGGATTTTGTGGACATCAAAAGTGCACAGAAAGCTCACAACTCGGTCAACAAAATGGGTGACAGAGACCTACGCACGGATTATAATGAACCAGGCACCATCCCGAGTGCTGCTCGGGGATTGGATGATACAGTTTCCATAGCATCTCGTAGTAGAGAGGTTTCTGGGTTCAGAGGAGGTGGTGGAGGGCCTGCTTATGGTCCCCCACCGTCACTTCATGCACGAGAAGGACGTTATGAGCGGAGACTTGATGGGGCTTCAGATAACAGGGAGCGTGCTTATGAACATAGTGCCTATGGACACCATGAACGGGGGACGGGAGGATTTGATCG…	10		64.4833	0
chr1|159918837|159920537|-	chr1	159918837	159920537	-	circRNA	TAGLN2	ENST00000397334.2	4	5,4,3,2	104,103,175,208	590	CTCCCCGCAGCCACCGCCACCCATTGGAATGGCCAACAGGGGACCTGCATATGGCCTGAGCCGGGAGGTGCAGCAGAAGATTGAGAAACAATATGATGCAGATCTGGAGCAGATCCTGATCCAGTGGATCACCACCCAGTGCCGAAAGGATGTGGGCCGGCCCCAGCCTGGACGCGAGAACTTCCAGAACTGGCTCAAGGATGGCACGGTGCTATGTGAGCTCATTAATGCACTGTACCCCGAGGGGCAGGCCCCAGTAAAGAAGATCCAGGCCTCCACCATGGCCTTCAAGCAGATGGAGCAGATCTCTCAGTTCCTGCAAGCAGCTGAGCGCTATGGCATTAACACCACTGACATCTTCCAAACTGTGGACCTCTGGGAAGGAAAGAACATGGCCTG…	9		58.0349	0
chr1|160130101|160130597|+	chr1	160130101	160130597	+	circRNA	ATP1A2	ENST00000472488.5	2	12,13	190,176	366	CTGTCTATCCACGAGCGAGAAGACAGCCCCCAGAGCCACGTGCTGGTGATGAAGGGGGCCCCAGAGCGCATTCTGGACCGGTGCTCCACCATCCTGGTGCAGGGCAAGGAGATCCCGCTCGACAAGGAGATGCAAGATGCCTTTCAAAATGCCTACATGGAGCTGGGGGGACTTGGGGAGCGTGTGCTGGGATTCTGTCAACTGAATCTGCCATCTGGAAAGTTTCCTCGGGGCTTCAAATTCGACACGGATGAGCTGAACTTTCCCACGGAGAAGCTTTGCTTTGTGGGGCTCATGTCTATGATTGACCCTCCCCGGGCTGCTGTGCCAGATGCTGTGGGCAAGTGCCGAAGCGCAGGCATCAAG		5	0	34.8758
chr1|160225139|160225590|-	chr1	160225139	160225590	-	ciRNA	DCAF8	ENST00000368073.7	1	8	451	451	GTAAGATTCATGAAGGGCCAGTTGCTGCAGGCTTCCCTGACTCAACCCCAAGGCTGCACCTGAACTTGTtggtatggtgggaagagcttggactttcaagtcagtcatctggatttgaatcctggctttaccacttaccagctttgtgatcttggcagtcacttcacttctgatagcctcagttttttaatcgacaaaatagaaataaaaataactgccttgcaccttgatggtgaggcctaatgagacagtgtacataaaatggctagcacaTGGATGACAACCAAAAGAAAGCCCCAAGATGCTACCCCCTGAGGTGGTCATGTTTCATCAGTTGTACTCTTGTCTCTGTCTGTCTTTCTCAAATCTCTGGGAGAAGATATAGGGGAGTTTGAAGGA…	11		70.9316	0
chr1|160292483|160293234|-	chr1	160292483	160293234	-	circRNA	COPA	NM_001098398	2	28,27	137,69	206	ATCTGGTGTAATAACTCTCAGCTTCCAGTTGATCACATCCTGGCAGGCTCTTTCGAAACAGCCATGCGGctccttcATGACCAAGTAGGGGTAATCCAGTTTGGCCCCTACAAGCAACTGTTCCTACAGACATACGCCCGAGGCCGCACAACCTATCAGGCTCTGCCCTGCCTACCCTCCATGTATGGCTATCCTAATCGCAACTG	7		45.1383	0
chr1|160305432|160314125|-	chr1	160305432	160314125	-	circRNA	COPA	NM_001098398	9	17,16,15,14,13,12,11,10,9	166,86,140,83,76,67,151,83,136	988	AATCAAAGGCATGGGAGGTTGATACCTGCCGGGGCCATTACAACAATGTATCTTGTGCCGTCTTCCACCCTCGCCAAGAGTTGATCCTCAGCAATTCTGAGGACAAGAGTATTCGAGTCTGGGATATGTCTAAGCGGACTGGGGTTCAGACTTTCCGCAGAGACCATGATCGTTTCTGGGTCCTAGCTGCTCACCCTAACCTTAACCTCTTTGCAGCAGGCCATGATGGTGGTATGATTGTGTTTAAGCTGGAACGGGAACGGCCAGCCTATGCTGTTCATGGCAATATGCTACACTATGTCAAGGACCGATTCTTACGACAGCTGGATTTCAACAGCTCCAAAGATGTAGCTGTGATGCAGTTGCGGAGTGGTTCCAAGTTTCCAGTATTCAATATGT…		4	0	27.9006
chr1|160311867|160313167|-	chr1	160311867	160313167	-	circRNA	COPA	NM_001098398	2	11,10	151,83	234	GACTGGGGTTCAGACTTTCCGCAGAGACCATGATCGTTTCTGGGTCCTAGCTGCTCACCCTAACCTTAACCTCTTTGCAGCAGGCCATGATGGTGGTATGATTGTGTTTAAGCTGGAACGGGAACGGCCAGCCTATGCTGTTCATGGCAATATGCTACACTATGTCAAGGACCGATTCTTACGACAGCTGGATTTCAACAGCTCCAAAGATGTAGCTGTGATGCAGTTGCGGAG	8		51.5866	0
chr1|160323430|160325652|-	chr1	160323430	160325652	-	circRNA	COPA	NM_001098398	2	8,7	100,110	210	GTCTGAGGAAAAAAAACCTGTCCCCTGGTGCGGTGGAATCGGATGTGAGAGGAATAACTGGGGTTGATCTATTTGGAACTACAGATGCAGTGGTGAAGCATGTACTAGAGGGTCACGATCGTGGAGTAAACTGGGCTGCCTTCCACCCCACTATGCCCCTTATTGTATCTGGGGCAGATGATCGTCAAGTGAAGATCTGGCGCATGAATG	24		154.76	0
chr1|160323430|160332557|-	chr1	160323430	160332557	-	circRNA	COPA	NM_001098398	3	8,7,6	100,110,110	320	TGTGTTAACAGGGCACAACCATTATGTGATGTGTGCTCAGTTCCACCCCACAGAAGACTTGGTAGTATCAGCCAGCCTGGACCAGACTGTGCGCGTTTGGGATATTTCTGGTCTGAGGAAAAAAAACCTGTCCCCTGGTGCGGTGGAATCGGATGTGAGAGGAATAACTGGGGTTGATCTATTTGGAACTACAGATGCAGTGGTGAAGCATGTACTAGAGGGTCACGATCGTGGAGTAAACTGGGCTGCCTTCCACCCCACTATGCCCCTTATTGTATCTGGGGCAGATGATCGTCAAGTGAAGATCTGGCGCATGAATG	37	69	238.588	481.286
chr1|161041323|161043360|-	chr1	161041323	161043360	-	circRNA	USF1	ENST00000368020.5	6	7,6,5,4,3,2	88,196,102,116,50,93	645	GACTTAGCACTCAGGCCTGTGAATCAGGAGATACAAAGACCTCCAAAAAAGGACCAGTTCCTCGGATGTGCCCCCTCACAGAGAGATGAAGGGGCAGCAGAAAACAGCTGAAACGGAAGAGGGGACAGTGCAGATTCAGGAAGGTGCAGTGGCTACTGGGGAAGACCCAACCAGTGTGGCTATTGCCAGCATCCAGTCAGCTGCCACCTTCCCTGACCCCAACGTCAAGTACGTCTTCCGAACTGAGAATGGGGGCCAGGTGATGTACAGGGTGATCCAGGTGTCTGAGGGGCAGCTGGATGGCCAAACTGAGGGAACTGGCGCCATCAGTGGCTACCCTGCCACTCAATCCATGACCCAGGCGGTGATCCAGGGTGCTTTCACCAGTGATGATGCAGT…		5	0	34.8758
chr1|161102047|161102375|-	chr1	161102047	161102375	-	circRNA	PFDN2	ENST00000368010.3	2	3,2	124,89	213	GTGATTGCTGGCTTCAACCGCCTTCGGCAGGAACAGCGAGGCCTGGCATCCAAAGCAGCTGAGTTGGAGATGGAGTTGAATGAGCACAGCCTAGTGATCGATACACTGAAGGAGGTAGATGAAACTCGTAAGTGCTACCGCATGGTTGGAGGAGTGCTGGTGGAGCGAACTGTCAAAGAGGTGCTGCCCGCTTTGGAGAACAACAAGGAGCAG	17	17	109.622	118.578
chr1|161210303|161210710|+	chr1	161210303	161210710	+	circRNA	NDUFS2	NM_004550	2	9,10	86,120	206	TTGCTGACCAACAATAGGATCTGGCGAAATCGGACAATTGACATTGGGGTTGTAACAGCAGAAGAAGCACTTAACTATGGTTTTAGTGGAGTGATGCTTCGGGGCTCAGGCATCCAGTGGGACCTGCGGAAGACCCAGCCCTATGATGTTTACGACCAGGTTGAGTTTGATGTTCCTGTTGGTTCTCGAGGGGACTGCTATGATAG		6	0	41.8509
chr1|161323613|161328497|+	chr1	161323613	161328497	+	circRNA	SDHC	ENST00000367975.6	2	2,3	57,102	159	ACACGTTGGTCGTCATTGCCTCCGAGCCCACTTTAGCCCTCAGCTCTGTATCAGAAATGCTGTTCCTTTGGGAACCACGGCCAAAGAAGAGATGGAGCGGTTCTGGAATAAGAATATAGGTTCAAACCGTCCTCTGTCTCCCCACATTACTATCTACAG		10	0	69.7515
chr1|161778243|161784096|+	chr1	161778243	161784096	+	circRNA	ATF6	ENST00000367942.3	3	2,3,4	77,88,107	272	ATTCTGCTCTCTTTGCTGAACTCGGTTATTTCACAGACACTGATGAGCTGCAATTGGAAGCAGCAAATGAGACGTATGAAAACAATTTTGATAATCTTGATTTTGATTTGGATTTGATGCCTTGGGAGTCAGACATTTGGGACATCAACAACCAAATCTGTACAGTTAAAGATATTAAGGCAGAACCTCAGCCACTTTCTCCAGCCTCCTCAAGTTATTCAGTCTCGTCTCCTCGGTCAGTGGACTCTTATTCTTCAACTCAGCATGTTCCT	11		70.9316	0
chr1|161791407|161792327|+	chr1	161791407	161792327	+	circRNA	ATF6	ENST00000367942.3	2	5,6	130,204	334	GAGGAGTTGGATTTGTCTTCTAGTTCTCAGATGTCTCCCCTTTCCTTATATGGTGAAAACTCTAATAGTCTCTCTTCAGCGGAGCCACTGAAGGAAGATAAGCCTGTCACTGGTCCTAGGAACAAGACTGAAAATGGACTGACTCCAAAGAAAAAAATTCAGGTGAATTCAAAACCTTCAATTCAGCCCAAGCCTTTATTGCTTCCAGCAGCACCCAAGACTCAAACAAACTCCAGTGTTCCAGCAAAAACCATCATTATTCAGACAGTACCAACGCTTATGCCATTGGCAAAGCAGCAACCAATTATCAGTTTACAACCTGCACCCACTAAAG		12	0	83.7019
chr1|161819632|161821161|+	chr1	161819632	161821161	+	circRNA	ATF6	ENST00000367942.3	2	8,9	186,92	278	ATTGCTGTGCTAAGGAGACAGCAACGTATGATAAAAAATCGAGAATCCGCTTGTCAGTCTCGCAAGAAGAAGAAAGAATATATGCTAGGGTTAGAGGCGAGATTAAAGGCTGCCCTCTCAGAAAACGAGCAACTGAAGAAAGAAAATGGAACACTGAAGCGGCAGCTGGATGAAGTTGTGTCAGAGAACCAGAGGCTTAAAGTCCCTAGTCCAAAGCGAAGAGTTGTCTGTGTGATGATAGTATTGGCATTTATAATACTGAACTATGGACCTATGAG	24		154.76	0
chr1|161846448|161863312|+	chr1	161846448	161863312	+	circRNA	ATF6	ENST00000367942.3	5	10,11,12,13,14	132,114,100,71,115	532	CATGTTGGAACAGGATTCCAGGAGAATGAACCCTAGTGTGAGCCCTGCAAATCAAAGGAGGCACCTTCTAGGATTTTCTGCTAAAGAGGCACAGGACACATCAGATGGTATTATCCAGAAAAACAGCTACAGATATGATCATTCTGTTTCAAATGACAAAGCCCTGATGGTGCTAACTGAAGAACCATTGCTTTACATTCCTCCACCTCCTTGTCAGCCCCTAATTAACACAACAGAGTCTCTCAGGTTAAATCATGAACTTCGAGGATGGGTTCATAGACATGAAGTAGAAAGGACCAAGTCAAGAAGAATGACAAATAATCAACAGAAAACCCGTATTCTTCAGGGTGCTCTGGAACAGGGCTCAAATTCTCAGCTGATGGCTGTTCAATACACAGA…	8		51.5866	0
chr1|161860206|161912380|+	chr1	161860206	161912380	+	circRNA	ATF6	ENST00000367942.3	3	13,14,15	71,115,85	271	GGTGCTCTGGAACAGGGCTCAAATTCTCAGCTGATGGCTGTTCAATACACAGAAACCACTAGTAGTATCAGCAGGAACTCAGGGAGTGAGCTACAAGTGTATTATGCTTCACCCAGAAGTTATCAAGACTTTTTTGAAGCCATCCGCAGAAGGGGAGACACATTTTATGTTGTGTCATTTCGAAGGGATCACCTGCTGTTACCAGCTACCACCCATAACAAGACCACAAGACCAAAAATGTCAATTGTGTTACCAGCAATAAACATAAATG		23	0	160.429
chr1|162566011|162566348|+	chr1	162566011	162566348	+	circRNA	UAP1	NM_001324115	1	3	337	337	GTTTACAGGTACATACATTACACCCCTATTTCTACAAAGCTTGGCTATTAGAGCATTATGAACATTAATGACCTCAAACTCACGTTGTCCAAAGCTGGGCAAGAGCACCTACTACGTTTCTGGAATGAGCTTGAAGAAGCCCAACAGGTAGAACTTTATGCAGAGCTCCAGGCCATGAACTTTGAGGAGCTGAACTTCTTTTTCCAAAAGGCCATTGAAGGTTTTAACCAGTCTTCTCACCAAAAGAATGTGGATGCACGAATGGAACCTGTGCCTCGAGAGGTATTAGGCAGTGCTACAAGGGATCAAGATCAGCTCCAGGCCTGGGAAAGTGAAG	22	15	141.863	104.627
chr1|162566011|162597858|+	chr1	162566011	162597858	+	circRNA	UAP1	NM_001324115	8	3,4,5,6,7,8,9,10	337,205,176,173,194,141,189,67	1482	GTTTACAGGTACATACATTACACCCCTATTTCTACAAAGCTTGGCTATTAGAGCATTATGAACATTAATGACCTCAAACTCACGTTGTCCAAAGCTGGGCAAGAGCACCTACTACGTTTCTGGAATGAGCTTGAAGAAGCCCAACAGGTAGAACTTTATGCAGAGCTCCAGGCCATGAACTTTGAGGAGCTGAACTTCTTTTTCCAAAAGGCCATTGAAGGTTTTAACCAGTCTTCTCACCAAAAGAATGTGGATGCACGAATGGAACCTGTGCCTCGAGAGGTATTAGGCAGTGCTACAAGGGATCAAGATCAGCTCCAGGCCTGGGAAAGTGAAGGACTTTTCCAGATTTCTCAGAATAAAGTAGCAGTTCTTCTTCTAGCTGGTGGGCAGGGGACA…		7	0	48.8261
chr1|162588692|162590511|+	chr1	162588692	162590511	+	circRNA	UAP1	NM_001324115	2	8,9	141,189	330	TGTTTATGAACCTCAGTTGCAGCACCATGTGGCTCAAAAGAAGATTCCTTATGTGGATACCCAAGGACAGTTAATTAAGCCAGACAAACCCAATGGAATAAAGATGGAAAAATTTGTCTTTGACATCTTCCAGTTTGCAAAGAAGTTTGTGGTATATGAAGTATTGCGAGAAGATGAGTTTTCCCCACTAAAGAATGCTGATAGTCAGAATGGGAAAGACAACCCTACTACTGCAAGGCATGCTTTGATGTCCCTTCATCATTGCTGGGTCCTCAATGCAGGGGGCCATTTCATAGATGAAAATGGCTCTCGCCTTCCAGCAATTCCCCG	19		122.518	0
chr1|16305802|16315435|-	chr1	16305802	16315435	-	circRNA	FBXO42	ENST00000375592.7	2	3,2	117,267	384	CTGTTGAGTGGAATGTCATGGCCAGCTCCTCGGACAGTGAAGATGACAGTTTCATGGCTGTGGACCAGGAAGAAACTGTGCTGGAAGGGACAATGGATCAAGATGAGGAGCCCCACCCAGTATTGGAGGCTGAGGAGACTAGACATAATAGGTCCATGTCGGAGCTGCCAGAAGAGGTTTTGGAGTATATCCTGTCCTTTCTCTCACCGTATCAGGAACACAAAACTGCGGCCCTTGTCTGCAAACAGTGGTATCGACTTATCAAAGGTGTAGCCCATCAGTGTTATCATGGTTTCATGAAGGCTGTCCAGGAAGGAAACATTCAGTGGGAGAGCCGTACCTATCCTTATCCTGGAACCCCAATCACTCAGCGCTTCTCGCACA	13		83.8282	0
chr1|164807541|164821626|+	chr1	164807541	164821626	+	circRNA	PBX1	NM_001204961	3	5,6,7	136,160,90	386	GCGGAAGAGACGGAATTTCAACAAGCAAGCGACAGAAATCCTGAATGAATATTTCTATTCCCATCTCAGCAACCCTTACCCCAGTGAGGAAGCCAAAGAGGAGTTAGCCAAGAAGTGTGGCATCACAGTCTCCCAGGTATCAAACTGGTTTGGAAATAAGCGAATCCGGTACAAGAAGAACATAGGTAAATTTCAAGAGGAAGCCAATATTTATGCTGCCAAAACAGCTGTCACTGCTACCAATGTGTCAGCCCATGGAAGCCAAGCTAACTCGCCCTCAACTCCCAACTCGGCTGGTGGATACCCTTCGCCATGTTATCAGCCAGACAGGAGGATACAGTGATGGACTCGCAGCCAGTCAGATGTACAGTCCGCAGGGCATCAGT	24		154.76	0
chr1|16564806|16567351|-	chr1	16564806	16567351	-	circRNA	NBPF1	ENST00000430580.6	4	28,27,26,25	112,173,52,173	510	GCTCAGCAGGGAGCTGCTGGATGAGAAAGGGCCTGAAGTCTTGCAGGACTCACTGGATAGATGTTATTCAACTCCTTCAGGTTATCTTGAACTGACTGACTCATGCCAGCCCTACAGAAGTGCCTTTTACATATTGGAGCAACAGCGTGTTGGCTGGGCTCTTGACATGGATGAAATTGAAAAGTACCAAGAAGTGGAAGAAGACCAAGACCCATCATGCCCCAGGCTCAGCAGGGAGCTGCTGGAGGCAGTAGAGCCTGAAGTCTTGCAGGACTCACTGGATAGATGTTATTCAACTCCTTCCAGTTGTCTTGAACAGCCTGACTCCTGCCTGCCCTATGGAAGTTCCTTTTATGCATTGGAGGAAAAACATGTTGGCTTTTCTCTTGACGTGGGAGA…	4	1	25.7933	6.97515
chr1|165743166|165754274|-	chr1	165743166	165754274	-	circRNA	TMCO1	NM_001366129	3	6,5,4	145,68,47	260	AGAGACAAGAAGAGAAACTGAAGAATAACAACAGAGATCTATCAATGGTTCGAATGAAATCCATGTTTGCTATTGGCTTTTGTTTTACTGCCCTAATGGGAATGTTCAATTCCATATTTGATGGTAGAGTGGTGGCAAAGCTTCCTTTTACCCCTCTTTCTTACATCCAAGGACTGTCTCATCGAAATCTGCTGGGAGATGACACCACAGACTGTTCCTTCATTTTCCTGTATATTCTCTGTACTATGTCGATTCGACAG		1	0	6.97515
chr1|165890203|165896332|+	chr1	165890203	165896332	+	circRNA	UCK2	ENST00000367879.8	3	2,3,4	160,97,143	400	TCTTCCGTGTGTGCTAAGATCGTGCAGCTCCTGGGGCAGAATGAGGTGGACTATCGCCAGAAGCAGGTGGTCATCCTGAGCCAGGATAGCTTCTACCGTGTCCTTACCTCGGAGCAGAAGGCCAAAGCCCTGAAGGGCCAGTTCAACTTTGACCACCCGGATGCCTTTGACAATGAACTCATTCTCAAAACACTCAAAGAAATCACTGAAGGGAAAACAGTCCAGATCCCCGTGTATGACTTTGTCTCCCATTCCCGGAAGGAGGAGACAGTTACTGTCTATCCCGCAGACGTGGTGCTCTTTGAAGGGATCCTGGCCTTCTACTCCCAGGAGGTACGAGACCTGTTCCAGATGAAGCTTTTTGTGGATACAGATGCGGACACCCGGCTCTCACGCAGAG	8	7	51.5866	48.8261
chr1|165891322|165896167|+	chr1	165891322	165896167	+	ciRNA	UCK2	ENST00000367879.8	1	3	4845	4845	GTAAGTGAGCTGTTCTGGGCCAGGGATGGCACCCACTGCTCCGCAGAGCATCCCTGGTCTGCACTGAGACCTCCTTCCTTACCTCTCGCACTTCAGACCTCTGTCCTACCCCTGCCTAATGCCATTCCAGCTGGTCAGTGGAGTGGGTGGTGGCAGCAGTGTGTGCTGTGGGATTGTAGAGGTTGGGGAGTTCATCTGAGCGCTCCCTGGAACAGTCCTGTTGTCACGATTCCTTAACTCTGAAGGATGGGATAGTGATTTCAGCTTGAGGGACTGCATGTGCATTCTGATCCACATTCCAGTGCTGCTGTTCCTGGAACAAGATGTAAGGGGAGGGGTAGAGGAAGGGCAGGAAGAAGAGCAAAGAAAACTGTTTTTTCTGCTGTCCTGGTTTACTTG…		2	0	13.9503
chr1|16643164|16644645|-	chr1	16643164	16644645	-	ciRNA	CROCCP2	ENST00000639456.1	1	1	1481	1481	GTGAGTGAGGGGCGGCAGGGCTCTGAGCCTGGCGGGTTCCGGCTATTCCCTTCGCGGTCCAGTTTAGTCCACTGCGAGGGCACCTGCAGCGCCGGGATCTGAGTGCGAAACTCCGAGCGGAAGCTGGTCTGGCAGGTCCTCTGGAGCTTGGGGCCAGGCGGGGGCGACTTGGGGGAGCCATCCTTGGGCTCCCAGACGGAGTAGGTTCAGTTCTGAGCCCGGATACCCCGGCGAGGTTGGACGGGATAGCCGTGACAGGGAGTCCCCGGGCGGGGACAAGGTCCGCCTCTCACCTGGGTCCTCAGCAACTGACACCCGGAGTGGGTGTCTGGAAGGTCTGCTCATCAAATGAATGACTGCATTTAATCAGATCTTCAACTACTGTGGTAGTGAAGGGGC…	1		6.44833	0
chr1|166862202|166863921|-	chr1	166862202	166863921	-	circRNA	TADA1	ENST00000367874.4	2	5,4	210,98	308	ATGGTGCTGGATCTTTGCCTTGGCCAGGGGGTTCCGCAGCAAAACCTGGAAAACCCAAGGGAAAGAAAAAGCTTTCTTCTGTTCGTCAGAAATTTGATCATAGATTCCAGCCTCAAAATCCTCTCTCAGGAGCCCAGCAATTTGTGGCAAAGGATCCCCAAGATGATGACGACTTGAAACTTTGTTCCCACACAATGATGCTTCCCACTCGAGGCCAGCTTGAAGGGAGAATGATAGTGACTGCTTATGAGCATGGGCTGGACAATGTCACCGAGGAGGCTGTTTCAGCTGTTGTCTATGCTGTGGAG	28		180.553	0
chr1|167765582|167776166|+	chr1	167765582	167776166	+	circRNA	MPZL1	ENST00000359523.6	4	2,3,4,5	167,214,133,103	617	TGACAGCTGGAGTATCAGCCTTGGAAGTATATACGCCAAAAGAAATCTTCGTGGCAAATGGTACACAAGGGAAGCTGACCTGCAAGTTCAAGTCTACTAGTACGACTGGCGGGTTGACCTCAGTCTCCTGGAGCTTCCAGCCAGAGGGGGCCGACACTACTGTGTCGTTTTTCCACTACTCCCAAGGGCAAGTGTACCTTGGGAATTATCCACCATTTAAAGACAGAATCAGCTGGGCTGGAGACCTTGACAAGAAAGATGCATCAATCAACATAGAAAATATGCAGTTTATACACAATGGCACCTATATCTGTGATGTCAAAAACCCTCCTGACATCGTTGTCCAGCCTGGACACATTAGGCTCTATGTCGTAGAAAAAGAGAATTTGCCTGTGTTTC…	61	31	393.348	216.23
chr1|167893852|167899628|-	chr1	167893852	167899628	-	circRNA	ADCY10	NM_001167749	3	5,4,3	89,97,206	392	GACTGGCTGCTGGCCACATCAGCATGTTGGTCTTTGGAGATGAAACACACAGCCACTTTCTGGTGATTGGTCAGGCAGTGGACGATGTGCGCCTTGCCCAGAACATGGCTCAGATGAATGATGTTATTCTGTCACCAAACTGCTGGCAGCTCTGTGACCGGAGCATGATTGAAATTGAGAGTGTTCCAGATCAGAGAGCAGTTAAGGTTAACTTCTTAAAACCACCCCCCAATTTTAATTTTGATGAATTTTTCACAAAGTGTACGACCTTCATGCATTATTATCCTTCTGGTGAGCACAAAAACCTCCTGAGGCTTGCATGCACGCTGAAGCCTGATCCTGAACTGGAGATGTCCCTACAAAAGTATGTGATGGAAAGCATTTTGAAGCAG		5	0	34.8758
chr1|167951799|167975015|+	chr1	167951799	167975015	+	circRNA	DCAF6	ENST00000450548.5	3	2,3,4	62,93,186	341	GAAGAAGAGAATTTATCCAAAGATTAAAACTTGAAGCAACCCTTAATGTGCATGATGGTTGTGTTAATACAATCTGTTGGAATGACACTGGAGAATATATTTTATCTGGCTCAGATGACACCAAATTAGTAATTAGTAATCCTTACAGCAGAAAGGTTTTGACAACAATTCGTTCAGGGCACCGAGCAAACATATTTAGTGCAAAGTTCTTACCTTGTACAAATGATAAACAGATTGTATCCTGCTCTGGAGATGGAGTAATATTTTATACCAACGTTGAGCAAGATGCAGAAACCAACAGACAATGCCAATTTACGTGTCATTATGGAACTACTtatgag	8		51.5866	0
chr1|167966628|167975015|+	chr1	167966628	167975015	+	circRNA	DCAF6	ENST00000450548.5	2	3,4	93,186	279	GTTAATACAATCTGTTGGAATGACACTGGAGAATATATTTTATCTGGCTCAGATGACACCAAATTAGTAATTAGTAATCCTTACAGCAGAAAGGTTTTGACAACAATTCGTTCAGGGCACCGAGCAAACATATTTAGTGCAAAGTTCTTACCTTGTACAAATGATAAACAGATTGTATCCTGCTCTGGAGATGGAGTAATATTTTATACCAACGTTGAGCAAGATGCAGAAACCAACAGACAATGCCAATTTACGTGTCATTATGGAACTACTtatgag		24	0	167.404
chr1|168003869|168004793|+	chr1	168003869	168004793	+	circRNA	DCAF6	NM_001349774	2	9,10	120,261	381	GAGAGCAGAGTCCCAATGTGTCATTGATGCAGAGAATGTCTGATATGTTATCAAGATGGTTTGAAGAAGCAAGTGAGGTTGCACAAAGCAATAGAGGACGAGGAAGATCTCGACCCAGAGGTGGAACAAGTCAATCAGATATTTCAACTCTTCCTACGGTCCCATCAAGTCCTGATTTGGAAGTGAGTGAAACTGCAATGGAAGTAGATACTCCAGCTGAACAATTTCTTCAGCCTTCTACATCCTCTACAATGTCAGCTCAGGCTCATTCGACATCATCTCCCACAGAAAGCCCTCATTCTACTCCTTTGCTATCTTCTCCAGACAGTGAACAAAGGCAGTCTGTTGAGGCATCTGGACACCACACACATCATCAGTCTG		9	0	62.7764
chr1|168015780|168023047|+	chr1	168015780	168023047	+	circRNA	DCAF6	ENST00000432587.6	2	10,11	171,60	231	AATTTTTAAGGGGCCCTGAGATAGCTTTGCTTCGTAAGCGCCTGCAACAACTGAGGCTTAAGAAGGCTGAGCAGCAGAGGCAGCAAGAGCTAGCTGCACATACCCAGCAACAGCCTTCCACTTCTGATCAGTCTTCTCATGAGGGCTCTTCACAGGACCCTCATGCTTCAGATTCTCCTTCTTCTGTGGTTAACAAACAGCTCGGATCCATGTCACTTGACGAGCAACAGG		14	0	97.6522
chr1|168022987|168045227|+	chr1	168022987	168045227	+	circRNA	DCAF6	NM_001349774	5	11,12,13,14,15	60,118,116,87,328	709	ATTCTCCTTCTTCTGTGGTTAACAAACAGCTCGGATCCATGTCACTTGACGAGCAACAGGATAACAATAATGAAAAGCTGAGCCCCAAACCAGGGACAGGTGAACCAGTTTTAAGTTTGCACTACAGCACAGAAGGAACAACTACAAGCACAATAAAACTGAACTTTACAGATGAATGGAGCAGTATAGCATCAAGTTCTAGAGGAATTGGGAGCCATTGCAAATCTGAGGGTCAGGAGGAATCTTTCGTCCCACAGAGCTCAGTGCAACCACCAGAAGGAGACAGTGAAACAAAAGCTCCTGAAGAATCATCAGAGGATGTGACAAAATATCAGGAAGGAGTATCTGCAGAAAACCCAGTTGAGAACCATATCAATATAACACAATCAGATAAGTTCA…		1	0	6.97515
chr1|168038370|168045227|+	chr1	168038370	168045227	+	circRNA	DCAF6	NM_001349774	4	12,13,14,15	118,116,87,328	649	ATAACAATAATGAAAAGCTGAGCCCCAAACCAGGGACAGGTGAACCAGTTTTAAGTTTGCACTACAGCACAGAAGGAACAACTACAAGCACAATAAAACTGAACTTTACAGATGAATGGAGCAGTATAGCATCAAGTTCTAGAGGAATTGGGAGCCATTGCAAATCTGAGGGTCAGGAGGAATCTTTCGTCCCACAGAGCTCAGTGCAACCACCAGAAGGAGACAGTGAAACAAAAGCTCCTGAAGAATCATCAGAGGATGTGACAAAATATCAGGAAGGAGTATCTGCAGAAAACCCAGTTGAGAACCATATCAATATAACACAATCAGATAAGTTCACAGCCAAGCCATTGGATTCCAACTCAGGAGAAAGAAATGACCTCAATCTTGATCGCTCTT…	17		109.622	0
chr1|168043024|168068463|+	chr1	168043024	168068463	+	circRNA	DCAF6	NM_001349774	7	13,14,15,16,17,18,19	116,87,328,139,157,89,106	1022	GAGCAGTATAGCATCAAGTTCTAGAGGAATTGGGAGCCATTGCAAATCTGAGGGTCAGGAGGAATCTTTCGTCCCACAGAGCTCAGTGCAACCACCAGAAGGAGACAGTGAAACAAAAGCTCCTGAAGAATCATCAGAGGATGTGACAAAATATCAGGAAGGAGTATCTGCAGAAAACCCAGTTGAGAACCATATCAATATAACACAATCAGATAAGTTCACAGCCAAGCCATTGGATTCCAACTCAGGAGAAAGAAATGACCTCAATCTTGATCGCTCTTGTGGGGTTCCAGAAGAATCTGCTTCATCTGAAAAAGCCAAGGAACCAGAAACTTCAGATCAGACTAGCACTGAGAGTGCTACCAATGAAAATAACACCAATCCTGAGCCTCAGTTCCA…	26		167.656	0
chr1|168063620|168068463|+	chr1	168063620	168068463	+	circRNA	DCAF6	NM_001349774	4	16,17,18,19	139,157,89,106	491	ACGCTCTGCTGTTGCCCGTATTCAGGAGTTCTTCAGACGGAGAAAAGAAAGGAAAGAAATGGAAGAATTGGATACTTTGAACATTAGAAGGCCGCTAGTAAAAATGGTTTATAAAGGCCATCGCAACTCCAGGACAATGATAAAAGAAGCCAATTTCTGGGGTGCTAACTTTGTAATGAGTGGTTCTGACTGTGGCCACATTTTCATCTGGGATCGGCACACTGCTGAGCATTTGATGCTTCTGGAAGCTGATAATCATGTGGTAAACTGCCTGCAGCCACATCCGTTTGACCCAATTTTAGCCTCATCTGGCATAGATTATGACATAAAGATCTGGTCACCATTAGAAGAGTCAAGGATTTTTAACCGAAAACTTGCTGATGAAGTTATAACTCGAAA…	14	8	90.2766	55.8012
chr1|168104476|168104894|-	chr1	168104476	168104894	-	circRNA	GPR161	NM_153832	1	4	418	418	TCGTCCAGCATGCTCTGCCCACCCCACGCCGAGGTGCACTGACCATGAGCCTCAACTCCTCCCTCAGCTGCAGGAAGGAGCTGAGTAATCTCACTGAGGAGGAGGGTGGCGAAGGGGGCGTCATCATCACCCAGTTCATCGCCATCATTGTCATCACCATTTTTGTCTGCCTGGGAAACCTGGTCATCGTGGTCACCTTGTACAAGAAGTCCTACCTCCTCACCCTCAGCAACAAGTTCGTCTTCAGCCTGACTCTGTCCAACTTCCTGCTGTCCGTGTTGGTGCTGCCTTTTGTGGTGACGAGCTCCATCCGCAGGGAATGGATCTTTGGTGTAGTGTGGTGCAACTTCTCTGCCCTCCTCTACCTGCTGATCAGCTCTGCCAGCATGCTAACCCTCG…		11	0	76.7267
chr1|169298555|169324500|-	chr1	169298555	169324500	-	circRNA	NME7	NR_104229	5	6,5,4,3,2	208,51,111,167,108	645	AATCATAGTGAAAGATTCGTTTTCATTGCAGAGTGGTATGATCCAAATGCTTCACTTCTTCGACGTTATGAGCTTTTATTTTACCCAGGGGATGGATCTGTTGAAATGCATGATGTAAAGAATCATCGCACCTTTTTAAAGCGGACCAAATATGATAACCTGCACTTGGAAGATTTATTTATAGGCAACAAAGTGAATGTCTTTTCTCGACAACTGGTATTAATTGACTATGGGGATCAATATACAGCTCGCCAGCTGGGCAGTAGGAAAGAAAAAACGCTAGCCCTAATTAAACCAGATGCAATATCAAAGGCTGGAGAAATAATTGAAATAATAAACAAAGCTGGATTTACTATAACCAAACTCAAAATGATGATGCTTTCAAGGAAAGAAGCATTG…		7	0	48.8261
chr1|16936636|16944282|+	chr1	16936636	16944282	+	circRNA	CROCC	NM_014675	6	9,10,11,12,13,14	237,97,84,234,200,183	1035	GGACCTGCTGCAGCTGGGAGGGGAGCTGGCCCGGACATCACGAGCTGTCCAGGAGGCGGGCCTGGGACTGAGCACGGGCCTACGGCTGGCAGAGAGCCGGGCCGAGGCAGCCCTGGAGAAACAGGCCCTGCTGCAGGCCCAGCTGGAGGAGCAGCTGCGGGACAAGGTGCTCCGCGAGAAGGACCTGGCGCAGCAGCAGATGCAAAGCGACCTGGACAAGGCTGACCTCAGTGCCAGAGTGACAGAGCTGGGCCTGGCAGTGAAGCGTCTTGAGAAGCAGAATCTGGAGAAGGATCAGGTCAACAAGGACCTCACTGAGAAGCTTGAGGCCCTGGAATCCCTGCGGCTACAGGAGCAGGCGGCCCTGGAGACAGAGGATGGAGAGGGGCTACAGCAGAC…		20	0	139.503
chr1|16936873|16937607|+	chr1	16936873	16937607	+	ciRNA	CROCC	ENST00000466256.6	1	4	734	734	GTGGGTACCTGGTGGATGCCGCACGAGGCAGGCGTCCCTGCAGAAGGTAAAACTGGAGAGTTGGGGAGAAGGGAGCATCTGTTCACTAGGGGAAGGGCCTTCCTCTGTGAGCTCAGCCAGTCTTCCCATGCACTGAGGTTCCGAAGGCACTTGCCCAGTGTTTATCATAAACAGCTTAGCCTCCTATGGCAGAACTTGTggccgggtgtggtggctcacacctgtaatcccagcactttgggagaccaaggtgggggattacctgaggtcaggagctcaagaccagcctgtccgacaggcaaaaccctgtctctactaaaaatacaaaaattagctgggcgtggtggcgcgtgcctgtaatcccagctacgagggaggctgagacaggagaatcgcttg…	4		25.7933	0
chr1|169477154|169477757|-	chr1	169477154	169477757	-	circRNA	SLC19A2	ENST00000236137.9	1	2	603	603	GTCTTCAATGAAATTTATCCAGTATGGACTTACTCTTACCTGGTGCTACTGTTTCCTGTGTTCCTTGCCACAGACTACCTCCGTTATAAACCTGTTGTTCTACTGCAGGGGCTCAGCCTTATTGTTACATGGTTTATGCTGCTCTATGCCCAGGGACTGCTGGCCATTCAATTTCTAGAATTTTTTTATGGCATCGCCACAGCCACTGAAATTGCCTATTACTCTTATATCTACAGTGTGGTGGACCTGGGCATGTACCAGAAAGTCACAAGTTACTGTCGAAGTGCCACTTTGGTGGGCTTTACAGTGGGCTCTGTCCTAGGGCAAATCCTTGTCTCAGTGGCAGGCTGGTCGCTGTTCAGCCTGAATGTCATCTCTCTTACCTGTGTTTCAGTGGCT…	16		103.173	0
chr1|16954877|16955286|+	chr1	16954877	16955286	+	ciRNA	CROCC	NM_014675	1	23	409	409	GTGAGCAGCCGCCCCCCTCTTCCAAGCAGCATACCCTAAATGGCACTGTGTGCCTGGGGGCCTAGTTCCCCAGGGCCCCAGAAGAGTGTAAGATTCCTCCCTGCATTTGAGGACCAATGAATAGCAACTTAGAAAGGAGGCAGCAAGCACTACGAAGCACCTGTTGTGTACAGGTGGGATTTGGCCTCAAGGAGGGGTGAGTGGGGTCTCTGCCCTCTTGGTGTTGTGCTCAGGACAGTCCTGATTGATGGTGACTTCAGGTCAAAACATTACTGATTACAGCACGCCTTGCTCAAATGATAACTCACAGCCTGCGGTCTGAGCACTGCAGAGGGATGGGGCAGGCTCCCTGGGTCCAGGGATCTGGGGTACAAGACCCAGCTTGACGGGGGGGTCCCT…	18		116.07	0
chr1|169864368|169864508|-	chr1	169864368	169864508	-	circRNA	SCYL3	NM_020423	1	9	140	140	ATTTCTGCTGGACAGAGTCAGCTGCTTGTCAGAGGAATTGATAGCTTCAAGGTTGGTGCCTCTTCTGCTTAATCAGTTGGTGTTTGCAGAGCCAGTGGCTGTTAAGAGTTTTCTTCCTTATCTGCTTGGCCCCAAAAAAG	7		45.1383	0
chr1|170016461|170024596|-	chr1	170016461	170024596	-	circRNA	KIFAP3	ENST00000367765.5	2	10,9	163,179	342	TTGCTCTTTATTTGCTTCTGAATCTTGCTGAGGATACTCGTACCGAACTGAAAATGAGGAACAAGAACATAGTTCACATGTTGGTGAAAGCCCTTGATCGGGACAATTTTGAGCTGCTAATTTTAGTTGTGTCATTCTTGAAGAAACTCAGCATTTTTATGGAGAATAAAAATGATATGGTGGAAATGGATATTGTTGAAAAACTGGTGAAAATGATACCTTGTGAGCATGAAGACCTGCTGAATATCACCCTCCGACTTTTACTAAACCTATCCTTTGACACAGGACTGAGGAATAAGATGGTACAAGTTGGACTGCTTCCCAAGCTCACTGCACTCCTAG	10		64.4833	0
chr1|170719725|170726401|+	chr1	170719725	170726401	+	circRNA	PRRX1	ENST00000367760.7	2	2,3	176,182	358	ATGACCAGCTGAACTCAGAAGAAAAAAAGAAGAGAAAGCAGCGAAGGAATAGGACAACCTTCAATAGCAGCCAGCTGCAGGCTTTGGAGCGTGTCTTTGAGCGGACACACTATCCTGATGCTTTTGTGCGAGAAGACCTTGCCCGCCGGGTGAACCTCACCGAGGCGAGAGTGCAGGTGTGGTTTCAGAACCGAAGAGCCAAGTTCCGCAGGAATGAGAGAGCCATGCTAGCCAATAAAAACGCTTCCCTCCTCAAATCCTACTCAGGAGACGTGACTGCTGTGGAGCAGCCCATCGTACCTCGTCCTGCTCCGAGACCCACCGATTATCTCTCCTGGGGGACAGCGTCTCCGTACAG	23	19	148.312	132.528
chr1|170719725|170730348|+	chr1	170719725	170730348	+	circRNA	PRRX1	ENST00000367760.7	3	2,3,4	176,182,72	430	ATGACCAGCTGAACTCAGAAGAAAAAAAGAAGAGAAAGCAGCGAAGGAATAGGACAACCTTCAATAGCAGCCAGCTGCAGGCTTTGGAGCGTGTCTTTGAGCGGACACACTATCCTGATGCTTTTGTGCGAGAAGACCTTGCCCGCCGGGTGAACCTCACCGAGGCGAGAGTGCAGGTGTGGTTTCAGAACCGAAGAGCCAAGTTCCGCAGGAATGAGAGAGCCATGCTAGCCAATAAAAACGCTTCCCTCCTCAAATCCTACTCAGGAGACGTGACTGCTGTGGAGCAGCCCATCGTACCTCGTCCTGCTCCGAGACCCACCGATTATCTCTCCTGGGGGACAGCGTCTCCGTACAGATCCTCGTCCCTCCCAAGATGTTGTTTACACGAGGGGCTTC…	2		12.8967	0
chr1|171523220|171524965|+	chr1	171523220	171524965	+	circRNA	PRRC2C	NM_015172	3	8,9,10	134,88,145	367	AGGCCTTCGAGGAAGAGGCCCACCTCCTTCATGGGCCTCTGAGCCTGAACGCCCATCCATTCTTAGTGCATCAGAACTGAAGGAGCTTGATAAATTTGATAACCTAGATGCTGAAGCTGATGAAGGTTGGGCAGGTGCTCAGATGGAAGTAGATTATACAGAGCAACTGAATTTCAGTGATGATGATGAACAAGGAAGTAACAGTCCTAAAGAGAATAACAGTGAGGATCAAGGTTCAAAAGCCTCTGAAAACAACGAAAACAAAAAAGAAACAGATGAAGTTTCCAACACTAAATCATCTTCCCAAATACCTGCCCAACCATCAGTAGCAAAAGTTCCCTATGGGAAAGGACCTTCATTTAATCAG	13		83.8282	0
chr1|171523220|171527844|+	chr1	171523220	171527844	+	circRNA	PRRC2C	NM_015172	4	8,9,10,11	134,88,145,54	421	AGGCCTTCGAGGAAGAGGCCCACCTCCTTCATGGGCCTCTGAGCCTGAACGCCCATCCATTCTTAGTGCATCAGAACTGAAGGAGCTTGATAAATTTGATAACCTAGATGCTGAAGCTGATGAAGGTTGGGCAGGTGCTCAGATGGAAGTAGATTATACAGAGCAACTGAATTTCAGTGATGATGATGAACAAGGAAGTAACAGTCCTAAAGAGAATAACAGTGAGGATCAAGGTTCAAAAGCCTCTGAAAACAACGAAAACAAAAAAGAAACAGATGAAGTTTCCAACACTAAATCATCTTCCCAAATACCTGCCCAACCATCAGTAGCAAAAGTTCCCTATGGGAAAGGACCTTCATTTAATCAGGAACGTGGAACATCTTCACATCTGCCACCACC…		13	0	90.677
chr1|171524820|171527844|+	chr1	171524820	171527844	+	circRNA	PRRC2C	NM_015172	2	10,11	145,54	199	TGAGGATCAAGGTTCAAAAGCCTCTGAAAACAACGAAAACAAAAAAGAAACAGATGAAGTTTCCAACACTAAATCATCTTCCCAAATACCTGCCCAACCATCAGTAGCAAAAGTTCCCTATGGGAAAGGACCTTCATTTAATCAGGAACGTGGAACATCTTCACATCTGCCACCACCTCCAAAGTTGCTTGCACAGCAG		10	0	69.7515
chr1|171574926|171577637|+	chr1	171574926	171577637	+	circRNA	PRRC2C	NM_015172	2	25,26	202,204	406	ATGGAGTCTGCACGCAAAGCATGGGAGAATTCTCCAAATGTAAGGGAAAAGGGGTCTCCAGTAACTTCCACAGCACCTCCAATTGCAACTGGAGTCAGCAGTAGTGCCAGTGGACCAAGCACTGCTAATTACAATTCGTTCTCAAGTGCATCCATGCCCCAGATTCCTGTTGCTTCAGTCACTCCTACAGCATCACTATCAGGAGCTGGTACATACACTACCTCTTCTTTGAGCACAAAATCTACAACCACATCGGACCCTCCAAATATTTGTAAAGTGAAACCTCAGCAGTTACAGACAAGCAGCCTGCCTTCTGCAAGTCATTTTTCACAGTTAAGCTGTATGCCTTCCCTTATTGCCCAGCAGCAACAGAATCCGCAAGTTTATGTGTCTCAGTCT…		11	0	76.7267
chr1|171710713|171728570|-	chr1	171710713	171728570	-	circRNA	VAMP4	ENST00000236192.11	3	5,4,3	101,51,47	199	AGAAATCTTTTGGAAGATGATTCAGATGAAGAAGAGGACTTTTTTCTAAGGGGACCATCTGGACCAAGATTTGGACCTAGAAATGATAAAATTAAGCATGTTCAGAATCAAGTGGATGAAGTTATTGATGTCATGCAAGAAAATATTACAAAGGTAATTGAGAGAGGGGAGAGACTAGATGAACTACAGGACAAATCAG		8	0	55.8012
chr1|171783739|171786078|+	chr1	171783739	171786078	+	circRNA	EEF1AKNMT	NM_001007239	2	2,3	300,192	492	GTGCTGGTGATTGGGTGTGGCAACTCAGAACTGAGTGAGCAACTGTATGATGTGGGCTATCGGGATATAGTGAACATCGACATCAGTGAGGTTGTCATCAAGCAAATGAAGGAATGTAATGCCACCCGACGGCCCCAGATGAGCTTCTTGAAGATGGACATGACGCAGATGGAGTTTCCTGATGCCTCGTTCCAGGTGGTGTTGGACAAGGGCACCCTGGATGCTGTCCTGACAGATGAGGAAGAGAAGACCTTACAACAGGTGGACAGGATGCTGGCTGAGGTTGGCCGTGTCCTGCAGGGCCGGGAGACCGAGTGGCTCTTTGGCATGGATGAGGGCCGGAAACAGCTGGCGGCCAGTGCTGGCTTCAGGAGGTTGATTACAGTGGCCCTTCACCGA…	13		83.8282	0
chr1|172068818|172131288|+	chr1	172068818	172131288	+	circRNA	DNM3	ENST00000367733.6	4	11,12,13,14	87,71,52,114	324	CTGGCAAACTTCCCCAGACTCTGCGAGGAAACGGAAAGGATTGTTGCTAACCACATTCGTGAGCGAGAAGGGAAGACAAAGGACCAGGTATTGCTATTGATTGACATTCAAGTCTCTTACATCAACACCAACCATGAAGACTTCATTGGCTTCGCAAATGCTCAGCAGAGGAGCAGTCAGGTTCACAAGAAAACCACAGTTGGAAATCAGGTGATTCGCAAGGGGTGGCTCACCATCAGCAACATTGGCATCATGAAAGGCGGCTCGAAGGGATACTGGTTCGTCCTTACTGCGGAAAGCTTGTCCTGGTATAAAGATGATGAG	8		51.5866	0
chr1|172140479|172144437|-	chr1	172140479	172144437	-	circRNA	DNM3OS	ENST00000648228.1	2	3,2	117,73	190	GTTTTGCACACTAGGGACCAAGAAGCCCTCGGGGACACTGCTGAGAAAAGACTGCCGAAGGGAAGACCAGCGGGTTGCATGCATCATTCCTTTAATTGAGCAGAGTTAACTGGATCAAATTATTTATGGGAGAGAGAGGAAAAGTTATAAAGAATTATAGTAATTTTTAATTTCCACCAATATACTCTTT	189	157	1218.73	1095.1
chr1|172551511|172557794|+	chr1	172551511	172557794	+	circRNA	SUCO	ENST00000367723.8	4	3,4,5,6	115,155,138,151	559	GCTTCCCAGCTGGCGTGTATGTTGTAAAGAGAGTTCTTCAGCTTCAGCGTCATCATATTACTCTCAAGATGACAACTGCGCACTAGAAAATGAAGATGTACAATTCCAGAAAAAGAATACAGAGTCAAAAAAGTTAAGTCCACCGGTGGTGGAGACACTCCCTACAGTTGATTTGCATGAAGAGTCTTCCAATGCAGTTGTGGACAGTGAAACTGTTGAAAATATTTCCAGCTCATCTACCTCAGAAATCACTCCAATCTCAAAGCTTGATGAAATAGAAAAATCTGGTACTATTCCGATAGCCAAACCAAGTGAAACTGAGCAGTCTGAAACTGATTGTGATGTTGGTGAGGCCCTTGATGCTAGTGCTCCAATTGAACAACCTTCCTTTGTCAGTCC…	39	25	251.485	174.379
chr1|172551511|172579267|+	chr1	172551511	172579267	+	circRNA	SUCO	ENST00000367723.8	12	3,4,5,6,7,8,9,10,11,12,13,14	115,155,138,151,124,125,68,108,106,56,92,66	1304	GCTTCCCAGCTGGCGTGTATGTTGTAAAGAGAGTTCTTCAGCTTCAGCGTCATCATATTACTCTCAAGATGACAACTGCGCACTAGAAAATGAAGATGTACAATTCCAGAAAAAGAATACAGAGTCAAAAAAGTTAAGTCCACCGGTGGTGGAGACACTCCCTACAGTTGATTTGCATGAAGAGTCTTCCAATGCAGTTGTGGACAGTGAAACTGTTGAAAATATTTCCAGCTCATCTACCTCAGAAATCACTCCAATCTCAAAGCTTGATGAAATAGAAAAATCTGGTACTATTCCGATAGCCAAACCAAGTGAAACTGAGCAGTCTGAAACTGATTGTGATGTTGGTGAGGCCCTTGATGCTAGTGCTCCAATTGAACAACCTTCCTTTGTCAGTCC…		10	0	69.7515
chr1|172551511|172591071|+	chr1	172551511	172591071	+	circRNA	SUCO	ENST00000367723.8	16	3,4,5,6,7,8,9,10,11,12,13,14,15,16,17,18	115,155,138,151,124,125,68,108,106,56,92,66,69,91,1167,88	2719	GCTTCCCAGCTGGCGTGTATGTTGTAAAGAGAGTTCTTCAGCTTCAGCGTCATCATATTACTCTCAAGATGACAACTGCGCACTAGAAAATGAAGATGTACAATTCCAGAAAAAGAATACAGAGTCAAAAAAGTTAAGTCCACCGGTGGTGGAGACACTCCCTACAGTTGATTTGCATGAAGAGTCTTCCAATGCAGTTGTGGACAGTGAAACTGTTGAAAATATTTCCAGCTCATCTACCTCAGAAATCACTCCAATCTCAAAGCTTGATGAAATAGAAAAATCTGGTACTATTCCGATAGCCAAACCAAGTGAAACTGAGCAGTCTGAAACTGATTGTGATGTTGGTGAGGCCCTTGATGCTAGTGCTCCAATTGAACAACCTTCCTTTGTCAGTCC…	3	14	19.345	97.6522
chr1|172555868|172570730|+	chr1	172555868	172570730	+	circRNA	SUCO	ENST00000367723.8	6	4,5,6,7,8,9	155,138,151,124,125,68	761	AATACAGAGTCAAAAAAGTTAAGTCCACCGGTGGTGGAGACACTCCCTACAGTTGATTTGCATGAAGAGTCTTCCAATGCAGTTGTGGACAGTGAAACTGTTGAAAATATTTCCAGCTCATCTACCTCAGAAATCACTCCAATCTCAAAGCTTGATGAAATAGAAAAATCTGGTACTATTCCGATAGCCAAACCAAGTGAAACTGAGCAGTCTGAAACTGATTGTGATGTTGGTGAGGCCCTTGATGCTAGTGCTCCAATTGAACAACCTTCCTTTGTCAGTCCACCTGACAGCCTTGTTGGCCAGCATATAGAAAATGTATCATCTTCACATGGTAAAGGAAAGATAACAAAATCAGAATTTGAATCAAAAGTTTCAGCAAGTGAACAGGGCGGTGGT…		6	0	41.8509
chr1|172555868|172579267|+	chr1	172555868	172579267	+	circRNA	SUCO	ENST00000367723.8	11	4,5,6,7,8,9,10,11,12,13,14	155,138,151,124,125,68,108,106,56,92,66	1189	AATACAGAGTCAAAAAAGTTAAGTCCACCGGTGGTGGAGACACTCCCTACAGTTGATTTGCATGAAGAGTCTTCCAATGCAGTTGTGGACAGTGAAACTGTTGAAAATATTTCCAGCTCATCTACCTCAGAAATCACTCCAATCTCAAAGCTTGATGAAATAGAAAAATCTGGTACTATTCCGATAGCCAAACCAAGTGAAACTGAGCAGTCTGAAACTGATTGTGATGTTGGTGAGGCCCTTGATGCTAGTGCTCCAATTGAACAACCTTCCTTTGTCAGTCCACCTGACAGCCTTGTTGGCCAGCATATAGAAAATGTATCATCTTCACATGGTAAAGGAAAGATAACAAAATCAGAATTTGAATCAAAAGTTTCAGCAAGTGAACAGGGCGGTGGT…	13		83.8282	0
chr1|172569018|172591071|+	chr1	172569018	172591071	+	circRNA	SUCO	ENST00000367723.8	12	7,8,9,10,11,12,13,14,15,16,17,18	124,125,68,108,106,56,92,66,69,91,1167,88	2160	AGCTCTGATTATACAAAACCAGGAGACATTGACCCTACATCAGTAGCAAGTCCCAAAGATCCAGAAGATATACCAACATTTGATGAATGGAAGAAGAAAGTTATGGAAGTAGAAAAAGAAAAAAGTCAGTCGATGCATGCATCTTCTAATGGAGGTTCACATGCCACCAAAAAGGTCCAGAAAAATCGAAATAATTATGCCTCAGTAGAATGTGGTGCCAAAATTCTAGCAGCTAATCCAGAAGCCAAGAGCACATCTGCTATTCTTATAGAAAATATGGATCTTTACATGTTGAATCCTTGCAGCACTAAAATTTGGTTTGTTATTGAACTTTGTGAACCAATTCAAGTAAAACAGCTTGATATTGCAAATTATGAATTATTTTCTTCTACTCCTAAA…	17		109.622	0
chr1|172589926|172590941|+	chr1	172589926	172590941	+	ciRNA	SUCO	ENST00000367723.8	1	17	1015	1015	GTAAGCTTTATTATGAATTAGCACAGTCAGCTTCACACAGTGAGTTAAGCAGCATAGAGTATGACCTGTGATTACAGGAGAGGATTTAATTATCTCATGATATAATAGAGGTAAGCGCAATTTTAGCAAGAGAGAGAAAGAAAGCTACTTGAATGCTGATCAGTGCCTTAATGAATTGATTTTTTGTTTTTAATTTTAAAAGTACTTTCCAGTGACAAAACACTTTTATTAGGCTGGCAACAAGTTTGAATTATCTATACTCACTTTCACCTTTTTTCGGTTGCTTAACTTTAGCCACTTTTTCTGCTTGATTCCCAGAGGGCTCATGGAAAAAAATGATAGTATATAGACCTTAAAGCTTTTAGTGGAATTTGACCAGATATCACTTAAGAGTTTAGA…	22		141.863	0
chr1|173733712|173734286|+	chr1	173733712	173734286	+	circRNA	KLHL20	NM_014458	1	3	574	574	GTGTACCAACATTCGACCAGGAGAGACTGGAATGGATGTAACAAGCCGCTGCACCCTTGGAGACCCCAACAAACTGCCAGAAGGGGTTCCCCAACCTGCCCGCATGCCCTATATCTCAGACAAGCACCCTCGACAAACCTTGGAAGTGATTAACCTTCTGAGAAAGCACCGGGAGCTATGTGATGTGGTGCTAGTTGTGGGCGCCAAGAAGATATATGCCCATCGAGTCATTTTGTCAGCCTGTAGTCCCTACTTCCGAGCTATGTTTACAGGAGAATTGGCAGAGAGCCGTCAGACAGAAGTAGTGATCCGAGACATTGACGAGAGGGCTATGGAATTACTGATTGACTTTGCGTATACCTCCCAGATAACAGTAGAAGAGGGCAATGTTCAGACTCT…		28	0	195.304
chr1|1737830|1738320|-	chr1	1737830	1738320	-	ciRNA	SLC35E2A	ENST00000647043.1	1	5	490	490	GTGAGGCCCCCTGGGCCCCACCCCTCCGCCTGCGCCCCACCATCCCAGGCCTCCATCCGTGGTGCCCGTCTCTGCTGCCTGCCATGGGGCTCTGCCGCGAGGACCACTCAGAGTGGTGCCCACACTGGCAGTGCCTTCACTTCTCTCACGGTCACATGTGCGGGGGTGTCTTGGAGCCTGGCGTCTGCCAGGTGTTCTCACACTGGCATGCGGAGGTCAGGGCAGGGTTGTGTCTCGTGGCCCTAACTGGGTGGGGAGACAGGTGGGGGCTGGGCAGATTCCTGGCAAGCAAGATTACTGCAGGTGCCAATCACTGATCCGAAGAGGACGGGCGGGGGCCGCCTTCGGCCAGCACCATACAGGCGGCCGTGGCCCCTGGTCCGTGGGCCCTCCTGTGCC…	2		12.8967	0
chr1|1737837|1738320|-	chr1	1737837	1738320	-	ciRNA	SLC35E2A	ENST00000647043.1	1	5	483	483	GTGAGGCCCCCTGGGCCCCACCCCTCCGCCTGCGCCCCACCATCCCAGGCCTCCATCCGTGGTGCCCGTCTCTGCTGCCTGCCATGGGGCTCTGCCGCGAGGACCACTCAGAGTGGTGCCCACACTGGCAGTGCCTTCACTTCTCTCACGGTCACATGTGCGGGGGTGTCTTGGAGCCTGGCGTCTGCCAGGTGTTCTCACACTGGCATGCGGAGGTCAGGGCAGGGTTGTGTCTCGTGGCCCTAACTGGGTGGGGAGACAGGTGGGGGCTGGGCAGATTCCTGGCAAGCAAGATTACTGCAGGTGCCAATCACTGATCCGAAGAGGACGGGCGGGGGCCGCCTTCGGCCAGCACCATACAGGCGGCCGTGGCCCCTGGTCCGTGGGCCCTCCTGTGCC…	5		32.2416	0
chr1|173826686|173830761|+	chr1	173826686	173830761	+	circRNA	DARS2	ENST00000361951.5	3	2,3,4	100,67,102	269	AATTCAGTAGCTTTGTTGTCCGGACCAACACATGTGGAGAGTTGCGTTCGTCTCACTTAGGCCAAGAAGTCACCTTGTGTGGATGGATTCAGTACCGAAGGCAAAACACATTCTTGGTCCTAAGAGATTTCGATGGGCTTGTTCAAGTTATCATTCCCCAGGATGAGTCGGCAGCCTCTGTGAAGAAGATTTTATGTGAAGCCCCTGTGGAATCTGTGGTGCAAGTGTCTGGTACAGTCATTTCCCGTCCTGCAGGACAAGAGAATCCA	9		58.0349	0
chr1|173864371|173864674|-	chr1	173864371	173864674	-	ciRNA	GAS5	NR_152522	1	9	303	303	GTTAGTTTAAACTTTGAAGGAAATTTTTAAGGTGGCAAAAGGTTTTGGTGGCATATACACCTTAATCTGTAGATGGGAGTGATTAGCTGTTTAAAAGTTAAAATGTGACTGAGAAGGAAATTGAGTAGGGCAAATTTTAAATGGGTATTATTTTTCATCTTCAAACAGGCAGACCTGTTATCCTAAACTAGGTGAGTCAGCTTTTGGTACATGTGATGATTTTCAGTGTAACCAATGATGTAATGATTCTGCCAAATGAAATATAATGATATCACTGTAAAACCGTTCCATTTTGATTCTGAG	7	8	45.1383	55.8012
chr1|173864674|173866206|-	chr1	173864674	173866206	-	circRNA	GAS5	NR_002578	5	9,8,7,6,5	30,54,77,38,30	229	GCATTAGACAGAAAGCTGGAAGTTGAAATGGTGGAGTCCAACTTGCCTGGACCAGCTTAATGGTTCTGCTCCTGGTAACGTTTTTATCCATGGATGACTTGCTTGGGTAAGGACATGAAGACAGTTCCTGTCATACCTTTTAAAGGTATGGAGAGTCGGCTTGACTACACTGTGTGGAGCAAGTTTTAAAGAAGCAAAGGACTCAGAATTCATGATTGAAGAAATGCAG	1		6.44833	0
chr1|173866176|173866796|-	chr1	173866176	173866796	-	circRNA	GAS5	NR_002578	3	5,4,3	30,40,36	106	TTGTGTCCCCAAGGAAGGATGAGAATAGCTACTGAAGTCCTAAAGAGCAAGCCTAACTCAAGCCATTGGCACACAGGCATTAGACAGAAAGCTGGAAGTTGAAATG		9	0	62.7764
chr1|173866230|173866527|-	chr1	173866230	173866527	-	ciRNA	GAS5	NR_002578	1	4	297	297	GTGAGACACCTCTATTTTGTACTTCTCACTTTTAAGGGATTAGAAAATAGCCAAAGCAATGATGATTATCTATGTTAGTGCTTCTCTCCCCTCTTTTCAAATGAGAATTTTGCTCTCATATTGATACTAAGTTTAATACTGAAGAAAATGTGAAAACAGATACTATGATGGTTGCATAGTTCAGCAGATTTAATCATGAAGAGATGTACTATCTGTCTGATGTATCTGGGGTAGTTGTGGTTTGCTGTTAATGGTTAAGCAGTGTACCACCAATCTACCATTAAAATATTTTTTGCT	6		38.69	0
chr1|173866588|173866760|-	chr1	173866588	173866760	-	ciRNA	GAS5	NR_002578	1	3	172	172	GTAAGTTGAAAATTCCCTCTCAAAAAGGTTTAAAGCCATTGGATGTGCCACAATGATGACAGTTTATTTGCTACTCTTGAGTGCTAGAATGATGAGGATCTTAACCACCATTATCTTAACTGAGGCACCCAAAATGGTGAGTTGGGGAACATAGAGAGTACACCTAAGTTCA	14		90.2766	0
chr1|173941264|173943588|-	chr1	173941264	173943588	-	circRNA	RC3H1	NM_001300851	2	18,17	116,147	263	AGGGAGGCAAACACCCTGGCAGGCCAGTCACAGCCCCCACCACCGCCACCTCCAAAATGGCCTGGGATGATCTCAAGTGAGCAGTTGAGCTTGGAACTGCACCAGGTGGAAAGGGAAATCGGGAAGAGAACACGGGAACTGAGTATGGAAAACCAGTGTTCTCTGGACATGAAAAGCAAACTGAATACAAGTAAACAAGCAGAAAATGGACAACCAGAACCACAAAACAAGGTTCCGGCTGAGGACCTTACATTGACATTCAG		19	0	132.528
chr1|173951985|173984619|-	chr1	173951985	173984619	-	circRNA	RC3H1	NM_001300850	12	13,12,11,10,9,8,7,6,5,4,3,2	153,168,371,215,282,113,119,133,201,176,240,121	2292	GTCCCTGAGCAGCAGCCTATTACTTTGTGTAGTGGGGTTGAAGACACAAAGCATTATGAGGAAGCCAAGAAATGTGTAGAAGAATTAGCATTGTACTTAAAACCGCTCAGCAGTGCTAGAGGAGTGGGTCTGAACAGCACTACTCAGAGTGTTCTGAGTCGCCCAATGCAGAGGAAGCTTGTGACTCTAGTCCACTGTCAACTAGTAGAAGAAGAAGGCAGGATTCGTGCCATGAGGGCAGCTCGATCTTTAGGTGAACGAACAGTTACAGAGCTCATTCTCCAGCACCAGAATCCTCAGCAACTCTCTTCCAATCTTTGGGCAGCAGTAAGGGCTAGGGGATGCCAGTTCCTTGGACCAGCAATGCAGGAGGAAGCTTTAAAGTTGGTTCTGCTGGCC…	12		77.3799	0
chr1|173992754|173993135|-	chr1	173992754	173993135	-	circRNA	RC3H1	ENST00000367696.6	1	2	381	381	GTTATATTTCACACTATGTGCTGACTGTATCTACAGAAGATATTTAAAAAAAAAAAAGATAAACTTTTTTTCAAAGATTTTGATTCCAGTGGAATCTTTGCTTTAGATTTGTGTGTGTGTTTGTGTTCGTGAATTGTAACTCCAGAAGCAATGCCTGTACAAGCTCCACAATGGACGGATTTCCTCTCCTGCCCAATTTGCACTCAGACTTTCGACGAAACAATTCGAAAGCCCATCAGTTTGGGTTGTGGCCATACTGTCTGCAAGATGTGCCTGAATAAACTCCACCGCAAGGCTTGCCCATTTGACCAGACCACTATCAATACAGACATTGAGCTCCTCCCTGTGAACTCAGCATTGCTGCAGCTCGTGGGTGCTCAG	11	74	70.9316	516.161
chr1|174219124|174221164|+	chr1	174219124	174221164	+	circRNA	RABGAP1L	ENST00000357444.10	2	2,3	60,193	253	GTGGTTGTGGGAAGAGAAGTTTGCAGAACTGAAATGGAGGTCAGAGCTTCATTACAGAAGATAGTTTCTAATGGTGATGAACAATTGGAAAAAGCCATGGAAGAGATTTTGAGAGATTCCGAGAAAAGGCCAAGCAGTCTTCTTGTTGATTGTCAAAGTTCCAGTGAGATTTCAGACCATTCGTTTGGAGATATTCCAGCCAGCCAAACAAATAAGCCATCTCTTCAGTTAATTTTGGATCCGTCTAACACAG		15	0	104.627
chr1|174272413|174305127|+	chr1	174272413	174305127	+	circRNA	RABGAP1L	ENST00000357444.10	4	8,9,10,11	67,103,167,142	479	ATGTTTTGGAATGTTATTAAGCCCAGGTCGAAACGTGAAGAACAGTGACATGCATTTACTGGATATGGAATCCATGGGAAAGAGCTATGATGGGAGAGCTTATGTCATCACTGGCATGTGGAACCCCAATGCACCAGTATTTCTGGCACTTAACGAGGAAACCCCAAAAGATAAGCAAGTATACATGACTGTGGCAGTGGATATGGTAGTCACAGAGGTGGTGGAGCCTGTTCGCTTTCTCCTGGAGACAGTAGTCCGTGTGTACCCTGCAAATGAGCGATTTTGGTATTTCAGCAGAAAGACTTTCACAGAGACTTTCTTCATGAGATTGAAACAGTCTGAGGGAAAAGGCCATACCAATGCTGGAGATGCAATATATGAGGTGGTGAGTCTACAGCG…	15		96.7249	0
chr1|174275832|174305127|+	chr1	174275832	174305127	+	circRNA	RABGAP1L	ENST00000357444.10	3	9,10,11	103,167,142	412	GAATCCATGGGAAAGAGCTATGATGGGAGAGCTTATGTCATCACTGGCATGTGGAACCCCAATGCACCAGTATTTCTGGCACTTAACGAGGAAACCCCAAAAGATAAGCAAGTATACATGACTGTGGCAGTGGATATGGTAGTCACAGAGGTGGTGGAGCCTGTTCGCTTTCTCCTGGAGACAGTAGTCCGTGTGTACCCTGCAAATGAGCGATTTTGGTATTTCAGCAGAAAGACTTTCACAGAGACTTTCTTCATGAGATTGAAACAGTCTGAGGGAAAAGGCCATACCAATGCTGGAGATGCAATATATGAGGTGGTGAGTCTACAGCGAGAGTCTGACAAGGAGGAACCAGTCACTCCTACTAGTGGAGGGGGTCCAATGTCACCCCAGGATGAT…	5		32.2416	0
chr1|174304985|174394145|+	chr1	174304985	174394145	+	circRNA	RABGAP1L	ENST00000357444.10	3	11,12,13	142,94,151	387	TCTGAGGGAAAAGGCCATACCAATGCTGGAGATGCAATATATGAGGTGGTGAGTCTACAGCGAGAGTCTGACAAGGAGGAACCAGTCACTCCTACTAGTGGAGGGGGTCCAATGTCACCCCAGGATGATGAAGCAGAAGAGGAGAGTGATAATGAACTCTCAAGTGGAACAGGTGATGTGTCTAAGGATTGTCCTGAGAAGATCCTGTATTCTTGGGGAGAGTTGCTAGGAAAATGGCACAGTAACCTTGGTGCACGACCGAAAGGGCTGTCTACTCTGGTGAAGAGTGGTGTCCCTGAAGCATTGAGGGCAGAGGTATGGCAGTTATTGGCAGGCTGCCATGACAACCAGGCAATGCTGGATAGATACCGAATTCTTATCACAAAG	11		70.9316	0
chr1|174304985|174752354|+	chr1	174304985	174752354	+	circRNA	RABGAP1L	NM_014857	8	11,12,13,14,15,16,17,18	142,94,151,114,75,126,144,42	888	TCTGAGGGAAAAGGCCATACCAATGCTGGAGATGCAATATATGAGGTGGTGAGTCTACAGCGAGAGTCTGACAAGGAGGAACCAGTCACTCCTACTAGTGGAGGGGGTCCAATGTCACCCCAGGATGATGAAGCAGAAGAGGAGAGTGATAATGAACTCTCAAGTGGAACAGGTGATGTGTCTAAGGATTGTCCTGAGAAGATCCTGTATTCTTGGGGAGAGTTGCTAGGAAAATGGCACAGTAACCTTGGTGCACGACCGAAAGGGCTGTCTACTCTGGTGAAGAGTGGTGTCCCTGAAGCATTGAGGGCAGAGGTATGGCAGTTATTGGCAGGCTGCCATGACAACCAGGCAATGCTGGATAGATACCGAATTCTTATCACAAAGGACTCAGCCCAG…		9	0	62.7764
chr1|1753673|1754050|-	chr1	1753673	1754050	-	ciRNA	NADK	NM_001198995	1	8	377	377	GTCAGAGCCAACGACACTCCTTTTCCGGTTTGTGAGTCATTTGACCCCGTGCAACACAAAGCCGGGACCTAGCACCCCGCTCTGCCATGCTGGCTCCAGCCTCAGACGCGGCCTCGTCATCCTAGGGCCATCCTGTGCCCCCTCAGATGCAAGCCTTCCCTTGCTGGTGCCCGAGTTCTGTCCATCAAGGTGCCCAGGGCCCGGGTCTGAGGGGCTTTCTGCCATTGTTGGTCTCTGGCGGTGCTGAGCTGGGCCGGTGCCTGTAGGACGTGCACTGCACCGTCCGCAAGGCAGGGTCAGAGCTGCCCAACCTTCGACCTCTGGCGAGCACTCAGGGGTGGGTGCCTAGAAGCGTCCTCCCCACAGCTGGGGGCCCA	4		25.7933	0
chr1|1753674|1754050|-	chr1	1753674	1754050	-	ciRNA	NADK	NM_001198995	1	8	376	376	GTCAGAGCCAACGACACTCCTTTTCCGGTTTGTGAGTCATTTGACCCCGTGCAACACAAAGCCGGGACCTAGCACCCCGCTCTGCCATGCTGGCTCCAGCCTCAGACGCGGCCTCGTCATCCTAGGGCCATCCTGTGCCCCCTCAGATGCAAGCCTTCCCTTGCTGGTGCCCGAGTTCTGTCCATCAAGGTGCCCAGGGCCCGGGTCTGAGGGGCTTTCTGCCATTGTTGGTCTCTGGCGGTGCTGAGCTGGGCCGGTGCCTGTAGGACGTGCACTGCACCGTCCGCAAGGCAGGGTCAGAGCTGCCCAACCTTCGACCTCTGGCGAGCACTCAGGGGTGGGTGCCTAGAAGCGTCCTCCCCACAGCTGGGGGCCC		7	0	48.8261
chr1|17580552|17588479|+	chr1	17580552	17588479	+	circRNA	ARHGEF10L	NM_018125	3	2,3,4	80,186,34	300	GTGTGTAGCTGGGACGGTGCTGGTCTGAGCTGGACCTTGTCTGATGGCTTCCTCCAACCCTCCTCCACAGCCTGCCATAGGAGATCAGCTGGTTCCAGGAGTCCCAGGCCCCTCCTCTGAGGCAGAGGACGACCCAGGAGAGGCGTTTGAGTTTGATGACAGTGATGATGAAGAGGACACCAGCGCAGCCCTGGGCGTCCCCAGCCTTGCTCCTGAGAGGGACACAGACCCCCCACTGATCCACTTGGACTCCATCCCTGTCACTGACCCAGACCCAGCAGCTGCTCCACCCGGCACAGG		11	0	76.7267
chr1|175986942|175989479|-	chr1	175986942	175989479	-	circRNA	COP1	NM_001001740	3	17,16,15	161,125,118	404	ATCACTGTGTCCACTACTATGATCTTCGTAACACTAAACAGCCAATCATGGTATTCAAAGGACACCGTAAAGCAGTCTCTTATGCAAAGTTTGTGAGTGGTGAGGAAATTGTCTCTGCCTCAACAGACAGTCAGCTAAAACTGTGGAATGTAGGGAAACCATACTGCCTACGTTCCTTCAAGGGTCATATCAATGAAAAAAACTTTGTAGGCCTGGCTTCCAATGGAGATTATATAGCTTGTGGAAGTGAAAATAACTCTCTCTACCTGTACTATAAAGGACTTTCTAAGACTTTGCTAACTTTTAAGTTTGATACAGTCAAAAGTGTTCTCGACAAAGACCGAAAAGAAGATGATACAAATGAATTTGTTAGTGCTGTGTGCTGGAGGGCACTACCAG…		10	0	69.7515
chr1|176027571|176046324|-	chr1	176027571	176046324	-	circRNA	COP1	NM_001001740	4	14,13,12,11	117,82,109,144	452	TATTGAATTTGACCGGGATTGTGACTATTTTGCGATTGCTGGAGTTACAAAGAAGATTAAAGTCTATGAATATGACACTGTCATCCAGGATGCAGTGGATATTCATTACCCTGAGAATGAAATGACCTGCAATTCGAAAATCAGCTGTATCAGTTGGAGTAGTTACCATAAGAACCTGTTAGCTAGCAGTGATTATGAAGGCACTGTTATTTTATGGGATGGATTCACAGGACAGAGGTCAAAGGTCTATCAGGAGCATGAGAAGAGGTGTTGGAGTGTTGACTTTAATTTGATGGATCCTAAACTCTTGGCTTCAGGTTCTGATGATGCAAAAGTGAAGCTGTGGTCTACCAATCTAGACAACTCAGTGGCAAGCATTGAGGCAAAGGCTAATGTGTG…	2		12.8967	0
chr1|176027571|176085890|-	chr1	176027571	176085890	-	circRNA	COP1	NM_001001740	6	14,13,12,11,10,9	117,82,109,144,136,115	703	ACAAAGAAACAGCCTTGGTATAATAGCACGTTAGCATCAAGACGAAAACGACTTACTGCTCATTTTGAAGACTTGGAGCAGTGTTACTTTTCTACAAGGATGTCTCGTATCTCAGATGACAGTCGAACTGCAAGCCAGTTGGATGAATTTCAGGAATGCTTGTCCAAGTTTACTCGATATAATTCAGTACGACCTTTAGCCACATTGTCATATGCTAGTGATCTCTATAATGGTTCCAGTATAGTCTCTAGTATTGAATTTGACCGGGATTGTGACTATTTTGCGATTGCTGGAGTTACAAAGAAGATTAAAGTCTATGAATATGACACTGTCATCCAGGATGCAGTGGATATTCATTACCCTGAGAATGAAATGACCTGCAATTCGAAAATCAGCTGT…	1		6.44833	0
chr1|176027571|176116681|-	chr1	176027571	176116681	-	circRNA	COP1	NM_001001740	7	14,13,12,11,10,9,8	117,82,109,144,136,115,58	761	TAGTATTATTGATTCCACAGAATACAGCCAACCTCCAGGTTTCAGTGGCAGTTCTCAGACAAAGAAACAGCCTTGGTATAATAGCACGTTAGCATCAAGACGAAAACGACTTACTGCTCATTTTGAAGACTTGGAGCAGTGTTACTTTTCTACAAGGATGTCTCGTATCTCAGATGACAGTCGAACTGCAAGCCAGTTGGATGAATTTCAGGAATGCTTGTCCAAGTTTACTCGATATAATTCAGTACGACCTTTAGCCACATTGTCATATGCTAGTGATCTCTATAATGGTTCCAGTATAGTCTCTAGTATTGAATTTGACCGGGATTGTGACTATTTTGCGATTGCTGGAGTTACAAAGAAGATTAAAGTCTATGAATATGACACTGTCATCCAGGA…		4	0	27.9006
chr1|176027571|176136547|-	chr1	176027571	176136547	-	circRNA	COP1	NM_001286644	9	13,12,11,10,9,8,7,6,5	117,82,109,144,136,115,58,77,60	898	CAACTGGAACAGATCCAGAAGGAGCTAAGTGTTTTGGAAGAGGATATTAAGAGAGTGGAAGAAATGAGTGGCTTATACTCTCCTGTCAGTGAGGATAGCACAGTGCCTCAATTTGAAGCTCCTTCTCCATCACACAGTAGTATTATTGATTCCACAGAATACAGCCAACCTCCAGGTTTCAGTGGCAGTTCTCAGACAAAGAAACAGCCTTGGTATAATAGCACGTTAGCATCAAGACGAAAACGACTTACTGCTCATTTTGAAGACTTGGAGCAGTGTTACTTTTCTACAAGGATGTCTCGTATCTCAGATGACAGTCGAACTGCAAGCCAGTTGGATGAATTTCAGGAATGCTTGTCCAAGTTTACTCGATATAATTCAGTACGACCTTTAGCCACA…	5		32.2416	0
chr1|176043185|176046324|-	chr1	176043185	176046324	-	circRNA	COP1	NM_001001740	3	13,12,11	82,109,144	335	TATTGAATTTGACCGGGATTGTGACTATTTTGCGATTGCTGGAGTTACAAAGAAGATTAAAGTCTATGAATATGACACTGTCATCCAGGATGCAGTGGATATTCATTACCCTGAGAATGAAATGACCTGCAATTCGAAAATCAGCTGTATCAGTTGGAGTAGTTACCATAAGAACCTGTTAGCTAGCAGTGATTATGAAGGCACTGTTATTTTATGGGATGGATTCACAGGACAGAGGTCAAAGGTCTATCAGGAGCATGAGAAGAGGTGTTGGAGTGTTGACTTTAATTTGATGGATCCTAAACTCTTGGCTTCAGGTTCTGATGATGCAAAAG		25	0	174.379
chr1|176043185|176085890|-	chr1	176043185	176085890	-	circRNA	COP1	NM_001001740	5	13,12,11,10,9	82,109,144,136,115	586	ACAAAGAAACAGCCTTGGTATAATAGCACGTTAGCATCAAGACGAAAACGACTTACTGCTCATTTTGAAGACTTGGAGCAGTGTTACTTTTCTACAAGGATGTCTCGTATCTCAGATGACAGTCGAACTGCAAGCCAGTTGGATGAATTTCAGGAATGCTTGTCCAAGTTTACTCGATATAATTCAGTACGACCTTTAGCCACATTGTCATATGCTAGTGATCTCTATAATGGTTCCAGTATAGTCTCTAGTATTGAATTTGACCGGGATTGTGACTATTTTGCGATTGCTGGAGTTACAAAGAAGATTAAAGTCTATGAATATGACACTGTCATCCAGGATGCAGTGGATATTCATTACCCTGAGAATGAAATGACCTGCAATTCGAAAATCAGCTGT…	11		70.9316	0
chr1|176081151|176136547|-	chr1	176081151	176136547	-	circRNA	COP1	NM_001286644	5	9,8,7,6,5	136,115,58,77,60	446	CAACTGGAACAGATCCAGAAGGAGCTAAGTGTTTTGGAAGAGGATATTAAGAGAGTGGAAGAAATGAGTGGCTTATACTCTCCTGTCAGTGAGGATAGCACAGTGCCTCAATTTGAAGCTCCTTCTCCATCACACAGTAGTATTATTGATTCCACAGAATACAGCCAACCTCCAGGTTTCAGTGGCAGTTCTCAGACAAAGAAACAGCCTTGGTATAATAGCACGTTAGCATCAAGACGAAAACGACTTACTGCTCATTTTGAAGACTTGGAGCAGTGTTACTTTTCTACAAGGATGTCTCGTATCTCAGATGACAGTCGAACTGCAAGCCAGTTGGATGAATTTCAGGAATGCTTGTCCAAGTTTACTCGATATAATTCAGTACGACCTTTAGCCACA…	42		270.83	0
chr1|176116623|176136547|-	chr1	176116623	176136547	-	circRNA	COP1	NM_001286644	3	7,6,5	58,77,60	195	CAACTGGAACAGATCCAGAAGGAGCTAAGTGTTTTGGAAGAGGATATTAAGAGAGTGGAAGAAATGAGTGGCTTATACTCTCCTGTCAGTGAGGATAGCACAGTGCCTCAATTTGAAGCTCCTTCTCCATCACACAGTAGTATTATTGATTCCACAGAATACAGCCAACCTCCAGGTTTCAGTGGCAGTTCTCAG	14	9	90.2766	62.7764
chr1|176116623|176176007|-	chr1	176116623	176176007	-	circRNA	COP1	NM_001001740	6	8,7,6,5,4,3	58,77,69,120,65,98	487	CTACAAGTGTATTCATCAGAGTTTGGAGGACAATAATAGATGTCCCAAGTGTAACTATGTTGTGGACAATATTGACCATCTGTATCCTAATTTCTTGGTGAATGAACTCATTCTTAAACAGAAGCAAAGATTTGAGGAAAAGAGGTTCAAATTGGACCACTCAaatggccacaggtggcagatatttcaagattggttgggaactgaccaagataaccttgatttggccaatgtcaatcttatgttggagttactagtgCAGAAGAAGAAACAACTGGAAGCAGAATCACATGCAGCCCAACTACAGATTCTTATGGAATTCCTCAAGGTTGCAAGAAGAAATAAGAGAGAGGAAATGAGTGGCTTATACTCTCCTGTCAGTGAGGATAGCACAGTGCC…	19		122.518	0
chr1|176149005|176163891|-	chr1	176149005	176163891	-	circRNA	COP1	NM_001001740	3	6,5,4	69,120,65	254	TGAATGAACTCATTCTTAAACAGAAGCAAAGATTTGAGGAAAAGAGGTTCAAATTGGACCACTCAaatggccacaggtggcagatatttcaagattggttgggaactgaccaagataaccttgatttggccaatgtcaatcttatgttggagttactagtgCAGAAGAAGAAACAACTGGAAGCAGAATCACATGCAGCCCAACTACAGATTCTTATGGAATTCCTCAAGGTTGCAAGAAGAAATAAGAGAGAG		31	0	216.23
chr1|176149005|176176007|-	chr1	176149005	176176007	-	circRNA	COP1	NM_001001740	4	6,5,4,3	69,120,65,98	352	CTACAAGTGTATTCATCAGAGTTTGGAGGACAATAATAGATGTCCCAAGTGTAACTATGTTGTGGACAATATTGACCATCTGTATCCTAATTTCTTGGTGAATGAACTCATTCTTAAACAGAAGCAAAGATTTGAGGAAAAGAGGTTCAAATTGGACCACTCAaatggccacaggtggcagatatttcaagattggttgggaactgaccaagataaccttgatttggccaatgtcaatcttatgttggagttactagtgCAGAAGAAGAAACAACTGGAAGCAGAATCACATGCAGCCCAACTACAGATTCTTATGGAATTCCTCAAGGTTGCAAGAAGAAATAAGAGAGAG	20		128.967	0
chr1|176162868|176163891|-	chr1	176162868	176163891	-	circRNA	COP1	NM_001001740	2	5,4	120,65	185	TGAATGAACTCATTCTTAAACAGAAGCAAAGATTTGAGGAAAAGAGGTTCAAATTGGACCACTCAaatggccacaggtggcagatatttcaagattggttgggaactgaccaagataaccttgatttggccaatgtcaatcttatgttggagttactagtgCAGAAGAAGAAACAACTGGAAGCA		5	0	34.8758
chr1|1761951|1765446|-	chr1	1761951	1765446	-	circRNA	NADK	ENST00000341426.9	2	3,2	84,219	303	GCATCAGTGTTTTTCTGACCGAAGTTCTCATTTCCTGACAATGGAAATGGAACAAGAAAAAATGACCATGAATAAGGAATTGAGTCCAGACGCGGCTGCTTACTGCTGCTCGGCCTGCCACGGCGATGAGACCTGGAGTTACAACCACCCCATCCGGGGCCGGGCCAAGTCTCGCAGCCTGTCTGCCTCGCCCGCCCTGGGGAGCACCAAGGAGTTCAGGAGGACACGCTCTCTTCATGGGCCATGCCCGGTGACCACTTTTGGACCAAAGGCCTGTGTGCTGCAGAACCCCCAGACCATCAT		6	0	41.8509
chr1|176555406|176557241|+	chr1	176555406	176557241	+	circRNA	PAPPA2	ENST00000367661.7	1	2	1835	1835	GAACCCACAAGACTCCCAGAAGGTGAAGTTAAGAGCTCCCAGACTCATAAGGTTATTAGAACAGCAAACTGGCACCCCAAAGAACTTTACGGAGACTTGCAACCTATCAACAAGTTGGATGAGGGATTAAAAGCCTTCAACAACCAACAACCCCAAGCATCAAACTGAAGGAAACATTCTAACCTTCACAGACAGACTGGAGGCTGGATGGGGACCTGGCTGAAGACATCTGGAGAATGAAAGTTAAGTACCAGCTTGCATTTTTGTGCCCCTAGATTATTTTTGCATTTTAAAATAAGAAGCATCAAATTGCGTGTCTCTGTGTAAAAGTTCTAGCAATTTGTTTTAAGGTGAACTTATTTTGGCTTAGGGACTACAAAAAGAGAAGGTAATTCCTAG…	15	10	96.7249	69.7515
chr1|176555406|176595595|+	chr1	176555406	176595595	+	circRNA	PAPPA2	ENST00000367661.7	2	2,3	1835,1072	2907	GAACCCACAAGACTCCCAGAAGGTGAAGTTAAGAGCTCCCAGACTCATAAGGTTATTAGAACAGCAAACTGGCACCCCAAAGAACTTTACGGAGACTTGCAACCTATCAACAAGTTGGATGAGGGATTAAAAGCCTTCAACAACCAACAACCCCAAGCATCAAACTGAAGGAAACATTCTAACCTTCACAGACAGACTGGAGGCTGGATGGGGACCTGGCTGAAGACATCTGGAGAATGAAAGTTAAGTACCAGCTTGCATTTTTGTGCCCCTAGATTATTTTTGCATTTTAAAATAAGAAGCATCAAATTGCGTGTCTCTGTGTAAAAGTTCTAGCAATTTGTTTTAAGGTGAACTTATTTTGGCTTAGGGACTACAAAAAGAGAAGGTAATTCCTAG…	5		32.2416	0
chr1|176594523|176595595|+	chr1	176594523	176595595	+	circRNA	PAPPA2	ENST00000367661.7	1	3	1072	1072	GTGTGTTTGATAACTGCTCCCACACTGTCAGTGACAAAGGCTGGGCCCTGGGGATCCGCTCAGGGAAGGACAAGGGAAAGCGGGATGCTCGCTTCTTCTTCTCCCTCTGCACCGACCGCGTGAAGAAAGCCACCATCTTGATTAGCCACAGTCGCTACCAACCAGGCACATGGACCCATGTGGCAGCCACTTACGATGGACGGCACATGGCCCTGTATGTGGATGGCACTCAGGTGGCTAGCAGTCTAGACCAGTCTGGTCCCCTGAACAGCCCCTTCATGGCATCTTGCCGCTCTTTGCTCCTGGGGGGAGACAGCTCTGAGGATGGGCACTATTTCCGTGGACACCTGGGCACACTGGTTTTCTGGTCGACCGCCCTGCCACAAAGCCATTTTCAGC…	14	13	90.2766	90.677
chr1|178022439|178026255|-	chr1	178022439	178026255	-	circRNA	CRYZL2P-SEC16B	NM_001356505	2	8,7	229,101	330	GTAATATAGCTGCTGCTGGAAGTGACGAGAAGTGCAAGCTGGCGATGCAGAGGGGTGCGCAGTCCAGCGTGAACTACAGTCAGGGCAGCCTGAAGGATGCACCTGGCATGGGAGGGCAGGATTGTGGTGGTGGGATTTGCTGGAGGAAACATTGCTTCTGAACCAGCCAACCTTCTGCTCCTGAAGAATATCTCTGCTATGGGCCTGTACTGTGGTCAATACAAAGATATGAACTTTCCCGTCTTCTCCAAGAGCCTATCTTCAGTGCTTCAGTACTGCCAGCAAGGGTGCATCCAGCTATATGTCAGAATGGTTTTCAAGCTGGACGAG	6		38.69	0
chr1|178283563|178300118|+	chr1	178283563	178300118	+	circRNA	RASAL2	NM_170692	2	2,3	128,127	255	ATGTGAAAGGACCACCCACCCACCGTCTGTCTTGTGGTCAGTCACCCTACACCGAGACAACAACGTGGGAGCGGAAGTATTGCATCCTCACAGACAGCCAGTTGGTATTGCTCAACAAGGAGAAGGAGATACCTGTGGAAGGGGGACAGGAGCAGCAGACAGATTCCACCAAAGGGCGATGCCTGAGGAGAACTGTCAGTGTCCCTTCCGAGGGTCAGTTTCCCGAGTACCCACCAGAGGGCGCCACTAAACTGG		7	0	48.8261
chr1|178283563|178390206|+	chr1	178283563	178390206	+	circRNA	RASAL2	NM_170692	3	2,3,4	128,127,107	362	ATGTGAAAGGACCACCCACCCACCGTCTGTCTTGTGGTCAGTCACCCTACACCGAGACAACAACGTGGGAGCGGAAGTATTGCATCCTCACAGACAGCCAGTTGGTATTGCTCAACAAGGAGAAGGAGATACCTGTGGAAGGGGGACAGGAGCAGCAGACAGATTCCACCAAAGGGCGATGCCTGAGGAGAACTGTCAGTGTCCCTTCCGAGGGTCAGTTTCCCGAGTACCCACCAGAGGGCGCCACTAAACTGGAGGTACCAGCAGAAAGGTCCCCTCGTAGACGGAGTATCTCAGGGACCAGTACATCAGAGAAACCCAACTCCATGGACACTGCAAATACCTCACCCTTCAAAGTACCA	18		116.07	0
chr1|178283563|178454648|+	chr1	178283563	178454648	+	circRNA	RASAL2	NM_170692	11	2,3,4,5,6,7,8,9,10,11,12	128,127,107,110,154,99,555,145,145,237,202	2009	ATGTGAAAGGACCACCCACCCACCGTCTGTCTTGTGGTCAGTCACCCTACACCGAGACAACAACGTGGGAGCGGAAGTATTGCATCCTCACAGACAGCCAGTTGGTATTGCTCAACAAGGAGAAGGAGATACCTGTGGAAGGGGGACAGGAGCAGCAGACAGATTCCACCAAAGGGCGATGCCTGAGGAGAACTGTCAGTGTCCCTTCCGAGGGTCAGTTTCCCGAGTACCCACCAGAGGGCGCCACTAAACTGGAGGTACCAGCAGAAAGGTCCCCTCGTAGACGGAGTATCTCAGGGACCAGTACATCAGAGAAACCCAACTCCATGGACACTGCAAATACCTCACCCTTCAAAGTACCAGGATTCTTCAGCAAGCGCCTGAAAGGCTCCATCAAGA…	4		25.7933	0
chr1|178456720|178467421|+	chr1	178456720	178467421	+	circRNA	RASAL2	NM_170692	5	13,14,15,16,17	179,862,135,203,88	1467	GCGACCGTGGCAAAATTGGGGCCTCTCCCTCGTGTTCTTGCTGATATTACCAAGTCATTGACTAATCCTACGCCAATACAACAGCAACTGAGACGCTTCACTGAACATAACTCCAGTCCAAATGTCAGTGGAAGCCTCTCCTCTGGGCTGCAGAAAATATTTGAAGACCCCACTGACAGTGATTTGCATAAACTAAAATCTCCAAGCCAGGACAACACAGACAGCTACTTCAGAGGGAAAACATTATTGCTGGTTCAGCAAGCCTCCTCTCAGAGCATGACTTATTCTGAAAAGGATGAAAGGGAAAGTAGCCTTCCTAATGGTCGGAGCGTCTCCCTCATGGACCTCCAGGACACTCATGCTGCTCAAGTGGAGCATGCATCTGTCATGCTTGATGTG…	13		83.8282	0
chr1|1787080|1787321|-	chr1	1787080	1787321	-	ciRNA	GNB1	ENST00000610897.4	1	10	241	241	GTAATGCAGCAGCCCAAATGCCCTTCTCTGAGGAGAACTGTGCGTGTTTCTCATAGAACATTTGAAGTTGTCATTAACGGTTTCTAGATAAATGTTGATGTAGCATTGATTTGGAATTGTGTTGTGGGAAACGTTTACAGAAAGCTGAAGTCACGTGCCCTCAGCTGCAGACACTCATGCAGTGATGGGAAGAGCAGTGACCTGGCTGTGCGTCTGCACTTAGATTCTCTGCCTCTTTTCA		16	0	111.602
chr1|178776681|178785607|+	chr1	178776681	178785607	+	circRNA	RALGPS2	ENST00000367634.6	3	2,3,4	140,105,51	296	GAATAATGTATTTGTGGCCTTGGACATGAGGCAGTCAGTCCTCTGTTGCTGTTAACATAAGGTCAGGGACTGATGAGGAAAGCATGGACCTAATGAACGGGCAGGCAAGCAGTGTCAATATTGCAGCTACTGCTTCTGAGAAAAGTAGCAGCTCTGAATCCTTAAGTGACAAAGGCTCTGAATTGAAGAAAAGCTTTGATGCTGTGGTATTCGATGTTCTTAAGGTTACACCAGAAGAATATGCGGGTCAGATAACATTAATGGATGTTCCAGTATTTAAAGCTATTCAACCAGAT	10	12	64.4833	83.7019
chr1|178808044|178811404|+	chr1	178808044	178811404	+	circRNA	RALGPS2	ENST00000367634.6	2	5,6	84,90	174	GAGCTTTCAAGTTGTGGATGGAATAAAAAAGAAAAATATAGTTCTGCACCAAATGCAGTTGCCTTCACAAGAAGATTCAATCATGTAAGCTTTTGGGTTGTTAGAGAGATTCTTCATGCTCAAACATTAAAAATTAGAGCAGAAGTTTTGAGCCACTATATTAAAACTGCTAAG		9	0	62.7764
chr1|178808044|178833550|+	chr1	178808044	178833550	+	circRNA	RALGPS2	ENST00000367634.6	4	5,6,7,8	84,90,93,127	394	GAGCTTTCAAGTTGTGGATGGAATAAAAAAGAAAAATATAGTTCTGCACCAAATGCAGTTGCCTTCACAAGAAGATTCAATCATGTAAGCTTTTGGGTTGTTAGAGAGATTCTTCATGCTCAAACATTAAAAATTAGAGCAGAAGTTTTGAGCCACTATATTAAAACTGCTAAGAAACTGTATGAGCTGAATAACCTTCATGCACTTATGGCAGTGGTTTCTGGCCTACAGAGTGCCCCAATTTTCAGGTTGACTAAAACATGGGCGTTATTAAGTCGAAAAGACAAAACTACCTTTGAAAAATTAGAATATGTAATGAGTAAAGAAGATAACTACAAAAGACTCAGAGACTATATAAGTAGCTTAAAGATGACACCTTGCATTCCCTATTTAG	16	7	103.173	48.8261
chr1|178811314|178833550|+	chr1	178811314	178833550	+	circRNA	RALGPS2	ENST00000367634.6	3	6,7,8	90,93,127	310	GTAAGCTTTTGGGTTGTTAGAGAGATTCTTCATGCTCAAACATTAAAAATTAGAGCAGAAGTTTTGAGCCACTATATTAAAACTGCTAAGAAACTGTATGAGCTGAATAACCTTCATGCACTTATGGCAGTGGTTTCTGGCCTACAGAGTGCCCCAATTTTCAGGTTGACTAAAACATGGGCGTTATTAAGTCGAAAAGACAAAACTACCTTTGAAAAATTAGAATATGTAATGAGTAAAGAAGATAACTACAAAAGACTCAGAGACTATATAAGTAGCTTAAAGATGACACCTTGCATTCCCTATTTAG	8		51.5866	0
chr1|178821611|178833550|+	chr1	178821611	178833550	+	circRNA	RALGPS2	ENST00000367634.6	2	7,8	93,127	220	AAACTGTATGAGCTGAATAACCTTCATGCACTTATGGCAGTGGTTTCTGGCCTACAGAGTGCCCCAATTTTCAGGTTGACTAAAACATGGGCGTTATTAAGTCGAAAAGACAAAACTACCTTTGAAAAATTAGAATATGTAATGAGTAAAGAAGATAACTACAAAAGACTCAGAGACTATATAAGTAGCTTAAAGATGACACCTTGCATTCCCTATTTAG	6		38.69	0
chr1|178877497|178883533|+	chr1	178877497	178883533	+	circRNA	RALGPS2	ENST00000367634.6	3	9,10,11	138,91,68	297	GTATCTATTTGTCAGATTTAACATACATCGATTCAGCATACCCATCAACTGGCAGCATTCTAGAAAATGAGCAAAGATCAAATTTAATGAATAATATCCTTCGAATAATTTCTGATTTACAGCAGTCTTGTGAATATGATATTCCCATGTTGCCTCATGTCCAAAAATATCTCAACTCTGTTCAGTATATAGAAGAACTACAAAAATTTGTGGAAGACGATAATTACAAGCTTTCATTAAAGATAGAACCAGGGACAAGCACCCCACGTTCTGCTGCTTCCAGAGAAGATTTAGTAG		11	0	76.7267
chr1|178883533|178885042|+	chr1	178883533	178885042	+	ciRNA	RALGPS2	ENST00000367634.6	1	11	1509	1509	GTCAGTACGTAGTTTTCTCTTGTTACCAAATCTAAATCAGATAACCTAATAAGGAAGAATATACTCCAAAGTAAATAAAAACTTAGTACATCTTATACTGCATGTAAAATTTATTTTGATATTAAAATCTGTCCTTTCTGGGTTTTTTGGTTTTTAATTTAAAAGTTGCTggccgggcagggtggctcacgcctgtaatcccagcactttgggaggccgaggcgggcggatcacagggtcaggagatcaagaccatcctggctaacacagtgaaaccccgtctctgctaaaaaaataacaaaaaaattagccgggtgtggtggcgggcacctatagtcccagctactcaggaggctgaggcagcagaatggcgtgaacccgggaggcagagcttgcaat…	1		6.44833	0
chr1|179050278|179064496|+	chr1	179050278	179064496	+	circRNA	FAM20B	NM_001324310	4	3,4,5,6	87,110,172,192	561	GTATAGCCGAGACCATGTGGTGGAAGGGGAACCGTATGCTGGTTATGATAGACACAATGCAGAGGTAGCAGCCTTTCACTTGGACAGGATTCTGGGTTTCCACCGAGCCCCCTTGGTAGTTGGCAGATTTGTTAATCTTCGGACAGAGATCAAACCTGTCGCCACAGAGCAGCTGTTGAGCACCTTCCTAACTGTAGGAAACAATACTTGTTTTTATGGGAAGTGCTATTACTGCCGAGAAACAGAACCAGCTTGTGCTGATGGAGACATAATGGAGGGATCTGTCACACTTTGGCTTCCAGATGTGTGGCCTCTGCAGAAGCACCGTCACCCATGGGGCAGGACTTACCGAGAAGGCAAATTGGCCAGGTGGGAGTATGATGAGAGCTACTGTGATGC…	14		90.2766	0
chr1|179050278|179066859|+	chr1	179050278	179066859	+	circRNA	FAM20B	NM_001324310	5	3,4,5,6,7	87,110,172,192,60	621	GTATAGCCGAGACCATGTGGTGGAAGGGGAACCGTATGCTGGTTATGATAGACACAATGCAGAGGTAGCAGCCTTTCACTTGGACAGGATTCTGGGTTTCCACCGAGCCCCCTTGGTAGTTGGCAGATTTGTTAATCTTCGGACAGAGATCAAACCTGTCGCCACAGAGCAGCTGTTGAGCACCTTCCTAACTGTAGGAAACAATACTTGTTTTTATGGGAAGTGCTATTACTGCCGAGAAACAGAACCAGCTTGTGCTGATGGAGACATAATGGAGGGATCTGTCACACTTTGGCTTCCAGATGTGTGGCCTCTGCAGAAGCACCGTCACCCATGGGGCAGGACTTACCGAGAAGGCAAATTGGCCAGGTGGGAGTATGATGAGAGCTACTGTGATGC…		15	0	104.627
chr1|179063926|179064496|+	chr1	179063926	179064496	+	circRNA	FAM20B	NM_001324310	2	5,6	172,192	364	GAAACAATACTTGTTTTTATGGGAAGTGCTATTACTGCCGAGAAACAGAACCAGCTTGTGCTGATGGAGACATAATGGAGGGATCTGTCACACTTTGGCTTCCAGATGTGTGGCCTCTGCAGAAGCACCGTCACCCATGGGGCAGGACTTACCGAGAAGGCAAATTGGCCAGGTGGGAGTATGATGAGAGCTACTGTGATGCTGTGAAGAAAACGTCCCCTTATGACTCTGGCCCGCGCCTCTTGGACATCATTGACACAGCTGTCTTTGATTACCTGATTGGCAATGCTGACCGCCATCACTATGAGAGCTTTCAAGATGATGAAGGCGCTAGTATGCTCATCCTTCTTGATAATGCCAAAAG		18	0	125.553
chr1|179085627|179088089|+	chr1	179085627	179088089	+	circRNA	TOR3A	ENST00000367627.7	2	3,4	266,179	445	GCTTAGAGTGGGACCTGAATGTGCGGCTGCATGGCCAGCATTTGGTCCAGCAGCTGGTCCTAAGAACAGTGAGGGGCTACTTAGAGACGCCCCAGCCAGAAAAGGCCCTTGCTCTGTCGTTCCACGGCTGGTCTGGCACAGGCAAGAACTTCGTGGCACGGATGCTGGTGGAGAACCTGTATCGGGACGGGCTGATGAGTGACTGTGTCAGGATGTTCATCGCCACGTTCCACTTTCCTCACCCCAAATATGTGGACCTGTACAAGGAGCAGCTGATGAGCCAGATCCGGGAGACGCAGCAGCTCTGCCACCAGACCCTGTTCATCTTCGATGAAGCGGAGAAGCTGCACCCAGGGCTGCTGGAGGTCCTTGGGCCACACTTAGAACGCCGGGCCCCTG…	24		154.76	0
chr1|179110281|179121867|-	chr1	179110281	179121867	-	circRNA	ABL2	ENST00000502732.5	7	11,10,9,8,7,6,5	174,90,153,185,178,85,273	1138	GTGTATGTGACTGCTGAGAGCCGCTTCAGCACCTTGGCAGAGCTTGTACACCATCACTCCACAGTGGCTGATGGGCTGGTGACAACATTACACTACCCAGCACCCAAGTGTAATAAGCCTACAGTCTATGGTGTGTCCCCCATCCACGACAAATGGGAAATGGAGCGAACAGATATTACCATGAAGCACAAACTTGGGGGCGGTCAGTATGGAGAGGTTTACGTTGGCGTCTGGAAGAAATACAGCCTTACAGTTGCTGTGAAAACATTGAAGGAAGATACCATGGAGGTAGAAGAATTCCTGAAAGAAGCTGCAGTAATGAAGGAAATCAAGCATCCTAATCTGGTACAACTTTTAGGTGTGTGTACTTTGGAGCCACCATTTTACATTGTGACTGAA…	22		141.863	0
chr1|179114877|179121867|-	chr1	179114877	179121867	-	circRNA	ABL2	ENST00000502732.5	5	9,8,7,6,5	153,185,178,85,273	874	GTGTATGTGACTGCTGAGAGCCGCTTCAGCACCTTGGCAGAGCTTGTACACCATCACTCCACAGTGGCTGATGGGCTGGTGACAACATTACACTACCCAGCACCCAAGTGTAATAAGCCTACAGTCTATGGTGTGTCCCCCATCCACGACAAATGGGAAATGGAGCGAACAGATATTACCATGAAGCACAAACTTGGGGGCGGTCAGTATGGAGAGGTTTACGTTGGCGTCTGGAAGAAATACAGCCTTACAGTTGCTGTGAAAACATTGAAGGAAGATACCATGGAGGTAGAAGAATTCCTGAAAGAAGCTGCAGTAATGAAGGAAATCAAGCATCCTAATCTGGTACAACTTTTAGGTGTGTGTACTTTGGAGCCACCATTTTACATTGTGACTGAA…		11	0	76.7267
chr1|179117331|179118764|-	chr1	179117331	179118764	-	circRNA	ABL2	ENST00000502732.5	2	8,7	185,178	363	GTGTGTGTACTTTGGAGCCACCATTTTACATTGTGACTGAATACATGCCATACGGgaatttgctggattacctccgagaatgcaaccgagaagaggtgactgcagttgtgctgctctacatggccactcagatttcttctgcaatggagtacttagagaagaagaatttcaTCCATAGAGATCTTGCAGCTCGTAACTGCCTAGTGGGAGAAAACCATGTGGTAAAAGTGGCTGACTTTGGCTTAAGTAGATTGATGACTGGAGACACTTATACTGCTCATGCTGGAGCCAAATTTCCTATTAAGTGGACAGCACCAGAGAGTCTTGCCTACAATACCTTCTCAATTAAATCTGACGTCTGGG	11		70.9316	0
chr1|179118586|179120274|-	chr1	179118586	179120274	-	circRNA	ABL2	ENST00000502732.5	2	7,6	178,85	263	GAAGATACCATGGAGGTAGAAGAATTCCTGAAAGAAGCTGCAGTAATGAAGGAAATCAAGCATCCTAATCTGGTACAACTTTTAGGTGTGTGTACTTTGGAGCCACCATTTTACATTGTGACTGAATACATGCCATACGGgaatttgctggattacctccgagaatgcaaccgagaagaggtgactgcagttgtgctgctctacatggccactcagatttcttctgcaatggagtacttagagaagaagaatttcaTCCATAG	19		122.518	0
chr1|179118586|179121867|-	chr1	179118586	179121867	-	circRNA	ABL2	ENST00000502732.5	3	7,6,5	178,85,273	536	GTGTATGTGACTGCTGAGAGCCGCTTCAGCACCTTGGCAGAGCTTGTACACCATCACTCCACAGTGGCTGATGGGCTGGTGACAACATTACACTACCCAGCACCCAAGTGTAATAAGCCTACAGTCTATGGTGTGTCCCCCATCCACGACAAATGGGAAATGGAGCGAACAGATATTACCATGAAGCACAAACTTGGGGGCGGTCAGTATGGAGAGGTTTACGTTGGCGTCTGGAAGAAATACAGCCTTACAGTTGCTGTGAAAACATTGAAGGAAGATACCATGGAGGTAGAAGAATTCCTGAAAGAAGCTGCAGTAATGAAGGAAATCAAGCATCCTAATCTGGTACAACTTTTAGGTGTGTGTACTTTGGAGCCACCATTTTACATTGTGACTGAA…	8		51.5866	0
chr1|179120189|179121867|-	chr1	179120189	179121867	-	circRNA	ABL2	ENST00000502732.5	2	6,5	85,273	358	GTGTATGTGACTGCTGAGAGCCGCTTCAGCACCTTGGCAGAGCTTGTACACCATCACTCCACAGTGGCTGATGGGCTGGTGACAACATTACACTACCCAGCACCCAAGTGTAATAAGCCTACAGTCTATGGTGTGTCCCCCATCCACGACAAATGGGAAATGGAGCGAACAGATATTACCATGAAGCACAAACTTGGGGGCGGTCAGTATGGAGAGGTTTACGTTGGCGTCTGGAAGAAATACAGCCTTACAGTTGCTGTGAAAACATTGAAGGAAGATACCATGGAGGTAGAAGAATTCCTGAAAGAAGCTGCAGTAATGAAGGAAATCAAGCATCCTAATCTGGTACAACTTTTAG	12	5	77.3799	34.8758
chr1|179131310|179131481|-	chr1	179131310	179131481	-	circRNA	ABL2	ENST00000502732.5	1	3	171	171	AAGCTTTGCATCGTCCCTATGGTTGTGATGTTGAACCCCAGGCACTAAATGAGGCTATCAGGTGGAGCTCCAAGGAGAACTTGCTCGGAGCCACTGAGAGTGACCCTAATCTCTTCGTTGCACTTTATGATTTTGTAGCAAGTGGTGATAACACACTCAGCATCACTAAAG	21		135.415	0
chr1|179131310|179133374|-	chr1	179131310	179133374	-	circRNA	ABL2	ENST00000502732.5	2	3,2	171,63	234	atcactttgccagctgtgtggaggatggatttgagggagacaagactggaggcagtagtccagAAGCTTTGCATCGTCCCTATGGTTGTGATGTTGAACCCCAGGCACTAAATGAGGCTATCAGGTGGAGCTCCAAGGAGAACTTGCTCGGAGCCACTGAGAGTGACCCTAATCTCTTCGTTGCACTTTATGATTTTGTAGCAAGTGGTGATAACACACTCAGCATCACTAAAG	29	33	187.001	230.18
chr1|179302676|179302802|+	chr1	179302676	179302802	+	circRNA	SOAT1	ENST00000540564.5	1	2	126	126	ACAATACAATGGTGGGTGAAGAGAAGATGTCTCTAAGAAACCGGCTGTCAAAGTCCAGGGAAAATCCTGAGGAAGATGAAGACCAGAGAAACCCTGCAAAGGAGTCCCTAGAGACACCTAGTAATG	1		6.44833	0
chr1|179302676|179335657|+	chr1	179302676	179335657	+	circRNA	SOAT1	ENST00000540564.5	2	2,3	126,152	278	ACAATACAATGGTGGGTGAAGAGAAGATGTCTCTAAGAAACCGGCTGTCAAAGTCCAGGGAAAATCCTGAGGAAGATGAAGACCAGAGAAACCCTGCAAAGGAGTCCCTAGAGACACCTAGTAATGGAATTGAAGCCATTTTTTATGAAGGAAGTTGGCAGTCACTTTGATGATTTTGTGACCAATCTCATTGAAAAGTCAGCATCATTAGATAATGGTGGGTGCGCTCTCACAACCTTTTCTGTTCTTGAAGGAGAGAAAAACAACCATAGAGCGAA	11		70.9316	0
chr1|179302676|179337896|+	chr1	179302676	179337896	+	circRNA	SOAT1	ENST00000540564.5	3	2,3,4	126,152,60	338	ACAATACAATGGTGGGTGAAGAGAAGATGTCTCTAAGAAACCGGCTGTCAAAGTCCAGGGAAAATCCTGAGGAAGATGAAGACCAGAGAAACCCTGCAAAGGAGTCCCTAGAGACACCTAGTAATGGAATTGAAGCCATTTTTTATGAAGGAAGTTGGCAGTCACTTTGATGATTTTGTGACCAATCTCATTGAAAAGTCAGCATCATTAGATAATGGTGGGTGCGCTCTCACAACCTTTTCTGTTCTTGAAGGAGAGAAAAACAACCATAGAGCGAAGGATTTGAGAGCACCTCCAGAACAAGGAAAGATTTTTATTGCAAGGCGCTCTCTCTTAGA	10		64.4833	0
chr1|179335505|179337896|+	chr1	179335505	179337896	+	circRNA	SOAT1	ENST00000539888.5	2	3,4	152,60	212	GAATTGAAGCCATTTTTTATGAAGGAAGTTGGCAGTCACTTTGATGATTTTGTGACCAATCTCATTGAAAAGTCAGCATCATTAGATAATGGTGGGTGCGCTCTCACAACCTTTTCTGTTCTTGAAGGAGAGAAAAACAACCATAGAGCGAAGGATTTGAGAGCACCTCCAGAACAAGGAAAGATTTTTATTGCAAGGCGCTCTCTCTTAGA	7	3	45.1383	20.9255
chr1|179335505|179343635|+	chr1	179335505	179343635	+	circRNA	SOAT1	ENST00000539888.5	7	3,4,5,6,7,8,9	152,60,108,283,79,82,46	810	GAATTGAAGCCATTTTTTATGAAGGAAGTTGGCAGTCACTTTGATGATTTTGTGACCAATCTCATTGAAAAGTCAGCATCATTAGATAATGGTGGGTGCGCTCTCACAACCTTTTCTGTTCTTGAAGGAGAGAAAAACAACCATAGAGCGAAGGATTTGAGAGCACCTCCAGAACAAGGAAAGATTTTTATTGCAAGGCGCTCTCTCTTAGATGAACTGCTTGAAGTGGACCACATCAGAACAATATATCACATGTTTATTGCCCTCCTCATTCTCTTTATCCTCAGCACACTTGTAGTAGATTACATTGATGAAGGAAGGCTGGTGCTTGAGTTCAGCCTCCTGTCTTATGCTTTTGGCAAATTTCCTACCGTTGTTTGGACCTGGTGGATCATGTTC…		2	0	13.9503
chr1|179337836|179348942|+	chr1	179337836	179348942	+	circRNA	SOAT1	ENST00000539888.5	9	4,5,6,7,8,9,10,11,12	60,108,283,79,82,46,130,98,99	985	GGATTTGAGAGCACCTCCAGAACAAGGAAAGATTTTTATTGCAAGGCGCTCTCTCTTAGATGAACTGCTTGAAGTGGACCACATCAGAACAATATATCACATGTTTATTGCCCTCCTCATTCTCTTTATCCTCAGCACACTTGTAGTAGATTACATTGATGAAGGAAGGCTGGTGCTTGAGTTCAGCCTCCTGTCTTATGCTTTTGGCAAATTTCCTACCGTTGTTTGGACCTGGTGGATCATGTTCCTGTCTACATTTTCAGTTCCCTATTTTCTGTTTCAACATTGGGCCACTGGCTATAGCAAGAGTTCTCATCCGCTGATCCGTTCTCTCTTCCATGGCTTTCTTTTCATGATCTTCCAGATTGGAGTTCTAGGTTTTGGACCAACATATGTTGT…		7	0	48.8261
chr1|179339437|179350431|+	chr1	179339437	179350431	+	circRNA	SOAT1	ENST00000539888.5	9	5,6,7,8,9,10,11,12,13	108,283,79,82,46,130,98,99,136	1061	TGAACTGCTTGAAGTGGACCACATCAGAACAATATATCACATGTTTATTGCCCTCCTCATTCTCTTTATCCTCAGCACACTTGTAGTAGATTACATTGATGAAGGAAGGCTGGTGCTTGAGTTCAGCCTCCTGTCTTATGCTTTTGGCAAATTTCCTACCGTTGTTTGGACCTGGTGGATCATGTTCCTGTCTACATTTTCAGTTCCCTATTTTCTGTTTCAACATTGGGCCACTGGCTATAGCAAGAGTTCTCATCCGCTGATCCGTTCTCTCTTCCATGGCTTTCTTTTCATGATCTTCCAGATTGGAGTTCTAGGTTTTGGACCAACATATGTTGTGTTAGCATATACACTGCCACCAGCTTCCCGGTTCATCATTATATTCGAGCAGATTCGTTT…	15		96.7249	0
chr1|179341027|179341310|+	chr1	179341027	179341310	+	circRNA	SOAT1	ENST00000539888.5	1	6	283	283	GCTGGTGCTTGAGTTCAGCCTCCTGTCTTATGCTTTTGGCAAATTTCCTACCGTTGTTTGGACCTGGTGGATCATGTTCCTGTCTACATTTTCAGTTCCCTATTTTCTGTTTCAACATTGGGCCACTGGCTATAGCAAGAGTTCTCATCCGCTGATCCGTTCTCTCTTCCATGGCTTTCTTTTCATGATCTTCCAGATTGGAGTTCTAGGTTTTGGACCAACATATGTTGTGTTAGCATATACACTGCCACCAGCTTCCCGGTTCATCATTATATTCGAGCAG	5		32.2416	0
chr1|179347599|179348942|+	chr1	179347599	179348942	+	circRNA	SOAT1	ENST00000539888.5	2	11,12	98,99	197	GTGTGCTGATTCTCTTCCTTACTTTTTTTGCCTTTTTGCACTGCTGGCTCAATGCCTTTGCTGAGATGTTACGCTTTGGTGACAGGATGTTCTATAAGGATTGGTGGAACTCCACGTCATACTCCAACTATTATAGAACCTGGAATGTGGTGGTCCATGACTGGCTATATTACTATGCTTACAAGGACTTTCTCTGG		15	0	104.627
chr1|179429517|179432342|+	chr1	179429517	179432342	+	circRNA	AXDND1	ENST00000617277.4	3	13,14,15	102,155,76	333	GTGATTGAAAGAAATAGAGTCATATTGGCTAGAAGACTTTACCTTAATGAAAAAGGCTGGAATAAATACACTAAGCATTTCATCATACTGCTATCAAACAAGGACACTGAAGACCTTGCACTGTTGCAGAAGTTGACACAAAAATGGAGAAACTTAGTGAATAAACTTAAACAAGAGGTAGAACAAATGGAAGAGTCTACAAGCGAGACACTGAAAATTGTTAAGGATGGGCTTATCAAATGGCAGGAGTTCTTCAATGAAAAAGACATTTTATCCCCTAATAAGGGAAATATATTTAATTCAGTTCTTTTAGACTTCAAACAGTGGCAGAAG	10		64.4833	0
chr1|179889309|179904022|+	chr1	179889309	179904022	+	circRNA	TOR1AIP1	ENST00000528443.6	4	3,4,5,6	60,42,87,57	246	CAGTGAGTGAAGATCTTGTAATCAGGTTACGTCGACCCCCTCTAAGATACCCAAGATATGAAGCCACCAGTGTCCAACAGAAGGTCAATTTCTCTGAAGAAGGAGAAACTGAAGAAGATGATCAAGACAGCTCTCACAGCAGTGTCACTACTGTTAAGGCCAGATCCAGGGATTCTGATGAATCTGGAGATAAAACCACCAGATCATCTAGTCAATATATAGAATCATTTTGGCAGTCATCACAAA		6	0	41.8509
chr1|179900125|179908673|+	chr1	179900125	179908673	+	circRNA	TOR1AIP1	ENST00000528443.6	5	4,5,6,7,8	42,87,57,42,69	297	AAGCCACCAGTGTCCAACAGAAGGTCAATTTCTCTGAAGAAGGAGAAACTGAAGAAGATGATCAAGACAGCTCTCACAGCAGTGTCACTACTGTTAAGGCCAGATCCAGGGATTCTGATGAATCTGGAGATAAAACCACCAGATCATCTAGTCAATATATAGAATCATTTTGGCAGTCATCACAAAGTCAAAACTTCACAGCTCATGATAAGCAACCTTCAGTGCTAAGCTCAGGATATCAAAAAACTCCCCAGGAATGGGCCCCACAAACTGCAAGAATAAGGACCAGGATGCAAA	2	6	12.8967	41.8509
chr1|179986168|179987286|+	chr1	179986168	179987286	+	circRNA	CEP350	ENST00000367607.7	2	2,3	86,47	133	GTAAATTGGCAGGATGAGGAGCAGCAAATCAAAAGAGGTGCCTTTACCAAATCCAAGGAACTCTCAAAGCAAGGATACTGTTCAAGCAGATATAACCACATCGTGGGATGCACTTTCTCAAACCAAGGCTGCT	10		64.4833	0
chr1|179990506|179997175|+	chr1	179990506	179997175	+	circRNA	CEP350	ENST00000367607.7	3	4,5,6	115,160,623	898	CTGAGACACATTGAAAATAAATTAGAAGTAGCCCCTACAAGTACAGCTGTGTGTGATTCTGTCATGGATACCAAGAAGTCTTCTACAAGTGCTACTCGAAAAATAAGTAGAAAAGATGGTAGATACCTGGATGATTCTTGGGTTAATGCTCCAATCTCCAAATCCACTAAATCACGAAAAGAGAAATCTCGTAGTCCTCTCAGGGCCACCACCCTGGAGAGTAATGTGAAGAAAAATAATCGTGTGGAATTTCGTGAACCTTTGGTTTCTTATAGGGAAATCCATGGTGCACCTTCCAATTTCAGTTCCAGCCATCTGGAATCAAAGCACGTATACTGTGTAGATGTTAATGAAGAAAAGACTGAGAGCGGTAACTGGATGATAGGCAGTCGAGAAGAA…	10		64.4833	0
chr1|179990506|180015970|+	chr1	179990506	180015970	+	circRNA	CEP350	ENST00000367607.7	8	4,5,6,7,8,9,10,11	115,160,623,114,114,147,659,122	2054	CTGAGACACATTGAAAATAAATTAGAAGTAGCCCCTACAAGTACAGCTGTGTGTGATTCTGTCATGGATACCAAGAAGTCTTCTACAAGTGCTACTCGAAAAATAAGTAGAAAAGATGGTAGATACCTGGATGATTCTTGGGTTAATGCTCCAATCTCCAAATCCACTAAATCACGAAAAGAGAAATCTCGTAGTCCTCTCAGGGCCACCACCCTGGAGAGTAATGTGAAGAAAAATAATCGTGTGGAATTTCGTGAACCTTTGGTTTCTTATAGGGAAATCCATGGTGCACCTTCCAATTTCAGTTCCAGCCATCTGGAATCAAAGCACGTATACTGTGTAGATGTTAATGAAGAAAAGACTGAGAGCGGTAACTGGATGATAGGCAGTCGAGAAGAA…	8		51.5866	0
chr1|179996552|179997175|+	chr1	179996552	179997175	+	circRNA	CEP350	ENST00000367607.7	1	6	623	623	GGAAATCCATGGTGCACCTTCCAATTTCAGTTCCAGCCATCTGGAATCAAAGCACGTATACTGTGTAGATGTTAATGAAGAAAAGACTGAGAGCGGTAACTGGATGATAGGCAGTCGAGAAGAACGGAATATACGGAGCTGTGATTTTGAGAGCTCCCAATCATCTGTCATCAATGATACAGTTGTTAGGTTTTTAAATGATCGACCAGCAATTGATGCATTGCAAAATTCTGAATGTTTGATTAGGATGGGAGCTTCTATGAGAACTGAGGAAGAAATGCCTAACAGAACAAAAGGAAGTGAGAATAATTTGAAGCTTTCTGTGAATAACATGGCCCATGATACTGATCCAAAAGCGTTACGACTAACTGACTCTTCTCCATCCTCTACTAGTACTTC…		18	0	125.553
chr1|180003173|180006567|+	chr1	180003173	180006567	+	circRNA	CEP350	ENST00000367607.7	2	7,8	114,114	228	GTTTCAACCCTTCAGAGACCAAGATTCGAACACCTGATGGGAAAGTGTGGCAGGAGGCTGAGTTTCAAAACATGAGTAGAGAACTGTATCGAGATTTAGCACTTCACTTTGCAGATGATATTTCTATAAAGGAGAAACCTGCTGAAAAAAGTAAAGAGAAGAAAGTAGTCAAGCCAGTACGAAAAGTCCAAAAAGTAGCACAGTTATCAAGTACAGAATGCAGAACAG	12	6	77.3799	41.8509
chr1|180003173|180014505|+	chr1	180003173	180014505	+	circRNA	CEP350	ENST00000367607.7	4	7,8,9,10	114,114,147,659	1034	GTTTCAACCCTTCAGAGACCAAGATTCGAACACCTGATGGGAAAGTGTGGCAGGAGGCTGAGTTTCAAAACATGAGTAGAGAACTGTATCGAGATTTAGCACTTCACTTTGCAGATGATATTTCTATAAAGGAGAAACCTGCTGAAAAAAGTAAAGAGAAGAAAGTAGTCAAGCCAGTACGAAAAGTCCAAAAAGTAGCACAGTTATCAAGTACAGAATGCAGAACAGGTAGTAGTCATCTTATAAGTACATCTTCTTGGCGAGATGGACAAAAATTAGTAAAGAAGATTCTGGGACCTGCTCCCAGAATGGAGCCAAAAGAGCAAAGAACAGCATCAAGTGACAGAGGTGGAAGAGAAAGAACTGCTAAATCTGGGGGTCACATTGGAAGAGCAGAAT…	13		83.8282	0
chr1|180019948|180021009|+	chr1	180019948	180021009	+	circRNA	CEP350	ENST00000367607.7	1	12	1061	1061	AAAAGACTTGATGGAATCTACATGGATGCAGCCTGAAAGATTGAGCCCACAAGTTCACCATTCTCAACCACAGCCTTTTGCTGGAACAGCTGGAAGTTTACTCTCCCATCTCTTGAGTTTAGAGCATGTAGGAATTTTGCATAAGGATTTTGAATCTATTTTACCAACCAGGAAGAATCATAATATGGCTTCAAGGCCATTAACTTTTACACCTCAACCATATGTGACCTCACCAGCTGCTTATACAGATGCCTTGTTAAAACCTAGTGCCAGCCAATATAAGAGTAAACTGGATCGTATTGAAGCCTTGAAAGCAACAGCTGCTTCTTTGTCCAGCAGAATTGAAAGTGAAGCCAAGAAATTAGCTGGGGCCAGCATTAACTATGGGTCAGCATGGAA…		9	0	62.7764
chr1|180041137|180048705|+	chr1	180041137	180048705	+	circRNA	CEP350	ENST00000367607.7	5	18,19,20,21,22	111,141,137,123,170	682	GCACAACAGCAACGCCATGAAAGAGACTTGGCCCTCTTGAAACTAAAGGCTGAACAAGAGGCTCTGGAGAGTCAGAGACAATTAGAAGAAACCCGAAACAAAGCAGCTCAGGTCCATGCAGAATCATTACAGCAGGTGGTTCAATCACAACGGGAAGTAACTGAAGTCCTGCAGGAAGCAACGTGTAAAATAGCAGCTCAGCAGTCAGAAACTGCTCGCCTCACCACAGACGCAGCACGTCAAATCTGTGAGATGGCAGAGTTGACTAGAACTCATATCTCAGATGCTGTCGTGGCTTCAGGAGCTCCCCTTGCAATACTGTATGACCACCAACGGCAGCACCTTCCAGACTTTGTGAAACAGCTGAGGACCAGAACTGAAACAGATAGGAAAAGTCCA…		6	0	41.8509
chr1|180062219|180065272|+	chr1	180062219	180065272	+	circRNA	CEP350	ENST00000367607.7	2	26,27	147,158	305	GCAGAAATAAAACGTCTTCAAGAAGCCAATAAGGCAGCTCGGAAGGAAAGACAGCTGATTCTTAAACAGCAGGAGGAGATAGAAAAGATCCGACAGACCACCATAAAACTACAGGAGAAATTGAAGTCTGCAGGGGAGAGTAAATTGGACTCTCATAGTGATGATGATACAAAGGATAATAAGGCAACCAGTCCTGGTCCAACTGACTTGGAGACCCGCAGTCCTTCTCCCATTTCAATCTCCAGCAGTGAAACTAGCAGCATTATGCAGAAACTGAAGAAAATGAGAAGCCGCATGGATGAAAA	13		83.8282	0
chr1|180084017|180087717|+	chr1	180084017	180087717	+	circRNA	CEP350	ENST00000367607.7	2	31,32	161,140	301	AAACTACATCTGACCAGAGTGATATTGAAGGTAGGATCAGAGCTCTGAAGGATGAGTTGCGGAAAAGAAAATCAGTTGTGAACCAGCTGAAGAAGGAACAGAAAAAAAGGCAAAAGGAAAGACTGAAAGCCCAAGAAGCCAGTCTGATCAAGCAGTTAGAGTCATATGATGAATTTATTAAGAAAACTGAAGCCGAGCTTAGCCAAGATTTGGAAACATCACCAACAGCCAAGCCTCAGATTAAAACGCTCTCCTCAGCTTCTGAAAAACCCAAGATCAAACCCCTCACACCACTACACAG	11		70.9316	0
chr1|180314691|180326562|-	chr1	180314691	180326562	-	circRNA	ACBD6	ENST00000645415.1	2	8,7	31,152	183	gtaccagctcagccacaatgggctagaacgccaagcgggctgttggggtgcctgattccatgcctaggctcttggacagctttggaccagacaagccttggatagccttctggacttgtcgtgggccagaggggagcccactgccctgaaggGACAATGAAGGCCAAACAGCTCTACATTATG		15	0	104.627
chr1|1804418|1817875|-	chr1	1804418	1817875	-	circRNA	GNB1	ENST00000610897.4	4	6,5,4,3	163,64,107,39	373	GACGCCAGGAAAGCATGTGCAGATGCAACTCTCTCTCAGATCACAAACAACATCGACCCAGTGGGAAGAATCCAAATGCGCACGAGGAGGACACTGCGGGGGCACCTGGCCAAGATCTACGCCATGCACTGGGGCACAGACTCCAGGCTTCTCGTCAGTGCCTCGCAGGATGGTAAACTTATCATCTGGGACAGCTACACCACCAACAAGGTCCACGCCATCCCTCTGCGCTCCTCCTGGGTCATGACCTGTGCATATGCCCCTTCTGGGAACTATGTGGCCTGCGGTGGCCTGGATAACATTTGCTCCATTTACAATCTGAAAACTCGTGAGGGGAACGTGCGCGTGAGTCGTGAGCTGGCAGGACACACAG	30	6	193.45	41.8509
chr1|1804418|1825499|-	chr1	1804418	1825499	-	circRNA	GNB1	ENST00000610897.4	5	6,5,4,3,2	163,64,107,39,103	476	ATCTCACATTCTTGAAGGTGGCATTGAAGAGCACTAAGATCGGAAGATGAGTGAGCTTGACCAGTTACGGCAGGAGGCCGAGCAACTTAAGAACCAGATTCGAGACGCCAGGAAAGCATGTGCAGATGCAACTCTCTCTCAGATCACAAACAACATCGACCCAGTGGGAAGAATCCAAATGCGCACGAGGAGGACACTGCGGGGGCACCTGGCCAAGATCTACGCCATGCACTGGGGCACAGACTCCAGGCTTCTCGTCAGTGCCTCGCAGGATGGTAAACTTATCATCTGGGACAGCTACACCACCAACAAGGTCCACGCCATCCCTCTGCGCTCCTCCTGGGTCATGACCTGTGCATATGCCCCTTCTGGGAACTATGTGGCCTGCGGTGGCCTGGA…		11	0	76.7267
chr1|1804418|1839238|-	chr1	1804418	1839238	-	circRNA	GNB1	ENST00000615252.4	4	5,4,3,2	163,64,103,49	379	ACAAATTTACATGTATTGGAGACCAGACCAGAAGCCCTTCTGAATTAAGATCTCACATTCTTGAAGGTGGCATTGAAGAGCACTAAGATCGGAAGATGAGTGAGCTTGACCAGTTACGGCAGGAGGCCGAGCAACTTAAGAACCAGATTCGAGCTTCTCGTCAGTGCCTCGCAGGATGGTAAACTTATCATCTGGGACAGCTACACCACCAACAAGGTCCACGCCATCCCTCTGCGCTCCTCCTGGGTCATGACCTGTGCATATGCCCCTTCTGGGAACTATGTGGCCTGCGGTGGCCTGGATAACATTTGCTCCATTTACAATCTGAAAACTCGTGAGGGGAACGTGCGCGTGAGTCGTGAGCTGGCAGGACACACAG	17		109.622	0
chr1|180803387|180811488|+	chr1	180803387	180811488	+	circRNA	XPR1	ENST00000367590.8	4	4,5,6,7	224,150,84,82	540	AGAAGCTCGCAGAGGCTCAGCGCAGGTTTGCTACACTTCAGAATGAGCTTCAGTCATCACTGGATGCACAGAAAGAAAGCACTGGTGTTACTACGCTGCGACAACGCAGAAAGCCAGTCTTCCACTTGTCCCATGAGGAACGTGTCCAACATAGAAATATTAAAGACCTTAAACTGGCCTTCAGTGAGTTCTACCTCAGTCTAATCCTGCTGCAGAACTATCAGAATCTGAATTTTACAGGGTTTCGAAAAATCCTGAAAAAGCATGACAAGATCCTGGAAACATCTCGTGGAGCAGATTGGCGAGTGGCTCACGTAGAGGTGGCCCCATTTTATACATGCAAGAAAATCAACCAGCTTATCTCTGAAACTGAGGCTGTAGTGACCAATGAACTTGAAG…	9		58.0349	0
chr1|180824752|180836716|+	chr1	180824752	180836716	+	circRNA	XPR1	ENST00000367590.8	4	8,9,10,11	191,180,172,195	738	CTGTATTTAAACTTGAAACAGATAGAAGTATATGGCCCTTGATAAGAATCTATCGGGGTGGCTTTCTTCTGATTGAATTCCTTTTTCTACTGGGCATCAACACGTATGGTTGGAGACAGGCTGGAGTAAACCATGTACTCATCTTTGAACTTAATCCGAGAAGCAATTTGTCTCATCAACATCTCTTTGAGATTGCTGGATTCCTCGGGATATTGTGGTGCCTGAGCCTTCTGGCATGCTTCTTTGCTCCAATTAGTGTCATCCCCACATATGTGTATCCACTTGCCCTTTATGGATTTATGGTTTTCTTCCTTATCAACCCCACCAAAACTTTCTACTATAAATCCCGGTTTTGGCTGCTTAAACTGCTGTTTCGAGTATTTACAGCCCCCTTCCATA…	9		58.0349	0
chr1|180984676|180993425|-	chr1	180984676	180993425	-	circRNA	STX6	ENST00000542060.5	4	5,4,3,2	95,107,126,63	391	GACATGAAAGATCAGATGTCAACTTCATCTGTGCAGGCATTAGCTGAAAGAAAAAATAGACAGGCACTGCTGGGAGACAGTGGCAGCCAGAACTGGAGCACTGGAACAACAGATAAATATGGGCGTCTGGACCGAGAGCTCCAGAGAGCCAATTCTCATTTCATTGAGGAGCAGCAGGCACAGCAGCAGTTGATCGTGGAACAGCAGGATGAGCAGTTGGAGCTGGTCTCTGGCAGCATCGGGGTGCTGAAGAACATGTCCCAGCGCATCGGAGGGGAGCTGGAGGAACAGGCAGTTATGTTGGAAGATTTCTCTCACGAATTGGAGAGCACTCAGTCCCGGCTGGACAATGTGATGAAGAAACTTGCAAAAGTATCTCATATGACCAGTG	69	41	444.935	285.981
chr1|181002605|181005463|-	chr1	181002605	181005463	-	circRNA	STX6	NM_005819	2	3,2	95,170	265	AGAGGTACAGAAAGCAGTCAACACTGCCCAGGGATTGTTTCAGAGATGGACAGAGCTCCTCCAGGACCCCTCCACAGCAACAAGGGAAGAAATCGACTGGACCACCAACGAGCTGAGAAATAACCTCCGGAGCATAGAGTGGGATCTAGAGGACCTTGATGAAACCATCAGCATAGTTGAAGCAAATCCTAGAAAATTTAACCTTGATGCAACTGAATTGAGTATAAGAAAAGCCTTCATTACAAGTACTCGGCAAGTTGTCAGG		14	0	97.6522
chr1|1815755|1839238|-	chr1	1815755	1839238	-	circRNA	GNB1	ENST00000378609.8	4	5,4,3,2	107,39,103,49	298	ACAAATTTACATGTATTGGAGACCAGACCAGAAGCCCTTCTGAATTAAGATCTCACATTCTTGAAGGTGGCATTGAAGAGCACTAAGATCGGAAGATGAGTGAGCTTGACCAGTTACGGCAGGAGGCCGAGCAACTTAAGAACCAGATTCGAGACGCCAGGAAAGCATGTGCAGATGCAACTCTCTCTCAGATCACAAACAACATCGACCCAGTGGGAAGAATCCAAATGCGCACGAGGAGGACACTGCGGGGGCACCTGGCCAAGATCTACGCCATGCACTGGGGCACAGACTCCAG	44	9	283.726	62.7764
chr1|1825396|1839238|-	chr1	1825396	1839238	-	circRNA	GNB1	ENST00000615252.4	2	3,2	103,49	152	ACAAATTTACATGTATTGGAGACCAGACCAGAAGCCCTTCTGAATTAAGATCTCACATTCTTGAAGGTGGCATTGAAGAGCACTAAGATCGGAAGATGAGTGAGCTTGACCAGTTACGGCAGGAGGCCGAGCAACTTAAGAACCAGATTCGA	18	13	116.07	90.677
chr1|182842544|182843434|+	chr1	182842544	182843434	+	circRNA	DHX9	NM_001357	2	2,3	133,141	274	ATCTGAAGAAGACACTTGAATCATGGGTGACGTTAAAAATTTTCTGTATGCCTGGTGTGGCAAAAGGAAGATGACCCCATCCTATGAAATTAGAGCAGTGGGGAACAAAAACAGGCAGAAATTCATGTGTGAGGTTCAGGTGGAAGGTTATAATTACACTGGCATGGGAAATTCCACCAATAAAAAAGATGCACAAAGCAATGCTGCCAGAGACTTTGTTAACTATTTGGTTCGAATAAATGAAATAAAGAGTGAAGAAGTTCCAGCTTTTGGG	7		45.1383	0
chr1|182874853|182881647|+	chr1	182874853	182881647	+	circRNA	DHX9	NM_001357	9	16,17,18,19,20,21,22,23,24	101,214,95,74,153,161,112,162,128	1200	AATATTTTCTGGAAGACTGCATTCAGATGACCCACTTTGTTCCTCCACCAAAAGACAAAAAGAAGAAGgataaggatgatgatggtggtgaggatgatgatGCAAATTGCAACTTGATCTGTGGTGATGAATATGGTCCAGAAACAAGGTTGAGCATGTCTCAATTGAACGAAAAGGAAACTCCTTTTGAACTCATCGAGGCTCTACTTAAGTACATTGAAACCCTTAATGTTCCTGGAGCTGTGTTGGTTTTTTTGCCTGGCTGGAATCTGATTTATACTATGCAGAAGCATTTGGAAATGAATCCACATTTTGGAAGCCATCGGTATCAGATTCTACCCCTGCATTCTCAGATTCCTCGAGAGGAACAGCGCAAAGTGTTTGATCCAGTACCAGTTG…	1	1	6.44833	6.97515
chr1|182876446|182878173|+	chr1	182876446	182878173	+	circRNA	DHX9	NM_001357	3	18,19,20	95,74,153	322	GAAGCCATCGGTATCAGATTCTACCCCTGCATTCTCAGATTCCTCGAGAGGAACAGCGCAAAGTGTTTGATCCAGTACCAGTTGGAGTAACCAAGGTTATTTTGTCCACAAATATTGCTGAAACAAGCATTACCATAAACGATGTTGTTTATGTCATTGACTCCTGCAAGCAGAAAGTGAAACTCTTCACTGCTCACAACAATATGACCAACTATGCTACCGTATGGGCATCAAAAACAAACCTTGAGCAACGGAAAGGGCGAGCTGGCCGAGTACGGCCTGGATTCTGCTTTCACCTGTGCAGCCGAGCTCGTTTTGAGAG		13	0	90.677
chr1|182880608|182881264|+	chr1	182880608	182881264	+	ciRNA	DHX9	NM_001357	1	22	656	656	GTAAGTGCTTTGTTTTATTTCTCTTCGTTAAGTGGCAGAATAATTTCAGAATCTTCTCCTCCCTGTAAAAGCAGTATTGGCTCAGATAGACAAAAAAAAAATCCTAAATGTTCTTCAGGGAAGTAACATACCTAGATATTGAGAGCAGTGTAACACTAAAAAAATGAACAGTTCCAGTAGGTGGATATCTGGGCCCAATATGGGGAAAAGGGCACTGATTTCTCAAAAGTTAAAAGCAAGCAggccaggcaatgtggctcacaccttgaatcctagcactttgggaggccagggtgggagggtcccttgTTATTAATAGTTGGTCTTGAAAGAGCGGTGTCAGGAAAAGAGGTTTATTTTATCAGAAAATGTTGAAGATTAAGAGATTTGGTATGATGG…		12	0	83.7019
chr1|182884612|182884813|+	chr1	182884612	182884813	+	circRNA	DHX9	NM_001357	1	27	201	201	GATTAAACTGCAAATATCTCATGAAGCTGCTGCCTGTATCACTGGTCTCCGGGCAGCCATGGAGGCTTTGGTTGTTGAAGTAACCAAACAACCTGCTATCATCAGCCAGTTGGACCCCGTAAATGAACGTATGCTGAACATGATCCGTCAGATCTCTAGACCCTCAGCTGCTGGTATCAACCTTATGATTGGCAGTACACG	20		128.967	0
chr1|183108275|183110654|+	chr1	183108275	183110654	+	circRNA	LAMC1	NM_002293	2	3,4	131,167	298	GAATGGGTAACTGCCACTGACATCAGAGTAACTCTTAATCGCCTGAACACTTTTGGAGATGAAGTGTTTAACGATCCCAAAGTTCTCAAGTCCTATTATTATGCCATCTCTGATTTTGCTGTAGGTGGCAGATGTAAATGTAATGGACACGCAAGCGAGTGTATGAAGAACGAATTTGATAAGCTGGTGTGTAATTGCAAACATAACACATATGGAGTAGACTGTGAAAAGTGTCTTCCTTTCTTCAATGACCGGCCGTGGAGGAGGGCAACTGCGGAAAGTGCCAGTGAATGCCTGC	18	9	116.07	62.7764
chr1|183114530|183115637|+	chr1	183114530	183115637	+	circRNA	LAMC1	NM_002293	2	5,6	189,118	307	CCTGTGATTGCAATGGTCGATCCCAGGAATGCTACTTCGACCCTGAACTCTATCGTTCCACTGGCCATGGGGGCCACTGTACCAACTGCCAGGATAACACAGATGGCGCCCACTGTGAGAGGTGCCGAGAGAACTTCTTCCGCCTTGGCAACAATGAAGCCTGCTCTTCATGCCACTGTAGTCCTGTGGGCTCTCTAAGCACACAGTGTGATAGTTACGGCAGATGCAGCTGTAAGCCAGGAGTGATGGGGGACAAATGTGACCGTTGCCAGCCTGGATTCCATTCTCTCACTGAAGCAGGATGCAG	14	28	90.2766	195.304
chr1|183114530|183118146|+	chr1	183114530	183118146	+	circRNA	LAMC1	NM_002293	7	5,6,7,8,9,10,11	189,118,99,137,123,190,113	969	CCTGTGATTGCAATGGTCGATCCCAGGAATGCTACTTCGACCCTGAACTCTATCGTTCCACTGGCCATGGGGGCCACTGTACCAACTGCCAGGATAACACAGATGGCGCCCACTGTGAGAGGTGCCGAGAGAACTTCTTCCGCCTTGGCAACAATGAAGCCTGCTCTTCATGCCACTGTAGTCCTGTGGGCTCTCTAAGCACACAGTGTGATAGTTACGGCAGATGCAGCTGTAAGCCAGGAGTGATGGGGGACAAATGTGACCGTTGCCAGCCTGGATTCCATTCTCTCACTGAAGCAGGATGCAGGCCATGCTCTTGTGATCCCTCTGGCAGCATAGATGAATGTAATATTGAAACAGGAAGATGTGTTTGCAAAGACAATGTCGAAGGCTTCAATT…		12	0	83.7019
chr1|183115519|183124876|+	chr1	183115519	183124876	+	circRNA	LAMC1	NM_002293	9	6,7,8,9,10,11,12,13,14	118,99,137,123,190,113,222,189,246	1437	GCTCTCTAAGCACACAGTGTGATAGTTACGGCAGATGCAGCTGTAAGCCAGGAGTGATGGGGGACAAATGTGACCGTTGCCAGCCTGGATTCCATTCTCTCACTGAAGCAGGATGCAGGCCATGCTCTTGTGATCCCTCTGGCAGCATAGATGAATGTAATATTGAAACAGGAAGATGTGTTTGCAAAGACAATGTCGAAGGCTTCAATTGTGAAAGATGCAAACCTGGATTTTTTAATCTGGAATCATCTAATCCTCGGGGTTGCACACCCTGCTTCTGCTTTGGGCATTCTTCTGTCTGTACAAACGCTGTTGGCTACAGTGTTTATTCTATCTCCTCTACCTTTCAGATTGATGAGGATGGGTGGCGTGCGGAACAGAGAGATGGCTCTGAAGCAT…	18		116.07	0
chr1|183133405|183135156|+	chr1	183133405	183135156	+	circRNA	LAMC1	NM_002293	3	22,23,24	145,150,115	410	GTATGAACAAGCGAAGAACATCTCACAGGATCTGGAAAAACAAGCTGCCCGAGTACATGAGGAGGCCAAAAGGGCCGGTGACAAAGCTGTGGAGATCTATGCCAGCGTGGCTCAGCTGAGCCCTTTGGACTCTGAGACACTGGAGAATGAAGCAAATAACATAAAGATGGAAGCTGAGAATCTGGAACAACTGATTGACCAGAAATTAAAAGATTATGAGGACCTCAGAGAAGATATGAGAGGGAAGGAACTTGAAGTCAAGAACCTTCTGGAGAAAGGCAAGACTGAACAGCAGACCGCAGACCAACTCCTAGCCCGAGCTGATGCTGCCAAGGCCCTCGCTGAAGAAGCTGCAAAGAAGGGACGGGATACCTTACAAGAAGCTAATGACATTCTCAA…		9	0	62.7764
chr1|183232343|183232623|+	chr1	183232343	183232623	+	ciRNA	LAMC2	ENST00000493293.5	1	13	280	280	GTGATGAAGGCCAACTTCCCTTCAGACAGAAGAGAATTCATAGTCCTAGAAGGAATGGCTACGTTAGGTCATAGAATCTTCTATGGATATCAGTTCAGCAGTTATCTCCAGCCAGCCCTTGCAGAAGTGGAAGGACTGTCTGTGGCATTCCCCCTGGGATCTGAATGATGGTGATAAAAGAATGGTTGGATGCATTTCTCTATTGGGTTTTTGTCATTTGACCATAAGCCAGTCAACCCTCCGTTATGTTTGCTAACTCTATGCTGACCCAGAAAGTGCT		11	0	76.7267
chr1|183512836|183517820|+	chr1	183512836	183517820	+	circRNA	SMG7	ENST00000440812.7	3	2,3,4	32,118,133	283	GCAGGCAGAAGTCCTGAAGGCTGACATGACAGATTCTAAGCTGGGTCCAGCTGAAGTCTGGACATCCAGGCAGGCTCTGCAGGACCTGTACCAGAAAATGCTAGTTACCGATTTGGAATACGCTTTAGACAAGAAAGTAGAACAGGATCTCTGGAATCACGCCTTTAAGAATCAGATCACAACACTGCAAGGCCAGGCAAAGAATCGAGCAAATCCGAATCGGAGTGAAGTTCAGGCAAACCTTTCTCTGTTCCTAGAGGCAGCTAGTGGCTTCTATACTCAG	13		83.8282	0
chr1|183544352|183544497|+	chr1	183544352	183544497	+	circRNA	SMG7	ENST00000367537.7	1	16	145	145	GTAAAATCCCAGACAGAACTAAGAAAGACTCCAGTGTCTGAAGCCAGAAAAACACCTGTAACTCAAACCCCAACTCAAGCAAGTAACTCCCAGTTCATCCCCATTCATCACCCTGGAGCCTTCCCTCCTCTTCCCAGCAGGCCAG		20	0	139.503
chr1|183888473|183900236|+	chr1	183888473	183900236	+	circRNA	RGL1	ENST00000304685.8	4	9,10,11,12	104,85,90,87	366	GAATGTAGACTCCTGAAGAATTTTTCCTCCTTGAGGGCCATCGTTTCGGCACTGCAGTCTAATTCCATCTATCGGTTAAAAAAGACTTGGGCTGCCGTCCCAAGGGACCGAATGCTGATGTTTGAAGAACTTTCAGATATCTTCTCAGACCATAATAACCATTTGACCAGCCGAGAACTACTGATGAAGGAAGGAACCTCAAAATTTGCAAACCTGGACAGCAGTGTGAAAGAAAACCAGAAGCGTACCCAGAGGCGGCTGCAGCTCCAGAAGGACATGGGTGTGATGCAGGGAACTGTGCCCTACCTGGGCACCTTCCTGACTGACCTGACCATGCTTGACACTGCCCTTCAGGACTACATCGAG	11		70.9316	0
chr1|184702810|184708344|-	chr1	184702810	184708344	-	circRNA	EDEM3	ENST00000318130.12	3	19,18,17	186,166,192	544	GCTGCTAGTTCAATCGACGCTGAAGATGGGTTGAGGTTCATGCAGGAGATGATTGAATTGTCAAGTCAGCAACAAAAAGAACAGCAGCTGCCTCCACGAGCTGTACAAATTGTTTCCCACCCATTTTTTGGCAGGGTAGTATTGACTGCTGGACCAGCTCAGTTTGGGCTGGATCTGTCTAAACATAAAGAGACAAGAGGATTTGTTGCAAGCAGTAAACCATCCAATGGTTGTTCAGAGCTTACTAACCCAGAGGCAGTGATGGGAAAAATCGCACTGATACAAAGAGGACAGTGCATGTTTGCAGAAAAGGCACGCAACATCCAGAATGCTGGAGCCATTGGTGGCATTGTTATTGATGACAATGAGGGGAGCAGCAGTGATACTGCCCCTCTGTTC…	3	12	19.345	83.7019
chr1|184706642|184711877|-	chr1	184706642	184711877	-	circRNA	EDEM3	ENST00000318130.12	4	18,17,16,15	166,192,154,155	667	ACCTCGGAATATACAGAACTGGATGACAGTAACTTCGATTGGACTTGTCCAAATACTCAGATCCTCTTTCCTAATGACCCATTGTATGCTCAAAGTATTCGTGAGCCCTTGAAAAATGTGGTGGATAAGAGCTGTCCTAGAGGCATCATCAGAGTAGAGGAGAGTTTCAGGAGTGGAGCTAAACCCCCTCTGAGAGCCAGAGATTTCATGGCCACTAACCCTGAGCATTTAGAAATCCTGAAGAAGATGGGGGTGAGTTTGATTCACCTCAAAGATGGGAGAGTCCAGTTGGTCCAACATGCAATCCAAGCTGCTAGTTCAATCGACGCTGAAGATGGGTTGAGGTTCATGCAGGAGATGATTGAATTGTCAAGTCAGCAACAAAAAGAACAGCAGCTG…	6	8	38.69	55.8012
chr1|184711722|184712598|-	chr1	184711722	184712598	-	circRNA	EDEM3	ENST00000318130.12	2	15,14	155,166	321	AATGGATTCTTTCTTCTTGGCTGAAATGTTTAAATATCTTTACCTGTTATTTGCTGATAAAGAAGACATTATTTTTGACATAGAAGATTACATCTTTACAACAGAAGCTCATCTGTTACCTCTTTGGCTCTCTACTACAAATCAAAGCATCTCTAAAAAGAACACAACCTCGGAATATACAGAACTGGATGACAGTAACTTCGATTGGACTTGTCCAAATACTCAGATCCTCTTTCCTAATGACCCATTGTATGCTCAAAGTATTCGTGAGCCCTTGAAAAATGTGGTGGATAAGAGCTGTCCTAGAGGCATCATCAGAGT	7		45.1383	0
chr1|184732836|184737711|-	chr1	184732836	184737711	-	circRNA	EDEM3	ENST00000318130.12	4	6,5,4,3	154,113,40,101	408	GAACATGCTTACCCTGCTGATGAACTCATGCCTTTAACCTGTAGAGGTCGAGTTAGAGGCCAAGAGCCAAGTCGCGGTGACGTTGATGATGCCTTGGGAAAATTTTCTCTGACACTGATTGATTCTTTGGACACTCTTGTGGTTTTAAATAAAACTAAAGAATTTGAAGATGCAGTGAGAAAAGTTTTAAGAGATGTTAATTTAGATAACGATGTAGTCGTATCAGTCTTTGAAACAAACATCAGAGTTCTTGGGGGTCTTTTGGGTGGGCACTCCCTGGCAATCATGCTGAAAGAAAAAGGTGAATATATGCAGTGGTACAATGATGAACTTCTCCAAATGGCAAAGCAGTTAGGTTACAAACTTTTACCGGCTTTCAACACTACCAGTGGCCTTCCT…		5	0	34.8758
chr1|185087551|185091739|+	chr1	185087551	185091739	+	circRNA	RNF2	ENST00000367510.7	2	2,3	89,161	250	CAATGTCTCAGGCTGTGCAGACAAACGGAACTCAACCATTAAGCAAAACATGGGAACTCAGTTTATATGAGTTACAACGAACACCTCAGGAGGCAATAACAGATGGCTTAGAAATTGTGGTTTCACCTCGAAGTCTACACAGTGAATTAATGTGCCCAATTTGTTTGGATATGTTGAAGAACACCATGACTACAAAGGAGTGTTTACATCGTTTTTGTGCAGACTGCATCATCACAGCCCTTAGAAGTGG	9		58.0349	0
chr1|185174371|185175113|+	chr1	185174371	185175113	+	circRNA	SWT1	NM_001105518	1	5	742	742	ATTGAGTGTAGAAATTGACACTCTCAGAAGGAGACCAAAAATCGGTTCTTCATCCCAAAGACCTATTAAACTCAAAGAAGCATCATATTCAAATGATAATCAAATTATTTTGCAGAGTCCTTCTTCAAATGGAACTAAAAAAGACATACATAAATGTGTAGACTTTAAACCTAAAGATATCAAATTGACAAATGCTGGGAGCAAGCTTGACCATGGAATTAAAAGCCTTAGTAGTCCTAAGATTGCCAGTGATGTGAAACCTAAAGCCGAAGGCCAGGCAAGTGAAAATAAATGGTCTCATTTACTTGTTCAGAGAGAGAAGATGAAAGAACTCAAGAAAGGAAGAAACAGTAAATTTAGAGACAATTCTGAAAAATGTGTCTTAGAGAAATGGAAGAG…	9	9	58.0349	62.7764
chr1|185181945|185190642|+	chr1	185181945	185190642	+	circRNA	SWT1	NM_001105518	4	7,8,9,10	112,102,189,94	497	ATGCAGATAGTAGAAGAGCTTCATGCTGCACGTGTGGGAAAAAGTGTGGATTTACCTGGAGAGTTAATGAGTATGGAAATTGACTTAGAAGATGATGTACATTCCTCCTCTGCAAATAATACTTCAGACAGAAAGCTTCTAATTGTTATTGACACAAATATTCTGATGAATCATCTCAAATTTGTTAGAATTTTGAAGACAACAGAAGTACCAGGTTTTGACAAACTTGTGTTAATAATTCCCTGGGTCGTTATGCAAGAGCTAGATCGTATGAAGGAAGGAAAACTACTAAAACGTGCCCAGCACAAAGCTATACCTGCAGTTCATTTCATCAACGACAGTCTCAAAAATCAAGATAGAAAGCTATGGGGTCAGTCAATACAACTTGCATCCCAAAAA…	8		51.5866	0
chr1|185214506|185231708|+	chr1	185214506	185231708	+	circRNA	SWT1	NM_001105518	3	14,15,16	149,188,132	469	CTAATAAGGCAGTGGATTTTACAACAGTCAAATTCTTGCTTCAGGATTCTAGAAGTTTGTTACATGCTTTCAGTACAAGGTCAAATTATGATGGTATTCTTCCACAGACCTTTGCTCAAGTAAACAACCTCCTTCAGACATTTGCAGAGGTCAAGACAAAACTTAAGCCAAATTCTTCAGAAAACACAGTGACTAAAAAGCAGGAAGGTACTTCATTGAAGAATTCTCATAATCAAGAAATCACTGTTTTCTCGAGTTCTCATCTTCCCCAACCCAGCAGGCATCAAGAAATCTGGTCTATCCTAGAGAGTGTTTGGATTACAATATATCAGAACAGCACGGATGTATTTCAAAGATTGGGCTCAAATTCAGCTCTGACTACTTCAAATATAGCATCAT…	6		38.69	0
chr1|186311170|186311408|+	chr1	186311170	186311408	+	ciRNA	PRG4	NM_001127708	1	8	238	238	GTAACACAAATATCTTTGTGAGAGAAATTTAATAATAATTTGTAACTGCATTATTTATTACAACATATATTGCCTTAACCTCCAATATGTGTCCTTTTAAATACTCTGTCATCAAAATTTAATCATAATTCAACAGTTTGATAACAGTAATGGTCAAAATTCAACCGTTTAACCAAGTTAACACGTTCTCTCTATACTTAAATCTAGAAAGGAGTTCCAAATCTTTTTTCCCAAAGCT		5	0	34.8758
chr1|186318446|186318828|-	chr1	186318446	186318828	-	circRNA	TPR	ENST00000367478.8	2	48,47	157,96	253	GTTTAGGAATGTATGAAACACCCCTGTTCCTAGCTCATGAAGAAGAGTCAGGTGGCCGAAGTGTTCCCACTACTCCACTACAAGTAGCAGCCCCAGTGACTGTATTTACTGAGAGCACCACCTCTGATGCTTCGGAACATGCCTCTCAATCTGTTCCAATGGTGACTACATCCACTGGCACTTTATCTACAACAAATGAAACAGCAACAGGTGATGATGGAGATGAAGTATTTGTGGAGGCAGAATCTGAAGG	7	23	45.1383	160.429
chr1|186341027|186344090|-	chr1	186341027	186344090	-	circRNA	TPR	ENST00000367478.8	4	29,28,27,26	132,138,148,185	603	GATGAAGTTTCCAAATGTGTATGTCGCTGTGAAGATCTGGAGAAACAAAACAGATTACTTCATGATCAGATCGAAAAATTAAGTGACAAGGTCGTTGCCTCTGTGAAGGAAGGTGTACAAGGTCCACTGAATGTATCTCTCAGTGAAGAAGGAAAATCTCAAGAACAAATTTTGGAAATTCTCAGATTTATACGACGAGAAAAAGAAATTGCTGAAACTAGGTTTGAGGTGGCTCAGGTTGAGAGTCTGCGTTATCGACAAAGGGTTGAACTTTTAGAAAGAGAGCTGCAGGAACTGCAAGATAGTCTAAATGCTGAAAGGGAGAAAGTCCAGGTAACTGCAAAAACAATGGCTCAGCATGAAGAACTGATGAAGAAAACTGAAACAATGAATGTAGTT…		14	0	97.6522
chr1|186390710|186391791|+	chr1	186390710	186391791	+	circRNA	ODR4	NM_001164245	2	7,8	141,96	237	AGTTCAGCAAGACCAGCAGATTGGAAGTATCAAAGTGGATTATCATCCTCATGGCTTTCTTTAGAGTGTACAGTTCACATTAATATTCACATCCCACTTTCTGCTACTTCTGTCAGCTATACTCTGGAGAAAAATACAAAGAATGGACTTACACGCTGGGCCAAGGAAATAGAAAATGGTGTTTATTTGATTAATGGACAAGTTAAAGATGAAGATTGTGACCTATTAGAAGGACAG	17	8	109.622	55.8012
chr1|186406082|186411893|+	chr1	186406082	186411893	+	circRNA	ODR4	ENST00000478571.1	2	3,4	186,83	269	ATTCTGAAAAAGAGTTCCACGTCCTCCCTTATCGAGTCTTTGTTCCCCTTCCTGGATCCACTGTAATGTTGTGTGATTATAAATTTGACGATGAGTCAGCTGAAGAAATCAGGGACCATTTTATGGAGATGTTGGATCACACAATTCAAATAGAAGATTTGGAAATTGCAGAGGAAACAAACACAGTCTAGTATAGAGATGGATTAACAGTAGGAAGAGTTTAATATTACAAGAACAAAGGAAGCAAAACAGCAATTTGGAAAGTTTAG	12	13	77.3799	90.677
chr1|186893010|186911389|+	chr1	186893010	186911389	+	circRNA	PLA2G4A	NM_024420	4	4,5,6,7	149,114,38,142	443	TTGATACTCCAGATCCCTATGTGGAACTTTTTATCTCTACAACCCCTGACAGCAGGAAGAGAACAAGACATTTCAATAATGACATAAACCCTGTGTGGAATGAGACCTTTGAATTTATTTTGGATCCTAATCAGGAAAATGTTTTGGAGATTACGTTAATGGATGCCAATTATGTCATGGATGAAACTCTAGGGACAGCAACATTTACTGTATCTTCTATGAAGGTGGGAGAAAAGAAAGAAGTTCCTTTTATTTTCAACCAAGTCACTGAAATGGTTCTAGAAATGTCTCTTGAAGTTTGCTCATGCCCAGACCTACGATTTAGTATGGCTCTGTGTGATCAGGAGAAGACTTTCAGACAACAGAGAAAAGAACACATAAGGGAGAGCATGAAGAAAC…	19		122.518	0
chr1|19126683|19127622|-	chr1	19126683	19127622	-	ciRNA	UBR4	ENST00000375254.7	1	63	939	939	GTATTTTTGCTTTGGGTTCATGGGTTTGGGGAAAGGTAAGCGGATTGTCTGGGTAGTGCTAGGGCCAGCACAGAGGTGGTAGTCCTCTGTAAGAATAAAGCCATTGTTCCCTGAGGGGAGTAAGATTCTAAGCTGTCACCTTTTCAAGAGCAGAACCTCCACCTTTTCCCGAATCCCTTCCAAGCTCTGGTCTTTGGTAACAATCCCTCCAATGGAGGGGTAAAAGGGTTTGGAAGTTCCATTATTGAAGAGCAGGGCTCTCTTCTGCAAGGCACAGAGTGGCTAAGAGGATTCCCCTAGTGTATGTTGCTATAAGGTATGGTAATAAAGCAGAGAGAAAGCAATGTGTGTGTGGTGAAAGGAGATTAGCATAAAGCAGAGAAGGTAGAAATTGAGGCT…	8		51.5866	0
chr1|19143979|19150793|-	chr1	19143979	19150793	-	circRNA	UBR4	ENST00000375254.7	7	55,54,53,52,51,50,49	112,122,141,175,135,64,217	966	TTGGGGCCTCGGTGGATCCAGCAGGTGTCACCATGATAGATGCTGTAAAAATTTATGGCAAGACTAAGGAGCAGTTTGGCTGGCCTGATGAGCCCCCAGAAGAATTCCCTTCTGCCTCTGTCAGCAACATCTGCCCTTCAAATCTGAACCAGAGCAACGGCACTGGAGATAGCGACTCAGCTGCCCCCACTACGACCAGTGGAACTGTCCTGGAGAGGCTGGTTGTGAGTTCTTTAGAAGCCCTGGAAAGCTGCTTTGCCGTTGGCCCAATCATCGAGAAGGAGAGAAACAAGAATGCTGCTCAGGAGCTGGCCACTTTGCTGTTGTCCCTGCCAGCACCTGCCAGTGTCCAGCAGCAGTCCAAGAGCCTTCTGGCCAGCCTGCACACCAGCCGCTCGG…	11		70.9316	0
chr1|19153521|19153767|-	chr1	19153521	19153767	-	ciRNA	UBR4	ENST00000375254.7	1	45	246	246	GTCAGTGCCAGATTTTCCCATTCATTACTTTGCTGTGAACCTGGTCTCTTTTTATGTTTGTATATTCATTTCACTTTCCCAGCTCTTTCAATGGAGGCCCATAAAAGATTTTCAGTCCTTTTTCTTCTAGATGCCTTTTCTTTGCCACCCTTCTGTACAGCCCCTCAACTGACCATGAAACCAGTTGCATCTCTGCCTCTTTTTCTGTGAGGATGCTGATCTGTGGGTGTGGGAACGAAGACCCTC		11	0	76.7267
chr1|19158027|19160110|-	chr1	19158027	19160110	-	ciRNA	UBR4	ENST00000375254.7	1	39	2083	2083	GTGAGTGTCTTGGGGCCATGATGTTTGGTGGCTGTGGGAACCAACAAATTTATTGAGATCCCAAAATGTGCTAGATGCTCTGAGGAGTATACTTAGAGCAGTTGATGCTTGGCCATCCAAAACTTAGAATCTAAGACATCATGACATGCCCAGAACATATTATGAACAGTGTGAAAATCAGCATACGAGGTTTGGCTTCAAAAGAAGAGAATTGGCCAAGGATGcacctataatcccagcactttgggatgcctgaagcaggtggattgcttgagcctgggaatttaagaccagccttggcaacatggtgaaacctcatctctaccccaaaaaacacacaaaaaatttagcttggcatggtggcacagcaactatagtcccagctactcggaaggctaa…	8		51.5866	0
chr1|19172863|19175033|-	chr1	19172863	19175033	-	circRNA	UBR4	ENST00000375254.7	5	25,24,23,22,21	230,126,183,129,80	748	ATGCTGTCCCACACCCCAGATTCTACTGTGTCCTGTCCCCAGAAGCCTCAGAGGATGATTTGAACCGACTTGATTCTGTGGCATGTGACGTCCTTTTCTCCAAGCTTGTCAAGTATGATGAGCTTTATGCTGCACTGACAGCCCTGCTTGCAGCTGGGTCCCAGCTTGATACAGTTAGGAGAAAGGAAAACAAGAATGTAACAGCCTTGGAGGCCTGTGCCCTTCAATATTACTTCTTGATACTGTGGAGGATCCTAGGAATTTTACCACCATCAAAGACTTACATTAACCAGCTATCCATGAACTCACCTGAGATGAGCGAATGTGACATCTTGCACACTCTGCGATGGTCTTCTCGGCTCCGGATCAGCTCCTATGTCAACTGGATAAAGGATCACC…	9		58.0349	0
chr1|19172863|19185286|-	chr1	19172863	19185286	-	circRNA	UBR4	ENST00000375254.7	11	25,24,23,22,21,20,19,18,17,16,15	230,126,183,129,80,136,283,170,86,160,188	1771	ACGATGACAGTGAGCCTATTTTGGGGCAATGGTTTGAGGAGACTATTTCTCCCAGTAAAGAGAAAGCAGCAcctccgcctcctcccccacctcctccACTGGAAAGCTCTCCTCGGGTTAAAAGCCCCAGTAAGCAGGCCCCTGGTGAGAAGGGCAACATTCTGGCGAGTCGCAAAGATCCTGAGTTGTTCTTAGGTCTGGCTTCCAACATTTTGAACTTCATCACCTCTTCCATGCTGAACTCTCGGAACAATTTTATCCGAAACTATCTGAGTGTATCTCTTTCAGAACACCATATGGCCACCCTAGCCAGTATCATCAAGGAGGTGGACAAAGATGGACTCAAGGGTTCATCAGATGAAGAGTTTGCTGCAGCTCTCTATCACTTCAACCACTCAC…		4	0	27.9006
chr1|19176750|19177460|-	chr1	19176750	19177460	-	ciRNA	UBR4	ENST00000375254.7	1	19	710	710	GTACAGACCAACACGTTCTTTTTTGCTTCACCATTACTGAGAACTTTATTCTTCTCAATGGTTACCATGATCCGCAGCCCAAATGACCTACCCACtttaggttttaggttttggtaggttgatgggtaggattaggAGGACCACTGAGACTTTGTACTTGATGTTTAGCCAGAAGTGATACATGTAGATTACTTGATTTGATGCATTTTTTGAAAGTGGAATGTAGGCTGTGTTCAAAGGCATTCTCCCACGAATTGCCCTGCTCTACCTGTGTCTGATGCAGTGCCCTGAGCATCGGCCCTTGATGAGTATTTGTTAGTGGTTGAATGACAGTCAAGTAGTAAATTTTATGGATTGGTAAATTCCTTTGTTGTAAGGATCCAAAATAAGGATAGGAGG…		9	0	62.7764
chr1|19183810|19185286|-	chr1	19183810	19185286	-	circRNA	UBR4	ENST00000375254.7	3	17,16,15	86,160,188	434	ACGATGACAGTGAGCCTATTTTGGGGCAATGGTTTGAGGAGACTATTTCTCCCAGTAAAGAGAAAGCAGCAcctccgcctcctcccccacctcctccACTGGAAAGCTCTCCTCGGGTTAAAAGCCCCAGTAAGCAGGCCCCTGGTGAGAAGGGCAACATTCTGGCGAGTCGCAAAGATCCTGAGTTGTTCTTAGGTCTGGCTTCCAACATTTTGAACTTCATCACCTCTTCCATGCTGAACTCTCGGAACAATTTTATCCGAAACTATCTGAGTGTATCTCTTTCAGAACACCATATGGCCACCCTAGCCAGTATCATCAAGGAGGTGGACAAAGATGGACTCAAGGGTTCATCAGATGAAGAGTTTGCTGCAGCTCTCTATCACTTCAACCACTCAC…	4		25.7933	0
chr1|19183810|19192540|-	chr1	19183810	19192540	-	circRNA	UBR4	ENST00000375254.7	8	17,16,15,14,13,12,11,10	86,160,188,118,138,100,191,60	1041	CTCGAAATCTATGACATGATTGGACAAGCAATCAGCAGTTCTCGCCGGGCTGGTGGTGAGCACTATCAGAATTTCCAATTGCTGGGTGCTTGGTGCTTGTTAAACAGCCTTTTCCTCATACTGAACCTCAGTCCTACTGCGTTGGCTGATAAGGGGAAAGAGAAGGACCCACTGGCTGCCCTCCGAGTCAGAGACATCCTTTCTCGTACTAAAGAGGGAGTGGGCTCCCCTAAACTGGGGCCTGGAAAAGGGCATCAGGGATTTGGGGTACTCTCAGTAATATTGGCAAACCATGCCATCAAACTGCTAACGTCTCTCTTTCAAGACCTACAAGTGGAGGCCCTTCACAAGGGTTGGGAGACAGATGGCCCCCCTGCAGCCTTGAGCATTATGGCCCAG…		5	0	34.8758
chr1|19192187|19192540|-	chr1	19192187	19192540	-	circRNA	UBR4	ENST00000375254.7	2	11,10	191,60	251	CTCGAAATCTATGACATGATTGGACAAGCAATCAGCAGTTCTCGCCGGGCTGGTGGTGAGCACTATCAGAATTTCCAATTGCTGGGTGCTTGGTGCTTGTTAAACAGCCTTTTCCTCATACTGAACCTCAGTCCTACTGCGTTGGCTGATAAGGGGAAAGAGAAGGACCCACTGGCTGCCCTCCGAGTCAGAGACATCCTTTCTCGTACTAAAGAGGGAGTGGGCTCCCCTAAACTGGGGCCTGGAAAAGG		11	0	76.7267
chr1|19193432|19197265|-	chr1	19193432	19197265	-	circRNA	UBR4	ENST00000375254.7	2	9,8	125,125	250	CTTTCATTCATTGGTGATTGATGTAACTATGGCATTGGATACCCTTTCTCTACCTGTGTTGGAACCTCTCAATCCTTCTCGTCTACAAGATGTGACAGTCCTCAGCCTAAGTTGTCTGTATGCAGGTGTGAGTGTGGCAACGTGCATGGCCATCCTCCATGTGGGTAGTGCCCAGCAAGTGCGGACAGGGTCCACGAGCTCCAAAGAAGATGACTATGAAAGTGACGCAGCTACAATTGTCCAGAAATGT	21	24	135.415	167.404
chr1|19230843|19233135|-	chr1	19230843	19233135	-	circRNA	EMC1	NM_001271427	4	17,16,15,14	120,162,150,200	632	ATGGCTTGCTGGGGATGTTCCTGAAACGCCTCTCGTCTCAGCTTATCCTGCTGCAAGCATGGACTTCCCACCTCTGGAAAATGTTTTATGATGCTCGGAAGCCCCGGAGTCAGATTAAGAATGAGATCAACATTGACACCCTGGCCAGAGATGAATTCAACCTCCAGAAGATGATGGTGATGGTAACAGCCTCAGGCAAGCTTTTTGGCATTGAGAGCAGCTCTGGCACCATCCTGTGGAAACAGTATCTACCCAATGTCAAGCCAGACTCCTCCTTTAAACTGATGGTCCAGAGAACTACTGCTCATTTCCCCCATCCCCCACAGTGCACCCTGCTGGTGAAGGACAAGGAGTCGGGAATGAGTTCTCTGTATGTCTTCAATCCCATTTTTGGGAAGT…		8	0	55.8012
chr1|19237141|19241142|-	chr1	19237141	19241142	-	circRNA	EMC1	NM_001271427	7	12,11,10,9,8,7,6	97,123,60,72,168,150,127	797	TGACAGCATCCACTACCAGATGGTGTATTCTTACGGCTCTGGGGTGGTGTGGGCCCTCGGAGTTGTTCCCTTCAGCCATGTGAACATTGTCAAGTTTAATGTGGAAGATGGAGAGATTGTTCAGCAGGTTAGGGTTTCAACTCCGTGGCTGCAGCACCTGTCTGGAGCCTGTGGTGTGGTGGATGAGGCTGTCCTGGTGTGTCCTGACCCGAGCTCACGTTCCCTCCAAACTTTGGCTCTGGAGACGGAATGGGAGTTGAGACAGATCCCACTGCAGTCTCTCGACTTAGAATTTGGAAGTGGATTCCAACCCCGGGTCCTGCCTACCCAGCCCAACCCAGTGGACGCTTCCCGGGCCCAGTTCTTCCTGCACTTGTCCCCAAGCCACTATGCTCTGCT…	5		32.2416	0
chr1|19243613|19244015|-	chr1	19243613	19244015	-	circRNA	EMC1	NM_001271427	2	4,3	94,66	160	TGTGGCGCCATGTTGACAAGGGCACGGCAGAAGGGGCTGTGGATGCCATGCTGCTGCACGGACAGGATGTGATCACTGTGTCCAATGGAGGCCGAATCATGCGTTCCTGGGAGACTAACATCGGGGGCCTGAACTGGGAGATAACCCTGGACAGTGGCAG	27		174.105	0
chr1|19257521|19257806|+	chr1	19257521	19257806	+	ciRNA	MRTO4	ENST00000330263.4	1	5	285	285	GTAAGTACTGCTGAGGAACGGAGGGAAAGAGGCGGGTGAGAGGGGATTTCAGGGAGGGAATGATGCAGGAACTTCGTTCCATATGTGGCATCAAGTTGGAACTGCTCCTGGAAGCCTGTCACTGAGCTAGTGGCCTGGGACCACAGCCCTCTCTGTCCTCTCCAGCATGGTGCTCTGGGCTGGCTGCTGGCCAGCAGCCAAGGTCTGTGATGGGGGAAGGCCCAGGGCCACGGGACACTTGGGGGAGCCTGACTCATGGGCTGGTGGCGTGGCCAGGAGCATCTC	11		70.9316	0
chr1|193028084|193029657|-	chr1	193028084	193029657	-	circRNA	UCHL5	ENST00000367455.8	4	7,6,5,4	64,131,62,126	383	GTAATTAATAATGCTTGTGCTACTCAAGCCATAGTGAGTGTGTTACTGAACTGTACCCACCAGGATGTCCATTTAGGCGAGACATTATCAGAGTTTAAAGAATTTTCACAAAGTTTTGATGCAGCTATGAAAGGCTTGGCACTGAGCAATTCAGATGTGATTCGACAAGTACACAACAGTTTCGCCAGACAGCAAATGTTTGAATTTGATACGAAGACATCAGCAAAAGAAGAAGATGCTTTTCACTTTGTCAGTTATGTTCCTGTTAATGGGAGACTGTATGAATTAGATGGATTAAGAGAAGGACCGATTGATTTAGGTGCATGCAATCAAGATGATTGGATCAGTGCAGTAAGGCCTGTCATAGAAAAAAGGATACAAAA	9	10	58.0349	69.7515
chr1|193069033|193077050|+	chr1	193069033	193077050	+	circRNA	TROVE2	ENST00000400968.6	4	2,3,4,5	601,221,147,138	1107	GTTTCCTAAAGACAAAAAAAAATGGAGGAATCTGTAAACCAAATGCAGCCACTGAATGAGAAGCAGATAGCCAATTCTCAGGATGGATATGTATGGCAAGTCACTGACATGAATCGACTACACCGGTTCTTATGTTTCGGTTCTGAAGGTGGGACTTATTATATCAAAGAACAGAAGTTGGGCCTTGAAAATGCTGAAGCTTTAATTAGATTGATTGAAGATGGCAGAGGATGTGAAGTGATACAAGAAATAAAGTCATTTAGTCAAGAAGGCAGAACCACAAAGCAAGAGCCTATGCTCTTTGCACTTGCCATTTGTTCCCAGTGCTCCGACATAAGCACAAAACAAGCAGCATTTAAAGCTGTTTCTGAAGTTTGTCGCATTCCTACCCATCTCTTT…	7		45.1383	0
chr1|193141849|193152444|+	chr1	193141849	193152444	+	circRNA	CDC73	ENST00000650099.1	4	7,8,9,10	217,99,79,65	460	GTCTTTGTCTGAAGCTATGTCAGTGGAAAAAATTGCTGCAATCAAAGCCAAAATTATGGCTAAGAAAAGATCTACTATCAAGACTGATCTAGATGATGACATAACTGCCCTTAAACAGAGGAGTTTTGTGGATGCTGAGGTAGATGTGACCCGAGATATTGTCAGCAGAGAGAGAGTATGGAGGACACGAACAACTATCTTACAAAGCACAGGAAAGAATTTTTCCAAGAACATTTTTGCAATTCTTCAATCTGTAAAAGCCAGAGAAGAAGGGCGTGCACCTGAACAGCGACCTGCCCCAAATGCAGCACCTGTGGATCCCACTTTGCGCACCAAACAGCCTATCCCAGCTGCCTATAACAGATACGATCAGGAAAGATTCAAAGGAAAAGAAGAAAC…		14	0	97.6522
chr1|193150303|193152444|+	chr1	193150303	193152444	+	circRNA	CDC73	ENST00000650099.1	2	9,10	79,65	144	GATCCCACTTTGCGCACCAAACAGCCTATCCCAGCTGCCTATAACAGATACGATCAGGAAAGATTCAAAGGAAAAGAAGAAACGGAAGGCTTCAAAATTGACACTATGGGAACCTACCATGGTATGACACTGAAATCTGTAACG	13	8	83.8282	55.8012
chr1|19317599|19317841|+	chr1	19317599	19317841	+	circRNA	PQLC2	ENST00000375155.7	1	3	242	242	AACCCTTGCTGGCCTCAGAACACCAGCGCCCTCCCTCCGGTGCAGCCCTGCCTGGCCGGGGGCCCCTCCTCCACAGCCATGGTCTGGAAGAAACTGGGCTCCCGCAACTTCTCCAGCTGCCCCAGTGGCTCCATCCAGTGGATATGGGATGTGTTGGGTGAATGTGCCCAGGACGGCTGGGACGAGGCCAGCGTGGGCCTGGGCTTGATCTCCATTCTCTGCTTTGCTGCATCTACCTTCCC	14		90.2766	0
chr1|193212064|193212477|+	chr1	193212064	193212477	+	circRNA	CDC73	ENST00000650099.1	2	12,13	36,88	124	TTTCTCAAGCAAGACCTCCCCCAAATCAGAAGAAAGGATCTCGAACACCCATTATCATAATTCCTGCAGCTACCACCTCTTTAATAACCATGCTTAATGCAAAAGACCTTCTACAGGACCTGAA	11		70.9316	0
chr1|193212064|193236356|+	chr1	193212064	193236356	+	circRNA	CDC73	ENST00000650099.1	4	12,13,14,15	36,88,162,101	387	TTTCTCAAGCAAGACCTCCCCCAAATCAGAAGAAAGGATCTCGAACACCCATTATCATAATTCCTGCAGCTACCACCTCTTTAATAACCATGCTTAATGCAAAAGACCTTCTACAGGACCTGAAATTTGTCCCATCAGATGAAAAGAAGAAACAAGGTTGTCAACGAGAAAATGAAACTCTAATACAAAGAAGAAAAGACCAGATGCAACCAGGGGGCACTGCAATTAGTGTTACAGTACCTTATAGAGTAGTAGACCAGCCCCTTAAACTTATGCCTCAAGACTGGGACCGCGTTGTAGCCGTTTTTGTGCAGGGTCCTGCATGGCAGTTCAAAGGTTGGCCATGGCTTTTGCCTGATGGATCACCAGTTGATATATTTGCTAAAA	1		6.44833	0
chr1|193232992|193236356|+	chr1	193232992	193236356	+	circRNA	CDC73	ENST00000650099.1	2	14,15	162,101	263	ATTTGTCCCATCAGATGAAAAGAAGAAACAAGGTTGTCAACGAGAAAATGAAACTCTAATACAAAGAAGAAAAGACCAGATGCAACCAGGGGGCACTGCAATTAGTGTTACAGTACCTTATAGAGTAGTAGACCAGCCCCTTAAACTTATGCCTCAAGACTGGGACCGCGTTGTAGCCGTTTTTGTGCAGGGTCCTGCATGGCAGTTCAAAGGTTGGCCATGGCTTTTGCCTGATGGATCACCAGTTGATATATTTGCTAAAA	10	7	64.4833	48.8261
chr1|193233154|193233753|+	chr1	193233154	193233753	+	ciRNA	CDC73	ENST00000650099.1	1	14	599	599	GTAAGATAGTCTCTATATATATATCTTTTCACAGGTGTTGAACCCAAGAGAATGAATGTTGTTATTGCCGTTGATGACGTTGCtttttaagagatggggtctcactatgttgcctaggcagaacttgaactcctgggctctgtcagtcctcctgcctcaggctcccaaatagctaggactacaggtgcatgccactgcacctggcAGCCTATATTTTTTAAATATTCGTTTGTTTTCTGTATATTGTTGGTTGTTTTTTCTCATGTGAGCAATTATCAAATTTTATCATGGGTTCTAAATAGAAACTGTCTTTGAAAAGTGTGTTGATGTATATTTACTTTGGTCATCAATAATGTTAACATTCTAATAATTCCTCAATAACTTTATATTTTGGATAAG…	8		51.5866	0
chr1|19356634|19385626|-	chr1	19356634	19385626	-	circRNA	CAPZB	NM_001282162	4	6,5,4,3	117,142,114,122	495	GTCCCCAGTCTATGTGAGGATCTCCTGTCTTCTGTTGACCAGCCACTGAAAATTGCCAGAGACAAGGTGGTGGGAAAGGATTACCTTTTGTGTGACTACAACAGAGATGGGGACTCCTATAGGTCACCATGGAGTAACAAGTATGACCCTCCCTTGGAGGATGGGGCCATGCCGTCAGCTCGGCTGAGAAAGCTGGAGGTGGAAGCCAACAATGCCTTTGACCAGTATCGAGACCTGTATTTTGAAGGTGGCGTCTCATCTGTCTACCTCTGGGATCTGGATCATGGCTTTGCTGGAGTGATCCTCATAAAGAAGGCTGGAGATGGATCAAAGAAGATCAAAGGCTGCTGGGATTCCATCCACGTGGTAGAAGTGCAGGAGAAATCCAGCGGTCGCACC…	9		58.0349	0
chr1|196373139|196429757|-	chr1	196373139	196429757	-	circRNA	KCNT2	ENST00000367433.9	6	14,13,12,11,10,9	109,109,64,137,165,181	765	CATTTGTGGGATCCAACATCTGGAACGAATAGGAAAGAAGCTGAATCTCTTTGACTCCCTTTATTTCTGCATTGTGACGTTTTCTACTGTGGGCTTCGGGGATGTCACTCCTGAAACATGGTCCTCCAAGCTTTTTGTAGTTGCTATGATTTGTGTTGCTCTTGTGGTTCTACCCATACAGTTTGAACAGCTGGCTTATTTGTGGATGGAGAGACAAAAGTCAGGAGGAAACTATAGTCGACATAGAGCTCAAACTGAAAAGCATGTCGTCCTGTGTGTCAGCTCACTGAAGATTGATTTACTTATGGATTTTTTAAATGAATTCTATGCTCATCCTAGGCTCCAGGATTATTATGTGGTGATTTTGTGTCCTACTGAAATGGATGTACAGGTTCGAAG…		13	0	90.677
chr1|197583151|197611976|-	chr1	197583151	197611976	-	circRNA	DENND1B	ENST00000620048.5	4	15,14,13,12	102,126,102,46	376	TGCCCCAATGCCATACCTGATTGGAATACACTCCAGCCTCATAGAGAGAGTGAAAAACAAATCATTGGAAGATGTTGTTATGTTAAATGTTGATACAAACACATTAGAATCACCATTTAGTGACTTGAACAACCTACCAAGTGATGTGGTCTCGGCCTTGAAAAATAAACTGAAGAAGCAGTCTACAGCTACGGGTGATGGAGTAGCTAGGGCCTTTCTTAGAGCACAGGCTGCTTTGTTTGGATCCTACAGAGATGCACTGAGATACAAACCTGGTGAGCCCATCACTTTCTGTGAGGAGAGTTTTGTAAAGCACCGCTCAAGCGTGATGAAACAGTTCCTGGAAACTGCCATTAACCTCCAGCTTTTTAAGCAG	10		64.4833	0
chr1|197583151|197617759|-	chr1	197583151	197617759	-	circRNA	DENND1B	ENST00000620048.5	5	15,14,13,12,11	102,126,102,46,101	477	TTAACTGCCTGTATCCATGGATCAGCTGCTCTTCTATACCCAATGTATTGGCAACACATATACATCCCAGTGCTTCCTCCACACCTGCTGGACTACTGCTGTGCCCCAATGCCATACCTGATTGGAATACACTCCAGCCTCATAGAGAGAGTGAAAAACAAATCATTGGAAGATGTTGTTATGTTAAATGTTGATACAAACACATTAGAATCACCATTTAGTGACTTGAACAACCTACCAAGTGATGTGGTCTCGGCCTTGAAAAATAAACTGAAGAAGCAGTCTACAGCTACGGGTGATGGAGTAGCTAGGGCCTTTCTTAGAGCACAGGCTGCTTTGTTTGGATCCTACAGAGATGCACTGAGATACAAACCTGGTGAGCCCATCACTTTCTGTGAG…	8		51.5866	0
chr1|197642710|197658369|-	chr1	197642710	197658369	-	circRNA	DENND1B	ENST00000620048.5	5	10,9,8,7,6	111,54,60,81,70	376	TTACCTTCCCTGGTTTGAAGTGTATTACAAGCTTCTAAATACTCTTGCAGATTACTTGGCTAAGGAACTGGAAAATGATTTGAATGAAACTCTCAGATCACTGTATAACCACCCAGTACCAAAGGCAAATACTCCTGTAAATTTGAGTGTGAACCAAGAGATATTTATTGCCTGTGAGCAAGTTCTGAAAGATCAGCCTGCTCTAGTACCGCATTCCTACTTCATTGCCCCTGATGTAACTGGACTCCCAACAATACCCGAGAGTAGAAATCTTACAGAATATTTTGTTGCCGTGGATGTGAACAACATGCTGCAGCTGTATGCCAGTATGCTGCATGAAAGGCGCATCGTGATTATCTCGAGCAAATTAAGCACT	10	33	64.4833	230.18
chr1|197642710|197715074|-	chr1	197642710	197715074	-	circRNA	DENND1B	ENST00000620048.5	8	10,9,8,7,6,5,4,3	111,54,60,81,70,120,50,44	590	ATCCTGTGGTATTGTGGAAATTCCCAGAGGACTTTGGAGACCAGGAAATACTACAGAGTGTGCCAAAGTTCTGTTTTCCCTTTGACGTTGAAAGGGTGTCTCAGAATCAAGTTGGACAGCACTTTACCTTTGTACTGACAGACATTGAAAGTAAACAGAGATTTGGATTCTGCAGACTGACGTCAGGAGGCACAATTTGTTTATGCATCCTTAGTTACCTTCCCTGGTTTGAAGTGTATTACAAGCTTCTAAATACTCTTGCAGATTACTTGGCTAAGGAACTGGAAAATGATTTGAATGAAACTCTCAGATCACTGTATAACCACCCAGTACCAAAGGCAAATACTCCTGTAAATTTGAGTGTGAACCAAGAGATATTTATTGCCTGTGAGCAAGTTC…	18	12	116.07	83.7019
chr1|197652234|197715074|-	chr1	197652234	197715074	-	circRNA	DENND1B	ENST00000620048.5	5	7,6,5,4,3	81,70,120,50,44	365	ATCCTGTGGTATTGTGGAAATTCCCAGAGGACTTTGGAGACCAGGAAATACTACAGAGTGTGCCAAAGTTCTGTTTTCCCTTTGACGTTGAAAGGGTGTCTCAGAATCAAGTTGGACAGCACTTTACCTTTGTACTGACAGACATTGAAAGTAAACAGAGATTTGGATTCTGCAGACTGACGTCAGGAGGCACAATTTGTTTATGCATCCTTAGTTACCTTCCCTGGTTTGAAGTGTATTACAAGCTTCTAAATACTCTTGCAGATTACTTGGCTAAGGAACTGGAAAATGATTTGAATGAAACTCTCAGATCACTGTATAACCACCCAGTACCAAAGGCAAATACTCCTGTAAATTTGAGTGTG		2	0	13.9503
chr1|198232552|198264235|+	chr1	198232552	198264235	+	circRNA	NEK7	ENST00000367385.8	4	2,3,4,5	85,141,63,111	400	AGTTCTAAAGTTCCTGTTGCTTCAGACAATGGATGAGCAATCACAAGGAATGCAAGGGCCACCTGTTCCTCAGTTCCAACCACAGAAGGCCTTACGACCGGATATGGGCTATAATACATTAGCCAACTTTCGAATAGAAAAGAAAATTGGTCGCGGACAATTTAGTGAAGTTTATAGAGCAGCCTGTCTCTTGGATGGAGTACCAGTAGCTTTAAAAAAAGTGCAGATATTTGATTTAATGGATGCCAAAGCACGTGCTGATTGCATCAAAGAAATAGATCTTCTTAAGCAACTCAACCATCCAAATGTAATAAAATATTATGCATCATTCATTGAAGATAATGAACTAAACATAGTTTTGGAACTAGCAGATGCTGGCGACCTATCCAGAATGATCAAG		1	0	6.97515
chr1|198253039|198264235|+	chr1	198253039	198264235	+	circRNA	NEK7	ENST00000367385.8	3	3,4,5	141,63,111	315	AAGGCCTTACGACCGGATATGGGCTATAATACATTAGCCAACTTTCGAATAGAAAAGAAAATTGGTCGCGGACAATTTAGTGAAGTTTATAGAGCAGCCTGTCTCTTGGATGGAGTACCAGTAGCTTTAAAAAAAGTGCAGATATTTGATTTAATGGATGCCAAAGCACGTGCTGATTGCATCAAAGAAATAGATCTTCTTAAGCAACTCAACCATCCAAATGTAATAAAATATTATGCATCATTCATTGAAGATAATGAACTAAACATAGTTTTGGAACTAGCAGATGCTGGCGACCTATCCAGAATGATCAAG	10		64.4833	0
chr1|198278953|198297240|+	chr1	198278953	198297240	+	circRNA	NEK7	ENST00000367385.8	3	7,8,9	108,95,114	317	ATATAAAACCAGCTAATGTGTTCATTACAGCCACTGGGGTGGTAAAACTTGGAGATCTTGGGCTTGGCCGGTTTTTCAGCTCAAAAACCACAGCTGCACATTCTTTAGTTGGTACGCCTTATTACATGTCTCCAGAGAGAATACATGAAAATGGATACAACTTCAAATCTGACATCTGGTCTCTTGGCTGTCTACTATATGAGATGGCTGCATTACAAAGTCCTTTCTATGGTGACAAAATGAATTTATACTCACTGTGTAAGAAGATAGAACAGTGTGACTACCCACCTCTTCCTTCAGATCACTATTCAGAAGAA	6		38.69	0
chr1|19890384|19897662|+	chr1	19890384	19897662	+	circRNA	OTUD3	NM_015207	3	2,3,4	149,113,123	385	CAATTGCTTGTTCAGAGCTCTTGGTGATCAATTGGAGGGACACTCACGAAATCATCTCAAGCACAGACAGGAGACAGTGGACTACATGATAAAGCAGCGGGAAGATTTTGAACCCTTTGTAGAAGATGACATTCCTTTTGAGAAGCATGTGGCCAGTTTGGCAAAGCCTGGTACTTTTGCTGGCAATGATGCAATTGTAGCCTTTGCAAGAAATCATCAGTTGAATGTAGTGATTCATCAACTTAATGCCCCTTTGTGGCAGATTCGTGGTACAGAGAAAAGCAGCGTGAGGGAGTTACACATCGCATATCGGTATGGAGAGCACTACGACAGTGTTCGGAGGATCAATGACAACTCAGAGGCACCTGCACATCTCCAGACGGAT		14	0	97.6522
chr1|19897539|19904987|+	chr1	19897539	19904987	+	circRNA	OTUD3	NM_015207	3	4,5,6	123,132,97	352	ATTCGTGGTACAGAGAAAAGCAGCGTGAGGGAGTTACACATCGCATATCGGTATGGAGAGCACTACGACAGTGTTCGGAGGATCAATGACAACTCAGAGGCACCTGCACATCTCCAGACGGATTTTCAGATGCTTCATCAAGATGAATCAAATAAAAGAGAAAAGATCAAGACAAAGGGAATGGACTCTGAAGACGACCTGAGAGATGAAGTAGAGGATGCTGTCCAGAAAGTTTGTAATGCAACTGGATGTTCAGATTTTAATTTAATAGTCCAGAACCTGGAAGCTGAAAATTATAATATTGAATCTGCAATAATTGCCGTGCTTCGGATGAACCAAGGGAAGAGAAATA	8		51.5866	0
chr1|19904266|19904987|+	chr1	19904266	19904987	+	circRNA	OTUD3	NM_015207	2	5,6	132,97	229	TTTCAGATGCTTCATCAAGATGAATCAAATAAAAGAGAAAAGATCAAGACAAAGGGAATGGACTCTGAAGACGACCTGAGAGATGAAGTAGAGGATGCTGTCCAGAAAGTTTGTAATGCAACTGGATGTTCAGATTTTAATTTAATAGTCCAGAACCTGGAAGCTGAAAATTATAATATTGAATCTGCAATAATTGCCGTGCTTCGGATGAACCAAGGGAAGAGAAATA		13	0	90.677
chr1|200581200|200592240|-	chr1	200581200	200592240	-	circRNA	KIF14	ENST00000614960.4	5	19,18,17,16,15	94,127,153,148,161	683	GGTGATCGAGTGATTCTTGGTGGAGATCATTATTTTAGATTTAATCATCCAGTAGAAGTCCAGAAAGGAAAAAGGCCATCTGGAAGAGATACTCCTATAAGTGAGGGTCCAAAAGACTTTGAATTTGCAAAAAATGAGTTGCTCATGGCACAGAGATCACAACTTGAAGCAGAAATAAAAGAGGCTCAGTTGAAGGCAAAGGAAGAAATGATGCAAGGAATCCAGATTGCAAAAGAAATGGCTCAGCAAGAGCTTTCTTCTCAAAAAGCTGCATATGAAAGCAAAATAAAAGCACTGGAAGCAGAACTGAGAGAAGAGTCTCAAAGGAAAAAAATGCAGGAAATAAATAACCAGAAGGCTAATCACAAAATTGAGGAATTAGAAAAGGCAAAGCAGCAT…	10		64.4833	0
chr1|200614317|200615609|-	chr1	200614317	200615609	-	circRNA	KIF14	ENST00000614960.4	2	3,2	88,255	343	AGAGAAGATTGAAAAAGCATCCCAGGTAGTCTTCATGAGTGGGAAAGAAATAACTGTGGAACACCCTGACACGAAACAAGTTTATAATTTTATTTATGATGTTTCATTCTGGTCTTTTGATGAATGTCATCCTCACTACGCTAGCCAGACAACTGTCTATGAGAAGCTAGCAGCACCACTCCTAGAAAGAGCCTTCGAAGGCTTCAATACCTGTCTTTTTGCTTATGGTCAGACTGGCTCTGGAAAATCATATACGATGATGGGATTTAGTGAAGAACCAGGAATAATTCCAAGATTTTGTGAAGATCTTTTTTCTCAAGTAGCCAGAAAACAAACCCAAGAG	8		51.5866	0
chr1|200665936|200666751|-	chr1	200665936	200666751	-	circRNA	DDX59	ENST00000447706.6	1	2	815	815	AATATTGAAGGATGTTTGTTCCAAGATCTCTAAAAATCAAGAGGAATGCTAATGATGATGGCAAAAGTTGTGTGGCTAAGATAATTAAACCAGACCCAGAAGACCTTCAGTTGGACAAAAGCAGAGATGTTCCCGTTGATGCTGTAGCTACAGAAGCAGCCACAATAGACAGGCACATCAGCGAATCATGCCCTTTCCCCAGCCCAGGTGGCCAGTTGGCAGAGGTTCATTCAGTAAGTCCCGAGCAGGGTGCGAAGGACAGCCATCCTTCTGAAGAGCCCGTTAAGTCATTTTCCAAAACACAGCGCTGGGCAGAACCAGGGGAACCCATCTGTGTTGTCTGTGGTCGTTATGGAGAGTATATCTGTGATAAGACAGATGAAGATGTGTGTAGTTTGG…	9		58.0349	0
chr1|200760838|200761098|+	chr1	200760838	200761098	+	circRNA	CAMSAP2	ENST00000358823.6	1	2	260	260	AAAATGTGCCAGAGGAACTTCAAGAACCATTTTACACAGATCAGTATGACCAGGAACACATCAAACCACCTGTTGTTAATTTGCTTCTATCGGCTGAACTATACTGTCGTGCTGGGAGTCTCATTCTCAAGAGTGATGCTGCAAAACCCCTTTTGGGCCATGATGCTGTAATCCAGGCTTTAGCACAGAAAGGTCTTTATGTCACTGACCAGGAAAAATTGGTAACTGAACGAGATCTCCACAAGAAACCCATACAGATG	18	23	116.07	160.429
chr1|200760838|200815644|+	chr1	200760838	200815644	+	circRNA	CAMSAP2	ENST00000358823.6	3	2,3,4	260,162,84	506	AAAATGTGCCAGAGGAACTTCAAGAACCATTTTACACAGATCAGTATGACCAGGAACACATCAAACCACCTGTTGTTAATTTGCTTCTATCGGCTGAACTATACTGTCGTGCTGGGAGTCTCATTCTCAAGAGTGATGCTGCAAAACCCCTTTTGGGCCATGATGCTGTAATCCAGGCTTTAGCACAGAAAGGTCTTTATGTCACTGACCAGGAAAAATTGGTAACTGAACGAGATCTCCACAAGAAACCCATACAGATGAGTGCACATTTGGCCATGATCGATACCCTCATGATGGCTTATACTGTAGAAATGGTCAGTATAGAAAAAGTAATTGCGTGTGCTCAGCAGTATTCAGCTTTTTTTCAAGCCACAGATCTGCCCTATGATATTGAGGACG…	31	21	199.898	146.478
chr1|200807375|200815644|+	chr1	200807375	200815644	+	circRNA	CAMSAP2	ENST00000358823.6	2	3,4	162,84	246	AGTGCACATTTGGCCATGATCGATACCCTCATGATGGCTTATACTGTAGAAATGGTCAGTATAGAAAAAGTAATTGCGTGTGCTCAGCAGTATTCAGCTTTTTTTCAAGCCACAGATCTGCCCTATGATATTGAGGACGCTGTCATGTACTGGATAAATAAGGTAAATGAACATTTGAAAGACATAATGGAACAAGAACAAAAACTGAAAGAACATCACACAGTTGAAGCTCCAGGAGGTCAAAAG	13		83.8282	0
chr1|201648633|201718755|+	chr1	201648633	201718755	+	circRNA	NAV1	ENST00000367302.5	3	3,4,5	792,103,366	1261	ACGCGCGGATCGTCCATGCGCTCCTCGCGGGCAGAATGCTGGGCAGCAGCGTCAAGAGCGTGCAGCCCGAGGTGGAGCTGAgcagcggcggcggcgacgagggcgcggacgaaccgcggggcgccggcaggaaggcggcagcggcggacggcagaggcatgctgcccaagcgcgccaaggcgcccggcggcggcggcggcATGGCCAAGGCCAGCGCGGCTGAGCTGAAGGTCTTCAAGTCCGGCAGCGTGGACAGCCGTGTCCCCGGCGGGCCGCCCGCCTCCAACCTGCGCAAGCAGAAGTCACTCACCAACCTCTCTTTTCTCACGGACTCCGAGAAAAAGCTGCAGCTTTATGAGCCCGAATGGAGCGACGATATGGCCAAGGCGCCCAAAGGCT…		19	0	132.528
chr1|201712816|201718755|+	chr1	201712816	201718755	+	circRNA	NAV1	ENST00000367302.5	2	4,5	103,366	469	ACCCAGAGTCCCAGAGAAAGAGGACAGTGCAGAATGTCCTGGATCTCCGGCAGAACCTGGAAGAGACCATGTCCAGCCTGCGAGGGTCCCAGGTGACTCACAGCTCCCTGGAGATGACCTGCTACGACAGCGATGATGCCAACCCACGCAGCGTGTCCAGCCTCTCCAACCGCTCGTCCCCTCTGTCATGGCGCTATGGCCAGTCCAGTCCGCGGCTGCAGGCTGGTGACGCGCCCTCTGTGGGTGGGAGCTGCCGCTCGGAGGGGACGCCCGCCTGGTACATGCACGGCGAACGGGCCCACTACTCCCACACCATGCCCATGCGCAGCCCCAGCAAGCTCAGCCATATCTCCCGCCTGGAGCTGGTCGAATCCCTGGACTCGGATGAGGTGGACCTCA…	18		116.07	0
chr1|201783852|201785270|+	chr1	201783852	201785270	+	ciRNA	NAV1	ENST00000367302.5	1	9	1418	1418	GTAGGTAGAAAAGACAGCAGAACCTCGGCCTGTCTCCGTGTCTTGGGCTCATTTTGCCATTGGCaatactatcctatattttattgccattttgtgacttttgacattttttcacatatattaagtaatttaatttgcttcacaacaactccatgagataggtaagatgtgtttttgtttttaaattattattcttatattaaaaatgaagaaacttgtgcacaaagaagttaaatgactcatccaagatctcataattagGTTAACCTATCATCCAGAGCTTTTGCTTCCTAGTCCAAAATCAttttgttttgttttgtttgagatggagttttgctcttgttgcccaggctggagtgcagtggtgcagtcttggctcactgcaatctctgcctccca…	14		90.2766	0
chr1|201808871|201809140|+	chr1	201808871	201809140	+	ciRNA	NAV1	ENST00000367302.5	1	20	269	269	GTACCTGTGTGGGAGAAGAATCTATAAGGGTGAAGGGAAGAAAAGGGCTTATTTCACTGTTACACCATTCCACTTGCTTTGGTCAGGGCGGTAACAATGCCGAAGCCAAGCAGATGCCAGTGTCCTAAGACACTGAGTTGTAATGGTCCTTCAACCTTAACTACTTTTGAGTTTGGGACCTCCATTCCTTCTCTGTGGCAAACAGAGTTATTTTGGAAAGGATAATGATGGGAAAGTTTAGGAAAGGCTGCGGGTACTCCTAAAACCAG	4		25.7933	0
chr1|201812661|201813118|+	chr1	201812661	201813118	+	ciRNA	NAV1	ENST00000367302.5	1	27	457	457	GTACTGGGGTCCAGCTTCCCCCGGGGGTCAGGAGGTGGCTTCCCTTTTCCACTGTACCACCTGGAGGGATGCTCCCTTCTCTTCCTGGAGTCTTCGGCATGTAAAGGAGCTGCAAGCCTTGTGGCTTCAGACTTAGAACCACTTAACGAGCCTTCCCAACACAGTTAGCACCACTTCAATCACCAGAAAGCTAACCCCTCTCCTTGTTTTTTTCCCACAATTAACAGAAAAAAGGAGGCACATATGTAGGAAGGAATTAAACAGCTTTCCTCACTCCCTTATCTCACTTCTACCTTGTGAAGCAGGACTTATGAGATTGCCATCTAGGCAGTCAGCACCCACTAGTCTTGACAACTCTAAATTTCCTTTAATCCTTTGACTGTCAGACCCCTCTGCCTG…		9	0	62.7764
chr1|201817087|201817285|+	chr1	201817087	201817285	+	circRNA	NAV1	ENST00000367302.5	1	29	198	198	GTCCATGGACAGAAAGCTGCTTGGGAGGACCCAGTGGAATGGGTCCGGGACACACTTCCCTGGCCATCAGCCCAACAAGACCAATCAAAGCTGTACCACCTGCCCCCACCCACCGTGGGCCCTCACAGCATTGCCTCACCTCCCGAGGATAGGACAGTCAAAGACAGCACCCCAAGTTCTCTGGACTCAGATCCTCTG	20	11	128.967	76.7267
chr1|201847278|201848594|+	chr1	201847278	201848594	+	circRNA	IPO9	ENST00000361565.8	3	2,3,4	62,87,202	351	AATTTGGTGTTCACTTGGCAGAACTGACTGTAGATCCCCAGGGGGCACTGGCAATCCGTCAGCTGGCATCAGTCATCTTGAAACAATATGTGGAGACTCACTGGTGTGCCCAATCAGAGAAATTTAGGCCTCCTGAAACTACAGAAAGGGCAAAAATTGTTATCCGGGAGCTATTGCCTAATGGGTTGAGAGAATCGATAAGCAAAGTGCGCTCCAGTGTGGCCTATGCAGTGTCAGCCATTGCCCACTGGGACTGGCCTGAAGCTTGGCCCCAACTCTTCAACCTGCTCATGGAGATGTTGGTGAGCGGAGACTTAAATGCCGTCCATGGAGCCATGCGTGTGCTGACAG	41	10	264.381	69.7515
chr1|201847278|201858994|+	chr1	201847278	201858994	+	circRNA	IPO9	ENST00000361565.8	12	2,3,4,5,6,7,8,9,10,11,12,13	62,87,202,89,87,120,101,59,152,99,107,140	1305	AATTTGGTGTTCACTTGGCAGAACTGACTGTAGATCCCCAGGGGGCACTGGCAATCCGTCAGCTGGCATCAGTCATCTTGAAACAATATGTGGAGACTCACTGGTGTGCCCAATCAGAGAAATTTAGGCCTCCTGAAACTACAGAAAGGGCAAAAATTGTTATCCGGGAGCTATTGCCTAATGGGTTGAGAGAATCGATAAGCAAAGTGCGCTCCAGTGTGGCCTATGCAGTGTCAGCCATTGCCCACTGGGACTGGCCTGAAGCTTGGCCCCAACTCTTCAACCTGCTCATGGAGATGTTGGTGAGCGGAGACTTAAATGCCGTCCATGGAGCCATGCGTGTGCTGACAGAATTCACTCGTGAAGTAACAGACACACAGATGCCACTTGTTGCTCCTG…		27	0	188.329
chr1|201852103|201857194|+	chr1	201852103	201857194	+	circRNA	IPO9	ENST00000361565.8	7	5,6,7,8,9,10,11	89,87,120,101,59,152,99	707	AATTCACTCGTGAAGTAACAGACACACAGATGCCACTTGTTGCTCCTGTCATTCTCCCAGAGATGTATAAGATCTTCACCATGGCTGAGGTGTATGGTATTCGAACCCGTTCCCGAGCCGTGGAGATTTTTACCACTTGTGCCCATATGATCTGTAACATGGAGGAGCTGGAAAAGGGTGCAGCCAAAGTCCTGATCTTTCCCGTGGTACAGCAGTTCACAGAGGCCTTTGTTCAGGCCCTCCAGATACCAGATGGCCCCACATCTGACAGTGGGTTTAAGATGGAGGTCCTAAAGGCAGTGACAGCCCTAGTGAAAAACTTCCCAAAGCACATGGTGTCCTCCATGCAGCAGATTCTGCCTATTGTTTGGAACACCCTAACCGAGAGTGCAGCTTTTT…	10		64.4833	0
chr1|201852103|201858994|+	chr1	201852103	201858994	+	circRNA	IPO9	ENST00000361565.8	9	5,6,7,8,9,10,11,12,13	89,87,120,101,59,152,99,107,140	954	AATTCACTCGTGAAGTAACAGACACACAGATGCCACTTGTTGCTCCTGTCATTCTCCCAGAGATGTATAAGATCTTCACCATGGCTGAGGTGTATGGTATTCGAACCCGTTCCCGAGCCGTGGAGATTTTTACCACTTGTGCCCATATGATCTGTAACATGGAGGAGCTGGAAAAGGGTGCAGCCAAAGTCCTGATCTTTCCCGTGGTACAGCAGTTCACAGAGGCCTTTGTTCAGGCCCTCCAGATACCAGATGGCCCCACATCTGACAGTGGGTTTAAGATGGAGGTCCTAAAGGCAGTGACAGCCCTAGTGAAAAACTTCCCAAAGCACATGGTGTCCTCCATGCAGCAGATTCTGCCTATTGTTTGGAACACCCTAACCGAGAGTGCAGCTTTTT…		22	0	153.453
chr1|201854594|201858994|+	chr1	201854594	201858994	+	circRNA	IPO9	ENST00000361565.8	7	7,8,9,10,11,12,13	120,101,59,152,99,107,140	778	GGTGCAGCCAAAGTCCTGATCTTTCCCGTGGTACAGCAGTTCACAGAGGCCTTTGTTCAGGCCCTCCAGATACCAGATGGCCCCACATCTGACAGTGGGTTTAAGATGGAGGTCCTAAAGGCAGTGACAGCCCTAGTGAAAAACTTCCCAAAGCACATGGTGTCCTCCATGCAGCAGATTCTGCCTATTGTTTGGAACACCCTAACCGAGAGTGCAGCTTTTTATGTGAGGACAGAAGTAAATTACACAGAAGAAGTAGAAGATCCTGTGGATTCTGATGGTGAAGTCCTGGGCTTTGAAAATCTCGTCTTTAGCATTTTTGAATTTGTCCATGCTCTACTAGAAAATAGCAAATTCAAAAGCACTGTTAAGAAAGCCTTGCCTGAATTGATTTATTAT…	20		128.967	0
chr1|201857095|201858994|+	chr1	201857095	201858994	+	circRNA	IPO9	ENST00000361565.8	3	11,12,13	99,107,140	346	ATTAAAGTATGGACAGCCAACCCCCAACAATTTGTAGAAGATGAAGATGATGATACATTCTCCTATACTGTTAGAATAGCAGCTCAAGACTTGTTGCTGGCTGTGGCCACAGATTTCCAGAATGAAAGTGCAGCAGCCCTGGCTGCTGCAGCCACTCGACATTTACAAGAAGCTGAGCAAACCAAAAACAGTGGCACTGAGCACTGGTGGAAGATCCATGAGGCATGCATGCTTGCCCTAGGCTCAGTGAAGGCCATCATCACTGACAGTGTGAAAAATGGCAGGATTCATTTTGACATGCATGGGTTCCTGACCAATGTCATCCTTGCAGACCTCAACCTCTCAG	14	5	90.2766	34.8758
chr1|201965543|201969433|+	chr1	201965543	201969433	+	ciRNA	TIMM17A	ENST00000367287.4	1	5	3890	3890	GTGAGTCTTTTTGCTTAAAACTATAGCTCAAACATTTTGGAATGGTTTTCTGATGTTAAGAAAGAACATACTTTGTGTGATAAAATGTGTGGTATGTATTAATATGCTGTGGTTCATGAGGACTGTGATAATAGGTAAAAAATGAACATGTTATATTTAGCCACAAAAACAAAAATTTTTTGTATAAATTTGCTGTTGATCTTTCTTTATAGTACTTAGGGTTTATCAGTGCTCATGTCTTGCAAGAAATGTCTGATCATTTTAAAGGGACTTGAAGAATGGTTCTGCAGATGTATAACAATCATGATGGtcaattgacaatttagtattgtacatctacatgccagacactgttttaggtagtgaacaggacagttcctgccctcaaggacttacatt…	3		19.345	0
chr1|201996146|201997554|+	chr1	201996146	201997554	+	circRNA	RNPEP	ENST00000481780.5	2	4,5	117,236	353	GAGCCGGGTGTGGGCTGAGCCCTGCCTGATTGATGCTGCCAAGGAGGAGTACAACGGGGTGATAGAAGAATTTTTGGCAACAGGAGAGAAGCTTTTTGGACCTTATGTTTGGGGAAGGTATGACTTGCTCTTCATGCCACCGTCCTTTCCATTTGGAGGAATGGAGAACCCTTGTCTGACCTTTGTCACCCCCTGCCTGCTAGCTGGGGACCGCTCCTTGGCAGATGTCATCATCCATGAGATCTCCCACAGTTGGTTTGGGAACCTGGTCACCAACGCCAACTGGGGTGAATTCTGGCTCAATGAAGGTTTCACCATGTACGCCCAGAGGAGGATCTCCACCATCCTCTTTG	5		32.2416	0
chr1|201997318|202000015|+	chr1	201997318	202000015	+	circRNA	RNPEP	ENST00000481780.5	2	5,6	236,114	350	GTATGACTTGCTCTTCATGCCACCGTCCTTTCCATTTGGAGGAATGGAGAACCCTTGTCTGACCTTTGTCACCCCCTGCCTGCTAGCTGGGGACCGCTCCTTGGCAGATGTCATCATCCATGAGATCTCCCACAGTTGGTTTGGGAACCTGGTCACCAACGCCAACTGGGGTGAATTCTGGCTCAATGAAGGTTTCACCATGTACGCCCAGAGGAGGATCTCCACCATCCTCTTTGGCGCTGCGTACACCTGCTTGGAGGCTGCAACGGGGCGGGCTCTGCTGCGTCAGCACATGGACATCACTGGAGAGGAAAACCCACTCAACAAGCTCCGCGTGAAGATTGAACCAG	34	12	219.243	83.7019
chr1|202001375|202003461|+	chr1	202001375	202003461	+	circRNA	RNPEP	ENST00000295640.8	3	7,8,9	113,109,225	447	GCGTTGACCCGGACGACACCTATAATGAGACCCCCTACGAGAAAGGTTTCTGCTTTGTTTCATACCTGGCCCACTTGGTGGGTGATCAGGATCAGTTTGACAGTTTTCTCAAGGCCTATGTGCATGAATTCAAATTCCGAAGCATCTTAGCCGATGACTTTCTGGACTTCTACTTGGAATATTTCCCTGAGCTTAAGAAAAAGAGAGTGGATATCATTCCAGGTTTTGAGTTTGATCGATGGCTGAATACCCCCGGCTGGCCCCCGTACCTCCCTGATCTCTCCCCTGGGGACTCACTCATGAAGCCTGCTGAAGAGCTAGCCCAACTGTGGGCAGCCGAGGAGCTGGACATGAAGGCCATTGAAGCCGTGGCCATCTCTCCCTGGAAGACCTACCAGC…		1	0	6.97515
chr1|202135149|202135800|-	chr1	202135149	202135800	-	circRNA	ARL8A	NM_138795	3	6,5,4	71,68,94	233	GTACATGGTGGATGCTGCTGACCAGGAGAAGATTGAGGCCTCTAAGAACGAGCTCCACAACCTACTGGACAAACCTCAGCTGCAGGGCATCCCGGTCTTAGTCCTGGGTAACAAGCGAGACCTTCCGGGAGCATTGGATGAGAAGGAGCTGATTGAGAAAATGAATCTGTCTGCCATCCAGGACCGAGAGATCTGCTGCTACTCCATCTCTTGCAAAGAAAAGGACAACATTG	6		38.69	0
chr1|202416786|202428929|+	chr1	202416786	202428929	+	circRNA	PPP1R12B	NM_001331029	5	2,3,4,5,6	131,119,160,145,75	630	GCATGTATTGATGAAAATTTGGACATGGTGAAGTTTCTGGTGGAGAACAGAGCCAATGTAAACCAGCAAGACAACGAGGGCTGGACACCCCTTCATGCAGCAGCTTCCTGTGGCTATCTCAACATAGCAGAGTATTTCATTAATCACGGAGCCAGTGTAGGTATTGTCAATAGTGAAGGTGAAGTTCCCTCTGACCTTGCAGAAGAGCCAGCCATGAAGGATCTTCTTCTGGAGCAAGTAAAGAAGCAAGGAGTTGATCTAGAGCAGTCAAGAAAAGAAGAAGAGCAGCAGATGTTGCAGGATGCCCGCCAGTGGCTCAACAGTGGGAAAATAGAGGATGTGAGGCAGGCTCGCTCAGGGGCTACAGCCCTTCATGTGGCTGCTGCCAAGGGCTACTCT…	16		103.173	0
chr1|202416786|202431619|+	chr1	202416786	202431619	+	circRNA	PPP1R12B	NM_001331029	7	2,3,4,5,6,7,8	131,119,160,145,75,80,140	850	GCATGTATTGATGAAAATTTGGACATGGTGAAGTTTCTGGTGGAGAACAGAGCCAATGTAAACCAGCAAGACAACGAGGGCTGGACACCCCTTCATGCAGCAGCTTCCTGTGGCTATCTCAACATAGCAGAGTATTTCATTAATCACGGAGCCAGTGTAGGTATTGTCAATAGTGAAGGTGAAGTTCCCTCTGACCTTGCAGAAGAGCCAGCCATGAAGGATCTTCTTCTGGAGCAAGTAAAGAAGCAAGGAGTTGATCTAGAGCAGTCAAGAAAAGAAGAAGAGCAGCAGATGTTGCAGGATGCCCGCCAGTGGCTCAACAGTGGGAAAATAGAGGATGTGAGGCAGGCTCGCTCAGGGGCTACAGCCCTTCATGTGGCTGCTGCCAAGGGCTACTCT…		7	0	48.8261
chr1|202488532|202496822|+	chr1	202488532	202496822	+	circRNA	PPP1R12B	NM_001331029	5	15,16,17,18,19	91,204,190,113,42	640	GTCCTATCTGACTCCTGTACGGGATGAGGAAGCAGAGTCTTTACGGAAAGCACGCTCCAGACAAGCTCGGCAGACACGAAGGTCTACTCAAGGTGTCACCCTAACAGACCTTCAAGAAGCAGAAAGGACATTCAGCCGGTCGAGGGCAGAGAGGCAAGCTCAGGAGCAGCCTCGTGAGAAGCCCACAGACACTGAAGGGCTTGAGGGGAGCCCTGAGAAGCATGAGCCCTCAGCAGTTCCAGCAACAGAAGCTGGGGAGGGCCAGCAGCCCTGGGGCAGGAGTCTGGATGAAGAGCCTATCTGTCATCGCCTGAGGTGCCCAGCTCAGCCAGACAAACCCACCACGCCAGCATCTCCTTCTACGTCAAGACCCTCACTCTACACCAGTTCCCACCTGCT…	7		45.1383	0
chr1|202562777|202569197|+	chr1	202562777	202569197	+	circRNA	PPP1R12B	NM_001331029	4	21,22,23,24	145,105,54,51	355	GTTGGAATCGGGAGGTAGTAATCCTACAACCAGTGATTCTTACGGTGACCGGGCTTCAGCAAGAGCCCGTCGGGAGGCCCGGGAGGCCCGCCTAGCCACCCTGACCAGCCGTGTAGAAGAAGACAGCAACAGAGATTATAAAAAACTCTATGAGAGTGCTCTGACTGAAAACCAAAAACTGAAAACAAAACTTCAGGAAGCCCAGCTAGAGCTAGCAGATATAAAGTCCAAGCTTGAGAAGGTGGCCCAGCAGAAACAAGAAAAGACCTCTGACCGATCATCAGTGCTGGAGATGGAGAAACGGGAGAGGCGAGCCTTGGAGCGCAAAATGTCAGAAATGGAGGAAGAAATGAAG	10		64.4833	0
chr1|202729706|202777094|-	chr1	202729706	202777094	-	circRNA	KDM5B	ENST00000367265.8	25	26,25,24,23,22,21,20,19,18,17,16,15,14,13,12,11,10,9,8,7,6,5,4,3,2	321,155,112,486,159,180,139,356,115,151,125,182,195,120,163,182,159,120,159,110,97,135,171,123,78	4293	GATTGGCAGCCACCATTTGCATGTGATGTTGATAAACTTCATTTTACGCCACGTATCCAGAGACTGAATGAATTGGAGGCCCAAACTCGTGTAAAATTGAATTTCTTGGACCAGATTGCAAAGTACTGGGAGTTACAGGGAAGTACTCTGAAAATTCCACATGTGGAGAGGAAGATCTTGGACTTATTTCAGCTTAATAAGTTAGTTGCAGAAGAAGGTGGATTTGCAGTTGTTTGCAAGGATAGAAAATGGACCAAAATTGCTACCAAGATGGGGTTTGCTCCTGGCAAAGCAGTGGGCTCACATATCAGAGGGCATTATGAACGAATTCTCAACCCCTACAACTTATTCCTGTCCGGAGACAGCCTAAGGTGTTTGCAGAAGCCAAACCTGACCACA…	13		83.8282	0
chr1|202740836|202741366|-	chr1	202740836	202741366	-	ciRNA	KDM5B	ENST00000367265.8	1	19	530	530	GTGAAAAAGCAGACTTCTCTTTCTTTGGGAAGGTTGGACAGTTATCTCCAGCTTaaacacagagcacaatgattggtctatggcaagtgctcagtagctgcggttattatGCATGTGGAAGACATGTAGAAATAGCTGAGATATTTGGAGCTGCTTTGGGACCTGAGTAAAAGAATGTTAATTTTTTCTTATTTTACTGATTAAAAATGAATAATTCAATTGGACACACCTTTTCTAGAGTTGGTTTAATGAAATTTCCCTGGATCCTGTTAATATCGTGTCTTTGAGAGAGGAAAATATTTACAAATAGGTGAAGCTGTTTAAACTCACAGTTAATACGGTTCCAAGGAGTCTTAAAGAGAAATGTGTGAGAGTTAATAGGCACTGTTCTGCAAGAAA…		8	0	55.8012
chr1|202755270|202764145|-	chr1	202755270	202764145	-	circRNA	KDM5B	ENST00000367265.8	6	11,10,9,8,7,6	182,159,120,159,110,97	827	GCCATGAATATTAAAATAGAACCCGAGGAGACAACGGAAGCCAGAACTCATAATCTGAGACGTCGAATGGGTTGTCCAACTCCAAAATGTGAAAATGAGAAAGAAATGAAGAGTAGCATCAAGCAAGAACCTATTGAGAGGAAAGATTATATTGTAGAAAATGAGAAGGAAAAGCCCAAGAGTCGATCTAAAAAAGCCACCAATGCTGTGGACCTGTATGTCTGTCTTTTATGTGGCAGTGGCAATGATGAAGACCGGCTACTGTTGTGTGATGGCTGTGATGACAGTTACCATACCTTTTGCTTGATCCCACCTCTCCATGATGTTCCCAAGGGAGACTGGAGGTGTCCTAAGTGTTTGGCTCAGGAATGTAGTAAGCCACAAGAAGCATTTGGCTTT…		9	0	62.7764
chr1|202773117|202777094|-	chr1	202773117	202777094	-	circRNA	KDM5B	ENST00000367265.8	3	4,3,2	171,123,78	372	GATTGGCAGCCACCATTTGCATGTGATGTTGATAAACTTCATTTTACGCCACGTATCCAGAGACTGAATGAATTGGAGGCCCAAACTCGTGTAAAATTGAATTTCTTGGACCAGATTGCAAAGTACTGGGAGTTACAGGGAAGTACTCTGAAAATTCCACATGTGGAGAGGAAGATCTTGGACTTATTTCAGCTTAATAAGTTAGTTGCAGAAGAAGGTGGATTTGCAGTTGTTTGCAAGGATAGAAAATGGACCAAAATTGCTACCAAGATGGGGTTTGCTCCTGGCAAAGCAGTGGGCTCACATATCAGAGGGCATTATGAACGAATTCTCAACCCCTACAACTTATTCCTGTCCGGAGACAGCCTAAGG		7	0	48.8261
chr1|202909009|202911203|-	chr1	202909009	202911203	-	circRNA	KLHL12	ENST00000367261.7	2	6,5	115,150	265	GTGGATTCTGAAGAGCCAGTCTTTGAGGCTGTCATCAACTGGGTGAAGCATGCCAAGAAAGAGCGGGAAGAATCCTTGCCTAACCTGCTACAGTATGTGCGGATGCCCCTACTAACCCCCAGGTATATCACAGATGTAATAGATGCTGAGCCTTTCATCCGCTGTAGTTTACAATGCAGGGATCTGGTTGATGAAGCAAAGAAGTTTCATCTGAGGCCTGAACTTCGGAGTCAGATGCAGGGACCCAGGACAAGGGCTCGCCTAG		10	0	69.7515
chr1|203703651|203722689|+	chr1	203703651	203722689	+	circRNA	ATP2B4	ENST00000357681.9	11	8,9,10,11,12,13,14,15,16,17,18	162,215,243,242,232,180,88,107,192,214,212	2087	CAAAGACCCAAGACGGAGTGGCCCTGGAAATCCAGCCACTCAACAGCCAGGAGGGAATCGACAATGAGGAAAAGGACAAGAAGGCAGTCAAGGTGCCTAAAAAGGAGAAGTCAGTGCTGCAGGGCAAGCTGACTCGCCTGGCTGTTCAGATTGGGAAAGCCGGTCTGCTCATGTCTGCTCTCACGGTTTTCATCCTGATTCTATACTTTGTGATTGACAACTTTGTGATAAATCGCAGACCATGGCTCCCTGAGTGTACTCCCATCTACATCCAGTACTTTGTCAAGTTCTTCATCATCGGCATCACTGTACTGGTGGTGGCTGTGCCAGAGGGGCTGCCTCTGGCTGTCACCATCTCACTGGCCTACTCTGTGAAGAAAATGATGAAAGACAATAACC…		6	0	41.8509
chr1|203707008|203708104|+	chr1	203707008	203708104	+	circRNA	ATP2B4	ENST00000357681.9	2	9,10	215,243	458	GTCTGCTCATGTCTGCTCTCACGGTTTTCATCCTGATTCTATACTTTGTGATTGACAACTTTGTGATAAATCGCAGACCATGGCTCCCTGAGTGTACTCCCATCTACATCCAGTACTTTGTCAAGTTCTTCATCATCGGCATCACTGTACTGGTGGTGGCTGTGCCAGAGGGGCTGCCTCTGGCTGTCACCATCTCACTGGCCTACTCTGTGAAGAAAATGATGAAAGACAATAACCTAGTACGGCACTTGGATGCTTGTGAGACCATGGGCAACGCCACCGCCATCTGCTCTGATAAGACAGGCACGTTGACCATGAACCGCATGACTGTGGTACAAGCTTATATTGGGGGCATCCATTACCGTCAAATCCCAAGCCCTGATGTCTTCCTGCCCAAAG…	75	63	483.624	439.435
chr1|203710876|203714277|+	chr1	203710876	203714277	+	circRNA	ATP2B4	ENST00000357681.9	4	12,13,14,15	232,180,88,107	607	GTGTAATCGAATCCTGGACCGGAAAGGGGAAGCAGTGCCATTCAAGAATAAAGACAGAGATGATATGGTACGCACTGTCATCGAGCCCATGGCCTGTGATGGACTCCGGACTATCTGCATAGCTTACCGGGACTTCGATGACACAGAGCCCTCTTGGGACAATGAGAATGAGATCCTCACCGAACTGACCTGTATCGCGGTGGTGGGCATTGAGGACCCTGTGCGCCCAGAGGTGCCAGATGCTATTGCCAAATGCAAACAAGCTGGCATTACTGTCAGAATGGTGACAGGTGACAACATCAACACAGCCCGGGCCATTGCCACCAAATGTGGCATTCTGACACCTGGGGATGACTTCCTGTGCTTAGAAGGCAAAGAATTCAACCGGCTCATCCGCAA…		22	0	153.453
chr1|203710876|203722689|+	chr1	203710876	203722689	+	circRNA	ATP2B4	ENST00000357681.9	7	12,13,14,15,16,17,18	232,180,88,107,192,214,212	1225	GTGTAATCGAATCCTGGACCGGAAAGGGGAAGCAGTGCCATTCAAGAATAAAGACAGAGATGATATGGTACGCACTGTCATCGAGCCCATGGCCTGTGATGGACTCCGGACTATCTGCATAGCTTACCGGGACTTCGATGACACAGAGCCCTCTTGGGACAATGAGAATGAGATCCTCACCGAACTGACCTGTATCGCGGTGGTGGGCATTGAGGACCCTGTGCGCCCAGAGGTGCCAGATGCTATTGCCAAATGCAAACAAGCTGGCATTACTGTCAGAATGGTGACAGGTGACAACATCAACACAGCCCGGGCCATTGCCACCAAATGTGGCATTCTGACACCTGGGGATGACTTCCTGTGCTTAGAAGGCAAAGAATTCAACCGGCTCATCCGCAA…	24		154.76	0
chr1|203720548|203721410|+	chr1	203720548	203721410	+	circRNA	ATP2B4	ENST00000357681.9	2	16,17	192,214	406	GGCATCGCAGGCACAGATGTAGCAAAGGAGGCTTCAGACATCATCCTAACAGATGACAACTTCACCAGCATTGTGAAGGCAGTGATGTGGGGACGAAATGTCTATGACAGCATCTCCAAGTTCCTGCAGTTCCAGCTCACTGTCAATGTGGTGGCCGTGATTGTAGCCTTCACTGGAGCCTGTATCACTCAGGATTCCCCATTGAAAGCTGTGCAGATGTTGTGGGTTAATCTGATCATGGACACTTTTGCTTCATTGGCCCTGGCCACAGAGCCCCCTACGGAATCTCTGTTGAAGCGGCGCCCCTATGGCCGAAATAAGCCTCTGATCTCACGCACTATGATGAAGAACATCTTGGGCCATGCATTCTATCAGCTCATTGTCATCTTTATCCTTGTC…	22		141.863	0
chr1|203720548|203722689|+	chr1	203720548	203722689	+	circRNA	ATP2B4	ENST00000357681.9	3	16,17,18	192,214,212	618	GGCATCGCAGGCACAGATGTAGCAAAGGAGGCTTCAGACATCATCCTAACAGATGACAACTTCACCAGCATTGTGAAGGCAGTGATGTGGGGACGAAATGTCTATGACAGCATCTCCAAGTTCCTGCAGTTCCAGCTCACTGTCAATGTGGTGGCCGTGATTGTAGCCTTCACTGGAGCCTGTATCACTCAGGATTCCCCATTGAAAGCTGTGCAGATGTTGTGGGTTAATCTGATCATGGACACTTTTGCTTCATTGGCCCTGGCCACAGAGCCCCCTACGGAATCTCTGTTGAAGCGGCGCCCCTATGGCCGAAATAAGCCTCTGATCTCACGCACTATGATGAAGAACATCTTGGGCCATGCATTCTATCAGCTCATTGTCATCTTTATCCTTGTC…		7	0	48.8261
chr1|203720548|203727571|+	chr1	203720548	203727571	+	circRNA	ATP2B4	ENST00000357681.9	5	16,17,18,19,20	192,214,212,108,177	903	GGCATCGCAGGCACAGATGTAGCAAAGGAGGCTTCAGACATCATCCTAACAGATGACAACTTCACCAGCATTGTGAAGGCAGTGATGTGGGGACGAAATGTCTATGACAGCATCTCCAAGTTCCTGCAGTTCCAGCTCACTGTCAATGTGGTGGCCGTGATTGTAGCCTTCACTGGAGCCTGTATCACTCAGGATTCCCCATTGAAAGCTGTGCAGATGTTGTGGGTTAATCTGATCATGGACACTTTTGCTTCATTGGCCCTGGCCACAGAGCCCCCTACGGAATCTCTGTTGAAGCGGCGCCCCTATGGCCGAAATAAGCCTCTGATCTCACGCACTATGATGAAGAACATCTTGGGCCATGCATTCTATCAGCTCATTGTCATCTTTATCCTTGTC…	5		32.2416	0
chr1|203722477|203723988|+	chr1	203722477	203723988	+	circRNA	ATP2B4	ENST00000357681.9	2	18,19	212,108	320	GTGAGAAATTCTTTGATATTGATAGTGGGAGGAAGGCACCTCTACATTCACCACCCAGCCAGCACTATACCATTGTTTTTAACACCTTCGTGCTGATGCAGCTCTTCAATGAAATCAACTCCCGAAAGATCCATGGAGAGAAGAACGTCTTTTCAGGCATCTACCGCAACATTATCTTCTGCTCTGTAGTCTTGGGCACATTCATCTGCCAGATTTTCATCGTGGAATTTGGGGGTAAACCCTTCAGTTGTACAAGCCTCAGCCTGTCTCAGTGGCTGTGGTGTCTCTTCATTGGGATTGGAGAACTTCTGTGGGGCCAG		7	0	48.8261
chr1|203816925|203818689|+	chr1	203816925	203818689	+	circRNA	ZC3H11A	NM_001319238	2	5,6	199,120	319	GATTACAGTTTAAAGACAATTTCTGTGATCAAGTTGTCATTTGGAAGATTAAACCCATTTCACGAGGACTTGGAGCCTGGTCCTTGCTTTGAGGAAGCAGTGGCTTGTTTCAAGAAGCCACTTCTGATCTAAGAATCTACCCAGCATGCCTAATCAAGGAGAAGACTGCTATTTTTTTTTCTATTCCACATGTACCAAAGGTGACAGCTGCCCATTCCGTCACTGTGAAGCTGCAATAGGAAATGAAACTGTTTGCACATTATGGCAAGAAGGGCGCTGTTTTCGACAGGTGTGCAGGTTTCGGCACATGGAGATTGAT	21	13	135.415	90.677
chr1|203816925|203831771|+	chr1	203816925	203831771	+	circRNA	ZC3H11A	NM_001319238	7	5,6,7,8,9,10,11	199,120,124,204,117,81,111	956	GATTACAGTTTAAAGACAATTTCTGTGATCAAGTTGTCATTTGGAAGATTAAACCCATTTCACGAGGACTTGGAGCCTGGTCCTTGCTTTGAGGAAGCAGTGGCTTGTTTCAAGAAGCCACTTCTGATCTAAGAATCTACCCAGCATGCCTAATCAAGGAGAAGACTGCTATTTTTTTTTCTATTCCACATGTACCAAAGGTGACAGCTGCCCATTCCGTCACTGTGAAGCTGCAATAGGAAATGAAACTGTTTGCACATTATGGCAAGAAGGGCGCTGTTTTCGACAGGTGTGCAGGTTTCGGCACATGGAGATTGATAAAAAACGCAGTGAAATTCCTTGTTATTGGGAAAATCAGCCAACAGGATGTCAAAAATTAAACTGCGCTTTCCATCACAA…		17	0	118.578
chr1|203831660|203840374|+	chr1	203831660	203840374	+	circRNA	ZC3H11A	NM_001319238	4	11,12,13,14	111,63,99,69	342	AGGGTTCTTCAGGAGTTTCCAGTCTTTTACTCCACCCTGAGCCCGTTCCAGGTCCTGAAAAAGAAAATGTCAGGACTGTGGTGAGGACAGTAACTCTCTCCACCAAACAAGGAGAAGAACCCTTGGTTAGATTGAGTCTTACTGAGAGACTGGGGAAACGAAAATTTTCAGCAGGCGGTGACAGTGATCCTCCATTAAAGCGTAGCCTGGCACAGAGGCTAGGGAAGAAAGTTGAAGCTCCAGAAACTAACATTGACAAAACACCAAAGAAAGCTCAAGTTTCCAAGTCTCTTAAGGAGCGATTAGGCATGTCAGCTGATCCAGATAATGAGGATGCAACAG	9		58.0349	0
chr1|203831771|203833611|+	chr1	203831771	203833611	+	ciRNA	ZC3H11A	NM_001319238	1	11	1840	1840	GTAAGGTATAGATAGGTCTTAGAGTTGTCAAGCCTCTACTTTTATATAATTGGGAATGCAAAATCCTTGGGTATCTTTTACCTTTGATGAATTTTCAGGAATTTGTTAGTATGCTGATGAGATAATCTAAAGATGAAAAGTTGGTACATTCAACTCTAATATTTAAAAGGTTGAAATTCTTTGTCAAGCAGCCCTCACATATATTTTTCCATTTACTGTTTATATCCACTCAATACATTTATTGGCTTCCCATGTGACTAAAGAATAATAGGTATATATAATAAAGttttttatttatttctttgagacagagttgcactcctgttgcctaggctggagtgcaatggcatgatctcagctcaccgcagcctccgtcttctgggttcaagcaattttcgt…	1		6.44833	0
chr1|203837965|203840374|+	chr1	203837965	203840374	+	circRNA	ZC3H11A	NM_001319238	2	13,14	99,69	168	GCGGTGACAGTGATCCTCCATTAAAGCGTAGCCTGGCACAGAGGCTAGGGAAGAAAGTTGAAGCTCCAGAAACTAACATTGACAAAACACCAAAGAAAGCTCAAGTTTCCAAGTCTCTTAAGGAGCGATTAGGCATGTCAGCTGATCCAGATAATGAGGATGCAACAG		22	0	153.453
chr1|203847183|203847687|+	chr1	203847183	203847687	+	circRNA	ZC3H11A	NM_001319238	1	15	504	504	ATAAAGTTAATAAAGTTGGTGAGATCCATGTGAAGACATTAGAAGAAATTCTTCTTGAAAGAGCCAGTCAGAAACGTGGAGAATTGCAAACTAAACTCAAGACAGAAGGACCTTCAAAAACTGATGATTCTACTTCAGGAGCAAGAAGCTCCTCCACTATCCGTATCAAAACCTTCTCTGAGGTCCTGGCTGAAAAAAAACATCGGCAGCAGGAAGCAGAGAGACAAAAAAGCAAAAAGGATACAACTTGCATCAAGCTAAAGATTGATAGTGAAATTAAAAAAACAGTAGTTTTGCCACCCATTGTTGCCAGCAGAGGACAATCAGAGGAGCCTGCAGGTAAAACAAAGTCTATGCAGGAGGTGCACATCAAGACGCTGGAAGAAATTAAACTGGAGA…	4		25.7933	0
chr1|204112914|204114605|+	chr1	204112914	204114605	+	circRNA	SOX13	ENST00000367203.8	3	2,3,4	220,112,87	419	GATGTCCATGAGGAGCCCCATCTCTGCCCAGCTGGCCCTGGATGGCGTTGGCACCATGGTGAACTGCACCATCAAGTCAGAGGAGAAGAAAGAGCCTTGCCACGAGGCCCCCCAGGGCTCAGCCACTGCCGCTGAACCTCAGCCTGGAGACCCAGCCCGGGCCTCCCAGGATAGTGCTGACCCCCAAGCTCCAGCCCAGGGGAATTTCAGGGGCTCCTGGGACTGTAGCTCTCCAGAGGGTAATGGGTCCCCAGAACCCAAGAGACCAGGAGTGTCGGAGGCTGCCTCTGGAAGCCAGGAGAAGCTGGACTTCAACCGAAATTTGAAAGAAGTGGTGCCAGCCATAGAGAAGCTGTTGTCCAGTGACTGGAAGGAGAGGTTTCTAGGAAGGAACTCTAT…		9	0	62.7764
chr1|204112914|204117707|+	chr1	204112914	204117707	+	circRNA	SOX13	NM_005686	6	2,3,4,5,6,7	220,112,87,173,69,115	776	GATGTCCATGAGGAGCCCCATCTCTGCCCAGCTGGCCCTGGATGGCGTTGGCACCATGGTGAACTGCACCATCAAGTCAGAGGAGAAGAAAGAGCCTTGCCACGAGGCCCCCCAGGGCTCAGCCACTGCCGCTGAACCTCAGCCTGGAGACCCAGCCCGGGCCTCCCAGGATAGTGCTGACCCCCAAGCTCCAGCCCAGGGGAATTTCAGGGGCTCCTGGGACTGTAGCTCTCCAGAGGGTAATGGGTCCCCAGAACCCAAGAGACCAGGAGTGTCGGAGGCTGCCTCTGGAAGCCAGGAGAAGCTGGACTTCAACCGAAATTTGAAAGAAGTGGTGCCAGCCATAGAGAAGCTGTTGTCCAGTGACTGGAAGGAGAGGTTTCTAGGAAGGAACTCTAT…		10	0	69.7515
chr1|204116506|204117707|+	chr1	204116506	204117707	+	circRNA	SOX13	NM_005686	3	5,6,7	173,69,115	357	GGACCCAAGAGAGCCTAGCAGAGAAGGAGCTCCAGCTTCTGGTCATGATTCACCAGCTGTCCACCCTGCGGGACCAGCTCCTGACAGCCCACTCGGAGCAGAAGAAcatggctgccatgctgtttgagaagcagcagcagcagatggagcttgcccggcagcagcaggagcagATTGCAAagcagcagcagcagctgattcagcagcagcaTAAGATCAACCTCCTTCAGCAGCAGATCCAGCAGGTTAACATGCCTTATGTCATGATCCCAGCCTTCCCCCCAAGCCACCAACCTCTGCCTGTCACCCCTGACTCCCAGCTGGCCTTACCCATTCAGCCCATTCCCTGCAAACCAG	5		32.2416	0
chr1|204122399|204122743|+	chr1	204122399	204122743	+	ciRNA	SOX13	NM_005686	1	9	344	344	GTAAGCCTCCTGCTGCCTGCACTTGTCCCTCAGCCCTCTTAGGGGAGAGCCGGCGGCATGAtgcgaccttgagcaggtcccttctcctccctgggttccagattttatcaaatgaggggttagacttgctcttagcagaagatccccttcTTCCTCTCCCTCATCATATCTGTCTGGGCATTCCAAGCATCAGGGATTCAGGCCAGAGTCACATAGTTCCAGGGGGTACTGTTGTCATTTCTAGTCTATTGACATGCACAATAACTAGCCAGTGTAAGTGGCATATCCCTGAGGACATGCAATGCAGCCGCCCTGTGGAAGAACAGGAGGGAACACTAACTCAG		3	0	20.9255
chr1|204123208|204123639|+	chr1	204123208	204123639	+	ciRNA	SOX13	NM_005686	1	11	431	431	GTGAGGGCTCAGGCGCAGGGCTGATGCGCAGGAGGGCCCAACTCTGTATTCCACCAGGGCCAGGGCTGTGTCTGCCTCTGATCTCTTCCCTCCCTTGGTCTGTTGGGTCCTTTCCAGGTGTGTGTGCCTCTGCTGTCCCATTATGTGTCTGTCGGCTCTGTCTCTGAGTCTGCTTTCCTAAGTTTTGTGACTGCTGAGTTTCTGCTCTCTCTTGAGGCCATACCGCTGTGATTTTCTTGTGTGTCTGTCTCTGGTTCCCTGGCTGGGCCTCTGCGGATAATTTGCTGTTTCTTCTGCCCCATCTGCTCCTGCCTTGCTCCTCCTCGGCTGGCTGCTGTGGGAGCCTCCTCAGTGCCTCCTGCTGGTCAAGTAGGGGACGTCTCTCTGCTGGCCCTGGGG…		11	0	76.7267
chr1|204248820|204250614|-	chr1	204248820	204250614	-	circRNA	PLEKHA6	ENST00000272203.7	3	12,11,10	150,81,69	300	GTCCCTCCATACCCAGAAGTGTTCCGGGACAGCCTCCACACCTACAAGTTAAACGAGCAAGACACAGATAAGCTGCTGGGAAAATTGTGTGAGCAGAACAAGGTGGTGAGGGAGCAGGACCGGCTGGTGCAGCAGCTCCGAGCTGAGAAGGAGAGCCTGGAAAGTGCCTTGATGGGGACCCACCAGGAGCTGGAGATGTTTGGAAGCCAGCCCGCCTACCCAGAAAAGCTGCGACACAAAAAGGATTCACTGCAGAACCAGCTCATCAACATCCGCGTGGAGCTGTCTCAGGCGACCACG		5	0	34.8758
chr1|204464011|204469886|-	chr1	204464011	204469886	-	circRNA	PIK3C2B	ENST00000367187.7	4	6,5,4,3	121,155,101,1017	1394	GCGCCCAGACACCATGTCACAACCCTCCAGAACTGACGTTGGCAGGAAGTAGAGACTTTGTTGCCTGTGTCCCCCATCCTCACCATGTCTTCGACTCAGGGCAATGGGGAACACTGGAAGTCCCTGGAGTCAGTGGGCATCAGCCGCAAAGAGCTAGCGATGGCCGAAGCCCTGCAGATGGAGTATGATGCCCTGTCCCGGCTCCGGCATGACAAGGAGGAGAACAGAGCCAAGCAGAACGCAGACCCCTCTCTCATCAGCTGGGATGAGCCTGGGGTAGACTTTTACAGCAAGCCAGCAGGAAGGCGGACCGACCTCAAGCTGTTACGCGGTCTCTCTGGCTCTGATCCTACCCTTAACTACAACTCACTCTCCCCACAGGAAGGGCCGCCCAACCAC…	9		58.0349	0
chr1|205161257|205163955|-	chr1	205161257	205163955	-	circRNA	DSTYK	ENST00000367161.7	4	7,6,5,4	130,177,84,233	624	ACGTCATTGTCCCTGAGAATGGAGAACCAGTAGGCACCAGAGAGATCAAATGCTGCATCCGACAGATCCAGGAACTCATCATCTCCCGACTTAATCAGGCAGTGGCTAATAAGCTGATCAGCTCAGTGGATTACCTGAGGGAAAGCTTCGTCGGAACCCTGGAACGATGTCTGCAGAGCCTGGAGAAGTCTCAGGATGTCTCAGTTCACATCACCAGTAATTATCTCAAACAGATCTTAAATGCTGCCTATCATGTTGAAGTCACGTTTCACTCAGGGTCGTCAGTTACAAGGATGCTATGGGAGCAAATCAAACAGATCATCCAGCGCATCACATGGGTGAGCCCACCTGCCATCACTCTGGAATGGAAGAGGAAGGTGGCCCAGGAAGCCATTGAGA…	7		45.1383	0
chr1|205187417|205187806|-	chr1	205187417	205187806	-	circRNA	DSTYK	ENST00000367161.7	1	2	389	389	GCCAACTGAGCTGCATTTCCTTCCCACCTAAGGAAGAGAAGTACCTCCAGCAGATTGTGGACTGCCTCCCTTGCATACTGATCCTCGGCCAGGATTGTAACGTCAAGTGCCAGCTGTTGAATCTGCTGTTGGGGGTGCAGGTGCTTCCCACCACCAAGCTGGGCAGTGAGGAGAGCTGTAAGCTTCGGCGCCTCCGCTTCACCTATGGGACTCAGACTCGGGTCAGCCTGGCGCTCCCTGGACAGTATGAACTAGTGCACACGCTGGTTGCTCATCAGGGCAACTGGGAGACCATCCCTGAGGAGGATCTGGAGGTCCAAGAGAACAATGAGGATGCTGCTCATGTTTTAGCGGAACTGGAGGTAACGATGCACCATGCTCTCTTACAG		18	0	125.553
chr1|205268949|205269884|+	chr1	205268949	205269884	+	circRNA	TMCC2	NM_014858	1	3	935	935	GTCGATAAGGGAGACCTGGTGGCCCTGAGCCTCCCCGCCGGCCATGGTGACACCGACGGCCCCATCAGCCTGGACGTGCCCGATGGGGCACCGGACCCCCAGCGGACCAAGGCCGCCATTGACCACCTGCACCAGAAGATCCTGAAGATCACCGAGCAGATCAAGATTGAGCAGGAGGCTCGCGACGACAATGTGGCAGAGTATCTGAAACTGGCCAACAACGCGGACAAGCAGCAGGTGTCACGCATCAAGCAAGTGTTCGAGAAGAAGAACCAGAAGTCAGCCCAGACCATCGCCCAGCTGCACAAGAAGCTGGAGCACTACCGCCGGCGCCTGAAGGAGATTGAGCAGAACGGGCCCTCGCGGCAGCCCAAGGACGTGCTGCGGGACATGCAGCAG…	6		38.69	0
chr1|205616477|205623891|-	chr1	205616477	205623891	-	circRNA	ELK4	ENST00000616704.4	4	5,4,3,2	167,117,873,216	1373	CTCATTGCTATGGACAGTGCTATCACCCTGTGGCAGTTCCTTCTTCAGCTCCTGCAGAAGCCTCAGAACAAGCACATGATCTGTTGGACCTCTAATGATGGGCAGTTTAAGCTTTTGCAGGCAGAAGAGGTGGCTCGTCTCTGGGGGATTCGCAAGAACAAGCCTAACATGAATTATGACAAACTCAGCCGAGCCCTCAGATACTATTATGTAAAGAATATCATCAAAAAAGTGAATGGTCAGAAGTTTGTGTACAAGTTTGTCTCTTATCCAGAGATTTTGAACATGGATCCAATGACAGTGGGCAGGATTGAGGGTGACTGTGAAAGTTTAAACTTCAGTGAAGTCAGCAGCAGTTCCAAAGATGTGGAGAATGGAGGGAAAGATAAACCACCTCAG…	30		193.45	0
chr1|205618956|205623891|-	chr1	205618956	205623891	-	circRNA	ELK4	ENST00000616704.4	3	4,3,2	117,873,216	1206	CTCATTGCTATGGACAGTGCTATCACCCTGTGGCAGTTCCTTCTTCAGCTCCTGCAGAAGCCTCAGAACAAGCACATGATCTGTTGGACCTCTAATGATGGGCAGTTTAAGCTTTTGCAGGCAGAAGAGGTGGCTCGTCTCTGGGGGATTCGCAAGAACAAGCCTAACATGAATTATGACAAACTCAGCCGAGCCCTCAGATACTATTATGTAAAGAATATCATCAAAAAAGTGAATGGTCAGAAGTTTGTGTACAAGTTTGTCTCTTATCCAGAGATTTTGAACATGGATCCAATGACAGTGGGCAGGATTGAGGGTGACTGTGAAAGTTTAAACTTCAGTGAAGTCAGCAGCAGTTCCAAAGATGTGGAGAATGGAGGGAAAGATAAACCACCTCAG…	7		45.1383	0
chr1|205723925|205729621|-	chr1	205723925	205729621	-	circRNA	NUCKS1	ENST00000367142.4	3	4,3,2	56,106,50	212	AAATAGGAAGGTTGTTGATTACTCACAGTTTCAGGAATCTGATGATGCAGATGAAGATTATGGAAGAGATTCGGGCCCTCCCACTAAGAAAATTCGATCATCTCCCCGAGAAGCTAAAAATAAGAGGCGATCTGGAAAGAATTCACAGGAAGATAGTGAGGACTCAGAAGACAAAGATGTGAAGACCAAGAAGGATGATTCTCACTCAGCAG	48		309.52	0
chr1|205727699|205729621|-	chr1	205727699	205729621	-	circRNA	NUCKS1	ENST00000367142.4	2	3,2	106,50	156	AAATAGGAAGGTTGTTGATTACTCACAGTTTCAGGAATCTGATGATGCAGATGAAGATTATGGAAGAGATTCGGGCCCTCCCACTAAGAAAATTCGATCATCTCCCCGAGAAGCTAAAAATAAGAGGCGATCTGGAAAGAATTCACAGGAAGATAG	12	13	77.3799	90.677
chr1|206205428|206206037|+	chr1	206205428	206206037	+	circRNA	SRGAP2	ENST00000579225.2	1	2	609	609	GCAAGTGAACCGGAGCAAACGACTTCCGATCCAGTCTGCGCTGTTGCGGCTCCCGTTTGGGATTTGATTTGCAGCATCTTTGAGCCTCTACGACAAAAAACCGCGAAGCACGCCCAGCCCTCCCCCGGCACCCCGAAAAGCACCCACTCCCTCCCGGGGACACAGCTGGGCGCGTCCACACCCCCGCAGCCCCACACCATGTTGTGCGGAAGGACTTCCACTCCCCGCCTGTGTCGTTGATGTCAGACCCCAGGCCAGCCTCCGGGCGCTGCAGTTCTCccggctaatgctgaggctgcggctccggctctagcacaggcaccagcCGCCGCCGCACCCGGCCCCAGCGCCCACCGTCTGCATGTGCCCGCCGTAGCCGTCTGCCCAGCCCGCAGCCCG…	8		51.5866	0
chr1|206484996|206493378|+	chr1	206484996	206493378	+	circRNA	IKBKE	NM_001193321	7	13,14,15,16,17,18,19	76,113,77,40,102,97,113	618	GTTCAGCAGCGTGGCTGGAACGCCTGAGATCCAGGAACTGAAGGCGGCTGCAGAACTGAGGTCCAGGCTGCGGACTCTAGCGGAGGTCCTCTCCAGATGCTCCCAAAATATCACGGAGACCCAGGAGAGCCTGAGCAGCCTGAACCGGGAGCTGGTGAAGAGCCGGGATCAGGTACATGAGGACAGAAGCATCCAGCAGATTCAGTGCTGTTTGGACAAGATGAACTTCATCTACAAACAGTTCAAGAAGTCTAGGATGAGGCCAGGGCTTGGCTACAACGAGGAGCAGATTCACAAGCTGGATAAGGTGAATTTCAGTCATTTAGCCAAAAGACTCCTGCAGGTGTTCCAGGAGGAGTGCGTGCAGAAGTATCAAGCGTCCTTAGTCACACACGGCAA…		5	0	34.8758
chr1|20682652|20686126|-	chr1	20682652	20686126	-	circRNA	KIF17	ENST00000490034.5	3	5,4,3	232,212,81	525	GTCCCTGCGCCGACAGACCTGCTGGAGCCCAGTGATGCCAGGCCCGAAGCCGAGGCGGCTGATGACTTCCCGCCCAGGCCTGAGGTAGATCTGGCCTCGGAAGTGGCCTTAGAGGTGGTGCGGACAGCAGAGCCTGGCGTGTGGTTGGAGGCTCAGGCCCCGGTGGCCCTGGTGGCTCAGCCTGAGCCCCTGCCGGCCACAGCTGGTGTGAAGAGGGAGAGCGTGGGCATGGAGGTGGCAGTGCTGACTGATGACCCGCTGCCCGTTGTGGACCAGCAGCAGGTGCTGGCCCGTCTGCAGCTGTTGGAGCAGCAGGTTGTGGGTGGAGAGCAGGCCAAGAACAAGGACCTGAAGGAGAAGCACAAGCGGCGCAAGCGCTACGCAGACGAGCGCAGGAAG…	16		103.173	0
chr1|20757165|20773610|-	chr1	20757165	20773610	-	circRNA	HP1BP3	ENST00000312239.9	5	9,8,7,6,5	91,155,81,144,160	631	TGAGAAAGATCAGTCTAAAGAAAAGGAGAAGAAAGTGAAAAAAACAATTCCTTCCTGGGCTACCCTTTCTGCCAGCCAGCTAGCCAGGGCCCAGAAACAAACACCGATGGCTTCTTCCCCACGTCCCAAGATGGATGCAATCTTAACTGAGGCCATTAAGGCATGCTTCCAGAAGAGTGGTGCATCAGTGGTTGCTATTCGAAAATACATCATCCATAAGTATCCTTCTCTGGAGCTGGAGAGAAGGGGTTATCTCCTTAAACAAGCACTGAAAAGAGAATTAAATAGAGGAGTCATCAAACAGGTTAAAGGAAAAGGTGCTTCTGGAAGTTTTGTTGTGGTTCAGAAATCAAGAAAAACACCTCAGAAATCCAGAAACAGAAAGAATAGGAGCTCTGC…	23	10	148.312	69.7515
chr1|20757165|20776750|-	chr1	20757165	20776750	-	circRNA	HP1BP3	ENST00000312239.9	6	9,8,7,6,5,4	91,155,81,144,160,154	785	AACCAGACATAAGTTCAGAGGAATCTGTCTCCACTGTAGAAGAACAAGAGAATGAAACTCCACCTGCTACTTCGAGTGAGGCAGAGCAGCCAAAGGGGGAACCTGAGAATGAAGAGAAGGAAGAAAATAAGTCTTCTGAGGAAACCAAAAAGGATGAGAAAGATCAGTCTAAAGAAAAGGAGAAGAAAGTGAAAAAAACAATTCCTTCCTGGGCTACCCTTTCTGCCAGCCAGCTAGCCAGGGCCCAGAAACAAACACCGATGGCTTCTTCCCCACGTCCCAAGATGGATGCAATCTTAACTGAGGCCATTAAGGCATGCTTCCAGAAGAGTGGTGCATCAGTGGTTGCTATTCGAAAATACATCATCCATAAGTATCCTTCTCTGGAGCTGGAGAGAA…	6	18	38.69	125.553
chr1|20757165|20780540|-	chr1	20757165	20780540	-	circRNA	HP1BP3	ENST00000312239.9	8	9,8,7,6,5,4,3,2	91,155,81,144,160,154,100,196	1081	GTTGATTCTTCACCACACTGAAACCATTAGGAAAAATCCTTGTGGTTAACAGCAGAGGCTTCAGAGTGTAACCTGTACTCGGGCCTAGAAATTATTTAAAATGGCGACTGATACGTCTCAAGGTGAACTCGTCCATCCTAAGGCACTCCCACTTATAGTAGGAGCTCAGCTGATCCACGCGGACAAGTTAGGTGAGAAGGTAGAAGATAGCACCATGCCGATTCGTCGAACTGTGAATTCTACCCGGGAAACTCCTCCCAAAAGCAAGCTTGCTGAAGGGGAGGAAGAAAAGCCAGAACCAGACATAAGTTCAGAGGAATCTGTCTCCACTGTAGAAGAACAAGAGAATGAAACTCCACCTGCTACTTCGAGTGAGGCAGAGCAGCCAAAGGGGGAACC…	19		122.518	0
chr1|20765376|20773610|-	chr1	20765376	20773610	-	circRNA	HP1BP3	ENST00000312239.9	4	8,7,6,5	155,81,144,160	540	TGAGAAAGATCAGTCTAAAGAAAAGGAGAAGAAAGTGAAAAAAACAATTCCTTCCTGGGCTACCCTTTCTGCCAGCCAGCTAGCCAGGGCCCAGAAACAAACACCGATGGCTTCTTCCCCACGTCCCAAGATGGATGCAATCTTAACTGAGGCCATTAAGGCATGCTTCCAGAAGAGTGGTGCATCAGTGGTTGCTATTCGAAAATACATCATCCATAAGTATCCTTCTCTGGAGCTGGAGAGAAGGGGTTATCTCCTTAAACAAGCACTGAAAAGAGAATTAAATAGAGGAGTCATCAAACAGGTTAAAGGAAAAGGTGCTTCTGGAAGTTTTGTTGTGGTTCAGAAATCAAGAAAAACACCTCAGAAATCCAGAAACAGAAAGAATAGGAGCTCTGC…		10	0	69.7515
chr1|20767583|20780540|-	chr1	20767583	20780540	-	circRNA	HP1BP3	ENST00000312239.9	6	7,6,5,4,3,2	81,144,160,154,100,196	835	GTTGATTCTTCACCACACTGAAACCATTAGGAAAAATCCTTGTGGTTAACAGCAGAGGCTTCAGAGTGTAACCTGTACTCGGGCCTAGAAATTATTTAAAATGGCGACTGATACGTCTCAAGGTGAACTCGTCCATCCTAAGGCACTCCCACTTATAGTAGGAGCTCAGCTGATCCACGCGGACAAGTTAGGTGAGAAGGTAGAAGATAGCACCATGCCGATTCGTCGAACTGTGAATTCTACCCGGGAAACTCCTCCCAAAAGCAAGCTTGCTGAAGGGGAGGAAGAAAAGCCAGAACCAGACATAAGTTCAGAGGAATCTGTCTCCACTGTAGAAGAACAAGAGAATGAAACTCCACCTGCTACTTCGAGTGAGGCAGAGCAGCCAAAGGGGGAACC…	21	1	135.415	6.97515
chr1|20770929|20773610|-	chr1	20770929	20773610	-	circRNA	HP1BP3	ENST00000312239.9	2	6,5	144,160	304	TGAGAAAGATCAGTCTAAAGAAAAGGAGAAGAAAGTGAAAAAAACAATTCCTTCCTGGGCTACCCTTTCTGCCAGCCAGCTAGCCAGGGCCCAGAAACAAACACCGATGGCTTCTTCCCCACGTCCCAAGATGGATGCAATCTTAACTGAGGCCATTAAGGCATGCTTCCAGAAGAGTGGTGCATCAGTGGTTGCTATTCGAAAATACATCATCCATAAGTATCCTTCTCTGGAGCTGGAGAGAAGGGGTTATCTCCTTAAACAAGCACTGAAAAGAGAATTAAATAGAGGAGTCATCAAACAG	61	74	393.348	516.161
chr1|20770929|20780540|-	chr1	20770929	20780540	-	circRNA	HP1BP3	ENST00000312239.9	5	6,5,4,3,2	144,160,154,100,196	754	GTTGATTCTTCACCACACTGAAACCATTAGGAAAAATCCTTGTGGTTAACAGCAGAGGCTTCAGAGTGTAACCTGTACTCGGGCCTAGAAATTATTTAAAATGGCGACTGATACGTCTCAAGGTGAACTCGTCCATCCTAAGGCACTCCCACTTATAGTAGGAGCTCAGCTGATCCACGCGGACAAGTTAGGTGAGAAGGTAGAAGATAGCACCATGCCGATTCGTCGAACTGTGAATTCTACCCGGGAAACTCCTCCCAAAAGCAAGCTTGCTGAAGGGGAGGAAGAAAAGCCAGAACCAGACATAAGTTCAGAGGAATCTGTCTCCACTGTAGAAGAACAAGAGAATGAAACTCCACCTGCTACTTCGAGTGAGGCAGAGCAGCCAAAGGGGGAACC…		8	0	55.8012
chr1|207770320|207785682|+	chr1	207770320	207785682	+	circRNA	CD46	NM_002389	4	9,10,11,12	42,39,36,64	181	GTCCTAGGCCTACTTACAAGCCTCCAGTCTCAAATTATCCAGGATATCCTAAACCTGAGGAAGGAATACTTGACAGTTTGGATGTTTGGGTCATTGCTGTGATTGTTATTGCCATAGTTGTTGGAGTTGCAGTAATTTGTGTTGTCCCGTACAGATATCTTCAAAGGAGGAAGAAGAAAGG	1		6.44833	0
chr1|207815928|207817414|-	chr1	207815928	207817414	-	circRNA	MIR29B2CHG	NR_135298	2	3,2	152,176	328	AGGACTCAGGAGAGTGCAGCTTGCTCTGTGAGTGGGTGACAACCTCTTGGCGACTCAGGCTCAGCTGAGGATGGTGCCAGTGTGCCGGAGACAGCCGTCATACTGCCGGATAGAGTGGCTCACTTGCATGTATTTGGAACAAAAAAAGGAGATGCCTGGCAGCCCCGCTCTCTGCAGTGCTGTTGAGCCACCAATTTTTGTGGTTTTGTGACCACAAGTGCTGACTGATGCGACATGACCCCAGTCTTGTCAGTGAATCATCACCAGGCTGCTTACTGGAAACTGGATGCAGCAAGGAAATAGGATTTAACCGCTCTCTGCCTCCCAG		2	0	13.9503
chr1|208079259|208218002|-	chr1	208079259	208218002	-	circRNA	PLXNA2	ENST00000367033.3	11	12,11,10,9,8,7,6,5,4,3,2	191,97,201,115,97,154,124,101,135,183,1268	2666	AATCATGTGAGGGCCAACCGGGGAAGGTGGAGCAGATGAGCACACACAGGAGCCGTCTCCTCACCGCCGCCCCTCTCAGCATGGAACAGAGGCGGCCCTGGCCCCGGGCCCTGGAGGTGGACAGCCGCTCTGTGGTCCTGCTCTCAGTGGTCTGGGTGCTGCTGGCCCCCCCAGCAGCCGGCATGCCTCAGTTCAGCACCTTCCACTCTGAGAATCGTGACTGGACCTTCAACCACTTGACCGTCCACCAAGGGACGGGGGCCGTCTATGTGGGGGCCATCAACCGGGTCTATAAGCTGACAGGCAACCTGACCATCCAGGTGGCTCATAAGACAGGGCCAGAAGAGGACAACAAGTCTTGTTACCCGCCCCTCATCGTGCAGCCCTGCAGCGAAGTGC…	3		19.345	0
chr1|208142328|208218002|-	chr1	208142328	208218002	-	circRNA	PLXNA2	ENST00000367033.3	3	4,3,2	135,183,1268	1586	AATCATGTGAGGGCCAACCGGGGAAGGTGGAGCAGATGAGCACACACAGGAGCCGTCTCCTCACCGCCGCCCCTCTCAGCATGGAACAGAGGCGGCCCTGGCCCCGGGCCCTGGAGGTGGACAGCCGCTCTGTGGTCCTGCTCTCAGTGGTCTGGGTGCTGCTGGCCCCCCCAGCAGCCGGCATGCCTCAGTTCAGCACCTTCCACTCTGAGAATCGTGACTGGACCTTCAACCACTTGACCGTCCACCAAGGGACGGGGGCCGTCTATGTGGGGGCCATCAACCGGGTCTATAAGCTGACAGGCAACCTGACCATCCAGGTGGCTCATAAGACAGGGCCAGAAGAGGACAACAAGTCTTGTTACCCGCCCCTCATCGTGCAGCCCTGCAGCGAAGTGC…	26	28	167.656	195.304
chr1|208210279|208218002|-	chr1	208210279	208218002	-	circRNA	PLXNA2	ENST00000367033.3	2	3,2	183,1268	1451	AATCATGTGAGGGCCAACCGGGGAAGGTGGAGCAGATGAGCACACACAGGAGCCGTCTCCTCACCGCCGCCCCTCTCAGCATGGAACAGAGGCGGCCCTGGCCCCGGGCCCTGGAGGTGGACAGCCGCTCTGTGGTCCTGCTCTCAGTGGTCTGGGTGCTGCTGGCCCCCCCAGCAGCCGGCATGCCTCAGTTCAGCACCTTCCACTCTGAGAATCGTGACTGGACCTTCAACCACTTGACCGTCCACCAAGGGACGGGGGCCGTCTATGTGGGGGCCATCAACCGGGTCTATAAGCTGACAGGCAACCTGACCATCCAGGTGGCTCATAAGACAGGGCCAGAAGAGGACAACAAGTCTTGTTACCCGCCCCTCATCGTGCAGCCCTGCAGCGAAGTGC…		24	0	167.404
chr1|20849572|20851257|-	chr1	20849572	20851257	-	ciRNA	EIF4G3	NM_003760	1	23	1685	1685	GTGAGAGACTTGGCTTAAACAGATGCAGATTTGGGTTTTAAATTTGGAAGGAAAAATAAAAAAGAGACTGTGCCTGAGTAGATTTTAGAATTAACACATAATAGCAACACATACCAGCATCTGAAGAGTTAAAGGGTACTTCATAGTTTTATAACAGTTCTCATTCCCTAGGTATGCCTTAGCTGAACAGTTTGTAAATTTTCTCCTTTCTCTATTAAATGTTATGGTGAGGAGGTCCTCCTGCTGTATTTTAAGCAATCTGAATTTCTTACAAGTCCCTGTAACATCCCACACTTGACGTTGCTGTTAGATTGTGTATGCTGTGTAGAGCTCCTCAAATGTGTGAAAATTCTCATTGAGCCACTGCAAGACAAACCAAAGAGAAGGTATTAGGTTATC…	13		83.8282	0
chr1|20857516|20860384|-	chr1	20857516	20860384	-	ciRNA	EIF4G3	NM_003760	1	19	2868	2868	GTGAGGCCGGAATCCACCAGGGTTTAGAGAACTTGGAAGTTTCAGGAATACATATTAAGAATTATGTATTTAGGTATAAAATGAGATCAGAAAGAACAGCCCAAAGAATAGAGTGGTGATTGTTAGGTGAAGCAGTTTCACCTGAAGAGTAAAGTTACTGAGTAAAAGTAGAGAATGCAGGAACAAAGCATGATTTCTTTCACTACTTAAAAGCCAGTAAGcaataagactttattgagcatcttctatatactcagaattggtgagacgagaaaaggaagtggaaaatgtagttacttccctctcaaagtgtacagtttaTCTGGTAAGGTAAAACTTTTGACAAGCAAAAGAGGAACATTTGTTAAGCAAATGGAAGATAGTATATCAATTATGAAA…		1	0	6.97515
chr1|20860384|20886371|-	chr1	20860384	20886371	-	circRNA	EIF4G3	NM_003760	6	19,18,17,16,15,14	133,105,237,147,198,171	991	TTGTTGAATGTTGGGTCACGAAGATCTCAACCTGGCCAAAGAAGAGAACCCAGAAAGATCATCACAGTTTCTGTAAAAGAAGATGTACACCTGAAAAAGGCAGAAAATGCCTGGAAGCCAAGCCAAAAACGAGACAGCCAAGCCGATGATCCCGAAAACATTAAAACCCAGGAGCTTTTTAGAAAAGTTCGAAGTATCTTAAATAAATTGACACCACAGATGTTCAATCAACTGATGAAGCAAGTGTCAGGACTTACTGTTGACACAGAGGAGCGGCTGAAAGGAGTTATTGACCTGGTCTTTGAGAAGGCTATTGATGAACCCAGTTTCTCTGTGGCTTACGCAAACATGTGTCGATGTCTAGTAACGCTGAAAGTACCCATGGCAGACAAGCCTGGT…		7	0	48.8261
chr1|20886200|20899943|-	chr1	20886200	20899943	-	circRNA	EIF4G3	NM_003760	4	14,13,12,11	171,120,134,247	672	CTTAAAGCTGAAGAGGAGCTTTCCATTGACAAAGTACTTGAATCTGAACAAGATAAAATGAGCCAGGGGTTTCATCCTGAAAGAGACCCCTCTGACCTAAAAAAAGTGAAAGCTGTGGAAGAAAATGGAGAAGAAGCTGAGCCAGTACGTAATGGTGCTGAGAGTGTTTCTGAGGGTGAAGGAATAGATGCTAATTCAGGCTCCACAGATAGTTCTGGTGATGGGGTTACATTTCCATTTAAACCAGAATCCTGGAAGCCTACTGATACTGAAGGTAAGAAGCAGTATGACAGGGAGTTTCTGCTGGACTTCCAGTTCATGCCTGCCTGTATACAAAAACCAGAGGGCCTGCCTCCTATCAGTGATGTGGTTCTTGACAAGATCAACCAACCCAAATTG…		3	0	20.9255
chr1|20893516|20904971|-	chr1	20893516	20904971	-	circRNA	EIF4G3	NM_003760	4	13,12,11,10	120,134,247,89	590	CTCAAATAGCTATAACTGTACCAAAGACATGGAAGAAACCAAAAGATCGGACCCGAACCACTGAAGAGATGTTAGAGGCAGAATTGGAGCTTAAAGCTGAAGAGGAGCTTTCCATTGACAAAGTACTTGAATCTGAACAAGATAAAATGAGCCAGGGGTTTCATCCTGAAAGAGACCCCTCTGACCTAAAAAAAGTGAAAGCTGTGGAAGAAAATGGAGAAGAAGCTGAGCCAGTACGTAATGGTGCTGAGAGTGTTTCTGAGGGTGAAGGAATAGATGCTAATTCAGGCTCCACAGATAGTTCTGGTGATGGGGTTACATTTCCATTTAAACCAGAATCCTGGAAGCCTACTGATACTGAAGGTAAGAAGCAGTATGACAGGGAGTTTCTGCTGGACT…		7	0	48.8261
chr1|20893516|20942330|-	chr1	20893516	20942330	-	circRNA	EIF4G3	NM_003760	5	13,12,11,10,9	120,134,247,89,840	1430	AGGAGAAGCCAAAACCAGATCCAGTGTTAAAGTCTCCTTCCCCAGTCCTTAGGCTAGTCCTCAGTGGAGAGAAGAAAGAACAAGAAGGCCAGACATCTGAAACTACTGCAATAGTATCCATAGCAGAGCTTCCTCTGCCTCCATCACCTACCACTGTTTCTTCTGTTGCTCGAAGTACAATTGCAGCCCCCACCTCTTCTGCTCTTAGTAGCCAACCAATATTCACCACTGCTATAGATGACAGATGTGAACTCTCATCCCCAAGAGAAGACACAATTCCTATACCCAGCCTCACATCTTGCACAGAAACATCAGACCCTTTACCAACAAATGAAAATGATGATGATATATGCAAGAAACCCTGTAGTGTAGCACCTAATGATATTCCACTGGTTTCTA…	10		64.4833	0
chr1|20969473|20981227|-	chr1	20969473	20981227	-	circRNA	EIF4G3	NM_003760	4	7,6,5,4	123,98,115,180	516	TTTTTCCAGAGGCCTCAAATACAGCCTCCTAGAGCTACCATCCCGAACAGCAGTCCTTCCATTCGTCCTGGTGCACAGACACCCACTGCAGTGTACCAGGCTAATCAGCACATCATGATGGTTAACCATCTGCCCATGCCGTACCCAGTGCCCCAGGGGCCTCAGTACTGTATACCACAGTACCGTCATAGTGGCCCTCCTTATGTTGGGCCCCCCCAACAATATCCAGTTCAACCACCGGGGCCAGGTCCTTTTTATCCTGGACCAGGACCTGGGGACTTCCCCAATGCTTATGGAACGCCTTTTTACCCAAGTCAGCCGGTGTATCAGTCAGCACCTATCATAGTGCCTACGCAGCAACAGCCGCCTCCAGCCAAGAGAGAGAAAAAAACTATAAGA…	10	26	64.4833	181.354
chr1|20969473|21002808|-	chr1	20969473	21002808	-	circRNA	EIF4G3	NM_003760	5	7,6,5,4,3	123,98,115,180,96	612	ACCCCTTATCCCTCTGGACAGAATGCAGGTCCAACCACGCTGGTATACCCTCAAACCCCTCAGACAATGAATTCACAACCTCAAACCCGTTCTCCGTTTTTCCAGAGGCCTCAAATACAGCCTCCTAGAGCTACCATCCCGAACAGCAGTCCTTCCATTCGTCCTGGTGCACAGACACCCACTGCAGTGTACCAGGCTAATCAGCACATCATGATGGTTAACCATCTGCCCATGCCGTACCCAGTGCCCCAGGGGCCTCAGTACTGTATACCACAGTACCGTCATAGTGGCCCTCCTTATGTTGGGCCCCCCCAACAATATCCAGTTCAACCACCGGGGCCAGGTCCTTTTTATCCTGGACCAGGACCTGGGGACTTCCCCAATGCTTATGGAACGCCT…	8	5	51.5866	34.8758
chr1|20980333|20981227|-	chr1	20980333	20981227	-	circRNA	EIF4G3	NM_003760	2	5,4	115,180	295	TTTTTCCAGAGGCCTCAAATACAGCCTCCTAGAGCTACCATCCCGAACAGCAGTCCTTCCATTCGTCCTGGTGCACAGACACCCACTGCAGTGTACCAGGCTAATCAGCACATCATGATGGTTAACCATCTGCCCATGCCGTACCCAGTGCCCCAGGGGCCTCAGTACTGTATACCACAGTACCGTCATAGTGGCCCTCCTTATGTTGGGCCCCCCCAACAATATCCAGTTCAACCACCGGGGCCAGGTCCTTTTTATCCTGGACCAGGACCTGGGGACTTCCCCAATGCTTATG		6	0	41.8509
chr1|209830107|209831043|+	chr1	209830107	209831043	+	circRNA	UTP25	NM_014388	2	2,3	40,241	281	GGTTTCCAGAAAGGAAGCAAAGCCACAGATTTGTCAACTGTCAGAGAGTTCAGATTCTTCAGATTCTGAAAGCGACTCAGAGAGTGAACCACAACAAGTTTCTGGCTACCACAGACTACTTGCTACATTAAAGAATGTTTCTgaggaagaagaggaagatgaggaggaggaagaggaagaagacagtattgtagatgatgcagaaatgaacgatgaagaTGGTGGTAGCGATGTCAGTGTGGAAGAAGAGATGGCTGCAGAGTCTACTGAAAGTCCAGAGA	5		32.2416	0
chr1|21001198|21002808|-	chr1	21001198	21002808	-	circRNA	EIF4G3	ENST00000411888.5	2	5,4	114,96	210	ACCCCTTATCCCTCTGGACAGAATGCAGGTCCAACCACGCTGGTATACCCTCAAACCCCTCAGACAATGAATTCACAACCTCAAACCCGTTCTCCGCCCAGCAGAACAGTGCCAATACATTGCACAGACAACTGGAAGAGGAGGAAGGTTTTGGAACAGACTCCCGTTTACAGGTCCTTGGCTGGAAGAGGCTGGATAAAATACTGCATT		10	0	69.7515
chr1|21002712|21111383|-	chr1	21002712	21111383	-	circRNA	EIF4G3	ENST00000356916.7	4	7,6,5,4	96,129,76,61	362	caatcccacagagtattgatgaggaaactgaagtttggagcgatcacatcattttcccaagAATTCCTAGAGGACCTGTGCAACAACCTCTTGAGGATCGAATCTTCACTCCCGCTGTCTCAGCAGTCTACAGCACGGTAACACAAGTGGCAAGACAGCCGGGAACCCCTACCCCATCCCCTTATTCAGCACATGAAATAAACAAGGGGCATCCAAATCTTGCGGCAACGCCCCCGGGACATGCATCGTCCCCTGGACTCTCTCAAACCCCTTATCCCTCTGGACAGAATGCAGGTCCAACCACGCTGGTATACCCTCAAACCCCTCAGACAATGAATTCACAACCTCAAACCCGTTCTCCG	19	13	122.518	90.677
chr1|21050865|21089213|-	chr1	21050865	21089213	-	circRNA	EIF4G3	ENST00000374935.7	2	4,3	129,76	205	AATTCCTAGAGGACCTGTGCAACAACCTCTTGAGGATCGAATCTTCACTCCCGCTGTCTCAGCAGTCTACAGCACGGTAACACAAGTGGCAAGACAGCCGGGAACCCCTACCCCATCCCCTTATTCAGCACATGAAATAAACAAGGGGCATCCAAATCTTGCGGCAACGCCCCCGGGACATGCATCGTCCCCTGGACTCTCTCAA	30	7	193.45	48.8261
chr1|21050865|21111383|-	chr1	21050865	21111383	-	circRNA	EIF4G3	ENST00000356916.7	3	6,5,4	129,76,61	266	caatcccacagagtattgatgaggaaactgaagtttggagcgatcacatcattttcccaagAATTCCTAGAGGACCTGTGCAACAACCTCTTGAGGATCGAATCTTCACTCCCGCTGTCTCAGCAGTCTACAGCACGGTAACACAAGTGGCAAGACAGCCGGGAACCCCTACCCCATCCCCTTATTCAGCACATGAAATAAACAAGGGGCATCCAAATCTTGCGGCAACGCCCCCGGGACATGCATCGTCCCCTGGACTCTCTCAA		39	0	272.031
chr1|21089137|21111383|-	chr1	21089137	21111383	-	circRNA	EIF4G3	ENST00000356916.7	2	5,4	76,61	137	caatcccacagagtattgatgaggaaactgaagtttggagcgatcacatcattttcccaagAATTCCTAGAGGACCTGTGCAACAACCTCTTGAGGATCGAATCTTCACTCCCGCTGTCTCAGCAGTCTACAGCACG	14	30	90.2766	209.255
chr1|211018863|211019256|-	chr1	211018863	211019256	-	circRNA	KCNH1	ENST00000367007.5	1	6	393	393	GTCCTACAGCTGGGCTCAGACATCCTTCCCCAGTACAAGCAAGAGGCACCAAAGACTCCCCCTCACATCATCTTACATTATTGTGTTTTTAAGACCACGTGGGATTGGATCATCTTGATCTTGACCTTCTATACAGCCATCTTGGTCCCTTATAATGTCTCCTTCAAAACCAGGCAGAATAATGTGGCCTGGCTGGTTGTTGATAGCATCGTGGATGTTATCTTTTTGGTGGACATTGTGCTCAATTTTCATACCACCTTTGTTGGACCAGCAGGGGAGGTGATTTCTGACCCCAAACTTATCCGCATGAACTACCTGAAGACGTGGTTTGTGATTGACCTTCTGTCCTGTTTGCCATATGATGTCATCAACGCTTTTGAGAACGTGGATGAG		17	0	118.578
chr1|211271231|211278241|+	chr1	211271231	211278241	+	circRNA	RCOR3	NM_001136225	4	3,4,5,6	78,53,162,125	418	GTGCTACAAAGTACACAGATAAAGACAATGGAGGGATGCTTGTATGGTCTCCATATCACAGTATCCCAGATGCCAAATTGGATGAATACATTGCAATTGCAAAGGAAAAGCATGGCTACAATGTGGAACAGGCACTTGGCATGTTGTTCTGGCATAAACATAACATTGAGAAGTCCCTTGCTGATCTCCCTAATTTCACTCCCTTTCCGGATGAGTGGACAGTGGAAGATAAAGTCCTATTTGAACAAGCCTTTAGTTTTCATGGAAAGAGCTTTCACAGGATTCAGCAAATGCTTCCAGATAAGACAATTGCAAGCCTTGTAAAATATTACTATTCTTGGAAAAAAACTCGCTCTAGGACAAGTTTGATGGATCGCCAGGCTCGTAAACTAGCTAATA…	8		51.5866	0
chr1|211278116|211295753|+	chr1	211278116	211295753	+	circRNA	RCOR3	NM_001136225	4	6,7,8,9	125,79,219,78	501	CTTCCAGATAAGACAATTGCAAGCCTTGTAAAATATTACTATTCTTGGAAAAAAACTCGCTCTAGGACAAGTTTGATGGATCGCCAGGCTCGTAAACTAGCTAATAGACATAATCAGGGTGACAGTGATGATGATGTAGAAGAAACACATCCAATGGATGGGAATGATAGTGATTATGATCCCAAAAAAGAAGCCAAAAAAGAGGGTAATACTGAACAACCTGTCCAAACTAGCAAGATTGGACTTGGAAGAAGAGAGTATCAGAGTTTACAACATCGCCATCATTCTCAGCGTTCTAAGTGCCGTCCACCTAAGGGCATGTATTTAACCCAGGAAGATGTGGTAGCAGTTTCCTGTAGTCCCAATGCAGCCAACACCATCCTGAGGCAACTGGACATG…		6	0	41.8509
chr1|211778917|211779044|-	chr1	211778917	211779044	-	circRNA	LPGAT1	NM_001320808	1	6	127	127	ACAGCAAATCAAAAGGCCTCCAGTGGATAATAGATACAACGATAGCTTATCCCAAAGCTGAACCTATAGATATTCAAACCTGGATCCTTGGATACAGGAAACCAACAGTCACACATGTACATTACAG	8		51.5866	0
chr1|211778917|211787727|-	chr1	211778917	211787727	-	circRNA	LPGAT1	NM_001320808	3	6,5,4	127,274,96	497	GTTGTTGCTCAGATGATGTGGTTGATGGATCATATTTTTAAGTACACAAACTTTGGAATTGTTTCTCTAGTTCATGGAGACTTCTTTATAAGACAGGGAAGATCTTATCGTGACCAACAGCTGCTGCTTCTCAAGAAGCACTTAGAAAATAATTACAGGAGCAGAGATCGAAAATGGATTGTTTTGTTTCCAGAAGGGGGCTTCCTCAGGAAGAGGCGAGAAACAAGTCAGGCATTTGCCAAGAAAAATAACTTGCCATTTCTTACAAATGTTACTCTGCCAAGGTCTGGGGCAACAAAAATTATTTTGAATGCACTTGTAGCACAACAGAAAAATGGAAGTCCAGCAGGAGGAGATGCTAAAGAATTAGACAGCAAATCAAAAGGCCTCCAGTGGATA…		8	0	55.8012
chr1|211778917|211793190|-	chr1	211778917	211793190	-	circRNA	LPGAT1	NM_001320808	4	6,5,4,3	127,274,96,119	616	TGATGGAATGGGGAGAAGATATTAAAGCAGTTTCAAAAGATGAAGCAGTGATGTTGGTGAATCATCAGGCAACAGGAGATGTGTGCACACTGATGATGTGCCTCCAGGACAAAGGACTGGTTGTTGCTCAGATGATGTGGTTGATGGATCATATTTTTAAGTACACAAACTTTGGAATTGTTTCTCTAGTTCATGGAGACTTCTTTATAAGACAGGGAAGATCTTATCGTGACCAACAGCTGCTGCTTCTCAAGAAGCACTTAGAAAATAATTACAGGAGCAGAGATCGAAAATGGATTGTTTTGTTTCCAGAAGGGGGCTTCCTCAGGAAGAGGCGAGAAACAAGTCAGGCATTTGCCAAGAAAAATAACTTGCCATTTCTTACAAATGTTACTCTGC…	9	8	58.0349	55.8012
chr1|212044659|212047417|+	chr1	212044659	212047417	+	circRNA	DTL	ENST00000542077.5	3	2,3,4	99,62,121	282	CTCCCAATATGGAACATGTACTAGCAGTTGCCAATGAAGAAGGCTTTGTTCGATTGTATAACACAGAATCACAAAGTTTCAGAAAGAAGTGCTTCAAAGAATGGATGGCTCACTGGAATGCCGTCTTTGACCTGGCCTGGGTTCCTGGTGAACTTAAACTTGTTACAGCAGCAGGTGATCAAACAGCCAAATTTTGGGACGTAAAAGCTGGTGAGCTGATTGGAACATGCAAAGGTCATCAATGCAGCCTCAAGTCAGTTGCCTTTTCTAAGTTTGAGAAAG	15		96.7249	0
chr1|212072100|212080750|+	chr1	212072100	212080750	+	circRNA	DTL	ENST00000542077.5	3	10,11,12	113,90,136	339	TGGCTATTTTCAATGGACACCAGAACTCTACCTTTTATGTAAAATCCAGCCTTAGTCCAGATGACCAGTTTTTAGTCAGTGGCTCAAGTGATGAAGCTGCCTACATATGGAAGGTCTCCACACCCTGGCAACCTCCTACTGTGCTCCTGGGTCATTCTCAAGAGGTCACGTCTGTGTGCTGGTGTCCATCTGACTTCACAAAGATTGCTACCTGTTCTGATGACAATACACTAAAAATCTGGCGCTTGAATAGAGGCTTAGAGGAGAAACCAGGAGGTGATAAACTTTCCACGGTGGGTTGGGCCTCTCAGAAGAAAAAAGAGTCAAGACCTGGCCTAG	6		38.69	0
chr1|21221746|21228041|-	chr1	21221746	21228041	-	circRNA	ECE1	ENST00000415912.6	4	18,17,16,15	96,191,68,111	466	GTGGAGCATGACCCCGCCCATGGTGAACGCCTACTACTCGCCCACCAAGAATGAGATTGTGTTTCCGGCCGGGATCCTGCAGGCACCATTCTACACACGCTCCTCACCCAAGGCCTTAAACTTTGGTGGCATAGGTGTCGTCGTGGGCCATGAGCTGACTCATGCTTTTGATGATCAAGGACGGGAGTATGACAAGGACGGGAACCTCCGGCCATGGTGGAAGAACTCATCCGTGGAGGCCTTCAAGCGTCAGACCGAGTGCATGGTAGAGCAGTACAGCAACTACAGCGTGAACGGGGAGCCGGTGAACGGGCGGCACACCCTGGGGGAGAACATCGCCGACAACGGGGGTCTCAAGGCGGCCTATCGGGCTTACCAGAACTGGGTGAAGAAGAACGG…	29		187.001	0
chr1|21227256|21227930|-	chr1	21227256	21227930	-	ciRNA	ECE1	ENST00000415912.6	1	15	674	674	GTAGGCTGCCTCTGGGGCCCCTACCCCAATTCTTTTCCCCCAGCCCAGCCCTGGGGCCCATACGACCTAAGCCAGTCTCACCATGTGATCTTTGCCCCAGTGCTTCAGGTTGCAGATGTCAGAGATGTTGCAGAGGAAGCAACATCCTCACCCACTTTCCTTCCCTCCAGTGAGATCTGGAAGCCCTGCACAGTGGGGTATTGGGAGCATCTCATGGAATCAAGAGCCCTACCTCAGGGAAACGCCCCTCTGACAATGTTATAACACAGTCAGAGCTGGGGAGTGGGGAGGGTTAAGGCTGCTGTctcagtttgaatcccaggtctgctattggatgattgtgtggtccttgggcaaagcaattgacccattcccagccttggtctactcataaataga…		13	0	90.677
chr1|212329134|212333598|+	chr1	212329134	212333598	+	circRNA	PPP2R5A	NM_006243	2	2,3	197,102	299	ATGCCACTTCAAATGAACAACAAGAGCTTTTCTGTCAGAAGTTGCAGCAGTGTTGTATACTGTTTGATTTCATGGACTCTGTTTCAGACTTGAAGAGCAAAGAAATTAAAAGAGCAACACTGAATGAACTGGTTGAGTATGTTTCAACTAATCGTGGTGTAATTGTTGAATCAGCGTATTCTGATATAGTAAAAATGATCAGTGCTAACATCTTCCGTACACTTCCTCCAAGTGATAATCCAGATTTTGATCCAGAAGAGGATGAACCCACGCTTGAGGCCTCTTGGCCTCACATACAG	13		83.8282	0
chr1|212342187|212347406|+	chr1	212342187	212347406	+	circRNA	PPP2R5A	NM_006243	3	4,5,6	93,131,60	284	TTGGTATATGAATTCTTCTTGAGATTTTTGGAGAGCCCTGATTTCCAGCCTAGCATTGCAAAACGATACATTGATCAGAAATTCGTACAACAGCTCCTGGAGCTTTTTGATAGTGAAGATCCCAGAGAACGTGACTTCCTGAAGACTGTTCTGCACCGAATTTATGGGAAATTTCTTGGATTAAGAGCATTCATCAGAAAACAAATTAACAACATTTTCCTCAGGTTTATATATGAAACAGAACATTTCAATGGTGTTGCTGAACTTCTTGAAATATTAGGAAG	6		38.69	0
chr1|212342187|212349242|+	chr1	212342187	212349242	+	circRNA	PPP2R5A	NM_006243	5	4,5,6,7,8	93,131,60,109,54	447	TTGGTATATGAATTCTTCTTGAGATTTTTGGAGAGCCCTGATTTCCAGCCTAGCATTGCAAAACGATACATTGATCAGAAATTCGTACAACAGCTCCTGGAGCTTTTTGATAGTGAAGATCCCAGAGAACGTGACTTCCTGAAGACTGTTCTGCACCGAATTTATGGGAAATTTCTTGGATTAAGAGCATTCATCAGAAAACAAATTAACAACATTTTCCTCAGGTTTATATATGAAACAGAACATTTCAATGGTGTTGCTGAACTTCTTGAAATATTAGGAAGTATTATCAATGGCTTTGCATTGCCACTGAAAGCAGAACATAAACAATTTCTAATGAAGGTTCTTATTCCTATGCATACTGCAAAAGGATTAGCTTTGTTTCATGCTCAGCTAGCA…	9		58.0349	0
chr1|212356625|212357284|+	chr1	212356625	212357284	+	circRNA	PPP2R5A	NM_006243	3	9,10,11	51,120,128	299	GTGATCAGAGGACTGCTGAAATTTTGGCCAAAAACCTGCAGTCAGAAAGAGGTGATGTTTTTAGGAGAAATTGAAGAAATCTTAGATGTCATTGAACCAACACAGTTCAAAAAAATTGAAGAGCCACTTTTCAAGCAGATATCCAAGTGTGTATCCAGTTCTCATTTTCAGGTTGCAGAAAGGGCATTGTACTTCTGGAATAACGAATATATTCTTAGTTTGATTGAGGAGAACATTGATAAAATTCTGCCAATTATGTTTGCCAGTTTGTACAAAATTTCCAAAGAACACTGGAATCC	13		83.8282	0
chr1|21244988|21272911|-	chr1	21244988	21272911	-	circRNA	ECE1	ENST00000415912.6	7	10,9,8,7,6,5,4	115,143,192,66,147,122,213	998	GATCCCCCTCTGTGTGCCTGAGCGAAGCTTGTGTCTCAGTGACCAGCTCCATCTTGAGCTCCATGGACCCCACAGTGGACCCCTGCCATGACTTCTTCAGCTACGCCTGTGGGGGCTGGATCAAGGCCAACCCAGTCCCTGATGGCCACTCACGCTGGGGGACCTTCAGCAACCTCTGGGAACACAACCAAGCAATCATCAAGCACCTCCTCGaAAACTCCACGGCCAGCGTGAGCGAGGCAGAGAGAAAGGCGCAAGTATACTACCGTGCGTGCATGAACGAGACCAGGATCGAGGAGCTCAGGGCCAAACCTCTAATGGAGTTGATTGAGAGGCTCGGGGGCTGGAACATCACAGGTCCCTGGGCCAAGGACAACTTCCAGGACACCCTGCAGGTGG…	7		45.1383	0
chr1|212615017|212618234|+	chr1	212615017	212618234	+	circRNA	ATF3	ENST00000366981.8	2	2,3	244,108	352	CAAAATGATGCTTCAACACCCAGGCCAGGTCTCTGCCTCGGAAGTGAGTGCTTCTGCCATCGTCCCCTGCCTGTCCCCTCCTGGGTCACTGGTGTTTGAGGATTTTGCTAACCTGACGCCCTTTGTCAAGGAAGAGCTGAGGTTTGCCATCCAGAACAAGCACCTCTGCCACCGGATGTCCTCTGCGCTGGAATCAGTCACTGTCAGCGACAGACCCCTCGGGGTGTCCATCACAAAAGCCGAGGTAGCCCCTGAAGAAGATGAAAGGAAAAAGAGGCGACGAGAAAGAAATAAGATTGCAGCTGCAAAGTGCCGAAACAAGAAGAAGGAGAAGACGGAGTGCCTGCAGAAA	12		77.3799	0
chr1|21272698|21290156|-	chr1	21272698	21290156	-	circRNA	ECE1	ENST00000415912.6	3	4,3,2	213,142,87	442	ATGTCGACGTACAAGCGGGCCACGCTGGACGAGGAGGACCTGGTGGACTCGCTCTCCGAGGGCGACGCATACCCCAACGGCCTGCAGGTGAACTTCCACAGCCCCCGGAGTGGCCAGAGGTGCTGGGCTGCACGGACCCAGGTGGAGAAGCGGCTGGTGGTGTTGGTGGTACTTCTGGCGGCAGGACTGGTGGCCTGCTTGGCAGCACTGGGCATCCAGTACCAGACAAGATCCCCCTCTGTGTGCCTGAGCGAAGCTTGTGTCTCAGTGACCAGCTCCATCTTGAGCTCCATGGACCCCACAGTGGACCCCTGCCATGACTTCTTCAGCTACGCCTGTGGGGGCTGGATCAAGGCCAACCCAGTCCCTGATGGCCACTCACGCTGGGGGACCTTCAGC…	41	5	264.381	34.8758
chr1|212863724|212872818|+	chr1	212863724	212872818	+	circRNA	FLVCR1	ENST00000366971.8	2	2,3	145,141	286	CTTGGAACTGCAGTTGGCTTTTTGCTACCACCAGTTTTAGTACCCAACACACAGAATGACACAAATCTCCTGGCTTGTAATATCAGCACCATGTTTTATGGAACATCAGCTGTTGCCACACTTTTATTTATTTTAACAGCAATTGCCTTCAAAGAAAAACCTCGGTATCCACCAAGTCAGGCTCAAGCAGCTCTTCAAGACAGTCCCCCTGAAGAGTACTCCTATAAGAAATCAATAAGAAACCTGTTTAAAAACATTCCTTTTGTCCTTCTGTTGATCACTTATG	9	7	58.0349	48.8261
chr1|212863724|212885396|+	chr1	212863724	212885396	+	circRNA	FLVCR1	ENST00000366971.8	4	2,3,4,5	145,141,68,104	458	CTTGGAACTGCAGTTGGCTTTTTGCTACCACCAGTTTTAGTACCCAACACACAGAATGACACAAATCTCCTGGCTTGTAATATCAGCACCATGTTTTATGGAACATCAGCTGTTGCCACACTTTTATTTATTTTAACAGCAATTGCCTTCAAAGAAAAACCTCGGTATCCACCAAGTCAGGCTCAAGCAGCTCTTCAAGACAGTCCCCCTGAAGAGTACTCCTATAAGAAATCAATAAGAAACCTGTTTAAAAACATTCCTTTTGTCCTTCTGTTGATCACTTATGGTATCATGACTGGTGCCTTTTATTCAGTCTCAACGTTATTAAATCAAATGATATTGACATATTATGAGGGAGAAGAAGTCAATGCTGGAAGGATTGGGCTAACGCTAGTAGTA…		13	0	90.677
chr1|212863724|212888594|+	chr1	212863724	212888594	+	circRNA	FLVCR1	ENST00000366971.8	6	2,3,4,5,6,7	145,141,68,104,111,106	675	CTTGGAACTGCAGTTGGCTTTTTGCTACCACCAGTTTTAGTACCCAACACACAGAATGACACAAATCTCCTGGCTTGTAATATCAGCACCATGTTTTATGGAACATCAGCTGTTGCCACACTTTTATTTATTTTAACAGCAATTGCCTTCAAAGAAAAACCTCGGTATCCACCAAGTCAGGCTCAAGCAGCTCTTCAAGACAGTCCCCCTGAAGAGTACTCCTATAAGAAATCAATAAGAAACCTGTTTAAAAACATTCCTTTTGTCCTTCTGTTGATCACTTATGGTATCATGACTGGTGCCTTTTATTCAGTCTCAACGTTATTAAATCAAATGATATTGACATATTATGAGGGAGAAGAAGTCAATGCTGGAAGGATTGGGCTAACGCTAGTAGTA…	10		64.4833	0
chr1|212863724|212889257|+	chr1	212863724	212889257	+	circRNA	FLVCR1	ENST00000366971.8	7	2,3,4,5,6,7,8	145,141,68,104,111,106,112	787	CTTGGAACTGCAGTTGGCTTTTTGCTACCACCAGTTTTAGTACCCAACACACAGAATGACACAAATCTCCTGGCTTGTAATATCAGCACCATGTTTTATGGAACATCAGCTGTTGCCACACTTTTATTTATTTTAACAGCAATTGCCTTCAAAGAAAAACCTCGGTATCCACCAAGTCAGGCTCAAGCAGCTCTTCAAGACAGTCCCCCTGAAGAGTACTCCTATAAGAAATCAATAAGAAACCTGTTTAAAAACATTCCTTTTGTCCTTCTGTTGATCACTTATGGTATCATGACTGGTGCCTTTTATTCAGTCTCAACGTTATTAAATCAAATGATATTGACATATTATGAGGGAGAAGAAGTCAATGCTGGAAGGATTGGGCTAACGCTAGTAGTA…		3	0	20.9255
chr1|213072869|213104569|+	chr1	213072869	213104569	+	circRNA	RPS6KC1	ENST00000543470.5	3	3,4,5	117,121,116	354	GGAGAATCCTGAACCAACCTATCCATGAACATACTCTCTGCCATTTTCTTAGTCCTTTTTTCGGGAAAACTCTTTTATAATAACAACTGTTGGTGAACCATTCATCTGAAAACTCTTATAATTGTATGGAAGAGATACAGTGATTTTAAGAAACTACACAAAGAACTATGGCAAATTCACAAAAACTTATTCCGACATTCAGAGTTGTTTCCTCCATTTGCTAAAGGAATAGTGTTTGGGCGATTTGATGAAACTGTTATCGAAGAGAGAAGACAATGTGCTGAAGACCTGCTACAGTTCTCTGCCAATATTCCTGCTCTTTACAATAGTAAACAGCTTGAAGACTTTTTCAAG		22	0	153.453
chr1|213072869|213167973|+	chr1	213072869	213167973	+	circRNA	RPS6KC1	ENST00000543470.5	6	3,4,5,6,7,8	117,121,116,94,363,116	927	GGAGAATCCTGAACCAACCTATCCATGAACATACTCTCTGCCATTTTCTTAGTCCTTTTTTCGGGAAAACTCTTTTATAATAACAACTGTTGGTGAACCATTCATCTGAAAACTCTTATAATTGTATGGAAGAGATACAGTGATTTTAAGAAACTACACAAAGAACTATGGCAAATTCACAAAAACTTATTCCGACATTCAGAGTTGTTTCCTCCATTTGCTAAAGGAATAGTGTTTGGGCGATTTGATGAAACTGTTATCGAAGAGAGAAGACAATGTGCTGAAGACCTGCTACAGTTCTCTGCCAATATTCCTGCTCTTTACAATAGTAAACAGCTTGAAGACTTTTTCAAGGGTGGAATAATTAATGATAGTTCTGAATTAATTGGTCCTGCTGAA…	7		45.1383	0
chr1|213077695|213117410|+	chr1	213077695	213117410	+	circRNA	RPS6KC1	ENST00000543470.5	3	4,5,6	121,116,94	331	ATAATTGTATGGAAGAGATACAGTGATTTTAAGAAACTACACAAAGAACTATGGCAAATTCACAAAAACTTATTCCGACATTCAGAGTTGTTTCCTCCATTTGCTAAAGGAATAGTGTTTGGGCGATTTGATGAAACTGTTATCGAAGAGAGAAGACAATGTGCTGAAGACCTGCTACAGTTCTCTGCCAATATTCCTGCTCTTTACAATAGTAAACAGCTTGAAGACTTTTTCAAGGGTGGAATAATTAATGATAGTTCTGAATTAATTGGTCCTGCTGAAGCTCACTCAGATTCCCTCATTGATACCTTTCCTGAGTGTAGTACGGAAG		59	0	411.534
chr1|213077695|213129889|+	chr1	213077695	213129889	+	circRNA	RPS6KC1	ENST00000543470.5	4	4,5,6,7	121,116,94,363	694	ATAATTGTATGGAAGAGATACAGTGATTTTAAGAAACTACACAAAGAACTATGGCAAATTCACAAAAACTTATTCCGACATTCAGAGTTGTTTCCTCCATTTGCTAAAGGAATAGTGTTTGGGCGATTTGATGAAACTGTTATCGAAGAGAGAAGACAATGTGCTGAAGACCTGCTACAGTTCTCTGCCAATATTCCTGCTCTTTACAATAGTAAACAGCTTGAAGACTTTTTCAAGGGTGGAATAATTAATGATAGTTCTGAATTAATTGGTCCTGCTGAAGCTCACTCAGATTCCCTCATTGATACCTTTCCTGAGTGTAGTACGGAAGGCTTCTCCAGTGACAGTGATCTGGTATCTCTTACTGTTGATGTGGATTCTCTTGCTGAGTTAGATGAT…	27	19	174.105	132.528
chr1|213104453|213117410|+	chr1	213104453	213117410	+	circRNA	RPS6KC1	ENST00000543354.5	2	3,4	116,94	210	GGCGATTTGATGAAACTGTTATCGAAGAGAGAAGACAATGTGCTGAAGACCTGCTACAGTTCTCTGCCAATATTCCTGCTCTTTACAATAGTAAACAGCTTGAAGACTTTTTCAAGGGTGGAATAATTAATGATAGTTCTGAATTAATTGGTCCTGCTGAAGCTCACTCAGATTCCCTCATTGATACCTTTCCTGAGTGTAGTACGGAAG		10	0	69.7515
chr1|213117316|213129889|+	chr1	213117316	213129889	+	circRNA	RPS6KC1	ENST00000543354.5	2	4,5	94,363	457	GGTGGAATAATTAATGATAGTTCTGAATTAATTGGTCCTGCTGAAGCTCACTCAGATTCCCTCATTGATACCTTTCCTGAGTGTAGTACGGAAGGCTTCTCCAGTGACAGTGATCTGGTATCTCTTACTGTTGATGTGGATTCTCTTGCTGAGTTAGATGATGGAATGGCTTCCAATCAAAATTCTCCCATTAGAACTTTTGGTCTCAATCTTTCTTCGGATTCTTCAGCACTAGGGGCTGTTGCTTCTGACAGTGAACAGAGCAAAACAGAAGAAGAACGGGAAAGTCGTAGCCTCTTTCCTGGCAGTTTAAAGCCGAAGCTTGGCAAGAGAGATTATTTGGAGAAAGCAGGAGAATTAATAAAGCTGGCTTTAAAAAAGGAAGAAGAAGACGACTAT…		12	0	83.7019
chr1|213117316|213167973|+	chr1	213117316	213167973	+	circRNA	RPS6KC1	ENST00000543354.5	3	4,5,6	94,363,116	573	GGTGGAATAATTAATGATAGTTCTGAATTAATTGGTCCTGCTGAAGCTCACTCAGATTCCCTCATTGATACCTTTCCTGAGTGTAGTACGGAAGGCTTCTCCAGTGACAGTGATCTGGTATCTCTTACTGTTGATGTGGATTCTCTTGCTGAGTTAGATGATGGAATGGCTTCCAATCAAAATTCTCCCATTAGAACTTTTGGTCTCAATCTTTCTTCGGATTCTTCAGCACTAGGGGCTGTTGCTTCTGACAGTGAACAGAGCAAAACAGAAGAAGAACGGGAAAGTCGTAGCCTCTTTCCTGGCAGTTTAAAGCCGAAGCTTGGCAAGAGAGATTATTTGGAGAAAGCAGGAGAATTAATAAAGCTGGCTTTAAAAAAGGAAGAAGAAGACGACTAT…	11		70.9316	0
chr1|213129526|213176492|+	chr1	213129526	213176492	+	circRNA	RPS6KC1	ENST00000543354.5	3	5,6,7	363,116,93	572	GCTTCTCCAGTGACAGTGATCTGGTATCTCTTACTGTTGATGTGGATTCTCTTGCTGAGTTAGATGATGGAATGGCTTCCAATCAAAATTCTCCCATTAGAACTTTTGGTCTCAATCTTTCTTCGGATTCTTCAGCACTAGGGGCTGTTGCTTCTGACAGTGAACAGAGCAAAACAGAAGAAGAACGGGAAAGTCGTAGCCTCTTTCCTGGCAGTTTAAAGCCGAAGCTTGGCAAGAGAGATTATTTGGAGAAAGCAGGAGAATTAATAAAGCTGGCTTTAAAAAAGGAAGAAGAAGACGACTATGAAGCTGCTTCTGATTTTTATAGGAAGGGAGTTGATTTACTCCTAGAAGGTGTTCAAGGAGAGTCAAGCCCTACCCGTCGAGAAGCTGTGAAGA…	15		96.7249	0
chr1|213205238|213242658|+	chr1	213205238	213242658	+	circRNA	RPS6KC1	NM_001349659	5	10,11,12,13,14	151,48,133,1596,90	2018	TACACAGCCATGGTGAGACACTTGAGATGTTCTGCTGAAGACAATTGTTACATATTGGGATTCTGGAAGGACAGCAAGCTAGATAAAGATAAGTCATGCTTTTAAGAGTCCCATGGAACATCAGTCATTGTGATGTGAAGAAAGTGATAAGGTTTTACTTGTAATGGACACAAGGACAGAACAGACTTTCATTTTAAAAGGTCTAAGGAAAAGCAGTGAATACAGCAGGAACAGAAAGACCATCATCCCCCGCTGTGTGCCCAACATGGTGTGTCTGCATAAGTACATCATCTCTGAGGAGTCAGTATTTCTTGTGCTGCAGCATGCGGAAGGTGGCAAACTGTGGTCATATATCAGTAAATTTCTAAACAGAAGTCCTGAAGAAAGCTTTGACATCAA…	20		128.967	0
chr1|214369456|214386922|-	chr1	214369456	214386922	-	circRNA	PTPN14	ENST00000366956.9	6	17,16,15,14,13,12	235,129,219,144,1478,79	2284	CCCAGGCAGCAGCCGTACATCCTGCCTCCCGTTCACGTCCAGTGTGGTGAGCACTACTCGGAAACGCACACCTCGCAAGACAGCATTTTTCATGGGAATGAAGAAGCCTTGTATTGCAACTCTCACAACAGCCTGGACTTAAATTATTTAAATGGCACTGTCACCAATGGCAGCGTGTGTAGCGTTCACAGCGTCAACTCCCTCAACTGCTCGCAAAGTTTCATCCAGGCCTCCCCTGTATCCTCCAACCTCAGTATCCCTGGGAGTGACATCATGCGGGCCGACTACATCCCGAGCCACCGGCACAGCGCGATCATCGTGCCCTCGTACAGGCCAACCCCCGATTATGAGACAGTCATGCGCCAGATGAAGAGGGGGATCCTGCATACAGACAGCCAG…		9	0	62.7764
chr1|214390987|214398001|-	chr1	214390987	214398001	-	circRNA	PTPN14	ENST00000366956.9	4	11,10,9,8	58,83,88,89	318	GACAATCATGGAAACTGTGTACACCTTGGCATTTTCTTTATGGGGATTTTCGTGAGGAACAGAATTGGAAGACAAGCGGTAATATACAGGTGGAATGACATGGGGAATATCACTCATAACAAGTCGACCATTCTAGTGGAGCTCATCAACAAAGAAGAGACTGCCCTCTTTCACACGGATGATATCGAAAATGCCAAGTATATTTCTCGGTTGTTTGCCACACGACACAAGTTTTACAAACAAAACAAAATCTGCACTGAACAGTCAAATTCTCCACCCCCCATCAGACGCCAGCCCACCTGGAGCCGATCCTCTCTG		31	0	216.23
chr1|214451804|214464957|-	chr1	214451804	214464957	-	circRNA	PTPN14	ENST00000366956.9	2	3,2	170,328	498	CTATCTTCCAGAGGGCCACACTGGGCATGGACACCCTTTTCCCTGCCTGGAGGAGCACAGGTGATAGTGTAATTTTCCAGTCACGAAACTGCTAAGGCCATCTCAGGGGCGTGTGCGCCAGGATAGGCGGGCGGCGTCCGAGGACCACATAGCCATGCCTTTTGGTCTGAAGCTCCGCCGGACACGGCGCTACAACGTCCTGAGCAAGAACTGCTTTGTCACACGGATTCGCCTGCTGGACAGCAATGTTATCGAGTGCACGCTGTCGGTGGAAAGCACAGGGCAAGAATGCCTGGAGGCTGTGGCCCAGAGGCTGGAGCTGCGAGAGACGCACTACTTTGGCCTTTGGTTTCTCAGCAAGAGCCAGCAAGCACGATGGGTGGAGCTGGAGAAACCTCT…	19	6	122.518	41.8509
chr1|214464629|214464957|-	chr1	214464629	214464957	-	circRNA	PTPN14	ENST00000366956.9	1	2	328	328	CTATCTTCCAGAGGGCCACACTGGGCATGGACACCCTTTTCCCTGCCTGGAGGAGCACAGGTGATAGTGTAATTTTCCAGTCACGAAACTGCTAAGGCCATCTCAGGGGCGTGTGCGCCAGGATAGGCGGGCGGCGTCCGAGGACCACATAGCCATGCCTTTTGGTCTGAAGCTCCGCCGGACACGGCGCTACAACGTCCTGAGCAAGAACTGCTTTGTCACACGGATTCGCCTGCTGGACAGCAATGTTATCGAGTGCACGCTGTCGGTGGAAAGCACAGGGCAAGAATGCCTGGAGGCTGTGGCCCAGAGGCTGGAGCTGCGAGAG		16	0	111.602
chr1|215169198|215172183|+	chr1	215169198	215172183	+	circRNA	KCNK2	NM_001017424	2	4,5	161,187	348	GATTTGGAAACATCTCACCACGCACAGAAGGCGGCAAAATATTCTGTATCATCTATGCCTTACTGGGAATTCCCCTCTTTGGTTTTCTCTTGGCTGGAGTTGGAGATCAGCTAGGCACCATATTTGGAAAAGGAATTGCCAAAGTGGAAGATACGTTTATTAAGTGGAATGTTAGTCAGACCAAGATTCGCATCATCTCAACAATCATATTTATACTATTTGGCTGTGTACTCTTTGTGGCTCTGCCTGCGATCATATTCAAACACATAGAAGGCTGGAGTGCCCTGGACGCCATTTATTTTGTGGTTATCACTCTAACAACTATTGGATTTGGTGACTACGTTGCAG	13	9	83.8282	62.7764
chr1|215575900|215579137|+	chr1	215575900	215579137	+	circRNA	KCTD3	NM_001319294	4	4,5,6,7	74,59,81,138	352	ATATTTATTGATAGAGATCCAGCAGCATTTGCACCCATTTTAAATTTTCTTCGGACAAAAGAACTAGACTTAAGGGGAGTGAGTATTAATGTTCTCAGGCATGAAGCAGAATTTTACGGGATCACTCCATTAGTAAGAAGGCTTCTCTTATGTGAAGAATTGGAGCGTTCCTCTTGTGGCAGTGTCCTTTTTCATGGTTACTTGCCCCCACCAGGTATTCCTAGTCGTAAAATAAACAACACAGTCAGATCTGCTGATTCTAGGAATGGTCTAAATTCTACAGAAGGTGAAGCCCGGGGAAATGGTACACAGCCTGTTCTCTCTGGAACGGGAGAAGAAACTGTTAGGCTAG	4	12	25.7933	83.7019
chr1|215586494|215595471|+	chr1	215586494	215595471	+	circRNA	KCTD3	NM_001319294	2	9,10	191,116	307	AATCAAAGAATCTTCAGGATGGCAGCAAGTGTTTACGAGCCCATATTTGGATTGGACTATCGAACGAGTAGCTTTAAATGCAAAGGTGGTTGGAGGGCCACATGGAGACAAAGACAAAATGGTTGCTGTTGCCTCAGAGAGTAGCATCATCTTGTGGAGTGTTCAGGATGGGGGAAGTGGAAGTGAAATTGGAGTGTTCAGCCTGGGTGTTCCTGTAGATGCTCTCTTCTTTATTGGTAACCAGTTGGTGGCCACGAGTCATACAGGGAAAGTGGGAGTGTGGAATGCTGTCACTCAGCACTGGCAG	16		103.173	0
chr1|215601866|215604302|+	chr1	215601866	215604302	+	circRNA	KCTD3	NM_001319294	3	11,12,13	88,117,171	376	GTTCAAGATGTTGTTCCTATAACTAGTTATGACACTGCTGGATCATTCCTTCTGCTTGGATGTAACAATGGATCAATATATTACATAGATATGCAGAAGTTCCCCTTGCGAATGAAAGATAATGATCTTCTTGTAACTGAACTGTATCATGATCCTTCAAATGATGCTATTACTGCTCTGAGTGTTTACCTCACACCCAAAACAAGTGTCAGTGGTAACTGGATCGAGATCGCCTATGGTACGAGCTCTGGAGCAGTACGAGTGATTGTACAACACCCAGAGACAGTTGGGTCAGGTCCTCAGCTTTTTCAGACTTTCACAGTTCACCGAAGTCCCGTAACAAAAATCATGCTATCAGAGAAGCATCTTGTATCAG		21	0	146.478
chr1|21680807|21695221|-	chr1	21680807	21695221	-	circRNA	USP48	NM_001350164	4	25,24,23,22	27,49,126,156	358	AGCAATGGTGGAACAAAGCGGCAAAAGATATCCCATCAAAATTATATAGCCTATCAAAAGCAAGTTATTCGCCGAAGTATGCGACATAGAAAAGTTCGTGGTGAGAAAGCACTTCTCGTTTCTGCTAATCAGACGTTAAAAGAATTGAAAATTCAGATCATGCATGCATTTTCAGTTGCTCCTTTTGACCAGAATTTGTCAATTGATGGAAAGATTTTAAGTGATGACTGTGCCACCCTAGGCACCCTTGGCGTCATTCCTGAATCTGTCATTTTATTGAAGGCTGATGAACCAATTGCAGATTATGCTGCAATGGATGATGTCATGCAAGTTTGTATGCCAGAAGAAGGGTTTAAAG	18		116.07	0
chr1|21701497|21703618|-	chr1	21701497	21703618	-	circRNA	USP48	ENST00000400301.5	2	22,21	105,107	212	AACTCTGTCCAGAATGCAGAGAAGGCTTATTGTGTCAGCAGCAGAGGGACCTGCGTGAATACACTCAAGCCACCATCTATGTCCATAAAGTTGTGGATAATAAAAAGGTGATGAAGGATTCGGCTCCGGAACTGAATGTGAGTAGTTCTGAAACAGAGGAGGACAAGGAAGAAGCTAAACCAGATGGAGAAAAAGATCCAGATTTTAATCAA	22	4	141.863	27.9006
chr1|21715388|21721764|-	chr1	21715388	21721764	-	circRNA	USP48	ENST00000400301.5	3	15,14,13	69,131,115	315	TGAAAGCCCTGTGTAAGGAATGTGTAGTAGAACGTTGTCGCATATTGCGTCTGAAGAACCAACTAAATGAAGATTATAAAACTGTTAATAATCTGCTGAAAGCAGCAGTAAAGGGCAGCGATGGATTTTGGGTGGGGAAGTCCTCCTTGCGGAGTTGGCGCCAGCTAGCTCTTGAACAGCTGGATGAGCAAGATGGTGATGCAGAACAAAGCAACGGAAAGATGAACGGTAGCACCTTAAATAAAGATGAATCAAAGGAAGAAAGAAAAGAAGAGGAGGAATTAAATTTTAATGAAGATATTCTGTGTCCACATG	51	33	328.865	230.18
chr1|21715388|21724095|-	chr1	21715388	21724095	-	circRNA	USP48	ENST00000400301.5	4	15,14,13,12	69,131,115,198	513	AGCCCTATGAGTTTGTCTCTCTGGAATGGCTGCAAAAGTGGTTGGATGAATCAACACCTACCAAACCTATTGATAATCACGCTTGCCTGTGTTCCCATGACAAGCTTCACCCGGATAAAATATCAATTATGAAGAGGATATCTGAATATGCAGCTGACATTTTCTATAGTAGATATGGAGGAGGTCCAAGACTAACTGTGAAAGCCCTGTGTAAGGAATGTGTAGTAGAACGTTGTCGCATATTGCGTCTGAAGAACCAACTAAATGAAGATTATAAAACTGTTAATAATCTGCTGAAAGCAGCAGTAAAGGGCAGCGATGGATTTTGGGTGGGGAAGTCCTCCTTGCGGAGTTGGCGCCAGCTAGCTCTTGAACAGCTGGATGAGCAAGATGGTGATG…	15	1	96.7249	6.97515
chr1|21721035|21721764|-	chr1	21721035	21721764	-	circRNA	USP48	ENST00000400301.5	2	14,13	131,115	246	TGAAAGCCCTGTGTAAGGAATGTGTAGTAGAACGTTGTCGCATATTGCGTCTGAAGAACCAACTAAATGAAGATTATAAAACTGTTAATAATCTGCTGAAAGCAGCAGTAAAGGGCAGCGATGGATTTTGGGTGGGGAAGTCCTCCTTGCGGAGTTGGCGCCAGCTAGCTCTTGAACAGCTGGATGAGCAAGATGGTGATGCAGAACAAAGCAACGGAAAGATGAACGGTAGCACCTTAAATAAAG	5	9	32.2416	62.7764
chr1|21747066|21757783|-	chr1	21747066	21757783	-	circRNA	USP48	ENST00000400301.5	7	8,7,6,5,4,3,2	83,134,109,125,128,157,121	857	ACGAAACTGCAAAGGAAATCCGAATTGCTTGGTTGGTATTGGTGAGCATATTTGGTTAGGAGAAATAGATGAAAATAGTTTTCATAACATCGATGATCCCAACTGTGAGAGGAGAAAAAAGAACTCATTTGTGGGCCTGACTAACCTTGGAGCCACTTGTTATGTCAACACATTTCTTCAAGTGTGGTTTCTCAACTTGGAGCTTCGGCAGGCACTCTACTTATGTCCAAGCACTTGTAGTGACTACATGCTGGGAGACGGCATCCAAGAAGAAAAAGATTATGAGCCTCAAACAATTTGTGAGCATCTCCAGTACTTGTTTGCCTTGTTGCAAAACAGTAATAGGCGATACATTGATCCATCAGGATTTGTTAAAGCCTTGGGCCTGGACACTGGACA…	18		116.07	0
chr1|217610320|217614202|-	chr1	217610320	217614202	-	circRNA	GPATCH2	ENST00000366935.7	3	5,4,3	80,183,62	325	TGATTCCAGCAGTCTCAGCAGCACTGATGCTGGATTGTTTACCAATGATGAGGGAAGACAAGGTGATGATGAACAGAGTGACTGGTTCTACGAAAAGGAATCAGGTGGAGCATGTGGTATCACTGGAGTTGTGCCCTGGTGGGAAAAGGAAGATCCTACTGAGCTAGACAAAAATGTACCAGATCCTGTCTTTGAAAGTATCTTAACTGGTTCTTTTCCCCTTATGTCACACCCAAGCAGAAGAGGTTTCCAAGCTAGACTCAGTCGCCTTCATGGAATGTCTTCAAAGAATATTAAAAAATCTGGAGGGACTCCAACTTCAATG	4	20	25.7933	139.503
chr1|21836801|21840017|-	chr1	21836801	21840017	-	circRNA	HSPG2	NM_001291860	4	75,74,73,72	205,261,180,196	842	ATTTCATCAGCTAAACCATCAGATGCGGGCACTTATGTGTGCCTTGCTCAGAATGCACTAGGCACAGCACAGAAGCAGGTGGAGGTGATCGTGGACACGGGCGCCATGGCCCCAGGGGCCCCTCAGGTCCAAGCTGAAGAAGCTGAGCTGACTGTGGAGGCTGGACACACGGCCACCTTGCGCTGCTCAGCCACAGGCAGCCCCGCGCCCACCATCCACTGGTCCAAGCTGCGTTCCCCACTGCCCTGGCAGCACCGGCTGGAAGGTGACACACTCATCATACCCCGGGTAGCCCAGCAGGACTCGGGCCAGTACATCTGCAATGCCACTAGCCCTGCTGGGCACGCTGAGGCCACCATCATCCTGCACGTGGAGAGCCCACCATATGCCACCACGGTC…		10	0	69.7515
chr1|21838824|21840017|-	chr1	21838824	21840017	-	circRNA	HSPG2	NM_001291860	3	74,73,72	261,180,196	637	ATTTCATCAGCTAAACCATCAGATGCGGGCACTTATGTGTGCCTTGCTCAGAATGCACTAGGCACAGCACAGAAGCAGGTGGAGGTGATCGTGGACACGGGCGCCATGGCCCCAGGGGCCCCTCAGGTCCAAGCTGAAGAAGCTGAGCTGACTGTGGAGGCTGGACACACGGCCACCTTGCGCTGCTCAGCCACAGGCAGCCCCGCGCCCACCATCCACTGGTCCAAGCTGCGTTCCCCACTGCCCTGGCAGCACCGGCTGGAAGGTGACACACTCATCATACCCCGGGTAGCCCAGCAGGACTCGGGCCAGTACATCTGCAATGCCACTAGCCCTGCTGGGCACGCTGAGGCCACCATCATCCTGCACGTGGAGAGCCCACCATATGCCACCACGGTC…	1	19	6.44833	132.528
chr1|21842769|21850498|-	chr1	21842769	21850498	-	circRNA	HSPG2	NM_001291860	12	67,66,65,64,63,62,61,60,59,58,57,56	152,142,152,148,152,139,152,136,152,139,152,136	1752	ACCCACGGCTCCCTGCTGAGACTCTACCAAGCGTCCCCCGCCGACTCGGGCGAGTACGTGTGCCGAGTGTTGGGCAGCTCCGTGCCTCTAGAGGCCTCTGTCCTGGTCACCATTGAGCCTGCGGGCTCAGTGCCTGCACTTGGGGTCACCCCCACGGTCCGGATCGAGTCATCGTCTTCGCAAGTGGCCGAGGGGCAGACCCTGGACCTGAACTGCCTCGTTGCTGGTCAGGCCCATGCCCAGGTCACGTGGCACAAGCGCGGGGGCAGCCTCCCGGCCCGGCACCAGGTGCATGGCTCGAGGCTACGCCTGCTCCAGGTGACCCCAGCTGATTCAGGGGAGTACGTGTGCCGTGTGGTCGGCAGCTCAGGTACCCAGGAAGCCTCAGTCCTTGTCACC…	1		6.44833	0
chr1|21844147|21850498|-	chr1	21844147	21850498	-	circRNA	HSPG2	NM_001291860	10	65,64,63,62,61,60,59,58,57,56	152,148,152,139,152,136,152,139,152,136	1458	ACCCACGGCTCCCTGCTGAGACTCTACCAAGCGTCCCCCGCCGACTCGGGCGAGTACGTGTGCCGAGTGTTGGGCAGCTCCGTGCCTCTAGAGGCCTCTGTCCTGGTCACCATTGAGCCTGCGGGCTCAGTGCCTGCACTTGGGGTCACCCCCACGGTCCGGATCGAGTCATCGTCTTCGCAAGTGGCCGAGGGGCAGACCCTGGACCTGAACTGCCTCGTTGCTGGTCAGGCCCATGCCCAGGTCACGTGGCACAAGCGCGGGGGCAGCCTCCCGGCCCGGCACCAGGTGCATGGCTCGAGGCTACGCCTGCTCCAGGTGACCCCAGCTGATTCAGGGGAGTACGTGTGCCGTGTGGTCGGCAGCTCAGGTACCCAGGAAGCCTCAGTCCTTGTCACC…	1		6.44833	0
chr1|21847353|21849031|-	chr1	21847353	21849031	-	circRNA	HSPG2	NM_001291860	5	62,61,60,59,58	139,152,136,152,139	718	GTGCATGGCTCGAGGCTACGCCTGCTCCAGGTGACCCCAGCTGATTCAGGGGAGTACGTGTGCCGTGTGGTCGGCAGCTCAGGTACCCAGGAAGCCTCAGTCCTTGTCACCATCCAGCAGCGCCTTAGTGGCTCCCACTCCCAGGGTGTGGCGTACCCCGTCCGCATCGAGTCCTCCTCAGCCTCCCTGGCCAATGGACACACCCTGGACCTCAACTGCCTGGTTGCCAGCCAGGCTCCCCACACCATCACCTGGTATAAGCGTGGAGGCAGCTTACCCAGCCGGCACCAGATCGTGGGCTCCCGGCTGCGGATCCCTCAGGTGACTCCGGCAGACTCGGGCGAGTACGTGTGTCACGTCAGTAACGGTGCAGGCTCCCGGGAGACCTCGCTCATCGTC…		8	0	55.8012
chr1|21847530|21847688|-	chr1	21847530	21847688	-	ciRNA	HSPG2	NM_001291860	1	61	158	158	GTACAGAGTGGAGCCACAGCAGCGGGGGTGGAACCATGGTCTCCTGGGGTGAGCAGAGCAGGCTCCCTGTCTCACGGATTGGGCCCTGGGTAGACCGATAGCAGCCTCAACAGGCTGAGCAGGAAGGCCTGAGCCAGCTGGTGACCCCAGCGTCCctc		11	0	76.7267
chr1|21848121|21848642|-	chr1	21848121	21848642	-	ciRNA	HSPG2	NM_001291860	1	59	521	521	GTACAGGGCCAGCAGGTGGGGAGGGCAAAAGCAGGGCACACCAGCCCCCAATGGGAAGAGGGGGGACTCTCAGCACCTCACTCTGTGCTCattcagtcattcaacaaacattgagtatccttgctggatgggtcctagaccagtgctgagaatacagaaataaggctccctgacctcagggagatccacttctgcaccaaatctcactgaaaagctgctccgggccatgtcctgtgcctgacactgaagattccagatggaatgagacagTTGCCTGCTCTCAGGCAGCTCGCAGGCTGTGGGAGCCCCAGCAGGATACTGTGTCAACACTCCGGAGGGCCTTAACAGGCTTTCTGGAGGGGTGACAAAAGGCTAGACGTCCACCCCAGCCCAGAGACA…		23	0	160.429
chr1|21848123|21848642|-	chr1	21848123	21848642	-	ciRNA	HSPG2	NM_001291860	1	59	519	519	GTACAGGGCCAGCAGGTGGGGAGGGCAAAAGCAGGGCACACCAGCCCCCAATGGGAAGAGGGGGGACTCTCAGCACCTCACTCTGTGCTCattcagtcattcaacaaacattgagtatccttgctggatgggtcctagaccagtgctgagaatacagaaataaggctccctgacctcagggagatccacttctgcaccaaatctcactgaaaagctgctccgggccatgtcctgtgcctgacactgaagattccagatggaatgagacagTTGCCTGCTCTCAGGCAGCTCGCAGGCTGTGGGAGCCCCAGCAGGATACTGTGTCAACACTCCGGAGGGCCTTAACAGGCTTTCTGGAGGGGTGACAAAAGGCTAGACGTCCACCCCAGCCCAGAGACA…	9		58.0349	0
chr1|21885176|21885319|-	chr1	21885176	21885319	-	ciRNA	HSPG2	NM_001291860	1	10	143	143	GTGAGCAGGGAGCTGGGGTCGAGATGCGGGCCCTGGGCTGGGTTCTAGGGGTTCTGTCCACAGCCTCAGCCTCCACCCTTCTCCCTCCTAGCCCCTCGGAGCCCTCCTTCCGCTCCTCCTTCCTTTGCCCCCGACCCCTCACT		4	0	27.9006
chr1|220006105|220007338|-	chr1	220006105	220007338	-	circRNA	EPRS	NM_004446	2	15,14	208,137	345	AATCCTGAGGTTGGCTTGAAGCCTGTGTGGTATAGTCCCAAAGTTTTCATTGAAGGTGCTGATGCAGAGACTTTTTCGGAGGGTGAGATGGTTACATTTATAAATTGGGGCAACCTCAACATTACAAAAATACACAAAAATGCAGATGGAAAAATCATATCTCTTGATGCAAAGTTGAATTTGGAAAACAAAGACTACAAGAAAACCACTAAGGTCACTTGGCTTGCAGAGACTACACATGCTCTTCCTATTCCAGTAATCTGTGTCACTTATGAGCACTTGATCACAAAGCCAGTGCTAGGAAAAGACGAGGACTTTAAGCAGTATGTCAACAAGAACAGTAAG	14		90.2766	0
chr1|220032386|220035013|-	chr1	220032386	220035013	-	circRNA	EPRS	NM_004446	3	5,4,3	140,157,100	397	AAATGTGATATTCACAGATGTGAATTCTATACTTCGCTACTTGGCTAGAGTTGCAACTACAGCTGGGTTATATGGCTCTAATCTGATGGAACATACTGAGATTGATCACTGGTTGGAGTTCAGTGCTACAAAATTATCTTCATGTGATTCCTTTACTTCTACAATTAATGAACTCAATCATTGCCTGTCTCTGAGAACATACTTAGTTGGAAACTCCTTGAGTTTAGCAGATTTATGTGTTTGGGCCACCCTAAAAGGAAATGCTGCCTGGCAAGAACAGTTGAAACAGAAGAAAGCTCCAGTTCATGTAAAACGTTGGTTTGGCTTTCTTGAAGCCCAGCAGGCCTTCCAGTCAGTAGGTACCAAGTGGGATGTTTCAACAACCAAAGCTCGAGTG	6		38.69	0
chr1|220102777|220103422|+	chr1	220102777	220103422	+	ciRNA	IARS2	ENST00000366922.2	1	7	645	645	GTGGGTATATTATTGCATTTTTTGTTTTATACACAAATAGAATGTATTCCATTATTAACATTATTTTGAATTTATTTTATCCTGTTTATTATTGTAAAATTTAATGAATTATAACTTAGTTATTATGTTCATATAGATTTTATTAACCTTTAGGTGATCCTTTTTATGACCTTATCCAGCTTTTCGGGAAAATGAAATAGAAGTATAAGTTACAAAGTGTTTTGAAAATAGTACAGTTTGATCTTGAAGTCAGttttttcttttttctttttttttttggagaccgagttttgccttttgttgcccaggctggagtacagtggcatgatcttggctcaccacaacctccacctcccgggttcaagcaattttcctgcctcagcctcccgagtagctggg…	14		90.2766	0
chr1|220114313|220140289|+	chr1	220114313	220140289	+	circRNA	IARS2	ENST00000366922.2	8	12,13,14,15,16,17,18,19	161,103,94,109,103,126,132,107	935	GAATTGTTAAAAAAGGTGAAATTTATTCCTGGATCAGCACTGAATGGCATGGTTGAAATGATGGACAGGCGGCCATATTGGTGTATATCAAGGCAAAGAGTTTGGGGTGTTCCAATTCCTGTGTTTCATCATAAGACCAAGGATGAATACTTGATCAACAGCCAAACCACTGAGCATATTGTTAAACTAGTGGAACAACACGGCAGTGATATCTGGTGGACTCTTCCCCCTGAACAACTTCTTCCAAAAGAAGTCTTATCTGAGGTTGGTGGCCCTGATGCCTTGGAATATGTGCCAGGTCAGGATATTTTGGACATCTGGTTTGATAGCGGAACTTCATGGTCTTATGTTCTTCCAGGTCCTGACCAAAGAGCAGATTTGTACTTGGAAGGAAAAGAC…	4		25.7933	0
chr1|220136808|220140289|+	chr1	220136808	220140289	+	circRNA	IARS2	ENST00000366922.2	4	16,17,18,19	103,126,132,107	468	GACAGTGATTGTTCATGGATTTACCCTTGGAGAAAAGGGAGAAAAGATGTCCAAGTCTCTTGGGAATGTCATTCATCCTGATGTTGTCGTTAATGGAGGACAAGATCAAAGCAAAGAGCCTCCGTATGGTGCTGATGTCCTTCGCTGGTGGGTAGCTGATTCCAATGTCTTCACCGAAGTTGCAATTGGCCCATCCGTGCTCAATGCTGCCAGAGATGATATTAGCAAGCTTAGGAATACACTTCGCTTTCTTTTGGGAAATGTGGCTGATTTCAACCCAGAAACAGATTCCATCCCTGTAAACGATATGTATGTCATAGACCAGTACATGCTACACTTACTGCAGGATTTGGCAAACAAGATTACCGAATTATACAAACAATATGATTTTGGAAAAGT…	10		64.4833	0
chr1|220151605|220206006|-	chr1	220151605	220206006	-	circRNA	RAB3GAP2	NM_012414	27	34,33,32,31,30,29,28,27,26,25,24,23,22,21,20,19,18,17,16,15,14,13,12,11,10,9,8	159,222,90,219,75,36,71,67,107,174,229,161,106,94,218,128,91,65,83,144,217,140,90,80,149,99,100	3414	AATGAAGAGTTGAGTATCTTATATCCAGCTGCCATTGTGACTATTGATGGATTTAGCCTTTTTCAATCTCTTCGTGCTTGTCGAAATCAGGTAGCAAAAGCTGCAGCATCAGGCAATGAGAACATACAACCACCACCATTAGCTTATAAGAAATGGGGTCTACAAGATATTGACACTATTATTGATCATGCTAGTGTTGGTATTATGACTCTGTCCCCCTTTGATCAAATGAAGACTGCCTCCAATATAGGTGGATTTAATGCAGCAATTAAAAATAGTCCACCTGCCATGTCTCAGTATATCACTGTAGGGTCCAATCCATTTACTGGCTTCTTCTATGCTTTAGAGGGAAGCACACAACCATTATTATCCCATGTTGCACTAGCAGTTGCAAGTAAA…	4		25.7933	0
chr1|220159385|220172742|-	chr1	220159385	220172742	-	circRNA	RAB3GAP2	NM_012414	8	29,28,27,26,25,24,23,22	36,71,67,107,174,229,161,106	951	TCTCTGCTCCTGAGTGTTTGGCTTTCAAAGGAAAAGGATATTTTGGATAAACCACAGTCAATCTGCTGTCTTCATACCATGCTGTCCCTCCTGAGCAAGATGAAAGTGGCCATCGATGAGACCTGGGATTCTCAGTCTGTGTCCCCATGGTGGCAGCAGATGCGCACAGCCTGTATTCAGTCTGAGAACAATGGAGCCGCTCTGTTGTCTGCGCATGTTGGGCATTCTGTTGCTGCACAGATATCAAACAACATGACAGAGAAAAAATTTTCCCAAACAGTTTTGGGTGCTGATTCAGAGGCCCTCACTGATTCCTGGGAGGCACTTTCTCTTGACACTGAGTACTGGAAACTCCTTCTGAAACAGCTGGAGGATTGTCTCATACTTCAGACTCTGCTT…		18	0	125.553
chr1|220182256|220182931|-	chr1	220182256	220182931	-	circRNA	RAB3GAP2	NM_012414	2	21,20	94,218	312	GACTTGGCTCTGTTACTAAGGCTTGATGAAAAAGAACTGCTTAAGCTCCAGGCATTACTAGAGAAATATAAGCAAGAGAACACCAGGACAAATGTTCGATTTTCTGATGATAAAGATGGTGTGTTGCCTGTAAAAACATTCTTGGAATATTTAGAATATGAAAAGGATGTGCTCAACATAAAGAAAATAAGTGAAGAGGAATATGTGGCTTTAGGTAGTTTCTTTTTTTGGAAGTGTTTGCATGGAGAAAGCTCCACTGAGGATATGTGTCACACTTTGGAGTCGGCTGGTCTTAGCCCTCAGCTGTTGTTG		4	0	27.9006
chr1|220212886|220213979|-	chr1	220212886	220213979	-	circRNA	RAB3GAP2	NM_012414	2	4,3	82,124	206	GAAGAAGAAGGAAATACTTGCAAAACACAAAAAACTTCCTGGCTCCAAGATTGTGTTTTATCCTTATCTCCAACCAATGATCTTATGGTGATAGCTCGAGAGCAAAAAGCTGTATTTCTAGTGCCAAAATGGAAATATAGTGATAAAGGAAAGGAAGAAATGCAATTTGCTGTTGGCTGGAGTGGTTCCTTAAATGTCGAAGAAGG	39	3	251.485	20.9255
chr1|220598330|220618755|+	chr1	220598330	220618755	+	circRNA	MARK1	NM_001286128	5	4,5,6,7,8	49,71,57,237,120	534	TTATTTCGAGAAGTACGAATAATGAAGATACTGAATCATCCTAATATAGGTGAAGTATTTGATTACTTAGTTGCCCATGGAAGAATGAAAGAGAAAGAGGCCCGTGCAAAATTTAGGCAGATTGTATCTGCTGTACAGTATTGTCATCAAAAGTACATTGTTCACCGTGATCTTAAGGCTGAAAACCTTCTCCTTGATGGTGATATGAATATTAAAATTGCTGACTTTGGTTTTAGTAATGAATTTACAGTTGGGAACAAATTGGACACATTTTGTGGAAGCCCACCCTATGCTGCTCCCGAGCTTTTCCAAGGAAAGAAGTATGATGGGCCTGAAGTGGATGTGTGGAGTCTGGGCGTCATTCTCTATACATTAGTCAGTGGCTCCTTGCCTTTCGAT…		3	0	20.9255
chr1|220604066|220636026|+	chr1	220604066	220636026	+	circRNA	MARK1	NM_001286128	8	5,6,7,8,9,10,11,12	71,57,237,120,100,113,154,194	1046	GTGAAGTATTTGATTACTTAGTTGCCCATGGAAGAATGAAAGAGAAAGAGGCCCGTGCAAAATTTAGGCAGATTGTATCTGCTGTACAGTATTGTCATCAAAAGTACATTGTTCACCGTGATCTTAAGGCTGAAAACCTTCTCCTTGATGGTGATATGAATATTAAAATTGCTGACTTTGGTTTTAGTAATGAATTTACAGTTGGGAACAAATTGGACACATTTTGTGGAAGCCCACCCTATGCTGCTCCCGAGCTTTTCCAAGGAAAGAAGTATGATGGGCCTGAAGTGGATGTGTGGAGTCTGGGCGTCATTCTCTATACATTAGTCAGTGGCTCCTTGCCTTTCGATGGCCAGAATTTAAAGGAACTGCGAGAGCGAGTTTTACGAGGGAAGTACC…		7	0	48.8261
chr1|22078428|22086866|+	chr1	22078428	22086866	+	circRNA	AL031281.2	ENST00000648594.1	4	2,3,4,5	155,73,110,198	536	GTCATCATCAGATTTGAAATATTTAAAGTGGATACAAAACTATTTCAGCAATGCAGACAATTAAGTGTGTTGTTGTGGGCGATGGTGCTGTTGGTAAAACATGTCTCCTGATATCCTACACAACAAACAAATTTCCATCGGAATATGTACCGACTGTTTTTGACAACTATGCAGTCACAGTTATGATTGGTGGAGAACCATATACTCTTGGACTTTTTGATACTGCAGGGCAAGAGGATTATGACAGATTACGACCGCTGAGTTATCCACAAACAGATGTATTTCTAGTCTGTTTTTCAGTGGTCTCTCCATCTTCATTTGAAAACGTGAAAGAAAAGTGGGTGCCTGAGATAACTCACCACTGTCCAAAGACTCCTTTCTTGCTTGTTGGGACTCAAA…	5	2	32.2416	13.9503
chr1|22081721|22086866|+	chr1	22081721	22086866	+	circRNA	AL031281.2	ENST00000648594.1	3	3,4,5	73,110,198	381	GTTTTTGACAACTATGCAGTCACAGTTATGATTGGTGGAGAACCATATACTCTTGGACTTTTTGATACTGCAGGGCAAGAGGATTATGACAGATTACGACCGCTGAGTTATCCACAAACAGATGTATTTCTAGTCTGTTTTTCAGTGGTCTCTCCATCTTCATTTGAAAACGTGAAAGAAAAGTGGGTGCCTGAGATAACTCACCACTGTCCAAAGACTCCTTTCTTGCTTGTTGGGACTCAAATTGATCTCAGAGATGACCCCTCTACTATTGAGAAACTTGCCAAGAACAAACAGAAGCCTATCACTCCAGAGACTGCTGAAAAGCTGGCCCGTGACCTGAAGGCTGTCAAGTATGTGGAGTGTTCTGCACTTACACAG		13	0	90.677
chr1|221913761|221918712|-	chr1	221913761	221918712	-	circRNA	LINC02257	ENST00000433576.5	3	3,2,1	97,109,121	327	gtggagtctcgcactgtcatcctggctggaatgcagtggtgcaagccgactcactgcaacctctgcctcttgggttcaagtgattctcctgcttcagcctcctgatttgctgggattgcagAGCAAACCAGTGAAAAAATGGCCTTCGCACTCCTGAGAGACCTTTCACCGGGCTTTCTACTTTTGAATTCTCTCCATAGCTGGTTTCCTCTTAGGCCTCGATAGAGCAGTCCCTGAATCACACAGGTATGCTGACTACGTCTTTTCCTGGTACAAACCATCATGGGGGAAACACACAGCAAGAAGCATCTTCAGGTCACAAGATAG		5	0	34.8758
chr1|222632164|222633249|+	chr1	222632164	222633249	+	circRNA	MIA3	ENST00000344922.9	2	5,6	162,146	308	AGATGCAACCACTGCATGAAGATAATTTCTCACGAGAGAAGACAGCAGAACTTAATGTGCAGGTTCCTGAAGAACCCACCCACTTGGACCAACGTGTGATTGGGGACACTCATGCCTCAGAAGTGTCACAGAAGCCAAATACTGAGAAAGACCTGGACCCAGGGCCAGTTACAACAGAAGACACTCCTATGGATGCTATTGATGCAAACAAGCAACCAGAGACAGCCGCCGAAGAGCCGGCAAGTGTCACACCTTTGGAAAACGCAATCCTTCTAATATATTCATTCATGTTTTATTTAACTAAGTCG		11	0	76.7267
chr1|222724091|222730177|+	chr1	222724091	222730177	+	circRNA	BROX	ENST00000340934.9	6	6,7,8,9,10,11	73,106,90,86,82,151	588	TATAACAGAAGATGAAGCAAAAGAAGTTCATCGAAGCCTAAAGATTGCAGCTGGGATTTTTAAACATTTAAAGGAAAGTCATCTCCCAAAACTCATTACACCTGCGGAAAAAGGAAGAGATTTAGAGTCACGACTCATAGAAGCATACGTTATTCAATGTCAGGCTGAAGCTCAAGAAGTAACAATTGCTCGAGCAATTGAACTAAAACATGCTCCTGGACTAATTGCTGCACTGGCGTATGAAACAGCCAATTTCTATCAAAAAGCTGATCATACTTTATCCAGTTTGGAGCCTGCATATTCTGCCAAATGGAGAAAATATCTTCACTTGAAGATGTGTTTCTACACAGCTTATGCTTACTGTTACCATGGTGAGACTTTATTGGCTAGTGATAAATG…	9		58.0349	0
chr1|222990624|222992110|+	chr1	222990624	222992110	+	circRNA	DISP1	NM_001350630	3	5,6,7	124,128,256	508	TTATGCAGCCCTGATAGCCGACTGGCCGGTGGTGGTCTTGGGCATGTGCACCATGTTCATCGTAGTCTGTGCCTTGGTTGGAGTATTAGTGCCAGAGCTCCCTGACTTCTCTGATCCATTGCTGGGTTTTGAACCAAGAGGAACAGCAATAGGCCAGAGATTGGTCACATGGAATAATATGGTGAAAAATACAGGATACAAAGCAACATTAGCAAATTATCCCTTTAAATATGCAGATGAACAAGCCAAAAGAAGTGAGAAAATTAATGTTGGTTGCTTCTTCTAATCCTTTCAACTTAATATCAAGGACTAAGCAGGTCATGGCTTTGAGGAAGTAATGTTTCCAGTATGCTTATCAGCTTTGAAATAACGAGAACTTTATTGAAGATCAAATTGTCG…	12		77.3799	0
chr1|223744099|223745439|+	chr1	223744099	223745439	+	circRNA	CAPN2	ENST00000433674.6	2	3,4	119,134	253	GTGACTGCTGGCTGCTGGCAGCCATTGCCTCCCTCACCTTGAATGAAGAAATCCTGGCTCGAGTCGTCCCCCTAAACCAGAGCTTCCAGGAAAACTATGCAGGGATCTTTCACTTCCAGTTCTGGCAATACGGCGAGTGGGTGGAGGTGGTGGTGGATGACAGGCTGCCCACCAAGGACGGGGAGCTGCTCTTTGTGCATTCAGCCGAAGGGAGCGAGTTCTGGAGCGCCCTGCTGGAGAAGGCATACGCCAA	14	8	90.2766	55.8012
chr1|223745439|223746970|+	chr1	223745439	223746970	+	ciRNA	CAPN2	ENST00000433674.6	1	4	1531	1531	GTAAGTTGCCATCCTCCCCTGGCCCCATGGCCTTCCCCCAATGCCCTGGATTCCAAAAAATTCActcatgcctgtaatctcagcactttgggaggccgaggtgggtggatcatttgaggtcaggagttcgagaccagcctggccaacatgatgaaaccccgtctctactaaaaatataaaaatcagTAGAACTACTCCAGGACTACTTTGAGTGGGAAGTCCTTTTCTATAGAAGGACTTCTTTGGCCAAAATTAGGCTCTAAATGCAAGGAGATAGTGCATGCAGGGTGCCTGGCTGCACTGTACGCTGATAAATGATGTCTATCACCATCTTTAACCAAATGCACAGGAACAAGTTATGGTACTGATTGTGCTGGACTTGAGAAGGAGCTCTACTTC…	14		90.2766	0
chr1|223759269|223762251|+	chr1	223759269	223762251	+	circRNA	CAPN2	ENST00000433674.6	3	12,13,14	212,37,66	315	TTAAGTGGGCAGACCAACATCCACCTCAGCAAAAACTTCTTCCTGACGAATCGCGCCAGGGAGCGCTCAGACACCTTCATCAACCTCCGGGAGGTGCTCAACCGCTTCAAGCTGCCGCCAGGAGAGTACATTCTCGTGCCTTCCACCTTCGAACCCAACAAGGATGGGGATTTCTGCATCCGGGTCTTTTCTGAAAAGAAAGCTGACTACCAAGCTGTCGATGATGAAATCGAGGCCAATCTTGAAGAGTTCGACATCAGCGAGGATGACATTGATGATGGATTCAGGAGACTGTTTGCCCAGTTGGCAGGAGAG		12	0	83.7019
chr1|223759269|223772239|+	chr1	223759269	223772239	+	circRNA	CAPN2	ENST00000433674.6	9	12,13,14,15,16,17,18,19,20	212,37,66,58,65,69,79,117,59	762	TTAAGTGGGCAGACCAACATCCACCTCAGCAAAAACTTCTTCCTGACGAATCGCGCCAGGGAGCGCTCAGACACCTTCATCAACCTCCGGGAGGTGCTCAACCGCTTCAAGCTGCCGCCAGGAGAGTACATTCTCGTGCCTTCCACCTTCGAACCCAACAAGGATGGGGATTTCTGCATCCGGGTCTTTTCTGAAAAGAAAGCTGACTACCAAGCTGTCGATGATGAAATCGAGGCCAATCTTGAAGAGTTCGACATCAGCGAGGATGACATTGATGATGGATTCAGGAGACTGTTTGCCCAGTTGGCAGGAGAGGATGCGGAGATCTCTGCCTTTGAGCTGCAGACCATCCTGAGAAGGGTTCTAGCAAAGCGCCAAGATATCAAGTCAGATGGCTTC…	11		70.9316	0
chr1|223802115|223810513|-	chr1	223802115	223810513	-	circRNA	TP53BP2	NM_001031685	6	9,8,7,6,5,4	229,165,182,175,102,83	936	TGAGTGGACCAAGATCTCAGGATCCAAGTTTAAAAAGAAATGGTGTAAAAGTTCCTGGTGAATATCGAAGAAAGGAGAACGGTGTTAATAGTCCTAGGATGGATCTGACTCTTGCTGAACTTCAGGAAATGGCATCTCGCCAGCAGCAACAGATTGAAGCCCAGCAACAATTGCTGGCAACTAAGGAACAGCGCTTAAAGTTTTTGAaacaacaagatcagcgacaacagcaacaaGTTGCTGAGCAGGAGAAACTTAAAAGGCTAAAAGAAATAGCTGAGAATCAGGAAGCTAAGCTAAAAAAAGTGAGAGCACTTAAAGGCCACGTGGAACAGAAGAGACTAAGCAATGGGAAACTTGTGGAGGAAATTGAACAGATGAATAATTTGTTCCAGCAAA…		10	0	69.7515
chr1|223804173|223806947|-	chr1	223804173	223806947	-	circRNA	TP53BP2	NM_001031685	2	6,5	175,102	277	GTTAATAGTCCTAGGATGGATCTGACTCTTGCTGAACTTCAGGAAATGGCATCTCGCCAGCAGCAACAGATTGAAGCCCAGCAACAATTGCTGGCAACTAAGGAACAGCGCTTAAAGTTTTTGAaacaacaagatcagcgacaacagcaacaaGTTGCTGAGCAGGAGAAACTTAAAAGGCTAAAAGAAATAGCTGAGAATCAGGAAGCTAAGCTAAAAAAAGTGAGAGCACTTAAAGGCCACGTGGAACAGAAGAGACTAAGCAATGGGAAACTTG	13	2	83.8282	13.9503
chr1|223954476|223962273|-	chr1	223954476	223962273	-	circRNA	GTF2IP20	ENST00000634905.1	4	11,10,9,8	191,119,169,197	676	GAAGTGAGCTCACAATGACTCAAGCTGCCACATAGTGTTGATTGTGAAATGCCAGTTGAAGCATATGTCCTGCGAGCTTGGGGGTGCTACAAGTTGACCACTGCAGCAGTAAAGATGACTCTGAAGAATGGCGTGGGATGGATCCTTTCAAATGCACTTGAGCAGCAGTCTCCAACCacagggccacagagctggagCTGGATCTACCATGAAAGACTTCTGAATCCAGGAAGAGAGACTGACTGGGCAACATGTTATTCAGGTACAAAAAGATTTGGACTGTAACTTAAAAATGATCAAATAATAGTGCATGCATCAAGTGCAATGGGAAGCTCCActggagagtgagagaagcttccagttaaggagatggggtatcaccctgtcacccaggcttga…	43	5	277.278	34.8758
chr1|224189576|224190319|+	chr1	224189576	224190319	+	circRNA	DEGS1	ENST00000415210.5	1	2	743	743	CAAAGTATCCAGAGATAAAGTCCTTGATGAAACCTGATCCCAATTTGATATGGATTATAATTATGATGGTTCTCACCCAGTTGGGTGCATTTTACATAGTAAAAGACTTGGACTGGAAATGGGTCATATTTGGGGCCTATGCGTTTGGCAGTTGCATTAACCACTCAATGACTCTGGCTATTCATGAGATTGCCCACAATGCTGCCTTTGGCAACTGCAAAGCAATGTGGAATCGCTGGTTTGGAATGTTTGCTAATCTTCCTATTGGGATTCCATATTCAATTTCCTTTAAGAGGTATCACATGGATCATCATCGGTACCTTGGAGCTGATGGCGTCGATGTAGATATTCCTACCGATTTTGAGGGCTGGTTCTTCTGTACCGCTTTCAGAAAGTTTA…	8		51.5866	0
chr1|224236505|224268133|-	chr1	224236505	224268133	-	circRNA	NVL	ENST00000469968.5	3	18,17,16	77,107,100	284	ACAGGGGCAAGTGTCCGAGTGGTGAATCAGCTACTTACAGAGATGGATGGTCTGGAAGCACGCCAGCAGGTTTTTATTATGGCAGCCACTAACAGGCCAGATATAATTGACCCTGCAATCCTGCGCCCGGGCCGCCTGGACAAAACACTGTTTGTGGGTTTACCGCCCCCTGCAGATCGCCTTGCCATCTTAAAAACTATCACAAAAAATGGTACCAAACCACCACTGGATGCAGATGTAAATTTGGAAGCAATTGCTGGTGACCTTCGCTGTGATTGCTATAC		7	0	48.8261
chr1|224268033|224303857|-	chr1	224268033	224303857	-	circRNA	NVL	ENST00000469968.5	10	16,15,14,13,12,11,10,9,8,7	100,120,63,105,219,250,145,118,102,135	1357	GAGGTCTGCAAGATGCTCATACACATGCGTCACCCGGAGGTGTACCACCACCTGGGCGTCGTGCCCCCTCGTGGAGTTCTCCTTCATGGACCACCAGGCTGTGGGAAGACATTACTTGCACATGCAATTGCTGGGGAACTTGACCTGCCAATTTTGAAAGTGGCTGCTCCAGAGATTGTGTCTGGAGTATCCGGAGAGTCTGAGCAGAAGCTGAGAGAACTATTTGAGCAAGCTGTGTCAAATGCACCATGTATCATTTTCATTGATGAAATTGATGCTATTACCCCCAAAAGAGAAGTGGCTTCAAAAGATATGGAACGAAGAATTGTAGCCCAACTCCTAACCTGCATGGATGATCTGAATAATGTGGCTGCTACAGCCCGGGTCCTAGTTATTGGA…	7		45.1383	0
chr1|224303722|224317930|-	chr1	224303722	224317930	-	circRNA	NVL	ENST00000469968.5	6	7,6,5,4,3,2	135,77,133,58,100,53	556	TATAGACTATGGTCGAAGAAAAAGAAATGCTTTTAGGATTCAGGTAGAAAAAGTATTTAGCATAATTAGTAGTGAGAAGGAACTTAAGAATTTAACAGAATTAGAAGATGAACATTTGGCAAAAAGGGCAAGACAAGGTGAAGAGGATAATGAGTATACTGAAAGCTATTCTGATGATGATTCAAGTATGGAAGACTACCCAGATCCACAGGATTCAAAAGATTCTTCTCTTTTGGAGAGTGATATGAAACGGAAAGGCAAGCTAAAGAATAAAGGAAGCAAAAGGAAGAAAGAAGATCTTCAGGAAGTAGATGGAGAAATTGAAGCTGTCCTGCAAAAGAAAGCTAAAGCCAGGGGGTTAGAATTCCAGATCTCCAACGTGAAGTTTGAAGATGTGGG…		14	0	97.6522
chr1|224311799|224317930|-	chr1	224311799	224317930	-	circRNA	NVL	ENST00000469968.5	3	4,3,2	58,100,53	211	TATAGACTATGGTCGAAGAAAAAGAAATGCTTTTAGGATTCAGGTAGAAAAAGTATTTAGCATAATTAGTAGTGAGAAGGAACTTAAGAATTTAACAGAATTAGAAGATGAACATTTGGCAAAAAGGGCAAGACAAGGTGAAGAGGATAATGAGTATACTGAAAGCTATTCTGATGATGATTCAAGTATGGAAGACTACCCAGATCCACAG	2		12.8967	0
chr1|224317693|224317930|-	chr1	224317693	224317930	-	circRNA	NVL	ENST00000469968.5	2	3,2	100,53	153	TATAGACTATGGTCGAAGAAAAAGAAATGCTTTTAGGATTCAGGTAGAAAAAGTATTTAGCATAATTAGTAGTGAGAAGGAACTTAAGAATTTAACAGAATTAGAAGATGAACATTTGGCAAAAAGGGCAAGACAAGGTGAAGAGGATAATGA	7		45.1383	0
chr1|224365878|224365991|+	chr1	224365878	224365991	+	circRNA	CNIH4	ENST00000465271.5	1	3	113	113	TGGGTAATTCCAGAATTGATTGGCCATACCATTGTCACTGTATTACTGCTCATGTCATTGCACTGGTTCATCTTCCTTCTCAACTTACCTGTTGCCACTTGGAATATATATCG	8		51.5866	0
chr1|224400949|224411565|-	chr1	224400949	224411565	-	circRNA	WDR26	NM_025160	3	9,8,7	120,141,139	400	GAGGCAGTTCCCATGTTATACGCAGCAGATACTTACGGAGCATTGTAATGAAGTGTGGTTCTGTAAATTCTCTAATGATGGCACTAAACTAGCAACAGGATCAAAAGATACAACAGTTATCATATGGCAAGTTGATCCGGATACACACCTGCTAAAACTGCTTAAAACATTAGAAGGACATGCTTATGGCGTTTCTTATATTGCATGGAGTCCAGATGACAACTATCTTGTTGCTTGTGGCCCAGATGACTGCTCTGAGCTTTGGCTTTGGAATGTACAAACAGGAGAACTAAGGACAAAAATGAGCCAGTCTCATGAAGACAGTTTGACAAGTGTGGCTTGGAATCCAGATGGGAAGCGCTTTGTGACTGGAGGTCAGCGTGGGCAGTTCTATCAGTGT	8		51.5866	0
chr1|224404429|224424654|-	chr1	224404429	224424654	-	circRNA	WDR26	NM_025160	5	8,7,6,5,4	141,139,157,98,137	672	AGGATGAAGTTTTTGCTGCTGCAGCAGAAGTACCTAGAATACCTGGAGGATGGCAAGGTCCTGGAGGCACTTCAAGTTCTACGCTGTGAATTGACGCCGCTGAAATACAATACAGAGCGCATTCATGTTCTTAGTGGGTATCTGATGTGTAGCCATGCAGAAGACCTACGTGCAAAAGCAGAATGGGAAGGCAAAGGGACAGCTTCCCGATCTAAACTATTGGATAAACTTCAGACCTATTTACCACCATCAGTGATGCTTCCCCCACGGCGTTTACAGACTCTCCTGCGGCAGGCGGTGGAACTACAAAGGGATCGGTGCCTATATCACAATACCAAACTTGATAATAATCTAGATTCTGTGTCTCTGCTTATAGACCATGTTTGTAGTAGGAGGCAG…	6		38.69	0
chr1|224411426|224413335|-	chr1	224411426	224413335	-	circRNA	WDR26	ENST00000486652.5	2	8,7	139,83	222	ACTGGTGAATTGACAAAATGTAATTCTAAATTATTGATTGGGAAAAGAAGCAAGGAAGACCGTGTTTCAAGATACACTTAAAGGAGGCAGTTCCCATGTTATACGCAGCAGATACTTACGGAGCATTGTAATGAAGTGTGGTTCTGTAAATTCTCTAATGATGGCACTAAACTAGCAACAGGATCAAAAGATACAACAGTTATCATATGGCAAGTTGATCCG	11		70.9316	0
chr1|224411426|224419615|-	chr1	224411426	224419615	-	circRNA	WDR26	NM_025160	3	7,6,5	139,157,98	394	GTATCTGATGTGTAGCCATGCAGAAGACCTACGTGCAAAAGCAGAATGGGAAGGCAAAGGGACAGCTTCCCGATCTAAACTATTGGATAAACTTCAGACCTATTTACCACCATCAGTGATGCTTCCCCCACGGCGTTTACAGACTCTCCTGCGGCAGGCGGTGGAACTACAAAGGGATCGGTGCCTATATCACAATACCAAACTTGATAATAATCTAGATTCTGTGTCTCTGCTTATAGACCATGTTTGTAGTAGGAGGCAGTTCCCATGTTATACGCAGCAGATACTTACGGAGCATTGTAATGAAGTGTGGTTCTGTAAATTCTCTAATGATGGCACTAAACTAGCAACAGGATCAAAAGATACAACAGTTATCATATGGCAAGTTGATCCG		10	0	69.7515
chr1|224418259|224424654|-	chr1	224418259	224424654	-	circRNA	WDR26	NM_025160	3	6,5,4	157,98,137	392	AGGATGAAGTTTTTGCTGCTGCAGCAGAAGTACCTAGAATACCTGGAGGATGGCAAGGTCCTGGAGGCACTTCAAGTTCTACGCTGTGAATTGACGCCGCTGAAATACAATACAGAGCGCATTCATGTTCTTAGTGGGTATCTGATGTGTAGCCATGCAGAAGACCTACGTGCAAAAGCAGAATGGGAAGGCAAAGGGACAGCTTCCCGATCTAAACTATTGGATAAACTTCAGACCTATTTACCACCATCAGTGATGCTTCCCCCACGGCGTTTACAGACTCTCCTGCGGCAGGCGGTGGAACTACAAAGGGATCGGTGCCTATATCACAATACCAAACTTGATAATAATCTAGATTCTGTGTCTCTGCTTATAGACCATGTTTGTAGTAG	7	7	45.1383	48.8261
chr1|224680957|224734706|+	chr1	224680957	224734706	+	circRNA	CNIH3	NR_136288	4	3,4,5,6	69,48,113,144	374	ATAATTGCCTTTGATGAGTTAAGGACAGATTTTAAGAGCCCCATAGACCAGTGCAATCCTGTTCATGCGAGGGAACGGTTGAGGAACATCGAGCGCATCTGCTTCCTTCTGCGAAAGCTGGTGCTGCCAGAATACTCCATCCATAGCCTCTTCTGCATTATGTTCCTGTGTGCGCAAGAGTGGCTCACGCTGGGGCTGAATGTCCCTCTACTTTTCTATCACTTCTGGAGGTATTTCCACTGTCCAGCAGATAGCTCAGAACTAGCCTACGACCCACCGGTGGTCATGAATGCCGACACTTTGAGTTACTGTCAGAAGGAGGCCTGGTGTAAGCTGGCCTTCTATCTCCTCTCCTTCTTCTACTACCTTTACTG	7		45.1383	0
chr1|224730461|224734706|+	chr1	224730461	224734706	+	circRNA	CNIH3	NR_136288	2	5,6	113,144	257	CTGGTGCTGCCAGAATACTCCATCCATAGCCTCTTCTGCATTATGTTCCTGTGTGCGCAAGAGTGGCTCACGCTGGGGCTGAATGTCCCTCTACTTTTCTATCACTTCTGGAGGTATTTCCACTGTCCAGCAGATAGCTCAGAACTAGCCTACGACCCACCGGTGGTCATGAATGCCGACACTTTGAGTTACTGTCAGAAGGAGGCCTGGTGTAAGCTGGCCTTCTATCTCCTCTCCTTCTTCTACTACCTTTACTG	8		51.5866	0
chr1|22489879|22491533|+	chr1	22489879	22491533	+	circRNA	ZBTB40	ENST00000650433.1	2	2,3	766,134	900	GGCCTGTCCTCCCAAAGCCAACTCTAAGGAGAGGAGAGGAAGAGCAGTTCTTGGGGCAGAGTTGACGCAATGGAGCTCCCCAACTACAGCCGGCAGCTGCTGCAGCAGCTGTACACTCTGTGCAAGGAGCAGCAGTTCTGTGATTGCACCATCTCCATTGGTACCATTTACTTCAGGGCTCACAAGCTTGTCCTGGCTGCTGCCAGCCTCCTGTTCAAAACCCTGCTGGATAACACAGATACCATCTCCATCGATGCATCTGTGGTGAGCCCCGAGGAGTTTGCGCTCTTGTTGGAAATGATGTACACGGGCAAACTACCTGTGGGCAAGCACAACTTCTCCAAAATCATCTCCTTAGCAGACAGTCTACAGATGTTTGATGTAGCTGTTAGCTGCAAA…		21	0	146.478
chr1|224952669|224968874|+	chr1	224952669	224968874	+	circRNA	DNAH14	ENST00000430092.5	6	2,3,4,5,6,7	110,140,150,131,153,116	800	CCAGTTCCTTTATAGTTTTGTTCAGAAAAACATATGGAGACGTTTATACCCATTGATTTGACAACTGAAAATCAAGAGATGGACAAGGAGGAAACCAAGACAAAACCAAGACTTTTAAGATATGAAGAGAAAAAATATGAAGATGTGAAACCATTAGAGACTCAACCAGCTGAAATAGCAGAAAAGGAAACATTGGAATATAAAACAGTTAGAACATTCTCTGAATCTTTGAAGTCAGAGAAAACAGAAGATTACCTTAGAGAAAGTATAATTCAACAACATATGGTTTCTCCAGAGCCAGCTTCCCTTAAGGAGAAAGGGAAGTCAAGGAGAAAAAAGGATCAAACTCATGCTTGTCCAAATGTTAGGAAAGCCAGGCCTGTGTCCTATGATAGAACA…		4	0	27.9006
chr1|224952669|224974153|+	chr1	224952669	224974153	+	circRNA	DNAH14	ENST00000430092.5	7	2,3,4,5,6,7,8	110,140,150,131,153,116,63	863	CCAGTTCCTTTATAGTTTTGTTCAGAAAAACATATGGAGACGTTTATACCCATTGATTTGACAACTGAAAATCAAGAGATGGACAAGGAGGAAACCAAGACAAAACCAAGACTTTTAAGATATGAAGAGAAAAAATATGAAGATGTGAAACCATTAGAGACTCAACCAGCTGAAATAGCAGAAAAGGAAACATTGGAATATAAAACAGTTAGAACATTCTCTGAATCTTTGAAGTCAGAGAAAACAGAAGATTACCTTAGAGAAAGTATAATTCAACAACATATGGTTTCTCCAGAGCCAGCTTCCCTTAAGGAGAAAGGGAAGTCAAGGAGAAAAAAGGATCAAACTCATGCTTGTCCAAATGTTAGGAAAGCCAGGCCTGTGTCCTATGATAGAACA…	24	31	154.76	216.23
chr1|224952669|225023865|+	chr1	224952669	225023865	+	circRNA	DNAH14	ENST00000430092.5	10	2,3,4,5,6,7,8,9,10,11	110,140,150,131,153,116,63,145,132,251	1391	CCAGTTCCTTTATAGTTTTGTTCAGAAAAACATATGGAGACGTTTATACCCATTGATTTGACAACTGAAAATCAAGAGATGGACAAGGAGGAAACCAAGACAAAACCAAGACTTTTAAGATATGAAGAGAAAAAATATGAAGATGTGAAACCATTAGAGACTCAACCAGCTGAAATAGCAGAAAAGGAAACATTGGAATATAAAACAGTTAGAACATTCTCTGAATCTTTGAAGTCAGAGAAAACAGAAGATTACCTTAGAGAAAGTATAATTCAACAACATATGGTTTCTCCAGAGCCAGCTTCCCTTAAGGAGAAAGGGAAGTCAAGGAGAAAAAAGGATCAAACTCATGCTTGTCCAAATGTTAGGAAAGCCAGGCCTGTGTCCTATGATAGAACA…		24	0	167.404
chr1|224952669|225097239|+	chr1	224952669	225097239	+	circRNA	DNAH14	ENST00000430092.5	21	2,3,4,5,6,7,8,9,10,11,12,13,14,15,16,17,18,19,20,21,22	110,140,150,131,153,116,63,145,132,251,130,280,46,98,167,345,342,370,191,246,122	3728	CCAGTTCCTTTATAGTTTTGTTCAGAAAAACATATGGAGACGTTTATACCCATTGATTTGACAACTGAAAATCAAGAGATGGACAAGGAGGAAACCAAGACAAAACCAAGACTTTTAAGATATGAAGAGAAAAAATATGAAGATGTGAAACCATTAGAGACTCAACCAGCTGAAATAGCAGAAAAGGAAACATTGGAATATAAAACAGTTAGAACATTCTCTGAATCTTTGAAGTCAGAGAAAACAGAAGATTACCTTAGAGAAAGTATAATTCAACAACATATGGTTTCTCCAGAGCCAGCTTCCCTTAAGGAGAAAGGGAAGTCAAGGAGAAAAAAGGATCAAACTCATGCTTGTCCAAATGTTAGGAAAGCCAGGCCTGTGTCCTATGATAGAACA…		4	0	27.9006
chr1|225002782|225097239|+	chr1	225002782	225097239	+	circRNA	DNAH14	ENST00000430092.5	14	9,10,11,12,13,14,15,16,17,18,19,20,21,22	145,132,251,130,280,46,98,167,345,342,370,191,246,122	2865	GTCATTTTTGTACCACCATCTTTTTTTGGCTGATGACTTGTTTCAAACCTGTTTGGTTTATATAAGAGGACTTTGTGAAGATGCAATTAATCTCAAAAATTATAATGACCATGAAAATAATCTATCTGCCATATGCCTTGTAAAGCTGGATAGTTCTCGAACATATTCTCTAGATGAATTTTGTGAAGAGCAGTTACAGCAAGCTACCCAGGCATTGAAACAACTTGAGGACATCAGGAATAAAGCAATTTCAGAGATGAAAAGTACTTTTCTAAAGGTTGCAGAAAAGAATGAAATCAAAGAGTATTTTGAGTCAAAACTCTCTGAAGATGACACAACACATTTCAAGCTGCCTAAATATAGACGTTTATTAGAAACATTTTTCAAGTTTGTAATGCT…		9	0	62.7764
chr1|225002782|225153826|+	chr1	225002782	225153826	+	circRNA	DNAH14	ENST00000430092.5	25	9,10,11,12,13,14,15,16,17,18,19,20,21,22,23,24,25,26,27,28,29,30,31,32,33	145,132,251,130,280,46,98,167,345,342,370,191,246,122,172,105,119,75,291,232,54,146,69,187,77	4392	GTCATTTTTGTACCACCATCTTTTTTTGGCTGATGACTTGTTTCAAACCTGTTTGGTTTATATAAGAGGACTTTGTGAAGATGCAATTAATCTCAAAAATTATAATGACCATGAAAATAATCTATCTGCCATATGCCTTGTAAAGCTGGATAGTTCTCGAACATATTCTCTAGATGAATTTTGTGAAGAGCAGTTACAGCAAGCTACCCAGGCATTGAAACAACTTGAGGACATCAGGAATAAAGCAATTTCAGAGATGAAAAGTACTTTTCTAAAGGTTGCAGAAAAGAATGAAATCAAAGAGTATTTTGAGTCAAAACTCTCTGAAGATGACACAACACATTTCAAGCTGCCTAAATATAGACGTTTATTAGAAACATTTTTCAAGTTTGTAATGCT…	4		25.7933	0
chr1|225023614|225023865|+	chr1	225023614	225023865	+	circRNA	DNAH14	ENST00000445597.6	1	9	251	251	GTTGCAGAAAAGAATGAAATCAAAGAGTATTTTGAGTCAAAACTCTCTGAAGATGACACAACACATTTCAAGCTGCCTAAATATAGACGTTTATTAGAAACATTTTTCAAGTTTGTAATGCTGGTTGACTACATATTTCAGGAACTCATTCGTCAACTTATGAACACTGCAGTCACACTACTTTTGGAATTATTTAATGGTTCTGCTGGAATGCCATTTTCAGTGGAAAAAAAGAATGAAAATCTTATCAG	25		161.208	0
chr1|225144396|225153826|+	chr1	225144396	225153826	+	circRNA	DNAH14	ENST00000445597.6	4	18,19,20,21	232,191,187,77	687	ACATTTGCAATATAAATGGAATGAAAAACAAAAGTTGTGCTATGTGTCTCAAGGAAATGCCAGCTTTACTTATGGCTATGAGTACTTGGGCTGTACCTCAAGATTGGTTATTACGCCTCTCACAGACCGATGCTGGCTGACTCTCATGGAAGCACTACACTTGAATCTAGGAGGCTGTCCTGCCGGTCCAGCTGGTACAGGAAAAACTGAGACTGTCAAAGATCTAGCAAAATGTGCTCTGTTTGCATTTAAATGTAACACAGCCTTAATAAAGCTTCCAAACTCACTTATAGTTTTAACATGCTTTGGACTAGAGAAAACAGTGCTAGTGATGAATACTGTAATGTCTTTTAGGTTTGTACTGGAAGGAAAAGAAATTCGTATCAATATGTCTTGTGC…		11	0	76.7267
chr1|225167938|225185425|+	chr1	225167938	225185425	+	circRNA	DNAH14	ENST00000445597.6	2	23,24	90,135	225	AAAGTAATATATACTGCAACTCAGCAATTGGGTTTACAAAACTGGTCATCTCAGAAAGAGAAGATTATACAGTTTTATAATCAACTTCAGgtttgtgttggtgtgatgttagtgGGCCCAACAGGTGGAGGAAAGACAACAGTCAGAAGAATTTTGGAAAAAGCATTAACGCTATTACCAATTGCAGACTTCTTATCAGTTGCAGAAAGAAAATCTGCTTCAAAG	18		116.07	0
chr1|225406663|225415332|-	chr1	225406663	225415332	-	circRNA	LBR	ENST00000272163.8	5	11,10,9,8,7	169,126,104,192,55	646	GTTGTAGAAGGAACGCCTCTTATTGATGGAAGAAGACTCAAGTATAGATTAAATGGATTCTATGCTTTTATCCTGACATCTGCAGTCATCGGAACATCTCTCTTCCAGGGCGTAGAGTTTCATTACGTGTACAGTCATTTTCTTCAGTTTGCACTTGCGGCCACTGTTTTTTGTGTGGTCTTGAGTGTGTATCTCTACATGCGCTCTTTGAAAGCGCCCCGGAATGACCTGTCGCCTGCCAGCTCTGGAAATGCTGTCTATGATTTCTTCATTGGCCGTGAATTAAACCCTCGAATTGGTACTTTTGATCTCAAATACTTTTGTGAATTGCGCCCCGGATTGATTGGATGGGTGGTTATTAACTTGGTGATGCTTTTGGCTGAAATGAAAATACAGGAC…		11	0	76.7267
chr1|225412453|225415332|-	chr1	225412453	225415332	-	circRNA	LBR	ENST00000272163.8	2	8,7	192,55	247	GTTGTAGAAGGAACGCCTCTTATTGATGGAAGAAGACTCAAGTATAGATTAAATGGATTCTATGCTTTTATCCTGACATCTGCAGTCATCGGAACATCTCTCTTCCAGGGCGTAGAGTTTCATTACGTGTACAGTCATTTTCTTCAGTTTGCACTTGCGGCCACTGTTTTTTGTGTGGTCTTGAGTGTGTATCTCTACATGCGCTCTTTGAAAGCGCCCCGGAATGACCTGTCGCCTGCCAGCTCTG	18		116.07	0
chr1|225530553|225567414|-	chr1	225530553	225567414	-	circRNA	ENAH	NM_001008493	3	4,3,2	85,178,166	429	TGAACAGAGTATCTGTCAGGCAAGAGCTGCTGTGATGGTTTATGATGATGCCAATAAGAAGTGGGTGCCAGCTGGTGGCTCAACTGGATTCAGCAGAGTTCATATCTATCACCATACAGGCAACAACACATTCAGAGTGGTGGGCAGGAAGATTCAGGACCATCAGGTCGTGATAAACTGTGCCATTCCTAAAGGGTTGAAGTACAATCAAGCTACACAGACCTTCCACCAGTGGCGAGATGCTAGACAGGTGTATGGTCTCAACTTTGGCAGCAAAGAGGATGCCAATGTCTTCGCAAGTGCCATGATGCATGCCTTAGAAGTGTTAAATTCACAGGAAACAGGGCCAACATTGCCTAGACAAAACTCACAACTACCTGCTCAAGTTCAAAATGGCCC…	8		51.5866	0
chr1|225554905|225567414|-	chr1	225554905	225567414	-	circRNA	ENAH	NM_001008493	2	3,2	178,166	344	TGAACAGAGTATCTGTCAGGCAAGAGCTGCTGTGATGGTTTATGATGATGCCAATAAGAAGTGGGTGCCAGCTGGTGGCTCAACTGGATTCAGCAGAGTTCATATCTATCACCATACAGGCAACAACACATTCAGAGTGGTGGGCAGGAAGATTCAGGACCATCAGGTCGTGATAAACTGTGCCATTCCTAAAGGGTTGAAGTACAATCAAGCTACACAGACCTTCCACCAGTGGCGAGATGCTAGACAGGTGTATGGTCTCAACTTTGGCAGCAAAGAGGATGCCAATGTCTTCGCAAGTGCCATGATGCATGCCTTAGAAGTGTTAAATTCACAGGAAACAG		12	0	83.7019
chr1|225777934|225783368|+	chr1	225777934	225783368	+	circRNA	SRP9	ENST00000366838.1	2	1,2	78,69	147	GCCACGATGCCGCAGTACCAGACCTGGGAGGAGTTCAGCCGCGCTGCCGAGAAGCTTTACCTCGCTGACCCTATGAAGGCACGTGTGGTTCTCAAATATAGGCATTCTGATGGGAACTTGTGTGTTAAAGTAACAGATGATTTAGTT	5		32.2416	0
chr1|225828724|225831959|+	chr1	225828724	225831959	+	circRNA	EPHX1	NM_001136018	2	2,3	188,181	369	GAGCCATGTGGCTAGAAATCCTCCTCACTTCAGTGCTGGGCTTTGCCATCTACTGGTTCATCTCCCGGGACAAAGAGGAAACTTTGCCACTTGAAGATGGGTGGTGGGGGCCAGGCACGAGGTCCGCAGCCAGGGAGGACGACAGCATCCGCCCTTTCAAGGTGGAAACGTCAGATGAGGAGATCCACGACTTACACCAGAGGATCGATAAGTTCCGTTTCACCCCACCTTTGGAGGACAGCTGCTTCCACTATGGCTTCAACTCCAACTACCTGAAGAAAGTCATCTCCTACTGGCGGAATGAATTTGACTGGAAGAAGCAGGTGGAGATTCTCAACAGATACCCTCACTTCAAGACTAAGATTGAAG	9	5	58.0349	34.8758
chr1|226152334|226159358|-	chr1	226152334	226159358	-	circRNA	ACBD3	ENST00000366812.5	3	7,6,5	285,187,175	647	GCAGCAGATAATGGCAGCTTTAAACTCCCAGACTGCCGTGCAGTTCCAGCAGTATGCAGCCCAACAGTATCCAGGGAACTACGAACAGCAGCAAATTCTCATCCGCCAGTTGCAGGAGCAACACTATCAGCAGTACATGCAGCAGTTGTATCAAGTCCAGCTTGCACAGCAACAGGCAGCATTACAGAAACAACAGGAAGTAGTAGTGGCTGGGTCTTCCTTGCCTACATCATCAAAAGTGAATGCAACTGTACCAAGTAATATGATGTCAGTTAATGGACAGGCCAAAACACACACTGACAGCTCCGAAAAAGAACTGGAACCAGAAGCTGCAGAAGAAGCCCTGGAGAATGGACCAAAAGAATCTCTTCCAGTAATAGCAGCTCCATCCATGTGGAC…	2		12.8967	0
chr1|226888090|226889049|+	chr1	226888090	226889049	+	circRNA	PSEN2	ENST00000366783.7	2	7,8	68,221	289	TTCATCCATGGCTGGTTGATCATGTCTTCACTGATGCTGCTGTTCCTCTTCACCTATATCTACCTTGGGGAAGTGCTCAAGACCTACAATGTGGCCATGGACTACCCCACCCTCTTGCTGACTGTCTGGAACTTCGGGGCAGTGGGCATGGTGTGCATCCACTGGAAGGGCCCTCTGGTGCTGCAGCAGGCCTACCTCATCATGATCAGTGCGCTCATGGCCCTAGTGTTCATCAAGTACCTCCCAGAGTGGTCCGCGTGGGTCATCCTGGGCGCCATCTCTGTGTATG		7	0	48.8261
chr1|226961376|226965737|+	chr1	226961376	226965737	+	circRNA	COQ8A	ENST00000366779.5	3	7,8,9	186,411,67	664	CCCTGAAGGATGGCTGCCATATTGGGAGACACCATCATGGTGGCTAAAGGCCTTGTCAAGCTGACCCAGGCGGCCGTGGAAACCCACCTGCAGCACTTGGGCATCGGAGGGGAGCTGATCATGGCGGCCAGGGCCCTGCAGTCCACGGCTGTGGAGCAGATTGGCATGTTCTTGGGGAAGGTGCAGGGTCAGGATAAACATGAAGAATATTTTGCTGAGAACTTCGGCGGCCCAGAAGGGGAGTTCCACTTCTCAGTCCCGCATGCAGCCGGAGCCTCCACAGACTTCTCTTCAGCCTCCGCTCCCGACCAGTCAGCGCCCCCATCCCTGGGTCATGCCCACAGCGAGGGCCCAGCTCCTGCCTACGTGGCCAGTGGACCCTTTAGAGAAGCCGGGTTC…	6		38.69	0
chr1|227004993|227017050|-	chr1	227004993	227017050	-	circRNA	CDC42BPA	NM_001366011	3	34,33,32	118,118,124	360	AAGGGGACGAACTGGTAGTACCTGAAACATCAGATAATAGTCGGAAACAAATGGTTAGAAACATTAACAATAAGCGGCGTTATTCCTTCAGAGTCCCAGAAGAGGAAAGGATGCAGCAGAGGAGGGAAATGCTACGAGATCCAGAAATGAGAAATAAATTAATTTCTAATCCAACTAATTTTAATCACATAGCACACATGGGTCCTGGAGATGGAATACAGATCCTGAAAGATCTGCCCATGAACCCTCGGCCTCAGGAAAGTCGGACAGTATTCAGTGGCTCAGTCAGTATTCCATCTATCACCAAATCCCGCCCTGAGCCAGGCCGCTCCATGAGTGCTAGCAGTGGCTTGTCAGCAA	18		116.07	0
chr1|227004993|227034794|-	chr1	227004993	227034794	-	circRNA	CDC42BPA	NM_001366011	10	34,33,32,31,30,29,28,27,26,25	118,118,124,85,98,594,63,217,82,140	1639	ATTCCTAAGCCAGCTGGAGTGAAGAAAGGGTGGCAGAGAGCACTGGCTATAGTGTGTGACTTCAAACTCTTTCTGTACGATATTGCTGAAGGAAAAGCATCTCAGCCCAGTGTTGTCATTAGTCAAGTGATTGACATGAGGGATGAAGAATTTTCTGTGAGTTCAGTCTTGGCTTCTGATGTTATCCATGCAAGTCGGAAAGATATACCCTGTATATTTAGGGTCACAGCTTCCCAGCTCTCAGCATCTAATAACAAATGTTCAATCCTGATGCTAGCAGACACTGAGAATGAGAAGAATAAGTGGGTGGGAGTGCTGAGTGAATTGCACAAGATTTTGAAGAAAAACAAATTCAGAGACCGCTCAGTCTATGTTCCCAAAGAGGCTTATGACAGCACT…	9		58.0349	0
chr1|227026054|227035607|-	chr1	227026054	227035607	-	circRNA	CDC42BPA	NM_001366011	7	30,29,28,27,26,25,24	98,594,63,217,82,140,137	1331	TGTGTGGATTCTCATGCCATATAACTTGTGTAAACAAAGCTCCAACCACTTGTCCAGTTCCTCCTGAACAGACAAAAGGTCCCCTGGGTATAGATCCTCAGAAAGGAATAGGAACAGCATATGAAGGTCATGTCAGGATTCCTAAGCCAGCTGGAGTGAAGAAAGGGTGGCAGAGAGCACTGGCTATAGTGTGTGACTTCAAACTCTTTCTGTACGATATTGCTGAAGGAAAAGCATCTCAGCCCAGTGTTGTCATTAGTCAAGTGATTGACATGAGGGATGAAGAATTTTCTGTGAGTTCAGTCTTGGCTTCTGATGTTATCCATGCAAGTCGGAAAGATATACCCTGTATATTTAGGGTCACAGCTTCCCAGCTCTCAGCATCTAATAACAAATGTT…	19		122.518	0
chr1|227112311|227112913|-	chr1	227112311	227112913	-	circRNA	CDC42BPA	NM_001366011	2	14,13	111,243	354	GAACTAGTCCAGGCTAGTGAGCGATTAAAAAACCAATCCAAAGAGCTGAAAGACGCACACTGTCAGAGGAAACTGGCCATGCAGGAATTCATGGAGATCAATGAGCGGCTAACAGAATTGCACACCCAAAAACAGAAACTTGCTCGCCATGTCCGAGATAAGGAAGAAGAGGTGGACCTGGTGATGCAAAAAGTTGAAAGCTTAAGGCAAGAACTGCGCAGAACAGAAAGAGCCAAAAAAGAGCTGGAAGTTCATACAGAAGCTCTAGCTGCTGAAGCATCTAAAGACAGGAAGCTACGTGAACAGAGTGAGCACTATTCTAAGCAACTGGAAAATGAATTGGAGGGACTGAAG		2	0	13.9503
chr1|227112311|227129231|-	chr1	227112311	227129231	-	circRNA	CDC42BPA	NM_001366011	4	14,13,12,11	111,243,134,123	611	AGTCAACACAGACTGTCCAAGCTCTGCAGTATTCAACTGTTGATGGTCCACTAACAGCAAGCAAAGATTTAGAAATAAAAAACTTAAAAGAAGAAATTGAAAAACTAAGAAAACAAGTAACAGAATCAAGTCATTTGGAACAGCAACTTGAAGAAGCTAATGCTGTGAGGCAAGAACTAGATGATGCTTTTAGACAAATCAAGGCTTATGAAAAACAAATCAAAACGTTACAACAAGAAAGAGAAGATCTAAATAAGGAACTAGTCCAGGCTAGTGAGCGATTAAAAAACCAATCCAAAGAGCTGAAAGACGCACACTGTCAGAGGAAACTGGCCATGCAGGAATTCATGGAGATCAATGAGCGGCTAACAGAATTGCACACCCAAAAACAGAAACTTG…		6	0	41.8509
chr1|227139575|227160636|-	chr1	227139575	227160636	-	circRNA	CDC42BPA	NM_001366011	5	10,9,8,7,6	167,80,249,201,94	791	AGACATTAAACCTGACAATATACTGATGGATATGAATGGACATATTCGGTTAGCAGATTTTGGTTCTTGTCTGAAGCTGATGGAAGATGGAACGGTTCAGTCCTCAGTGGCTGTAGGAACTCCAGATTATATCTCTCCTGAAATCCTTCAAGCCATGGAAGATGGAAAAGGGAGATATGGACCTGAATGTGACTGGTGGTCTTTGGGGGTCTGTATGTATGAAATGCTTTACGGAGAAACACCATTTTATGCAGAATCGCTGGTGGAGACATACGGAAAAATCATGAACCACAAAGAGAGGTTTCAGTTTCCAGCCCAAGTGACTGATGTGTCTGAAAATGCTAAGGATCTTATTCGAAGGCTCATTTGTAGCAGAGAACATCGACTTGGTCAAAATGG…		9	0	62.7764
chr1|227747691|227748233|+	chr1	227747691	227748233	+	circRNA	SNAP47	NM_001323933	1	4	542	542	AGGCAGAAGAGGCCTGGACCTTGGCGCACACAGACCCAGGAACAGATGAGCAGGGATGTCTGCATCCACACCTGGCCGTGCACCTACTACCTGGAGCCCAAGAGGCGATGGGTTACTGGACAGCTGTCCTTAACATCGCTGTCGCTCAGGTTCATGACTGACAGCACTGGAGAGATTCTGGTCAGCTTCCCCCTCTCCAGCATAGTTGAGATCAAGAAGGAGGCTTCACATTTTATCTTCAGCTCCATCACCATCCTGGAGAAGGGCCATGCCAAGCACTGGTTCAGCTCCCTGCGGCCAAGTCGAAATGTGGTCTTCAGCATCATCGAGCATTTCTGGAGGGAGCTGCTGCTGTCTCAGCCTGGAGCCGTGGCAGACGCATCTGTCCCAAGGACCCGG…	4		25.7933	0
chr1|227747691|227759485|+	chr1	227747691	227759485	+	circRNA	SNAP47	NM_001323933	2	4,5	542,491	1033	AGGCAGAAGAGGCCTGGACCTTGGCGCACACAGACCCAGGAACAGATGAGCAGGGATGTCTGCATCCACACCTGGCCGTGCACCTACTACCTGGAGCCCAAGAGGCGATGGGTTACTGGACAGCTGTCCTTAACATCGCTGTCGCTCAGGTTCATGACTGACAGCACTGGAGAGATTCTGGTCAGCTTCCCCCTCTCCAGCATAGTTGAGATCAAGAAGGAGGCTTCACATTTTATCTTCAGCTCCATCACCATCCTGGAGAAGGGCCATGCCAAGCACTGGTTCAGCTCCCTGCGGCCAAGTCGAAATGTGGTCTTCAGCATCATCGAGCATTTCTGGAGGGAGCTGCTGCTGTCTCAGCCTGGAGCCGTGGCAGACGCATCTGTCCCAAGGACCCGG…	3	7	19.345	48.8261
chr1|227758994|227759485|+	chr1	227758994	227759485	+	circRNA	SNAP47	NM_001323933	1	5	491	491	ATTGCTGACAGAACTGGAATCTCCTGCTTGGTGGCCCTTTAGCTCCAAGCTTTGGAAGACACCACCGGAAACAAAGCCCAGGGAAGATGTCTCCATGACCAGTTGTGAACCCTTTGGGAAAGAAGGGATACTGATAAAAATTCCTGCTGTTATTTCCCACAGAACAGAGTCTCACGTTAAACCAGGGAGGCTCACCGTCCTTGTGTCTGGGTTGGAAATACATGACTCCAGTTCTTTGCTCATGCACAGGTTTGAAAGAGAAGACGTGGACGACATCAAGGTCCACTCACCTTACGAAATTAGCATCCGCCAGCGGTTTATTGGAAAGCCAGACATGGCCTATCGTTTGATATCTGCCAAGATGCCAGAGGTTATCCCCATTTTAGAAGTGCAGTTCAG…		3	0	20.9255
chr1|228334814|228334913|+	chr1	228334814	228334913	+	circRNA	OBSCN	NM_052843	1	61	99	99	ATGTGCATGAGCAGCTGGTGCCGCCCCGAATGCTGGAGAGGTTCACCCCCAAGAAAGTGAAGAAAGGCTCCAGCATCACCTTCTCTGTGAAGGTAGAAG		7	0	48.8261
chr1|228395381|228396946|-	chr1	228395381	228396946	-	ciRNA	TRIM11	ENST00000493030.6	1	4	1565	1565	GTAGGTGTGGAGGCCCCAGGTGGGGAGATGACTCCAGGAGGGGACCTGCCAAGGACCTGGGCAGCCAGCCACGTGTTCTGTGCCCTGCCACTGCCAGCTCCAAACTCACAGTGTCATGGTGGTGGGTTGTTGGGAAAACGtcctctgctcatacttctgacatcagttgtgtgggtattttcacaccaaacaattcttcaacttctggaaacgaattgggtatccaaggattccattcagcattgaacagaattgccagtgctgacactacaggagttagtacagaccccacagattaagggctcagtcccataagactgcccccacttcagatgccagtcacaacttccaggggctgcccatacttctgttccctcagcgcctctgcagatgtgagca…		4	0	27.9006
chr1|228396946|228402161|-	chr1	228396946	228402161	-	circRNA	TRIM11	NM_145214	4	5,4,3,2	101,23,231,96	451	GCGAAGCTGGAGAAGTCACTGGAGCATCTCCGGAAGCAGATGCAGGATGCGTTGCTGTTCCAAGCCCAGGCGGATGAGACCTGCGTCTTGTGGCAGAAGATGGTGGAGAGCCAGCGGCAGAACGTGCTGGGTGAGTTCGAGCGTCTTCGCCGTTTGCTGGCAgaggaggagcagcagctgctgcagaggctggaggaggaggagctggaggTGCTGCCCCGGCTGCGGGAGGGCGCAGCCCACCTAGGCCAGCAGAGCGCCCACCTAGCTGAGCTCATCGCCGAGCTCGAGGGCCGCTGCCAGCTGCCTGCTCTGGGGCTGCTGCAGGACATCAAGGACGCCCTGCGCAGGGTCCAGGATGTGAAGCTGCAGCCCCCAGAAGTTGTGCCTATGGAGCTG…	9		58.0349	0
chr1|228400963|228402161|-	chr1	228400963	228402161	-	circRNA	TRIM11	NM_145214	2	3,2	231,96	327	GCGAAGCTGGAGAAGTCACTGGAGCATCTCCGGAAGCAGATGCAGGATGCGTTGCTGTTCCAAGCCCAGGCGGATGAGACCTGCGTCTTGTGGCAGAAGATGGTGGAGAGCCAGCGGCAGAACGTGCTGGGTGAGTTCGAGCGTCTTCGCCGTTTGCTGGCAgaggaggagcagcagctgctgcagaggctggaggaggaggagctggaggTGCTGCCCCGGCTGCGGGAGGGCGCAGCCCACCTAGGCCAGCAGAGCGCCCACCTAGCTGAGCTCATCGCCGAGCTCGAGGGCCGCTGCCAGCTGCCTGCTCTGGGGCTGCTGCAG	14		90.2766	0
chr1|22863036|22865212|+	chr1	22863036	22865212	+	circRNA	EPHB2	NM_004442	2	4,5	156,336	492	GTTGTCCATCTGGGACTTTCAAGGCCAACCAAGGGGATGAGGCCTGTACCCACTGTCCCATCAACAGCCGGACCACTTCTGAAGGGGCCACCAACTGTGTCTGCCGCAATGGCTACTACAGAGCAGACCTGGACCCCCTGGACATGCCCTGCACAACCATCCCCTCCGCGCCCCAGGCTGTGATTTCCAGTGTCAATGAGACCTCCCTCATGCTGGAGTGGACCCCTCCCCGCGACTCCGGAGGCCGAGAGGACCTCGTCTACAACATCATCTGCAAGAGCTGTGGCTCGGGCCGGGGTGCCTGCACCCGCTGCGGGGACAATGTACAGTACGCACCACGCCAGCTAGGCCTGACCGAGCCACGCATTTACATCAGTGACCTGCTGGCCCACACCCAGT…	15		96.7249	0
chr1|229525935|229531731|-	chr1	229525935	229531731	-	circRNA	ABCB10	ENST00000344517.4	4	10,9,8,7	181,80,210,96	567	GTCTGAGCTCTTTCTACTCGGAGCTGATGAAAGGACTGGGTGCAGGGGGGCGCCTCTGGGAGCTCCTGGAGAGAGAGCCCAAGCTGCCTTTTAACGAGGGGGTCATCTTAAATGAGAAAAGCTTCCAGGGTGCTTTGGAGTTTAAGAACGTGCATTTTGCCTATCCAGCTCGCCCAGAGGTGCCCATATTTCAGGATTTCAGCCTTTCCATTCCGTCAGGATCTGTCACGGCACTGGTTGGCCCAAGTGGTTCTGGCAAATCAACAGTGCTTTCACTCCTGCTGAGGTTGTACGACCCTGCTTCTGGAACTATTAGTCTTGATGGCCATGACATCCGTCAGCTAAACCCAGTGTGGCTGAGATCCAAAATTGGGACAGTGAGTCAGGAACCCATTTTGT…		7	0	48.8261
chr1|229525935|229542371|-	chr1	229525935	229542371	-	circRNA	ABCB10	ENST00000344517.4	7	10,9,8,7,6,5,4	181,80,210,96,136,147,135	985	TTTTTTGTCTCACCTAATCTGGCCACCTTTGTTTTGAGCGTGGTGCCTCCAGTGTCAATCATTGCTGTAATTTATGGGCGATATCTACGGAAACTGACCAAAGTCACTCAGGATTCCCTGGCACAAGCCACTCAGCTAGCTGAGGAACGTATTGGAAATGTAAGAACTGTTCGAGCTTTTGGGAAAGAAATGACTGAAATCGAGAAATATGCCAGCAAAGTGGACCATGTAATGCAGTTAGCAAGGAAAGAGGCATTCGCCCGGGCTGGTTTCTTTGGAGCAACTGGGCTCTCCGGAAACCTGATCGTGCTTTCTGTCCTGTACAAAGGAGGGCTGCTGATGGGCAGTGCCCACATGACCGTGGGTGAACTCTCTTCCTTCCTAATGTATGCTTTCTGG…		8	0	55.8012
chr1|229530198|229542371|-	chr1	229530198	229542371	-	circRNA	ABCB10	ENST00000344517.4	5	8,7,6,5,4	210,96,136,147,135	724	TTTTTTGTCTCACCTAATCTGGCCACCTTTGTTTTGAGCGTGGTGCCTCCAGTGTCAATCATTGCTGTAATTTATGGGCGATATCTACGGAAACTGACCAAAGTCACTCAGGATTCCCTGGCACAAGCCACTCAGCTAGCTGAGGAACGTATTGGAAATGTAAGAACTGTTCGAGCTTTTGGGAAAGAAATGACTGAAATCGAGAAATATGCCAGCAAAGTGGACCATGTAATGCAGTTAGCAAGGAAAGAGGCATTCGCCCGGGCTGGTTTCTTTGGAGCAACTGGGCTCTCCGGAAACCTGATCGTGCTTTCTGTCCTGTACAAAGGAGGGCTGCTGATGGGCAGTGCCCACATGACCGTGGGTGAACTCTCTTCCTTCCTAATGTATGCTTTCTGG…	2		12.8967	0
chr1|229632268|229654388|+	chr1	229632268	229654388	+	circRNA	URB2	NM_001314021	7	3,4,5,6,7,8,9	177,3331,161,111,243,88,140	4251	GTGTTACTTGATTGGGCAAGACAATCATTGGTTGCATTTTATAAGAAAAAGCTTGAACTGAAGGAAGATATTGTTGAAAGGCTTTGGATCTATATAGATAACATTTTACATAGCAGAAAATTGCAGAATCTCCTCAAGAATGGAAAGACCATTAATCTTCAGATTTCCCTAGTCAAGATCATCAATGAGAGAGTAGCTGAGTTCTCTCTTTCGGGATCCCAAAGAAACATCTGTGCTGTCCTTCGATGTTGCCAGGGCATCCTGTCGACACCTGCCCTGGCTGTCATCTACACGGCCAAACAGGAGCTGATGGTGGCCTTGCTGAGCCAGCTTTGCTGGTCGGCCTGCAGGCAGCCCGAAGGAGCTGTGGTAGCCCAGTTGTTTGAGGTCATTCACCTG…		8	0	55.8012
chr1|230178217|230203290|+	chr1	230178217	230203290	+	circRNA	GALNT2	NM_001291866	2	2,3	94,154	248	GAGGACTGGAATGAAATTGACCCCATTAAAAAGAAAGACCTTCATCACAGCAATGGAGAAGAGAAAGCACAAAGCATGGAGACCCTCCCTCCAGGGAAAGTACGGTGGCCAGACTTTAACCAGGAAGCTTATGTTGGAGGGACGATGGTCCGCTCCGGGCAGGACCCTTACGCCCGCAACAAGTTCAACCAGGTGGAGAGTGATAAGCTTCGAATGGACAGAGCCATCCCTGACACCCGGCATGACCA	6		38.69	0
chr1|230243305|230265367|+	chr1	230243305	230265367	+	circRNA	GALNT2	NM_001291866	8	7,8,9,10,11,12,13,14	122,88,88,104,127,93,84,127	833	GCCTCATGCGCTCACGGGTTCGGGGGGCCGATGCTGCCCAAGCCAAGGTCCTGACCTTCCTGGACAGTCACTGCGAGTGTAATGAGCACTGGCTGGAGCCCCTCCTGGAAAGGGTGGCGGAGGACAGGACTCGGGTTGTGTCACCCATCATCGATGTCATTAATATGGACAACTTTCAGTATGTGGGGGCATCTGCTGACTTGAAGGGCGGTTTTGATTGGAACTTGGTATTCAAGTGGGATTACATGACGCCTGAGCAGAGAAGGTCCCGGCAGGGGAACCCAGTCGCCCCTATAAAAACCCCCATGATTGCTGGTGGGCTGTTTGTGATGGATAAGTTCTATTTTGAAGAACTGGGGAAGTACGACATGATGATGGATGTGTGGGGAGGAGAGAACC…	12		77.3799	0
chr1|23030468|23044486|+	chr1	23030468	23044486	+	circRNA	KDM1A	NM_001009999	2	2,3	166,60	226	GTAGAGTACAGAGAGATGGATGAAAGCTTGGCCAACCTCTCAGAAGATGAGTATTATTCAGAAGAAGAGAGAAATGCCAAAGCAGAGAAGGAAAAGAAGCTTCCCCCACCACCCCCTCAAGCCCCACCTGAGGAAGAAAATGAAAGTGAGCCTGAAGAACCATCGGGGCAAGCAGGAGGACTTCAAGACGACAGTTCTGGAGGGTATGGAGACGGCCAAGCATCAG		8	0	55.8012
chr1|23030468|23050520|+	chr1	23030468	23050520	+	circRNA	KDM1A	ENST00000465864.2	2	2,3	166,134	300	GTAGAGTACAGAGAGATGGATGAAAGCTTGGCCAACCTCTCAGAAGATGAGTATTATTCAGAAGAAGAGAGAAATGCCAAAGCAGAGAAGGAAAAGAAGCTTCCCCCACCACCCCCTCAAGCCCCACCTGAGGAAGAAAATGAAAGTGAGCCTGAAGAACCATCGGGTGTGGAGGGCGCAGCTTTCCAGAGCCGACTTCCTCATGACCGGATGACTTCTCAAGAAGCAGCCTGTTTTCCAGATATTATCAGTGGACCACAACAGACCCAGAAGGTTTTTCTTTTCATTAGAAACCGCACA	88	69	567.453	481.286
chr1|23030468|23053839|+	chr1	23030468	23053839	+	circRNA	KDM1A	ENST00000465864.2	3	2,3,4	166,134,79	379	GTAGAGTACAGAGAGATGGATGAAAGCTTGGCCAACCTCTCAGAAGATGAGTATTATTCAGAAGAAGAGAGAAATGCCAAAGCAGAGAAGGAAAAGAAGCTTCCCCCACCACCCCCTCAAGCCCCACCTGAGGAAGAAAATGAAAGTGAGCCTGAAGAACCATCGGGTGTGGAGGGCGCAGCTTTCCAGAGCCGACTTCCTCATGACCGGATGACTTCTCAAGAAGCAGCCTGTTTTCCAGATATTATCAGTGGACCACAACAGACCCAGAAGGTTTTTCTTTTCATTAGAAACCGCACACTGCAGTTGTGGTTGGATAATCCAAAGATTCAGCTGACATTTGAGGCTACTCTCCAACAATTAGAAGCACCTTATAACA	5		32.2416	0
chr1|23030468|23059167|+	chr1	23030468	23059167	+	circRNA	KDM1A	ENST00000465864.2	7	2,3,4,5,6,7,8	166,134,79,93,107,82,95	756	GTAGAGTACAGAGAGATGGATGAAAGCTTGGCCAACCTCTCAGAAGATGAGTATTATTCAGAAGAAGAGAGAAATGCCAAAGCAGAGAAGGAAAAGAAGCTTCCCCCACCACCCCCTCAAGCCCCACCTGAGGAAGAAAATGAAAGTGAGCCTGAAGAACCATCGGGTGTGGAGGGCGCAGCTTTCCAGAGCCGACTTCCTCATGACCGGATGACTTCTCAAGAAGCAGCCTGTTTTCCAGATATTATCAGTGGACCACAACAGACCCAGAAGGTTTTTCTTTTCATTAGAAACCGCACACTGCAGTTGTGGTTGGATAATCCAAAGATTCAGCTGACATTTGAGGCTACTCTCCAACAATTAGAAGCACCTTATAACAGTGATACTGTGCTTGTCCAC…	16	23	103.173	160.429
chr1|23044426|23050520|+	chr1	23044426	23050520	+	circRNA	KDM1A	NM_001009999	2	3,4	60,134	194	GGCAAGCAGGAGGACTTCAAGACGACAGTTCTGGAGGGTATGGAGACGGCCAAGCATCAGGTGTGGAGGGCGCAGCTTTCCAGAGCCGACTTCCTCATGACCGGATGACTTCTCAAGAAGCAGCCTGTTTTCCAGATATTATCAGTGGACCACAACAGACCCAGAAGGTTTTTCTTTTCATTAGAAACCGCACA	6		38.69	0
chr1|23050386|23059167|+	chr1	23050386	23059167	+	circRNA	KDM1A	ENST00000465864.2	6	3,4,5,6,7,8	134,79,93,107,82,95	590	GTGTGGAGGGCGCAGCTTTCCAGAGCCGACTTCCTCATGACCGGATGACTTCTCAAGAAGCAGCCTGTTTTCCAGATATTATCAGTGGACCACAACAGACCCAGAAGGTTTTTCTTTTCATTAGAAACCGCACACTGCAGTTGTGGTTGGATAATCCAAAGATTCAGCTGACATTTGAGGCTACTCTCCAACAATTAGAAGCACCTTATAACAGTGATACTGTGCTTGTCCACCGAGTTCACAGTTATTTAGAGCGTCATGGTCTTATCAACTTCGGCATCTATAAGAGGATAAAACCCCTACCAACTAAAAAGACAGGAAAGGTAATTATTATAGGCTCTGGGGTCTCAGGCTTGGCAGCAGCTCGACAGTTACAAAGTTTTGGAATGGATGTCACAC…		17	0	118.578
chr1|23053760|23057565|+	chr1	23053760	23057565	+	circRNA	KDM1A	ENST00000465864.2	4	4,5,6,7	79,93,107,82	361	CTGCAGTTGTGGTTGGATAATCCAAAGATTCAGCTGACATTTGAGGCTACTCTCCAACAATTAGAAGCACCTTATAACAGTGATACTGTGCTTGTCCACCGAGTTCACAGTTATTTAGAGCGTCATGGTCTTATCAACTTCGGCATCTATAAGAGGATAAAACCCCTACCAACTAAAAAGACAGGAAAGGTAATTATTATAGGCTCTGGGGTCTCAGGCTTGGCAGCAGCTCGACAGTTACAAAGTTTTGGAATGGATGTCACACTTTTGGAAGCCAGGGATCGTGTGGGTGGACGAGTTGCCACATTTCGCAAAGGAAACTATGTAGCTGATCTTGGAGCCATGGTGGTAACAGGTCTTG		6	0	41.8509
chr1|23055068|23057565|+	chr1	23055068	23057565	+	circRNA	KDM1A	ENST00000465864.2	3	5,6,7	93,107,82	282	GTGATACTGTGCTTGTCCACCGAGTTCACAGTTATTTAGAGCGTCATGGTCTTATCAACTTCGGCATCTATAAGAGGATAAAACCCCTACCAACTAAAAAGACAGGAAAGGTAATTATTATAGGCTCTGGGGTCTCAGGCTTGGCAGCAGCTCGACAGTTACAAAGTTTTGGAATGGATGTCACACTTTTGGAAGCCAGGGATCGTGTGGGTGGACGAGTTGCCACATTTCGCAAAGGAAACTATGTAGCTGATCTTGGAGCCATGGTGGTAACAGGTCTTG		13	0	90.677
chr1|230663140|230671640|+	chr1	230663140	230671640	+	circRNA	COG2	NM_001145036	5	4,5,6,7,8	81,104,109,180,125	599	AGCCTTAGATCGTCTGTCAGTGAAGGAATTCGGGCAGTTGATGAACGAATGTCTAAACAAGAGGACATTAGGAAAAAAAAGATGTGTGTATTGAGGCTTATACAAGTTATTCGGTCAGTTGAGAAAATTGAAAAAATCTTAAACTCTCAAAGTTCTAAAGAAACCTCTGCACTAGAAGCAAGCAGCCCCCTTTTGACTGGACAAATTTTGGAGAGAATTGCCACAGAATTTAATCAGTTACAGTTTCATGCTGTTCAAAGCAAAGGCATGCCTCTTTTGGACAAAGTAAGACCGCGTATAGCTGGCATTACAGCCATGTTACAGCAGTCACTGGAAGGTCTCCTATTAGAAGGCCTTCAGACGTCTGACGTCGATATAATACGGCACTGCTTGCGGACT…	13	7	83.8282	48.8261
chr1|230663140|230675124|+	chr1	230663140	230675124	+	circRNA	COG2	NM_001145036	6	4,5,6,7,8,9	81,104,109,180,125,127	726	AGCCTTAGATCGTCTGTCAGTGAAGGAATTCGGGCAGTTGATGAACGAATGTCTAAACAAGAGGACATTAGGAAAAAAAAGATGTGTGTATTGAGGCTTATACAAGTTATTCGGTCAGTTGAGAAAATTGAAAAAATCTTAAACTCTCAAAGTTCTAAAGAAACCTCTGCACTAGAAGCAAGCAGCCCCCTTTTGACTGGACAAATTTTGGAGAGAATTGCCACAGAATTTAATCAGTTACAGTTTCATGCTGTTCAAAGCAAAGGCATGCCTCTTTTGGACAAAGTAAGACCGCGTATAGCTGGCATTACAGCCATGTTACAGCAGTCACTGGAAGGTCTCCTATTAGAAGGCCTTCAGACGTCTGACGTCGATATAATACGGCACTGCTTGCGGACT…		16	0	111.602
chr1|230663140|230679052|+	chr1	230663140	230679052	+	circRNA	COG2	NM_001145036	7	4,5,6,7,8,9,10	81,104,109,180,125,127,140	866	AGCCTTAGATCGTCTGTCAGTGAAGGAATTCGGGCAGTTGATGAACGAATGTCTAAACAAGAGGACATTAGGAAAAAAAAGATGTGTGTATTGAGGCTTATACAAGTTATTCGGTCAGTTGAGAAAATTGAAAAAATCTTAAACTCTCAAAGTTCTAAAGAAACCTCTGCACTAGAAGCAAGCAGCCCCCTTTTGACTGGACAAATTTTGGAGAGAATTGCCACAGAATTTAATCAGTTACAGTTTCATGCTGTTCAAAGCAAAGGCATGCCTCTTTTGGACAAAGTAAGACCGCGTATAGCTGGCATTACAGCCATGTTACAGCAGTCACTGGAAGGTCTCCTATTAGAAGGCCTTCAGACGTCTGACGTCGATATAATACGGCACTGCTTGCGGACT…	6		38.69	0
chr1|23071224|23072197|+	chr1	23071224	23072197	+	circRNA	KDM1A	ENST00000465864.2	2	11,12	135,74	209	ATGGTAAATTTGAAAGAGAAAATTAAAGAACTCCATCAGCAATACAAAGAAGCATCTGAAGTAAAGCCACCCAGAGATATTACTGCCGAGTTCTTAGTGAAAAGCAAACACAGGGATCTGACCGCCCTATGCAAGGAATATGATGAATTAGCTGAAACACAAGGAAAGCTAGAAGAAAAACTTCAGGAGTTGGAAGCGAATCCCCCAAG	59	37	380.451	258.081
chr1|230943805|230961303|-	chr1	230943805	230961303	-	circRNA	TTC13	ENST00000366661.8	5	6,5,4,3,2	93,66,71,76,95	401	AGTCATCCTTTTTGAACTTCCATGACTCAGACTGCGAACCCAAGGGATCATCACCCTGTGACTCCTTGCTTTCCCTCAACACTGAGAAGATTCTGAGCCAGGCCAAGTCTATTGCAGAACAGAAGAGATTCCCGTTTGCCACTGATAATGACAGCACAAATGAAGAGTTAGCTATTGCTTATGTCTTGATTGGCAGTGGTCTGTATGATGAAGCAATACGGCATTTTTCAACAATGCTTCAGGAGGAGCCTGATCTGGTTAGTGCAATTTATGGCCGAGGGATAGCCTATGGAAAGAAGGGACTACATGACATTAAGAATGCTGAGCTTGCTCTGTTCGAACTGAGCCGAGTAATTACCTTGGAACCAGATCGTCCAGAGGTATTTGAGCAGCGAGCAG…		11	0	76.7267
chr1|230945388|230961303|-	chr1	230945388	230961303	-	circRNA	TTC13	ENST00000366661.8	4	5,4,3,2	66,71,76,95	308	AGTCATCCTTTTTGAACTTCCATGACTCAGACTGCGAACCCAAGGGATCATCACCCTGTGACTCCTTGCTTTCCCTCAACACTGAGAAGATTCTGAGCCAGGCCAAGTCTATTGCAGAACAGAAGAGATTCCCGTTTGCCACTGATAATGACAGCACAAATGAAGAGTTAGCTATTGCTTATGTCTTGATTGGCAGTGGTCTGTATGATGAAGCAATACGGCATTTTTCAACAATGCTTCAGGAGGAGCCTGATCTGGTTAGTGCAATTTATGGCCGAGGGATAGCCTATGGAAAGAAGGGACTACAT	16	8	103.173	55.8012
chr1|230954332|230961303|-	chr1	230954332	230961303	-	circRNA	TTC13	ENST00000366661.8	3	4,3,2	71,76,95	242	AGTCATCCTTTTTGAACTTCCATGACTCAGACTGCGAACCCAAGGGATCATCACCCTGTGACTCCTTGCTTTCCCTCAACACTGAGAAGATTCTGAGCCAGGCCAAGTCTATTGCAGAACAGAAGAGATTCCCGTTTGCCACTGATAATGACAGCACAAATGAAGAGTTAGCTATTGCTTATGTCTTGATTGGCAGTGGTCTGTATGATGAAGCAATACGGCATTTTTCAACAATGCTTCAG		13	0	90.677
chr1|230958223|230961303|-	chr1	230958223	230961303	-	circRNA	TTC13	ENST00000366661.8	2	3,2	76,95	171	AGTCATCCTTTTTGAACTTCCATGACTCAGACTGCGAACCCAAGGGATCATCACCCTGTGACTCCTTGCTTTCCCTCAACACTGAGAAGATTCTGAGCCAGGCCAAGTCTATTGCAGAACAGAAGAGATTCCCGTTTGCCACTGATAATGACAGCACAAATGAAGAGTTAG		10	0	69.7515
chr1|231370561|231374099|-	chr1	231370561	231374099	-	circRNA	EGLN1	ENST00000366641.3	2	3,2	137,120	257	GCCATGGTTGCTTGTTATCCGGGCAATGGAACGGGTTATGTACGTCATGTTGATAATCCAAATGGAGATGGAAGATGTGTGACATGTATATATTATCTTAATAAAGACTGGGATGCCAAGGTAAGTGGAGGTATACTTCGAATTTTTCCAGAAGGCAAAGCCCAGTTTGCTGACATTGAACCCAAATTTGATAGACTGCTGTTTTTCTGGTCTGACCGTCGCAACCCTCATGAAGTACAACCAGCATATGCTACAAG	43	74	277.278	516.161
chr1|231537212|231542611|+	chr1	231537212	231542611	+	circRNA	TSNAX	ENST00000366639.8	2	3,4	115,131	246	CATTTCAGCAGGAACTTGATGCAAGGCATGACAAATATGAGAGACTTGTGAAACTTAGTCGGGATATAACTGTTGAAAGTAAAAGGACAATTTTTCTCCTCCATAGGATTACAAGTGCTCCTGATATGGAAGATATATTGACTGAATCAGAAATTAAATTGGATGGTGTCAGACAAAAGATATTCCAGGTAGCCCAAGAGCTATCAGGGGAAGATATGCATCAGTTCCATCGAGCCATTACTACAG	27	13	174.105	90.677
chr1|231537327|231542454|+	chr1	231537327	231542454	+	ciRNA	TSNAX	ENST00000366639.8	1	3	5127	5127	GTGAGTAAGCATCTTTAGAATTTATTACAGTTTGATACTAGCTATTAGAATATTCTGTGACTTTGTGAGGATTAGAAGACATCAGCAGTAGGTACAACTTAAGAGTTAATATTTTAATAAAAATAGGTCTCAgctgggtgtggtggcgcatgcctgtaatctcagcactttgggaggccaaggcgggcagatcacttgagctcaggaggtcgagaccagcctgggcaacatggtgaaaccctgtctctactaaaaatacaaaaattaggtgggattggtggtgcatgcctatcatcccggctacttgggaggctgaggtgggaggcttgcttgagcctgggaggcagaggctgcagtgtgccaagatcccaccaccgcactctagcctgggcgactaag…	9		58.0349	0
chr1|231749925|231771070|+	chr1	231749925	231771070	+	circRNA	TSNAX-DISC1	ENST00000646525.1	3	8,9,10	151,130,236	517	CTGAGACGTTACAACAAAGATTAGAAGACCTGGAACAAGAGAAAATCAGCCTGCACTTTCAACTTCCTTCAAGGCAGCCAGCTCTTAGCAGTTTCCTGGGTCACCTGGCAGCACAAGTCCAGGCTGCCTTGCGCCGTGGGGCCACTCAGCAGGCCAGCGGAGATGACACCCACACCCCACTGAGAATGGAGCCGAGGCTGTTGGAACCCACTGCTCAGGACAGCTTGCACGTGTCCATCACGAGACGAGACTGGCTTCTTCAGGAAAAGCAGCAGCTACAGAAAGAAATCGAAGCTCTCCAAGCAAGGATGTTTGTGCTGGAAGCCAAAGATCAACAGCTGAGAAGGGAAATAGAGGAGCAAGAGCAGCAACTCCAGTGGCAGGGCTGCGACCTGACCC…		26	0	181.354
chr1|231767139|231771070|+	chr1	231767139	231771070	+	circRNA	TSNAX-DISC1	ENST00000646525.1	2	9,10	130,236	366	GGCCAGCGGAGATGACACCCACACCCCACTGAGAATGGAGCCGAGGCTGTTGGAACCCACTGCTCAGGACAGCTTGCACGTGTCCATCACGAGACGAGACTGGCTTCTTCAGGAAAAGCAGCAGCTACAGAAAGAAATCGAAGCTCTCCAAGCAAGGATGTTTGTGCTGGAAGCCAAAGATCAACAGCTGAGAAGGGAAATAGAGGAGCAAGAGCAGCAACTCCAGTGGCAGGGCTGCGACCTGACCCCACTGGTGGGCCAGCTGTCCCTGGGTCAGCTGCAGGAGGTCAGCAAGGCCTTGCAGGACACCCTGGCCTCAGCCGGTCAGATTCCCTTCCATGCAGAGCCACCGGAAACCATAAGGAG		2	0	13.9503
chr1|231795241|231818517|+	chr1	231795241	231818517	+	circRNA	DISC1	NM_001164539	3	7,8,9	55,103,189	347	CCTCCAGGAAAGAATAAAATCCCTCAACTTGTCACTTAAAGAAATCACTACTAAGGTGTGTATGAGTGAGAAATTCTGCAGCACCCTGAGGAAGAAAGTTAACGATATTGAAACCCAACTACCAGCCTTGCTTGAAGCCAAAATGCATGCCATATCAGGAAACCATTTCTGGACGGCTAAAGACCTCACCGAGGAGATTAGATCATTAACATCAGAGAGAGAAGGGCTGGAGGGACTCCTCAGCAAGCTGTTGGTGTTGAGTTCCAGGAATGTCAAAAAGCTGGGAAGTGTTAAAGAAGATTACAACAGACTGAGAAGAGAAGTGGAGCACCAGGAGACTGCCTATG	12		77.3799	0
chr1|233054267|233057290|-	chr1	233054267	233057290	-	circRNA	PCNX2	ENST00000258229.13	2	25,24	216,59	275	TACAAGGCGAGTGGATAATTCCAACACAAGACTGGCAGTCCAAATTGAAAGAGATCCAGGGAATGATGACAACAATCTCAATTCCATTTTTTATGAACACTTGACAAGGACCCTCCAGGAGTCCCTCTGTGGAGACTTAGTTCTTGGACGTTGGGGCAACTACAGCTCTGGCGATTGCTTTATTTTGGCTTCAGATGACCTCAATGCCTTTGTTCACCTGATTGAAATTGGAAATGGTCTTGTCACCTTTCAACTTCGAGGACTGGAATTCCGAG	16		103.173	0
chr1|233090060|233095863|-	chr1	233090060	233095863	-	circRNA	PCNX2	ENST00000258229.13	2	23,22	130,109	239	CTCGGGGACCTGCTTCACAAGTTACAGTTCGTCCTGACATATGTGGCTCCTTGGCAGATGGCTTGGGGTTCTTCGTTTCACGTGTTTGCTCAGCTCTTTGCCATTCCTCATTCTGCCATGCTTTTCTTTCAGACGATTGCCACATCAATCTTTTCTACCCCATTGAGCCCATTTCTTGGGAGTGTCATTTTCATCACATCATATGTCAGGCCAGTGAAATTCTGGGAGAAAAACTACAA	8	35	51.5866	244.13
chr1|233090060|233161363|-	chr1	233090060	233161363	-	circRNA	PCNX2	ENST00000258229.13	6	23,22,21,20,19,18	130,109,178,142,151,93	803	ACGGATGTCTTAAAATGGGATCTCATCGTCTGCGCAGTGGTTGCTGTCCTCTCATTTGCAGTCAGCGCCAGCACTGTATTCCTGTCATTGCGACCATTTCTCAGCATCGTGCTGTTTGCCTTGGCTGGAGCCGTGGGGTTTGTAACACATTACGTGCTCCCTCAGCTCCGCAAGCATCATCCCTGGATGTGGATTTCACACCCCATTCTCAAAAACAAAGAGTATCATCAACGGGAAGTGAGAGATGTTGCCCATTTAATGTGGTTCGAAAGACTCTATGTTTGGCTTCAGTGTTTTGAAAAATACATCTTGTACCCAGCGCTAATTTTGAATGCCCTCACTATTGATGCATTTTTAATAAGCAATCACCGGAGACTTGGTACCCACTGGGACATTTTT…	13		83.8282	0
chr1|233135012|233139855|-	chr1	233135012	233139855	-	circRNA	PCNX2	ENST00000258229.13	2	21,20	178,142	320	ATGTTGCCCATTTAATGTGGTTCGAAAGACTCTATGTTTGGCTTCAGTGTTTTGAAAAATACATCTTGTACCCAGCGCTAATTTTGAATGCCCTCACTATTGATGCATTTTTAATAAGCAATCACCGGAGACTTGGTACCCACTGGGACATTTTTCTGATGATCATTGCTGGCATGAAGCTGTTGCGGACATCATTCTGCAACCCGGTTTACCAGTTTATTAACTTGAGCTTCACTGTCATCTTTTTCCACTTTGACTACAAAGATATTTCAGAGAGCTTCTTACTGGATTTCTTCATGGTGTCCATTTTATTTAGCAAG	12		77.3799	0
chr1|233135012|233161363|-	chr1	233135012	233161363	-	circRNA	PCNX2	ENST00000258229.13	4	21,20,19,18	178,142,151,93	564	ACGGATGTCTTAAAATGGGATCTCATCGTCTGCGCAGTGGTTGCTGTCCTCTCATTTGCAGTCAGCGCCAGCACTGTATTCCTGTCATTGCGACCATTTCTCAGCATCGTGCTGTTTGCCTTGGCTGGAGCCGTGGGGTTTGTAACACATTACGTGCTCCCTCAGCTCCGCAAGCATCATCCCTGGATGTGGATTTCACACCCCATTCTCAAAAACAAAGAGTATCATCAACGGGAAGTGAGAGATGTTGCCCATTTAATGTGGTTCGAAAGACTCTATGTTTGGCTTCAGTGTTTTGAAAAATACATCTTGTACCCAGCGCTAATTTTGAATGCCCTCACTATTGATGCATTTTTAATAAGCAATCACCGGAGACTTGGTACCCACTGGGACATTTTT…	35	53	225.691	369.683
chr1|233135012|233208689|-	chr1	233135012	233208689	-	circRNA	PCNX2	ENST00000258229.13	9	21,20,19,18,17,16,15,14,13	178,142,151,93,97,110,92,111,172	1146	GGACACAACCAAATCATAACATATAGCAGACCAATCTATTTTTGTGTGCTGTGTGGCCTTATTTTGCTTCTTGATACAGGGGCCAAAGCCAGGCACCCTCCCAGTTACGTTGTGTATGGCCTGAAGCTCTTCTCTCCAGTGTTTCTACAATCAGCTAGGGACTACTTAATAGTATTTTTATATTGCTTCCCTGCTATTTCCCTCCTTGGGCTCTTCCCGCAAATCAACACTTTCTGCACTTATCTTTTGGAGCAAATTGACATGCTGTTTTTTGGTGGTTCTGCTGTGTCTGGGATAACCTCGGCTGTTTACAGTGTGGCCCGGAGCGTCTTGGCTGCCGCCCTGCTCCACGCAGTCTGCTTCAGTGCAGTGAAGGAACCGTGGAGCATGCAACACATC…	7	6	45.1383	41.8509
chr1|233135012|233250832|-	chr1	233135012	233250832	-	circRNA	PCNX2	ENST00000258229.13	14	21,20,19,18,17,16,15,14,13,12,11,10,9,8	178,142,151,93,97,110,92,111,172,33,154,146,136,94	1709	GGGAAATTAGATCCTGTTATTTAAAATCTGGAAATCAGAAAGAAGGCCCTTTACAGCCTCTACCATCAAATAATGACTGTCTCTCTCAGGCTCGAGAGATGCAGGTCAGCTCCTCCAGTACCACAACTTCTGAGAGTCAAGATCCGTCTTCTGGGGACCCTGCCGTCAGTGCCCTTCAGCAACAGCTGTTACTGATGGTGGCTCGCAGGACCCAGTCGGAAACCCCACGGCATGTGAGTCAGGATCTGGAAGCCTCGTCATGTTCTTCAACACAAGGAAAATTTAACCGAGAGCAGTTTTACAAATTTATCATTTTCCCTGGCAAGTGGATTAAAGTCTGGTATGATCGACTGACCTTGCTGGCATTACTTGATCGAACTGAAGACATCAAGGAGAATG…		3	0	20.9255
chr1|233160282|233179175|-	chr1	233160282	233179175	-	circRNA	PCNX2	ENST00000258229.13	4	19,18,17,16	151,93,97,110	451	GAACCGTGGAGCATGCAACACATCCCGGCACTGTTTTCGGCCTTCTGTGGCCTCTTGGTCGCCCTTTCTTACCATCTGAGCCGTCAGAGCAGTGACCCATCTGTACTCATGTCCTTCATCCAATGCAGGCTGTTTCCTAAATTTTTACATCAAAATCTGGCAGAGTCAGCTGCTGACCCTCTCCCCAAGAAGATGAAAGATTCAGTGACGGATGTCTTAAAATGGGATCTCATCGTCTGCGCAGTGGTTGCTGTCCTCTCATTTGCAGTCAGCGCCAGCACTGTATTCCTGTCATTGCGACCATTTCTCAGCATCGTGCTGTTTGCCTTGGCTGGAGCCGTGGGGTTTGTAACACATTACGTGCTCCCTCAGCTCCGCAAGCATCATCCCTGGATGTGG…		10	0	69.7515
chr1|233160282|233208689|-	chr1	233160282	233208689	-	circRNA	PCNX2	ENST00000258229.13	7	19,18,17,16,15,14,13	151,93,97,110,92,111,172	826	GGACACAACCAAATCATAACATATAGCAGACCAATCTATTTTTGTGTGCTGTGTGGCCTTATTTTGCTTCTTGATACAGGGGCCAAAGCCAGGCACCCTCCCAGTTACGTTGTGTATGGCCTGAAGCTCTTCTCTCCAGTGTTTCTACAATCAGCTAGGGACTACTTAATAGTATTTTTATATTGCTTCCCTGCTATTTCCCTCCTTGGGCTCTTCCCGCAAATCAACACTTTCTGCACTTATCTTTTGGAGCAAATTGACATGCTGTTTTTTGGTGGTTCTGCTGTGTCTGGGATAACCTCGGCTGTTTACAGTGTGGCCCGGAGCGTCTTGGCTGCCGCCCTGCTCCACGCAGTCTGCTTCAGTGCAGTGAAGGAACCGTGGAGCATGCAACACATC…		25	0	174.379
chr1|233177801|233208689|-	chr1	233177801	233208689	-	circRNA	PCNX2	ENST00000258229.13	5	17,16,15,14,13	97,110,92,111,172	582	GGACACAACCAAATCATAACATATAGCAGACCAATCTATTTTTGTGTGCTGTGTGGCCTTATTTTGCTTCTTGATACAGGGGCCAAAGCCAGGCACCCTCCCAGTTACGTTGTGTATGGCCTGAAGCTCTTCTCTCCAGTGTTTCTACAATCAGCTAGGGACTACTTAATAGTATTTTTATATTGCTTCCCTGCTATTTCCCTCCTTGGGCTCTTCCCGCAAATCAACACTTTCTGCACTTATCTTTTGGAGCAAATTGACATGCTGTTTTTTGGTGGTTCTGCTGTGTCTGGGATAACCTCGGCTGTTTACAGTGTGGCCCGGAGCGTCTTGGCTGCCGCCCTGCTCCACGCAGTCTGCTTCAGTGCAGTGAAGGAACCGTGGAGCATGCAACACATC…	11	29	70.9316	202.279
chr1|23318482|23337861|-	chr1	23318482	23337861	-	circRNA	HNRNPR	ENST00000478691.5	5	7,6,5,4,3	215,136,177,114,108	750	AACAAAAGTGCATTTTTATGTGGAGTTATGAAGACCTACAGGCAGAGAGAGAAACAGGGGAGCAAGGTGCAAGAGTCCACAAAGGGACCTGATGAAGCGAAGATCAAGGCCTTGCTTGAGAGAACTGGTTATACTCTGGATGTAACCACAGGACAGAGGAAGTATGGTGGTCCTCCACCAGACAGTGTGTACTCTGGCGTGCAACCTGGAATTGGAACGGAGGTATTTGTAGGCAAAATACCAAGGGATTTATATGAGGATGAGTTGGTGCCCCTTTTTGAGAAGGCCGGACCCATTTGGGATCTACGTCTTATGATGGATCCACTGTCCGGTCAGAATAGAGGGTATGCATTTATCACCTTCTGTGGAAAGGAAGCTGCACAGGAAGCCGTGAAACTG…		5	0	34.8758
chr1|233198938|233208689|-	chr1	233198938	233208689	-	circRNA	PCNX2	ENST00000258229.13	3	15,14,13	92,111,172	375	GGACACAACCAAATCATAACATATAGCAGACCAATCTATTTTTGTGTGCTGTGTGGCCTTATTTTGCTTCTTGATACAGGGGCCAAAGCCAGGCACCCTCCCAGTTACGTTGTGTATGGCCTGAAGCTCTTCTCTCCAGTGTTTCTACAATCAGCTAGGGACTACTTAATAGTATTTTTATATTGCTTCCCTGCTATTTCCCTCCTTGGGCTCTTCCCGCAAATCAACACTTTCTGCACTTATCTTTTGGAGCAAATTGACATGCTGTTTTTTGGTGGTTCTGCTGTGTCTGGGATAACCTCGGCTGTTTACAGTGTGGCCCGGAGCGTCTTGGCTGCCGCCCTGCTCCACGCAGTCTGCTTCAGTGCAGTGAAG		6	0	41.8509
chr1|233198938|233236980|-	chr1	233198938	233236980	-	circRNA	PCNX2	ENST00000258229.13	7	15,14,13,12,11,10,9	92,111,172,33,154,146,136	844	AGAGATGCAGGTCAGCTCCTCCAGTACCACAACTTCTGAGAGTCAAGATCCGTCTTCTGGGGACCCTGCCGTCAGTGCCCTTCAGCAACAGCTGTTACTGATGGTGGCTCGCAGGACCCAGTCGGAAACCCCACGGCATGTGAGTCAGGATCTGGAAGCCTCGTCATGTTCTTCAACACAAGGAAAATTTAACCGAGAGCAGTTTTACAAATTTATCATTTTCCCTGGCAAGTGGATTAAAGTCTGGTATGATCGACTGACCTTGCTGGCATTACTTGATCGAACTGAAGACATCAAGGAGAATGTACTGGCGATTTTACTCATTGTCCTGGTTTCCCTCCTTGGATTTCTGACCTTGAGCCAAGGCTTTTGCAAAGATATGTGGGTGCTCCTCTTCTG…	29	20	187.001	139.503
chr1|233198938|233252788|-	chr1	233198938	233252788	-	circRNA	PCNX2	ENST00000258229.13	10	15,14,13,12,11,10,9,8,7,6	92,111,172,33,154,146,136,94,146,148	1232	ATAACTGTTCCCAGGAAAAAAAGGAGGAAATCCTGGAAAATGAAAAGCCCAGTGGACACAGTTCTAAGCAAGGAAAACCAGATTTGCAAAGTCAAGACCATACTAGCACCGGCCCCGCATGCACTCAGCCTGCCAAGACCACAGCCTTTTTTCAGGGCAATAGACAAAGACAGATAATCTACAGGGTAACTTCCCAACAAGATAGTTCTGTCTTGCAAGTCATCAGTGGGCCTGAAACATCTGTACAAGAAGAGATATCTGTGGATGCTATGCATGTCTTCATTGATGAACATGGGGAAATTAGATCCTGTTATTTAAAATCTGGAAATCAGAAAGAAGGCCCTTTACAGCCTCTACCATCAAATAATGACTGTCTCTCTCAGGCTCGAGAGATGCAGG…	7		45.1383	0
chr1|233208517|233236980|-	chr1	233208517	233236980	-	circRNA	PCNX2	ENST00000258229.13	5	13,12,11,10,9	172,33,154,146,136	641	AGAGATGCAGGTCAGCTCCTCCAGTACCACAACTTCTGAGAGTCAAGATCCGTCTTCTGGGGACCCTGCCGTCAGTGCCCTTCAGCAACAGCTGTTACTGATGGTGGCTCGCAGGACCCAGTCGGAAACCCCACGGCATGTGAGTCAGGATCTGGAAGCCTCGTCATGTTCTTCAACACAAGGAAAATTTAACCGAGAGCAGTTTTACAAATTTATCATTTTCCCTGGCAAGTGGATTAAAGTCTGGTATGATCGACTGACCTTGCTGGCATTACTTGATCGAACTGAAGACATCAAGGAGAATGTACTGGCGATTTTACTCATTGTCCTGGTTTCCCTCCTTGGATTTCTGACCTTGAGCCAAGGCTTTTGCAAAGATATGTGGGTGCTCCTCTTCTG…	4		25.7933	0
chr1|233217898|233227371|-	chr1	233217898	233227371	-	circRNA	PCNX2	ENST00000258229.13	3	12,11,10	33,154,146	333	CATGTGAGTCAGGATCTGGAAGCCTCGTCATGTTCTTCAACACAAGGAAAATTTAACCGAGAGCAGTTTTACAAATTTATCATTTTCCCTGGCAAGTGGATTAAAGTCTGGTATGATCGACTGACCTTGCTGGCATTACTTGATCGAACTGAAGACATCAAGGAGAATGTACTGGCGATTTTACTCATTGTCCTGGTTTCCCTCCTTGGATTTCTGACCTTGAGCCAAGGCTTTTGCAAAGATATGTGGGTGCTCCTCTTCTGCCTCGTCATGGCCAGCTGCCAGTACTCCCTGCTAAAGAGTGTTCAGCCTGACCCCGCCTCACCAATACAC	27	9	174.105	62.7764
chr1|23408663|23419139|-	chr1	23408663	23419139	-	circRNA	TCEA3	NM_003196	4	5,4,3,2	63,142,106,63	374	GAAGGGGCCCTGGACCTTCTGAAGAAGCTGCACAGCTGCCAGATGTCCATCCAGCTACTACAGACAACCAGGATTGGAGTTGCTGTTAATGGGGTCCGCAAGCACTGCTCAGACAAGGAGGTGGTGTCCTTGGCCAAAGTCCTTATCAAAAACTGGAAGCGGCTgctagACTCCCCTGGACCCCCAaaaggagaaaaaggagaggaaagagaaaaggcaaagaagaaggaaaaaggGCTTGAGTGTTCAGACTGGAAGCCAGAAGCAGGCCTTTCTCCACCAAGGAAAAAACGAGAAGACCCCAAAACCAGGAGAGACTCTGTGGACTCCAAGTCTTCTGCCTCCTCCTCTCCAAAAAGACCATCGGTGGAAAG	12		77.3799	0
chr1|23417248|23419139|-	chr1	23417248	23419139	-	circRNA	TCEA3	NM_003196	3	4,3,2	142,106,63	311	GAAGGGGCCCTGGACCTTCTGAAGAAGCTGCACAGCTGCCAGATGTCCATCCAGCTACTACAGACAACCAGGATTGGAGTTGCTGTTAATGGGGTCCGCAAGCACTGCTCAGACAAGGAGGTGGTGTCCTTGGCCAAAGTCCTTATCAAAAACTGGAAGCGGCTgctagACTCCCCTGGACCCCCAaaaggagaaaaaggagaggaaagagaaaaggcaaagaagaaggaaaaaggGCTTGAGTGTTCAGACTGGAAGCCAGAAGCAGGCCTTTCTCCACCAAGGAAAAAACGAGAAGACCCCAAAACCAG	8		51.5866	0
chr1|234418083|234427766|-	chr1	234418083	234427766	-	circRNA	TARBP1	ENST00000040877.1	5	22,21,20,19,18	150,111,121,72,191	645	ATTATGTACAAGATAATTGAAATGTCTGCTATAAAGACTGGAGTCTTCAATACACTGATAAGTTACTGCTGTCAGTCTTGGATAGTGTCTGCTTCAAATGTGTCCCAAGGATCTTTATCAAGTGCTAAAAATTATAGCGAACTTATCCTTGAGGCTTGTATATTTGGAACTGTGTTTAGGCGTGATCAAAGACTTGTTCAGGATGTACAGACCTTCATAGAAAACCTTGGACATGACTGTGCGGCAAATATTGTTATGGAAAATACTAAGAGAGAAGACCATTATGTGAGAATTTGTGCTGTCAAATTCCTGTGTTTATTAGATGGCTCCAATATGTCCCACAAGTTGTTTATTGAGGATCTTGCAATCAAGCTATTAGATAAAGATGAATTAGTGTCC…		7	0	48.8261
chr1|234446802|234450566|-	chr1	234446802	234450566	-	circRNA	TARBP1	ENST00000040877.1	3	12,11,10	173,100,139	412	CTGTGTGACTGGCTACGTGTTAATGAAAGCTATTTTAAGCCATCCCCTACGTGTAGCTCCATTGGACTTCACAAGACATCTTTAAATGCTTATGTAAAGAGCATTGTTCAAGAGTATGTTAAGTCATCTGCTTGGGAAACAGGAGAAAACTGCTTTATGCCTGATTGGTTTGAAGCCAAGCTTGTTTCTCTGATGGTCTTGCTGGCTGTGGATGTGGAAGGAATGAAGACTCAGTATAGCGGAAAGCAGAGAACAGAGAATGTATTGCGGATATTCTTAGACCCTCTTCTGGATGTGCTTATGAAGTTTAGTACCAATGCCTACATGCCCTTGCTGAAGACTGACAGATGCCTCCAGCTGCTGTTGAAGCTGTTGAACACATGCAGGTTGAAAGGTTCC…	7	5	45.1383	34.8758
chr1|234446802|234472811|-	chr1	234446802	234472811	-	circRNA	TARBP1	ENST00000040877.1	11	12,11,10,9,8,7,6,5,4,3,2	173,100,139,90,97,136,98,53,149,70,98	1203	GCCCAAGTCTGTTTTGGTGGTCTGAGAGGAAAAAAGATGAGCTTCTAAAGTTTTGGGAAAATTATATTTTAATTATGGAGACTTTAGAAGGAAATCAGATACATGTTATAAAGCCAGTTTTACCAAAGCTAAACAATCTGTTTGAATATGCGGTGTCAGAGGAAAATGGATGTTGGCTCTTTCACCCATCCTGGCATATGTGTATTTATAAAAGAATGTTTGAAAGTGAAAACAAAATCCTGTCCAAAGAAGGTGTTATCCATTTTTTGGAGCTGTATGAAACAAAGATTCTTCCATTTTCACCAGAATTTTCTGAGtttattattGGACCATTAATGGATGCGCTTTCAGAGAGCTCTCTGTATAGCAGGTCCCCAGGCCAGCCAATAGGAAGCTGTT…		10	0	69.7515
chr1|234463836|234467650|-	chr1	234463836	234467650	-	circRNA	TARBP1	ENST00000040877.1	3	6,5,4	98,53,149	300	GATGTTGGCTCTTTCACCCATCCTGGCATATGTGTATTTATAAAAGAATGTTTGAAAGTGAAAACAAAATCCTGTCCAAAGAAGGTGTTATCCATTTTTTGGAGCTGTATGAAACAAAGATTCTTCCATTTTCACCAGAATTTTCTGAGtttattattGGACCATTAATGGATGCGCTTTCAGAGAGCTCTCTGTATAGCAGGTCCCCAGGCCAGCCAATAGGAAGCTGTTCTCCATTGGGACTGAAATTACAGAAGTTTTTAGTCACTTATATTTCTCTTCTTCCAGAAGAAATAAAGA		10	0	69.7515
chr1|235152705|235155112|-	chr1	235152705	235155112	-	circRNA	RBM34	NM_001346738	2	5,4	60,232	292	GGAAAGCGCTCTAGCGAGTGCTGATTTAGAAGAAGAAATTCACCAGAAACAAGGGCAGAAAAGGAAAAATTCTCAACCTGGTGTTAAAGTAGCAGATAGAAAAATACTTGATGACACAGAAGACACAGTTGTCAGTCAAAGAAAGAAAATTCAAATCAACCAAGAAGAAGAGAGATTAAAGAATGAGAGAACTGTGTTTGTTGGGAATTTGCCTGTTACATGTAATAAGAAGAAGCTGAAGTCGTTTTTTAAAGAGTATGGACAAATAGAATCTGTACGATTTCGTTCTCTG	17	7	109.622	48.8261
chr1|235152705|235160647|-	chr1	235152705	235160647	-	circRNA	RBM34	NM_001346738	3	5,4,3	60,232,137	429	CAAACCATCAAAAAAACGAAACGGAATGAGGAGGAAGAAAGTACATCCCAGATTGAAAGACCACTTTCGCAAGAACCTGCCAAAAAAGTGAAAGCGAAGAAGAAACACACTAACGCAGAAAAAAAGTTGGCAGACAGGGAAAGCGCTCTAGCGAGTGCTGATTTAGAAGAAGAAATTCACCAGAAACAAGGGCAGAAAAGGAAAAATTCTCAACCTGGTGTTAAAGTAGCAGATAGAAAAATACTTGATGACACAGAAGACACAGTTGTCAGTCAAAGAAAGAAAATTCAAATCAACCAAGAAGAAGAGAGATTAAAGAATGAGAGAACTGTGTTTGTTGGGAATTTGCCTGTTACATGTAATAAGAAGAAGCTGAAGTCGTTTTTTAAAGAGTATGGA…	13		83.8282	0
chr1|235172617|235196115|-	chr1	235172617	235196115	-	circRNA	ARID4B	ENST00000366603.6	6	23,22,21,20,19,18	147,216,114,1209,199,85	1970	ATACGATGAATGGATTAAAGCAGATAAAATAGTAAGACCTGCTGATAAAAATGTGCCAAAGATAAAACATCGGAAGAAAATAAAGAATAAATTAGACAAAGAAAAAGACAAAGATGAAAAATACTCTCCAAAAAACTGTAAACTTCGGCGCTTGTCCAAACCACCATTTCAGACAAATCCATCTCCTGAAATGGTATCCAAACTGGATCTCACTGATGCCAAAAACTCTGATACTGCTCATATTAAGTCCATAGAAATTACTTCGATCCTTAATGGACTTCAAGCTTCTGAAAGTTCTGCTGAAGACAGTGAGCAGGAAGATGAGAGAGGTGCTCAAGACATGGATAATAATGGCAAAGAGGAATCTAAGATTGATCATTTGACCAACAACAGAAATGA…	7		45.1383	0
chr1|235220674|235221564|-	chr1	235220674	235221564	-	ciRNA	ARID4B	ENST00000366603.6	1	14	890	890	GTAAGTTAGTATAATTGATATGATTATCTTCAGTATTTTTACCTAGAAAGCAGGATGAAATTTACCTTATAACTGAGGTTAATTATTTCTTTAAAGAAATCAGAACATTTTACTAGAGTAGTCATTCTATGATAGTATTTTCTAAAGTGTATTCTATGATACTAGATCTATGAGAAATTCTGTGAAGAAAGTTTTTGTGGCTAAGTACATTTGTCAAGTACTTCATAGAGGTTaaaaagctaatattctgaagtcaagtaaatccacatttgaatcctagttctgccaattattaactgtttatgccctagggccagttatttattctcctaagcctcagtttcttcatttgtaaaatggaatgcttggccaggcacggtggctcatgcctgtaacttc…	9		58.0349	0
chr1|235223165|235229385|-	chr1	235223165	235229385	-	circRNA	ARID4B	ENST00000366603.6	3	13,12,11	95,73,155	323	CCTTTGAACAGGCACTTGAATTTCACAAAAGTAGAACTATTCCTGCTAACTGGAAGACTGAATTGAAAGAAGATAGCTCTAGCAGTGAAGCAgaggaagaagaggaggaggaagatgatgaaaaagaaaaggaggaTAATAGCAGTGAAGAAGAAGAAGAAATAGAACCATTTCCAGAAGAAAGGGAGAACTTTCTTCAGCAATTGTACAAATTTATGGAAGATAGAGGTACACCTATTAACAAACGACCTGTACTTGGATATCGAAATTTGAATCTCTTTAAGTTATTCAGACTTGTACACAAACTTGGAGGATTTGATAAT	6		38.69	0
chr1|235335241|235342883|+	chr1	235335241	235342883	+	circRNA	TBCE	ENST00000646528.1	4	2,3,4,5	93,71,336,48	548	ATTAGCTTTGAAGTTTAAATCCAATGGAGAAGACTCAAGAAACAGTCCAAAGAATTCTTCTAGAACCCTATAAATACTTACTTCAGTTACCAGGTAAACAAGTGAGAACCAAACTTTCACAGGCATTTAATCATTGGCTGAAAGTTCCAGAGGACAAGCTACAGATTATTATTGAAGTGACAGAAATGTTGCATAATGCCAGTTTACTCATCGATGATATTGAAGACAACTCAAAACTCCGACGTGGCTTTCCAGTGGCCCACAGCATCTATGGAATCCCATCTGTCATCAATTCTGCCAATTACGTGTATTTCCTTGGCTTGGAGAAAGTCTTAACCCTTGATCACCCAGATGCAGTGAAGCTTTTTACCCGCCAGCTTTTGGAACTCCATCAGGGAC…		11	0	76.7267
chr1|235419416|235430804|+	chr1	235419416	235430804	+	circRNA	TBCE	ENST00000647428.1	3	3,4,5	145,100,100	345	GGCCAGTGGATAGCATACGTGCTTATGTATCCATGTGAACTCTGTTTTTCATGCAGTCAGCTGAGCAAGTTGCAAGAAGTTTCTCTGAGGAACTGTGCAGTAAGTTGTGCTGGTGAAAAAGGAGGAGTTGCTGAAGCATGTCCTAATATCAGAAAGGTAGATTTGTCAAAAAACCTGTTGTCATCATGGGATGAAGTGATACACATTGCTGATCAGCTCAGACACCTGGAAGTCCTTAATGTCAGTGAAAATAAACTAAAATTTCCCTCCGGTTCAGTATTAACTGGAACGCTTTCTGTACTGAAGGTTTTAGTCCTCAATCAAACAGGAATAACGTGGGCTGAG		10	0	69.7515
chr1|235419416|235434280|+	chr1	235419416	235434280	+	circRNA	TBCE	ENST00000647428.1	4	3,4,5,6	145,100,100,77	422	GGCCAGTGGATAGCATACGTGCTTATGTATCCATGTGAACTCTGTTTTTCATGCAGTCAGCTGAGCAAGTTGCAAGAAGTTTCTCTGAGGAACTGTGCAGTAAGTTGTGCTGGTGAAAAAGGAGGAGTTGCTGAAGCATGTCCTAATATCAGAAAGGTAGATTTGTCAAAAAACCTGTTGTCATCATGGGATGAAGTGATACACATTGCTGATCAGCTCAGACACCTGGAAGTCCTTAATGTCAGTGAAAATAAACTAAAATTTCCCTCCGGTTCAGTATTAACTGGAACGCTTTCTGTACTGAAGGTTTTAGTCCTCAATCAAACAGGAATAACGTGGGCTGAGGTGCTGCGGTGTGTCGCGGGGTGCCCAGGCCTGGAGGAACTCTACCTTGAGTCT…		7	0	48.8261
[truncated: 14,455 more rows]
