# Supplementary material for: Identification of Potential circRNA-microRNA-mRNA Regulatory Network in Skeletal Muscle
Source: Front Mol Biosci. 2021 Nov 29;8:762185. doi: 10.3389/fmolb.2021.762185 (PMC8666571; doi:10.3389/fmolb.2021.762185)
Supplement: Supplementary file 7 [file Table5.XLSX]

## Sheet: Sheet1
	Supplementary Table S5: Oligo sequences used in the study
	Oligo Name	Sequence	Remarks
	Mouse-18S rRNA-F	GTAACCCGTTGAACCCCATT
	Mouse-18S rRNA-R	CCATCCAATCGGTAGTAGCG
	Mouse-Gapdh-F	AACTTTGGCATTGTGGAAGG
	Mouse-Gapdh-R	GGATGCAGGGATGATGTTCT
	Mouse-circRad52_F	CCACATATCCATTGCCATCA
	Mouse-circRad52_R	TACAGGGGTGCTGTGTTTTG
	Mouse-circNfix_F	CAGCCACATCACATTGGAGT
	Mouse-circNfix_R	TGCAGGTTGAACCAGGTGTA
	Mouse-circPde4dip_F	AGGAGGGGCTTGTGGAAC
	Mouse-circPde4dip_R	CCTGGAGTTCTCGTTTCAGG
	Mouse-circMypn_F	CGTCCAGCAGTGTCAGAGTC
	Mouse-circMypn_R	CTGCCTGCACAATGTGGATA
	Mouse-circOgdh_F	GGATGCTGATCTGGACTCCT
	Mouse-circOgdh_R	GAGCTTCGACTCAGGGAAAG
	Mouse-circCrebrf_F	AGCGAGCATGAGCTTTCTGA
	Mouse-circCrebrf_R	AAGGTGTGGCTTCGAAAGG
	Mouse-circZbtb20_F	TGCCTGAACTTTGAAGCTGTT
	Mouse-circZbtb20_R	CTTGGGCCTAGTGCAGATGT
	Mouse-Smad3-F	CACGCAGAACGTGAACACC
	Mouse-Smad3-R	GGCAGTAGATAACGTGAGGGA
	Mouse-P53-F	CTGCCATCACCTCACTGCAT
	Mouse-P53-R	AGGGACAAAAGATGACAGGGG
	Mouse-P16-F	AACTCGAGGAGAGCCATCTG
	Mouse-P16-R	CATCACCTGAATCGGGGTACG
	Human 18S rRNA-F	AAACGGCTACCACATCCAAG
	Human 18S rRNA-R	CCTCCAATGGATCCTCGTTA
	Human-GAPDH-F	CCATGGGGAAGGTGAAGGTC
	Human-GAPDH-R	TGGAATTTGCCATGGGTGGA
	Human-MYOG-F	GGGGAAAACTACCTGCCTGT
	Human-MYOG-F	GGCCTCATTCACCTTCTTGA
	Human-MEF2C -F	TGTGACTGTGAGATTGCGCT
	Human-MEF2C -R	TGTCTGAGTTTGTCCGGCTC
	Human-circNFIX-F	CAGCCACATCACATTGGAGT
	Human-circNFIX-R	TGCAGGTTGAACCAGGTGTA
	U6-F	CTCGCTTCGGCAGCACATATACT
	U6-R	ACGCTTCACGAATTTGCGTGTC
	U1-F	TACTTACCTGGCAGGGGAGATAC
	U1-R	GAACGCAGTCCCCCACTAC
	miR204_5p_F	TTCCCTTTGTCATCCTATGCCT
	Ctrl GapmeR	[mG]*[mU]*[mA]*[mA]*[mC]*G*A*A*C*G*A*C*G*A*A*[mU]*[mC]*[mG]*[mU]*[mC]	* represents Phosphorothioate linkages; [mA], [mG], [mC], [mU] are 2'O-Methyl RNA
	circNfix GapmeR	[mG]*[mG]*[mA]*[mA]*[mC]*T*C*A*T*C*C*C*G*G*A*[mG]*[mU]*[mG]*[mU]*[mG]	* represents Phosphorothioate linkages; [mA], [mG], [mC], [mU] are 2'O-Methyl RNA
