# Supplementary material for: Identification of Potential circRNA-microRNA-mRNA Regulatory Network in Skeletal Muscle
Source: Front Mol Biosci. 2021 Nov 29;8:762185. doi: 10.3389/fmolb.2021.762185 (PMC8666571; doi:10.3389/fmolb.2021.762185)
Supplement: Supplementary file 8 [file Table7.XLSX]

## Sheet: GO-Biological Process
#term ID	term description	observed gene count	background gene count	Gene ratio	strength	false discovery rate (FDR)	EnrichScore[-log10(FDR)]	matching proteins in your network (IDs)	matching proteins in your network (labels)
GO:0007275	multicellular organism development	320	4603	0.0695199	0.25	3.49e-23	22.4572	10090.ENSMUSP00000000312,10090.ENSMUSP00000000329,10090.ENSMUSP00000000450,10090.ENSMUSP00000000544,10090.ENSMUSP00000000641,10090.ENSMUSP00000000642,10090.ENSMUSP00000001562,10090.ENSMUSP00000002152,10090.ENSMUSP00000002677,10090.ENSMUSP00000002678,10090.ENSMUSP00000003461,10090.ENSMUSP00000004051,10090.ENSMUSP00000004343,10090.ENSMUSP00000004673,10090.ENSMUSP00000004968,10090.ENSMUSP00000005066…	Cdh1,Alox12,Pparg,Acvr1b,Sema4f,Hk2,Tulp3,Bbc3,Axl,Tgfb1,Ogdh,Hlf,Wars2,Ndrg2,Plod3,Map2k1,Ndrg1,Nid1,Ephb3,Ctsb,Sod2,Wnt3a,Hyal1,AI597479,Il10,Mmp9,Sim1,Slc17a8,Ddit4,Lgr5,Txnrd1,Adcy1,Id2,Pafah1b1,Aurkb,Atl1,Irf4,Ptch1,Msx2,Aggf1,Zmym2,Dpysl2,Fzd6,Slc38a2,Adamts5,Runx1,Faim2,Rhag,Twsg1,Slc23a1,Smad4,Gnaq,Apba1,Il6,Sf3b1,Ctdsp1,Ncl,Epha4,Gigyf2,Abl2,Lmx1a,Epc1,Kif5c,Olfm1,Notch1,Grin1,Chrna1,Jag…
GO:0009987	cellular process	640	12459	0.0513685	0.12	3.49e-23	22.4572	10090.ENSMUSP00000000312,10090.ENSMUSP00000000329,10090.ENSMUSP00000000450,10090.ENSMUSP00000000544,10090.ENSMUSP00000000590,10090.ENSMUSP00000000641,10090.ENSMUSP00000000642,10090.ENSMUSP00000001520,10090.ENSMUSP00000001562,10090.ENSMUSP00000001975,10090.ENSMUSP00000002099,10090.ENSMUSP00000002152,10090.ENSMUSP00000002677,10090.ENSMUSP00000002678,10090.ENSMUSP00000002837,10090.ENSMUSP00000003461…	Cdh1,Alox12,Pparg,Acvr1b,Rdx,Sema4f,Hk2,Afg3l1,Tulp3,Nacc1,Ift46,Bbc3,Axl,Tgfb1,Tmed5,Ogdh,Mxi1,Hlf,Kifc2,Wars2,Eno2,Clcn3,Ndrg2,Cd244,Plod3,Map2k1,Ndrg1,Fbxo11,Nid1,Sh2d1a,Ephb3,Ctsb,Srm,Pdk1,Sod2,Vps72,Elk1,Wnt3a,Hyal1,Gosr1,Fads1,Zfyve20,Ppp1cb,Sash1,Cybb,Il10,Tns4,Mmp9,Crk,Prpf8,Ksr1,Rad51d,Med8,Ccl9,Sim1,Nuak1,Timp3,Ddit4,Srgap1,Lgr5,Txnrd1,Cpeb4,Adcy1,Gabra1,Id2,Mettl2,Pafah1b1,Aurkb,Sgpp1,…
GO:0032502	developmental process	349	5213	0.066948	0.23	3.49e-23	22.4572	10090.ENSMUSP00000000312,10090.ENSMUSP00000000329,10090.ENSMUSP00000000450,10090.ENSMUSP00000000544,10090.ENSMUSP00000000590,10090.ENSMUSP00000000641,10090.ENSMUSP00000000642,10090.ENSMUSP00000001562,10090.ENSMUSP00000002152,10090.ENSMUSP00000002677,10090.ENSMUSP00000002678,10090.ENSMUSP00000003461,10090.ENSMUSP00000004051,10090.ENSMUSP00000004343,10090.ENSMUSP00000004430,10090.ENSMUSP00000004673…	Cdh1,Alox12,Pparg,Acvr1b,Rdx,Sema4f,Hk2,Tulp3,Bbc3,Axl,Tgfb1,Ogdh,Hlf,Wars2,Clcn3,Ndrg2,Plod3,Map2k1,Ndrg1,Nid1,Ephb3,Ctsb,Sod2,Vps72,Elk1,Wnt3a,Hyal1,AI597479,Fads1,Il10,Mmp9,Sim1,Slc17a8,Ddit4,Lgr5,Txnrd1,Adcy1,Id2,Pafah1b1,Aurkb,Atl1,Irf4,Ptch1,Msx2,Aggf1,Zmym2,Dpysl2,Fzd6,Slc38a2,Adamts5,Runx1,Faim2,Rhag,Twsg1,Slc23a1,Smad4,Gnaq,Apba1,Il6,Sf3b1,Ctdsp1,Ncl,Epha4,Gigyf2,Abl2,Lmx1a,Epc1,Kif5c,Ol…
GO:0048856	anatomical structure development	333	4912	0.0677932	0.24	3.99e-23	22.399	10090.ENSMUSP00000000312,10090.ENSMUSP00000000329,10090.ENSMUSP00000000450,10090.ENSMUSP00000000544,10090.ENSMUSP00000000590,10090.ENSMUSP00000000641,10090.ENSMUSP00000000642,10090.ENSMUSP00000001562,10090.ENSMUSP00000002152,10090.ENSMUSP00000002677,10090.ENSMUSP00000002678,10090.ENSMUSP00000003461,10090.ENSMUSP00000004051,10090.ENSMUSP00000004343,10090.ENSMUSP00000004673,10090.ENSMUSP00000004968…	Cdh1,Alox12,Pparg,Acvr1b,Rdx,Sema4f,Hk2,Tulp3,Bbc3,Axl,Tgfb1,Ogdh,Hlf,Wars2,Ndrg2,Plod3,Map2k1,Ndrg1,Nid1,Ephb3,Ctsb,Sod2,Wnt3a,Hyal1,AI597479,Il10,Mmp9,Sim1,Slc17a8,Ddit4,Lgr5,Txnrd1,Adcy1,Id2,Pafah1b1,Aurkb,Atl1,Irf4,Ptch1,Msx2,Aggf1,Zmym2,Dpysl2,Fzd6,Slc38a2,Adamts5,Runx1,Faim2,Rhag,Twsg1,Slc23a1,Smad4,Gnaq,Apba1,Il6,Sf3b1,Ctdsp1,Ncl,Epha4,Gigyf2,Abl2,Lmx1a,Epc1,Kif5c,Olfm1,Notch1,Grin1,Chrna1…
GO:0048731	system development	288	4072	0.0707269	0.26	1.38e-21	20.8601	10090.ENSMUSP00000000312,10090.ENSMUSP00000000329,10090.ENSMUSP00000000450,10090.ENSMUSP00000000544,10090.ENSMUSP00000000641,10090.ENSMUSP00000000642,10090.ENSMUSP00000001562,10090.ENSMUSP00000002677,10090.ENSMUSP00000002678,10090.ENSMUSP00000003461,10090.ENSMUSP00000004051,10090.ENSMUSP00000004343,10090.ENSMUSP00000004673,10090.ENSMUSP00000004968,10090.ENSMUSP00000005066,10090.ENSMUSP00000005256…	Cdh1,Alox12,Pparg,Acvr1b,Sema4f,Hk2,Tulp3,Axl,Tgfb1,Ogdh,Hlf,Wars2,Ndrg2,Plod3,Map2k1,Ndrg1,Nid1,Ephb3,Ctsb,Sod2,Wnt3a,Hyal1,Il10,Mmp9,Sim1,Slc17a8,Ddit4,Lgr5,Adcy1,Id2,Pafah1b1,Atl1,Irf4,Ptch1,Msx2,Aggf1,Dpysl2,Fzd6,Slc38a2,Adamts5,Runx1,Faim2,Rhag,Twsg1,Slc23a1,Smad4,Gnaq,Il6,Ctdsp1,Ncl,Epha4,Gigyf2,Abl2,Lmx1a,Epc1,Kif5c,Olfm1,Notch1,Grin1,Chrna1,Jag1,Ttbk2,Rassf2,Bmp2,Il1a,Car2,Slc7a11,Smad9,S…
GO:0032501	multicellular organismal process	368	5888	0.0625	0.2	2.6e-20	19.585	10090.ENSMUSP00000000312,10090.ENSMUSP00000000329,10090.ENSMUSP00000000450,10090.ENSMUSP00000000544,10090.ENSMUSP00000000641,10090.ENSMUSP00000000642,10090.ENSMUSP00000001562,10090.ENSMUSP00000002152,10090.ENSMUSP00000002677,10090.ENSMUSP00000002678,10090.ENSMUSP00000003461,10090.ENSMUSP00000004051,10090.ENSMUSP00000004343,10090.ENSMUSP00000004430,10090.ENSMUSP00000004673,10090.ENSMUSP00000004968…	Cdh1,Alox12,Pparg,Acvr1b,Sema4f,Hk2,Tulp3,Bbc3,Axl,Tgfb1,Ogdh,Hlf,Wars2,Clcn3,Ndrg2,Plod3,Map2k1,Ndrg1,Fbxo11,Nid1,Ephb3,Ctsb,Sod2,Vps72,Wnt3a,Hyal1,AI597479,Ppp1cb,Il10,Mmp9,Lrp11,Sim1,Slc17a8,Ddit4,Lgr5,Txnrd1,Adcy1,Gabra1,Id2,Pafah1b1,Aurkb,Atl1,Irf4,Ptch1,Msx2,Aggf1,Zmym2,Dpysl2,Fzd6,Slc38a2,Adamts5,Runx1,Faim2,Pla2g7,Rhag,Enpp4,Twsg1,Slc23a1,Smad4,Gnaq,Apba1,Il6,Sf3b1,Ctdsp1,Ncl,Epha4,Gigyf2…
GO:0007399	nervous system development	185	2181	0.0848235	0.34	8.08e-20	19.0926	10090.ENSMUSP00000000312,10090.ENSMUSP00000000450,10090.ENSMUSP00000000544,10090.ENSMUSP00000000641,10090.ENSMUSP00000001562,10090.ENSMUSP00000002677,10090.ENSMUSP00000002678,10090.ENSMUSP00000003461,10090.ENSMUSP00000004673,10090.ENSMUSP00000004968,10090.ENSMUSP00000005066,10090.ENSMUSP00000005256,10090.ENSMUSP00000006112,10090.ENSMUSP00000007012,10090.ENSMUSP00000010044,10090.ENSMUSP00000020071…	Cdh1,Pparg,Acvr1b,Sema4f,Tulp3,Axl,Tgfb1,Ogdh,Ndrg2,Plod3,Map2k1,Ndrg1,Ephb3,Sod2,Wnt3a,Sim1,Slc17a8,Ddit4,Adcy1,Id2,Pafah1b1,Atl1,Ptch1,Dpysl2,Fzd6,Slc38a2,Runx1,Faim2,Twsg1,Slc23a1,Smad4,Gnaq,Il6,Ctdsp1,Epha4,Gigyf2,Abl2,Lmx1a,Kif5c,Olfm1,Notch1,Grin1,Jag1,Ttbk2,Bmp2,Slc7a11,Smad9,Serpini1,Slc6a17,Epha7,Sema3c,Prkcz,Gabra4,Uchl1,Ret,Bax,Ptpn5,Acsl4,Mecp2,Col4a1,Gpm6a,Sfrp1,Pvrl1,Smarca4,Zic1,Bs…
GO:0050794	regulation of cellular process	496	9045	0.0548369	0.15	4.92e-19	18.308	10090.ENSMUSP00000000312,10090.ENSMUSP00000000329,10090.ENSMUSP00000000450,10090.ENSMUSP00000000544,10090.ENSMUSP00000000590,10090.ENSMUSP00000000641,10090.ENSMUSP00000000642,10090.ENSMUSP00000001562,10090.ENSMUSP00000001975,10090.ENSMUSP00000002099,10090.ENSMUSP00000002152,10090.ENSMUSP00000002677,10090.ENSMUSP00000002678,10090.ENSMUSP00000003870,10090.ENSMUSP00000004051,10090.ENSMUSP00000004430…	Cdh1,Alox12,Pparg,Acvr1b,Rdx,Sema4f,Hk2,Tulp3,Nacc1,Ift46,Bbc3,Axl,Tgfb1,Mxi1,Hlf,Clcn3,Ndrg2,Cd244,Map2k1,Ndrg1,Sh2d1a,Ephb3,Ctsb,Pdk1,Sod2,Vps72,Elk1,Wnt3a,Hyal1,Gosr1,Zfyve20,Ppp1cb,Sash1,Cybb,Il10,Mmp9,Crk,Ksr1,Rad51d,Med8,Ccl9,Sim1,Nuak1,Timp3,Ddit4,Srgap1,Lgr5,Txnrd1,Cpeb4,Adcy1,Gabra1,Id2,Dnajc27,Pafah1b1,Aurkb,Sgpp1,Atxn3,Irf4,Ptch1,Msx2,Aggf1,Zmym2,Naa16,Dpysl2,Rnf19a,Fzd6,Sdf2l1,Arhgap3…
GO:0050789	regulation of biological process	517	9594	0.0538878	0.14	7.06e-19	18.1512	10090.ENSMUSP00000000312,10090.ENSMUSP00000000329,10090.ENSMUSP00000000450,10090.ENSMUSP00000000544,10090.ENSMUSP00000000590,10090.ENSMUSP00000000641,10090.ENSMUSP00000000642,10090.ENSMUSP00000001562,10090.ENSMUSP00000001975,10090.ENSMUSP00000002099,10090.ENSMUSP00000002152,10090.ENSMUSP00000002677,10090.ENSMUSP00000002678,10090.ENSMUSP00000003870,10090.ENSMUSP00000004051,10090.ENSMUSP00000004430…	Cdh1,Alox12,Pparg,Acvr1b,Rdx,Sema4f,Hk2,Tulp3,Nacc1,Ift46,Bbc3,Axl,Tgfb1,Mxi1,Hlf,Clcn3,Ndrg2,Cd244,Map2k1,Ndrg1,Nid1,Sh2d1a,Ephb3,Ctsb,Pdk1,Sod2,Vps72,Elk1,Wnt3a,Hyal1,Gosr1,Zfyve20,Ppp1cb,Sash1,Cybb,Il10,Mmp9,Crk,Ksr1,Rad51d,Med8,Ccl9,Sim1,Nuak1,Timp3,Ddit4,Srgap1,Lgr5,Txnrd1,Cpeb4,Adcy1,Gabra1,Id2,Dnajc27,Pafah1b1,Aurkb,Sgpp1,Atxn3,Irf4,Ptch1,Msx2,Aggf1,Zmym2,Naa16,Dpysl2,Fbxl3,Rnf19a,Fzd6,Sdf…
GO:0030154	cell differentiation	248	3462	0.0716349	0.26	1.31e-18	17.8827	10090.ENSMUSP00000000312,10090.ENSMUSP00000000450,10090.ENSMUSP00000000590,10090.ENSMUSP00000000641,10090.ENSMUSP00000001562,10090.ENSMUSP00000002677,10090.ENSMUSP00000002678,10090.ENSMUSP00000003461,10090.ENSMUSP00000004051,10090.ENSMUSP00000004343,10090.ENSMUSP00000004673,10090.ENSMUSP00000004968,10090.ENSMUSP00000005066,10090.ENSMUSP00000005256,10090.ENSMUSP00000006112,10090.ENSMUSP00000006235…	Cdh1,Pparg,Rdx,Sema4f,Tulp3,Axl,Tgfb1,Ogdh,Hlf,Wars2,Ndrg2,Plod3,Map2k1,Ndrg1,Ephb3,Ctsb,Sod2,Elk1,Wnt3a,Mmp9,Sim1,Ddit4,Lgr5,Adcy1,Id2,Pafah1b1,Atl1,Irf4,Ptch1,Msx2,Aggf1,Dpysl2,Runx1,Faim2,Rhag,Twsg1,Smad4,Gnaq,Il6,Ctdsp1,Epha4,Gigyf2,Abl2,Lmx1a,Epc1,Kif5c,Olfm1,Notch1,Grin1,Jag1,Bmp2,Il1a,Il21,Slc7a11,Serpini1,Epha7,Sema3c,Vamp3,Prkcz,Uchl1,Tgfbr3,Atp2a2,Flt1,Ret,Bax,Ptpn5,Acsl4,Mecp2,Col4a1,G…
GO:0009653	anatomical structure morphogenesis	176	2089	0.0842508	0.33	1.51e-18	17.821	10090.ENSMUSP00000000312,10090.ENSMUSP00000000641,10090.ENSMUSP00000001562,10090.ENSMUSP00000002677,10090.ENSMUSP00000002678,10090.ENSMUSP00000004343,10090.ENSMUSP00000004968,10090.ENSMUSP00000005066,10090.ENSMUSP00000006112,10090.ENSMUSP00000010044,10090.ENSMUSP00000010195,10090.ENSMUSP00000010434,10090.ENSMUSP00000016673,10090.ENSMUSP00000017881,10090.ENSMUSP00000020350,10090.ENSMUSP00000020484…	Cdh1,Sema4f,Tulp3,Axl,Tgfb1,Wars2,Plod3,Map2k1,Ephb3,Wnt3a,Hyal1,AI597479,Il10,Mmp9,Lgr5,Txnrd1,Adcy1,Id2,Pafah1b1,Atl1,Ptch1,Msx2,Aggf1,Dpysl2,Fzd6,Adamts5,Runx1,Faim2,Twsg1,Smad4,Gnaq,Il6,Sf3b1,Ncl,Epha4,Abl2,Lmx1a,Kif5c,Olfm1,Notch1,Jag1,Ttbk2,Bmp2,Car2,Smad9,Epha7,Alpl,Sema3c,Vamp3,Errfi1,Prkcz,Uchl1,Tgfbr3,Flt1,Ret,Bax,Rp2h,Rs1,Col4a1,Gpm6a,Sfrp1,Pvrl1,Smarca4,Zic1,Smad3,Plekha1,Bmpr1a,Mboat…
GO:0048869	cellular developmental process	250	3545	0.0705219	0.26	5.17e-18	17.2865	10090.ENSMUSP00000000312,10090.ENSMUSP00000000450,10090.ENSMUSP00000000590,10090.ENSMUSP00000000641,10090.ENSMUSP00000001562,10090.ENSMUSP00000002677,10090.ENSMUSP00000002678,10090.ENSMUSP00000003461,10090.ENSMUSP00000004051,10090.ENSMUSP00000004343,10090.ENSMUSP00000004673,10090.ENSMUSP00000004968,10090.ENSMUSP00000005066,10090.ENSMUSP00000005256,10090.ENSMUSP00000006112,10090.ENSMUSP00000006235…	Cdh1,Pparg,Rdx,Sema4f,Tulp3,Axl,Tgfb1,Ogdh,Hlf,Wars2,Ndrg2,Plod3,Map2k1,Ndrg1,Ephb3,Ctsb,Sod2,Elk1,Wnt3a,Mmp9,Sim1,Ddit4,Lgr5,Adcy1,Id2,Pafah1b1,Atl1,Irf4,Ptch1,Msx2,Aggf1,Dpysl2,Runx1,Faim2,Rhag,Twsg1,Smad4,Gnaq,Il6,Ctdsp1,Epha4,Gigyf2,Abl2,Lmx1a,Epc1,Kif5c,Olfm1,Notch1,Grin1,Jag1,Bmp2,Il1a,Il21,Slc7a11,Serpini1,Epha7,Sema3c,Vamp3,Prkcz,Uchl1,Tgfbr3,Atp2a2,Flt1,Ret,Bax,Ptpn5,Rp2h,Acsl4,Mecp2,Col…
GO:0065007	biological regulation	533	10168	0.0524194	0.13	2.78e-17	16.556	10090.ENSMUSP00000000312,10090.ENSMUSP00000000329,10090.ENSMUSP00000000450,10090.ENSMUSP00000000544,10090.ENSMUSP00000000590,10090.ENSMUSP00000000641,10090.ENSMUSP00000000642,10090.ENSMUSP00000001562,10090.ENSMUSP00000001975,10090.ENSMUSP00000002099,10090.ENSMUSP00000002152,10090.ENSMUSP00000002677,10090.ENSMUSP00000002678,10090.ENSMUSP00000003870,10090.ENSMUSP00000004051,10090.ENSMUSP00000004430…	Cdh1,Alox12,Pparg,Acvr1b,Rdx,Sema4f,Hk2,Tulp3,Nacc1,Ift46,Bbc3,Axl,Tgfb1,Mxi1,Hlf,Clcn3,Ndrg2,Cd244,Plod3,Map2k1,Ndrg1,Nid1,Sh2d1a,Ephb3,Ctsb,Pdk1,Sod2,Vps72,Elk1,Wnt3a,Hyal1,Gosr1,Zfyve20,Ppp1cb,Sash1,Cybb,Il10,Mmp9,Crk,Ksr1,Rad51d,Med8,Ccl9,Sim1,Nuak1,Timp3,Ddit4,Srgap1,Lgr5,Txnrd1,Cpeb4,Adcy1,Gabra1,Id2,Dnajc27,Pafah1b1,Aurkb,Sgpp1,Atxn3,Irf4,Ptch1,Msx2,Aggf1,Zmym2,Naa16,Dpysl2,Fbxl3,Rnf19a,Fz…
GO:0048518	positive regulation of biological process	331	5340	0.061985	0.2	4.56e-17	16.341	10090.ENSMUSP00000000312,10090.ENSMUSP00000000329,10090.ENSMUSP00000000450,10090.ENSMUSP00000000544,10090.ENSMUSP00000000590,10090.ENSMUSP00000000642,10090.ENSMUSP00000001975,10090.ENSMUSP00000002152,10090.ENSMUSP00000002677,10090.ENSMUSP00000002678,10090.ENSMUSP00000004051,10090.ENSMUSP00000004430,10090.ENSMUSP00000004829,10090.ENSMUSP00000005066,10090.ENSMUSP00000005532,10090.ENSMUSP00000005839…	Cdh1,Alox12,Pparg,Acvr1b,Rdx,Hk2,Nacc1,Bbc3,Axl,Tgfb1,Hlf,Clcn3,Cd244,Map2k1,Nid1,Sh2d1a,Ephb3,Sod2,Elk1,Wnt3a,Hyal1,Sash1,Cybb,Il10,Mmp9,Crk,Ksr1,Ccl9,Timp3,Ddit4,Lgr5,Txnrd1,Id2,Dnajc27,Pafah1b1,Aurkb,Atxn3,Irf4,Ptch1,Msx2,Aggf1,Dpysl2,Rnf19a,Runx1,Chd1,Pla2g7,Enpp4,Eif2ak2,Twsg1,Bambi,Smad4,Pmaip1,Gnaq,Bach1,Il6,Ikzf2,Ncl,Epha4,Gigyf2,Abl2,Lmx1a,Epc1,Olfm1,Notch1,Grin1,Katnbl1,Pdia3,Jag1,Ttbk2…
GO:0050793	regulation of developmental process	192	2475	0.0775758	0.3	5.9e-17	16.2291	10090.ENSMUSP00000000312,10090.ENSMUSP00000000329,10090.ENSMUSP00000000450,10090.ENSMUSP00000000544,10090.ENSMUSP00000000590,10090.ENSMUSP00000000641,10090.ENSMUSP00000000642,10090.ENSMUSP00000001562,10090.ENSMUSP00000002677,10090.ENSMUSP00000002678,10090.ENSMUSP00000005066,10090.ENSMUSP00000006112,10090.ENSMUSP00000007012,10090.ENSMUSP00000010044,10090.ENSMUSP00000010195,10090.ENSMUSP00000015449…	Cdh1,Alox12,Pparg,Acvr1b,Rdx,Sema4f,Hk2,Tulp3,Axl,Tgfb1,Map2k1,Ephb3,Sod2,Wnt3a,Hyal1,Sash1,Cybb,Il10,Mmp9,Crk,Ccl9,Nuak1,Id2,Pafah1b1,Ptch1,Msx2,Aggf1,Zmym2,Dpysl2,Fzd6,Runx1,Eif2ak2,Twsg1,Bambi,Smad4,Gnaq,Il6,Ctdsp1,Epha4,Abl2,Lmx1a,Epc1,Olfm1,Notch1,Grin1,Jag1,Ttbk2,Rassf2,Bmp2,Il1a,Car2,Il21,Smad9,Serpini1,Nras,Epha7,Sema3c,Errfi1,Prkcz,Tgfbr3,Flt1,Ret,Ybx3,Bax,Ptpn5,Mecp2,Sfrp1,Usp2,Pvrl1,Sm…
GO:0022008	neurogenesis	146	1650	0.0884848	0.36	1e-16	16	10090.ENSMUSP00000000312,10090.ENSMUSP00000000450,10090.ENSMUSP00000000641,10090.ENSMUSP00000001562,10090.ENSMUSP00000002677,10090.ENSMUSP00000002678,10090.ENSMUSP00000003461,10090.ENSMUSP00000005066,10090.ENSMUSP00000005256,10090.ENSMUSP00000006112,10090.ENSMUSP00000007012,10090.ENSMUSP00000010044,10090.ENSMUSP00000020308,10090.ENSMUSP00000020706,10090.ENSMUSP00000020974,10090.ENSMUSP00000021091…	Cdh1,Pparg,Sema4f,Tulp3,Axl,Tgfb1,Ogdh,Map2k1,Ndrg1,Ephb3,Sod2,Wnt3a,Ddit4,Adcy1,Id2,Pafah1b1,Atl1,Ptch1,Dpysl2,Runx1,Faim2,Smad4,Gnaq,Il6,Ctdsp1,Epha4,Gigyf2,Abl2,Lmx1a,Kif5c,Olfm1,Notch1,Grin1,Jag1,Bmp2,Serpini1,Epha7,Sema3c,Prkcz,Uchl1,Ret,Bax,Ptpn5,Acsl4,Mecp2,Gpm6a,Sfrp1,Pvrl1,Smarca4,Bmpr1a,Lrig2,Mboat7,Lzts3,Ntrk3,Ptchd2,Astn1,Spag9,Dicer1,Trak1,Tlr4,Mycn,Arntl,Dagla,Tbr1,Hook3,Ttl,Mylip,R…
GO:0019222	regulation of metabolic process	341	5616	0.0607194	0.19	1.7e-16	15.7696	10090.ENSMUSP00000000312,10090.ENSMUSP00000000329,10090.ENSMUSP00000000450,10090.ENSMUSP00000000544,10090.ENSMUSP00000000590,10090.ENSMUSP00000000642,10090.ENSMUSP00000001975,10090.ENSMUSP00000002152,10090.ENSMUSP00000002678,10090.ENSMUSP00000003870,10090.ENSMUSP00000004051,10090.ENSMUSP00000004430,10090.ENSMUSP00000004673,10090.ENSMUSP00000004829,10090.ENSMUSP00000005066,10090.ENSMUSP00000006669…	Cdh1,Alox12,Pparg,Acvr1b,Rdx,Hk2,Nacc1,Bbc3,Tgfb1,Mxi1,Hlf,Clcn3,Ndrg2,Cd244,Map2k1,Pdk1,Sod2,Vps72,Elk1,Wnt3a,Ppp1cb,Sash1,Cybb,Il10,Mmp9,Ksr1,Med8,Ccl9,Sim1,Nuak1,Timp3,Ddit4,Cpeb4,Id2,Dnajc27,Pafah1b1,Aurkb,Atxn3,Irf4,Ptch1,Msx2,Zmym2,Rnf19a,Fzd6,Runx1,Chd1,Eif2ak2,Twsg1,Bambi,Iws1,Dcp2,Smad4,Pmaip1,Gnaq,Apba1,Bach1,Il6,Ikzf2,Ctdsp1,Ncl,Epha4,Gigyf2,Abl2,Lmx1a,Epc1,Olfm1,Notch1,Grin1,Jag1,Rass…
GO:0048522	positive regulation of cellular process	305	4827	0.0631862	0.21	1.97e-16	15.7055	10090.ENSMUSP00000000312,10090.ENSMUSP00000000329,10090.ENSMUSP00000000450,10090.ENSMUSP00000000544,10090.ENSMUSP00000000590,10090.ENSMUSP00000000642,10090.ENSMUSP00000001975,10090.ENSMUSP00000002152,10090.ENSMUSP00000002677,10090.ENSMUSP00000002678,10090.ENSMUSP00000004051,10090.ENSMUSP00000004430,10090.ENSMUSP00000004829,10090.ENSMUSP00000005066,10090.ENSMUSP00000005839,10090.ENSMUSP00000006112…	Cdh1,Alox12,Pparg,Acvr1b,Rdx,Hk2,Nacc1,Bbc3,Axl,Tgfb1,Hlf,Clcn3,Cd244,Map2k1,Sh2d1a,Ephb3,Sod2,Elk1,Wnt3a,Hyal1,Sash1,Cybb,Il10,Mmp9,Crk,Ksr1,Ccl9,Timp3,Ddit4,Lgr5,Txnrd1,Id2,Dnajc27,Pafah1b1,Aurkb,Atxn3,Irf4,Ptch1,Msx2,Aggf1,Dpysl2,Rnf19a,Runx1,Chd1,Pla2g7,Eif2ak2,Twsg1,Bambi,Smad4,Pmaip1,Gnaq,Bach1,Il6,Ikzf2,Ncl,Epha4,Gigyf2,Abl2,Lmx1a,Epc1,Olfm1,Notch1,Grin1,Katnbl1,Pdia3,Jag1,Ttbk2,Rassf2,Bmp…
GO:0048513	animal organ development	217	3012	0.0720452	0.27	3.51e-16	15.4547	10090.ENSMUSP00000000312,10090.ENSMUSP00000000329,10090.ENSMUSP00000000450,10090.ENSMUSP00000000544,10090.ENSMUSP00000000642,10090.ENSMUSP00000001562,10090.ENSMUSP00000002677,10090.ENSMUSP00000002678,10090.ENSMUSP00000003461,10090.ENSMUSP00000004051,10090.ENSMUSP00000004673,10090.ENSMUSP00000004968,10090.ENSMUSP00000005066,10090.ENSMUSP00000005532,10090.ENSMUSP00000006112,10090.ENSMUSP00000006235…	Cdh1,Alox12,Pparg,Acvr1b,Hk2,Tulp3,Axl,Tgfb1,Ogdh,Hlf,Ndrg2,Plod3,Map2k1,Nid1,Ephb3,Ctsb,Sod2,Wnt3a,Hyal1,Il10,Mmp9,Sim1,Slc17a8,Ddit4,Lgr5,Adcy1,Id2,Pafah1b1,Irf4,Ptch1,Msx2,Dpysl2,Fzd6,Slc38a2,Adamts5,Runx1,Faim2,Rhag,Twsg1,Slc23a1,Smad4,Gnaq,Il6,Epha4,Gigyf2,Abl2,Lmx1a,Olfm1,Notch1,Grin1,Chrna1,Jag1,Ttbk2,Bmp2,Il1a,Car2,Slc7a11,Smad9,Slc6a17,Epha7,Invs,Alpl,Sema3c,Errfi1,Tgfbr3,Flt1,Ret,Ybx3,B…
GO:0031323	regulation of cellular metabolic process	325	5293	0.0614019	0.2	3.8e-16	15.4202	10090.ENSMUSP00000000312,10090.ENSMUSP00000000329,10090.ENSMUSP00000000450,10090.ENSMUSP00000000544,10090.ENSMUSP00000000590,10090.ENSMUSP00000000642,10090.ENSMUSP00000001975,10090.ENSMUSP00000002152,10090.ENSMUSP00000002678,10090.ENSMUSP00000003870,10090.ENSMUSP00000004051,10090.ENSMUSP00000004430,10090.ENSMUSP00000004673,10090.ENSMUSP00000004829,10090.ENSMUSP00000005066,10090.ENSMUSP00000006669…	Cdh1,Alox12,Pparg,Acvr1b,Rdx,Hk2,Nacc1,Bbc3,Tgfb1,Mxi1,Hlf,Clcn3,Ndrg2,Cd244,Map2k1,Pdk1,Sod2,Vps72,Elk1,Wnt3a,Ppp1cb,Sash1,Cybb,Il10,Mmp9,Ksr1,Med8,Ccl9,Sim1,Nuak1,Timp3,Ddit4,Cpeb4,Id2,Dnajc27,Pafah1b1,Aurkb,Atxn3,Irf4,Ptch1,Msx2,Zmym2,Rnf19a,Fzd6,Runx1,Chd1,Eif2ak2,Twsg1,Bambi,Iws1,Dcp2,Smad4,Pmaip1,Gnaq,Bach1,Il6,Ikzf2,Ctdsp1,Ncl,Epha4,Gigyf2,Abl2,Lmx1a,Epc1,Olfm1,Notch1,Grin1,Jag1,Rassf2,Bmp…
GO:0080090	regulation of primary metabolic process	319	5184	0.0615355	0.2	7.14e-16	15.1463	10090.ENSMUSP00000000312,10090.ENSMUSP00000000329,10090.ENSMUSP00000000450,10090.ENSMUSP00000000544,10090.ENSMUSP00000000590,10090.ENSMUSP00000001975,10090.ENSMUSP00000002152,10090.ENSMUSP00000002678,10090.ENSMUSP00000003870,10090.ENSMUSP00000004051,10090.ENSMUSP00000004673,10090.ENSMUSP00000004829,10090.ENSMUSP00000005066,10090.ENSMUSP00000006669,10090.ENSMUSP00000007012,10090.ENSMUSP00000009102…	Cdh1,Alox12,Pparg,Acvr1b,Rdx,Nacc1,Bbc3,Tgfb1,Mxi1,Hlf,Ndrg2,Cd244,Map2k1,Pdk1,Sod2,Vps72,Elk1,Wnt3a,Ppp1cb,Sash1,Cybb,Il10,Mmp9,Ksr1,Med8,Ccl9,Sim1,Nuak1,Timp3,Ddit4,Cpeb4,Id2,Dnajc27,Pafah1b1,Aurkb,Atxn3,Irf4,Ptch1,Msx2,Zmym2,Rnf19a,Fzd6,Runx1,Chd1,Eif2ak2,Twsg1,Bambi,Iws1,Dcp2,Smad4,Pmaip1,Gnaq,Bach1,Il6,Ikzf2,Ctdsp1,Ncl,Epha4,Gigyf2,Abl2,Lmx1a,Epc1,Olfm1,Notch1,Grin1,Jag1,Rassf2,Bmp2,Il1a,Pki…
GO:0051171	regulation of nitrogen compound metabolic process	311	5052	0.0615598	0.2	2.41e-15	14.618	10090.ENSMUSP00000000312,10090.ENSMUSP00000000329,10090.ENSMUSP00000000450,10090.ENSMUSP00000000544,10090.ENSMUSP00000000590,10090.ENSMUSP00000001975,10090.ENSMUSP00000002152,10090.ENSMUSP00000002678,10090.ENSMUSP00000003870,10090.ENSMUSP00000004051,10090.ENSMUSP00000004673,10090.ENSMUSP00000005066,10090.ENSMUSP00000006669,10090.ENSMUSP00000007012,10090.ENSMUSP00000009102,10090.ENSMUSP00000009550…	Cdh1,Alox12,Pparg,Acvr1b,Rdx,Nacc1,Bbc3,Tgfb1,Mxi1,Hlf,Ndrg2,Map2k1,Pdk1,Sod2,Vps72,Elk1,Wnt3a,Sash1,Cybb,Il10,Mmp9,Ksr1,Med8,Ccl9,Sim1,Nuak1,Timp3,Ddit4,Cpeb4,Id2,Dnajc27,Pafah1b1,Aurkb,Atxn3,Irf4,Ptch1,Msx2,Zmym2,Rnf19a,Fzd6,Runx1,Chd1,Eif2ak2,Twsg1,Bambi,Iws1,Dcp2,Smad4,Pmaip1,Gnaq,Bach1,Il6,Ikzf2,Ctdsp1,Ncl,Epha4,Gigyf2,Abl2,Lmx1a,Epc1,Olfm1,Notch1,Grin1,Jag1,Rassf2,Bmp2,Il1a,Pkia,Rprd1b,Il21…
GO:2000026	regulation of multicellular organismal development	159	1961	0.0810811	0.32	2.86e-15	14.5436	10090.ENSMUSP00000000312,10090.ENSMUSP00000000329,10090.ENSMUSP00000000450,10090.ENSMUSP00000000544,10090.ENSMUSP00000000641,10090.ENSMUSP00000000642,10090.ENSMUSP00000001562,10090.ENSMUSP00000002677,10090.ENSMUSP00000002678,10090.ENSMUSP00000005066,10090.ENSMUSP00000006112,10090.ENSMUSP00000007012,10090.ENSMUSP00000010044,10090.ENSMUSP00000010195,10090.ENSMUSP00000015449,10090.ENSMUSP00000015484…	Cdh1,Alox12,Pparg,Acvr1b,Sema4f,Hk2,Tulp3,Axl,Tgfb1,Map2k1,Ephb3,Sod2,Wnt3a,Hyal1,Sash1,Cybb,Il10,Mmp9,Id2,Pafah1b1,Ptch1,Msx2,Aggf1,Dpysl2,Fzd6,Runx1,Eif2ak2,Bambi,Smad4,Il6,Ctdsp1,Epha4,Abl2,Lmx1a,Olfm1,Notch1,Grin1,Jag1,Rassf2,Bmp2,Il1a,Car2,Il21,Serpini1,Nras,Epha7,Sema3c,Errfi1,Prkcz,Tgfbr3,Flt1,Ret,Ybx3,Bax,Ptpn5,Mecp2,Sfrp1,Usp2,Pvrl1,Fbxo22,Smad3,Bmpr1a,Lrig2,Lzts3,Ntrk3,Tox,Ptchd2,Hoxb7,…
GO:0048699	generation of neurons	135	1538	0.0877763	0.35	3.54e-15	14.451	10090.ENSMUSP00000000312,10090.ENSMUSP00000000450,10090.ENSMUSP00000000641,10090.ENSMUSP00000001562,10090.ENSMUSP00000002677,10090.ENSMUSP00000002678,10090.ENSMUSP00000003461,10090.ENSMUSP00000005066,10090.ENSMUSP00000006112,10090.ENSMUSP00000007012,10090.ENSMUSP00000010044,10090.ENSMUSP00000020308,10090.ENSMUSP00000020706,10090.ENSMUSP00000020974,10090.ENSMUSP00000021091,10090.ENSMUSP00000021466…	Cdh1,Pparg,Sema4f,Tulp3,Axl,Tgfb1,Ogdh,Map2k1,Ephb3,Sod2,Wnt3a,Ddit4,Adcy1,Id2,Pafah1b1,Atl1,Ptch1,Dpysl2,Runx1,Faim2,Smad4,Gnaq,Il6,Ctdsp1,Epha4,Gigyf2,Abl2,Lmx1a,Kif5c,Olfm1,Notch1,Grin1,Jag1,Bmp2,Serpini1,Epha7,Sema3c,Prkcz,Uchl1,Ret,Bax,Ptpn5,Acsl4,Mecp2,Gpm6a,Sfrp1,Pvrl1,Bmpr1a,Lrig2,Lzts3,Ntrk3,Ptchd2,Astn1,Spag9,Dicer1,Trak1,Mycn,Arntl,Dagla,Tbr1,Hook3,Ttl,Mylip,Rorb,Spire1,Dclk1,S1pr1,Ywh…
GO:0060255	regulation of macromolecule metabolic process	319	5246	0.0608082	0.19	3.54e-15	14.451	10090.ENSMUSP00000000312,10090.ENSMUSP00000000329,10090.ENSMUSP00000000450,10090.ENSMUSP00000000544,10090.ENSMUSP00000000590,10090.ENSMUSP00000001975,10090.ENSMUSP00000002152,10090.ENSMUSP00000002678,10090.ENSMUSP00000003870,10090.ENSMUSP00000004051,10090.ENSMUSP00000004673,10090.ENSMUSP00000005066,10090.ENSMUSP00000007012,10090.ENSMUSP00000009102,10090.ENSMUSP00000009550,10090.ENSMUSP00000010044…	Cdh1,Alox12,Pparg,Acvr1b,Rdx,Nacc1,Bbc3,Tgfb1,Mxi1,Hlf,Ndrg2,Map2k1,Sod2,Vps72,Elk1,Wnt3a,Ppp1cb,Sash1,Cybb,Il10,Mmp9,Ksr1,Med8,Ccl9,Sim1,Nuak1,Timp3,Ddit4,Cpeb4,Id2,Dnajc27,Pafah1b1,Aurkb,Atxn3,Irf4,Ptch1,Msx2,Zmym2,Rnf19a,Fzd6,Runx1,Chd1,Eif2ak2,Twsg1,Bambi,Iws1,Dcp2,Smad4,Pmaip1,Gnaq,Apba1,Bach1,Il6,Ikzf2,Ctdsp1,Ncl,Epha4,Gigyf2,Abl2,Lmx1a,Epc1,Olfm1,Notch1,Grin1,Jag1,Rassf2,Bmp2,Il1a,Pkia,Rpr…
GO:0007417	central nervous system development	95	892	0.106502	0.44	7.62e-15	14.118	10090.ENSMUSP00000000544,10090.ENSMUSP00000001562,10090.ENSMUSP00000002677,10090.ENSMUSP00000002678,10090.ENSMUSP00000003461,10090.ENSMUSP00000004673,10090.ENSMUSP00000005066,10090.ENSMUSP00000006112,10090.ENSMUSP00000010044,10090.ENSMUSP00000020102,10090.ENSMUSP00000020308,10090.ENSMUSP00000020706,10090.ENSMUSP00000020974,10090.ENSMUSP00000021091,10090.ENSMUSP00000021921,10090.ENSMUSP00000022629…	Acvr1b,Tulp3,Axl,Tgfb1,Ogdh,Ndrg2,Map2k1,Ephb3,Wnt3a,Slc17a8,Ddit4,Adcy1,Id2,Pafah1b1,Ptch1,Dpysl2,Fzd6,Slc38a2,Runx1,Faim2,Twsg1,Slc23a1,Gnaq,Epha4,Gigyf2,Abl2,Lmx1a,Notch1,Grin1,Ttbk2,Bmp2,Slc7a11,Smad9,Slc6a17,Epha7,Gabra4,Bax,Mecp2,Col4a1,Smarca4,Zic1,Bmpr1a,Mboat7,Dicer1,Tlr4,Tbr1,Hook3,Neurod6,Dclk1,S1pr1,Kcnj10,Chd7,Ppap2b,Sos1,Sema5a,Dnah5,Aplp2,Cxcl12,Aldh3a2,Btbd3,Efna5,Sox11,Ntrk2,Slc1…
GO:0010646	regulation of cell communication	217	3130	0.0693291	0.25	1.58e-14	13.8013	10090.ENSMUSP00000000312,10090.ENSMUSP00000000450,10090.ENSMUSP00000000544,10090.ENSMUSP00000001562,10090.ENSMUSP00000002152,10090.ENSMUSP00000002677,10090.ENSMUSP00000002678,10090.ENSMUSP00000004673,10090.ENSMUSP00000005066,10090.ENSMUSP00000005839,10090.ENSMUSP00000007012,10090.ENSMUSP00000010044,10090.ENSMUSP00000015449,10090.ENSMUSP00000016673,10090.ENSMUSP00000017881,10090.ENSMUSP00000017920…	Cdh1,Pparg,Acvr1b,Tulp3,Bbc3,Axl,Tgfb1,Ndrg2,Map2k1,Sh2d1a,Sod2,Wnt3a,Sash1,Il10,Mmp9,Crk,Ksr1,Ccl9,Timp3,Ddit4,Lgr5,Dnajc27,Pafah1b1,Irf4,Ptch1,Msx2,Fzd6,Klhl24,Runx1,Faim2,Eif2ak2,Twsg1,Bambi,Smad4,Pmaip1,Gnaq,Il6,Tmem14a,Epha4,Abl2,Rgs4,Lmx1a,Notch1,Grin1,Pdia3,Jag1,Ttbk2,Rassf2,Bmp2,Il1a,Car2,Il21,Epha7,Invs,Errfi1,Rint1,Prkcz,Uchl1,Tgfbr3,Atp2a2,Flt1,Ret,Ybx3,Bax,Ptpn5,Rs1,Mecp2,Tnks,Sfrp1,B…
GO:0023051	regulation of signaling	217	3150	0.0688889	0.25	2.99e-14	13.5243	10090.ENSMUSP00000000312,10090.ENSMUSP00000000450,10090.ENSMUSP00000000544,10090.ENSMUSP00000001562,10090.ENSMUSP00000002152,10090.ENSMUSP00000002677,10090.ENSMUSP00000002678,10090.ENSMUSP00000004673,10090.ENSMUSP00000005066,10090.ENSMUSP00000005839,10090.ENSMUSP00000007012,10090.ENSMUSP00000010044,10090.ENSMUSP00000015449,10090.ENSMUSP00000016673,10090.ENSMUSP00000017881,10090.ENSMUSP00000017920…	Cdh1,Pparg,Acvr1b,Tulp3,Bbc3,Axl,Tgfb1,Ndrg2,Map2k1,Sh2d1a,Sod2,Wnt3a,Sash1,Il10,Mmp9,Crk,Ksr1,Ccl9,Timp3,Ddit4,Lgr5,Dnajc27,Pafah1b1,Irf4,Ptch1,Msx2,Fzd6,Klhl24,Runx1,Faim2,Eif2ak2,Twsg1,Bambi,Smad4,Pmaip1,Gnaq,Il6,Tmem14a,Epha4,Abl2,Rgs4,Lmx1a,Notch1,Grin1,Pdia3,Jag1,Ttbk2,Rassf2,Bmp2,Il1a,Car2,Il21,Epha7,Invs,Vamp3,Errfi1,Rint1,Prkcz,Uchl1,Tgfbr3,Atp2a2,Flt1,Ret,Ybx3,Bax,Ptpn5,Rs1,Mecp2,Tnks,S…
GO:0051239	regulation of multicellular organismal process	201	2858	0.0703289	0.26	7.94e-14	13.1002	10090.ENSMUSP00000000312,10090.ENSMUSP00000000329,10090.ENSMUSP00000000450,10090.ENSMUSP00000000544,10090.ENSMUSP00000000641,10090.ENSMUSP00000000642,10090.ENSMUSP00000001562,10090.ENSMUSP00000002677,10090.ENSMUSP00000002678,10090.ENSMUSP00000004673,10090.ENSMUSP00000004829,10090.ENSMUSP00000005066,10090.ENSMUSP00000006112,10090.ENSMUSP00000007012,10090.ENSMUSP00000010044,10090.ENSMUSP00000010195…	Cdh1,Alox12,Pparg,Acvr1b,Sema4f,Hk2,Tulp3,Axl,Tgfb1,Ndrg2,Cd244,Map2k1,Ephb3,Sod2,Wnt3a,Hyal1,Sash1,Cybb,Il10,Mmp9,Id2,Pafah1b1,Irf4,Ptch1,Msx2,Aggf1,Dpysl2,Fzd6,Runx1,Enpp4,Eif2ak2,Twsg1,Bambi,Smad4,Il6,Ctdsp1,Ncl,Epha4,Abl2,Lmx1a,Olfm1,Notch1,Grin1,Jag1,Rassf2,Bmp2,Il1a,Polr3f,Car2,Il21,Serpini1,Nras,Epha7,Sema3c,Errfi1,Prkcz,Tgfbr3,Atp2a2,Flt1,Ret,Ybx3,Bax,Ptpn5,Mecp2,Sfrp1,Usp2,Pvrl1,Fbxo22,S…
GO:0045595	regulation of cell differentiation	143	1751	0.0816676	0.32	8.02e-14	13.0958	10090.ENSMUSP00000000312,10090.ENSMUSP00000000329,10090.ENSMUSP00000000450,10090.ENSMUSP00000000544,10090.ENSMUSP00000000641,10090.ENSMUSP00000002677,10090.ENSMUSP00000002678,10090.ENSMUSP00000005066,10090.ENSMUSP00000006112,10090.ENSMUSP00000007012,10090.ENSMUSP00000010044,10090.ENSMUSP00000017920,10090.ENSMUSP00000019266,10090.ENSMUSP00000020974,10090.ENSMUSP00000021091,10090.ENSMUSP00000021921…	Cdh1,Alox12,Pparg,Acvr1b,Sema4f,Axl,Tgfb1,Map2k1,Ephb3,Sod2,Wnt3a,Crk,Ccl9,Id2,Pafah1b1,Ptch1,Msx2,Dpysl2,Runx1,Eif2ak2,Twsg1,Bambi,Smad4,Gnaq,Il6,Ctdsp1,Epha4,Abl2,Lmx1a,Epc1,Olfm1,Notch1,Grin1,Jag1,Rassf2,Bmp2,Il1a,Car2,Il21,Smad9,Serpini1,Epha7,Sema3c,Errfi1,Prkcz,Tgfbr3,Flt1,Ret,Ptpn5,Mecp2,Sfrp1,Smarca4,Fbxo22,Smad3,Bmpr1a,Lrig2,Lzts3,Ntrk3,Tox,Ptchd2,Hoxa11,Fndc3b,Gata6,Prdm4,Spag9,Dicer1,U…
GO:0048519	negative regulation of biological process	291	4771	0.0609935	0.19	1.39e-13	12.857	10090.ENSMUSP00000000312,10090.ENSMUSP00000000329,10090.ENSMUSP00000000450,10090.ENSMUSP00000000544,10090.ENSMUSP00000000590,10090.ENSMUSP00000000641,10090.ENSMUSP00000000642,10090.ENSMUSP00000001562,10090.ENSMUSP00000001975,10090.ENSMUSP00000002152,10090.ENSMUSP00000002677,10090.ENSMUSP00000002678,10090.ENSMUSP00000003870,10090.ENSMUSP00000004673,10090.ENSMUSP00000005066,10090.ENSMUSP00000005256…	Cdh1,Alox12,Pparg,Acvr1b,Rdx,Sema4f,Hk2,Tulp3,Nacc1,Bbc3,Axl,Tgfb1,Mxi1,Ndrg2,Map2k1,Ndrg1,Ctsb,Sod2,Wnt3a,Hyal1,Il10,Mmp9,Crk,Ccl9,Timp3,Ddit4,Srgap1,Cpeb4,Id2,Pafah1b1,Aurkb,Irf4,Ptch1,Msx2,Naa16,Fzd6,Runx1,Faim2,Eif2ak2,Twsg1,Bambi,Dcp2,Smad4,Pmaip1,Gnaq,Bach1,Il6,Lypla1,Tmem14a,Ikzf2,Ctdsp1,Ncl,Epha4,Gigyf2,Abl2,Rgs4,Lmx1a,Epc1,Olfm1,Notch1,Grin1,Jag1,Ttbk2,Rassf2,Bmp2,Il1a,Pkia,Zmat3,Serpini…
GO:0051173	positive regulation of nitrogen compound metabolic process	200	2866	0.0697837	0.25	1.87e-13	12.7282	10090.ENSMUSP00000000312,10090.ENSMUSP00000000329,10090.ENSMUSP00000000450,10090.ENSMUSP00000000544,10090.ENSMUSP00000000590,10090.ENSMUSP00000002152,10090.ENSMUSP00000002678,10090.ENSMUSP00000004051,10090.ENSMUSP00000005066,10090.ENSMUSP00000007012,10090.ENSMUSP00000009550,10090.ENSMUSP00000010044,10090.ENSMUSP00000015449,10090.ENSMUSP00000015484,10090.ENSMUSP00000016673,10090.ENSMUSP00000017881…	Cdh1,Alox12,Pparg,Acvr1b,Rdx,Bbc3,Tgfb1,Hlf,Map2k1,Sod2,Elk1,Wnt3a,Sash1,Cybb,Il10,Mmp9,Ksr1,Ccl9,Id2,Dnajc27,Aurkb,Atxn3,Irf4,Ptch1,Rnf19a,Runx1,Chd1,Eif2ak2,Twsg1,Bambi,Smad4,Pmaip1,Bach1,Il6,Ikzf2,Ncl,Epha4,Gigyf2,Abl2,Lmx1a,Epc1,Notch1,Grin1,Jag1,Rassf2,Bmp2,Il1a,Rprd1b,Il21,Smad9,Epha7,Prkcz,Flt1,Ret,Bax,Ptpn5,Mecp2,Tnks,Sfrp1,Smarca4,Fbxo22,Zic1,Smad3,Bmpr1a,Fkbp1a,Trp53inp2,Ntrk3,Fam168a,T…
GO:0007420	brain development	79	701	0.112696	0.46	2.13e-13	12.6716	10090.ENSMUSP00000001562,10090.ENSMUSP00000002677,10090.ENSMUSP00000003461,10090.ENSMUSP00000004673,10090.ENSMUSP00000005066,10090.ENSMUSP00000006112,10090.ENSMUSP00000010044,10090.ENSMUSP00000020102,10090.ENSMUSP00000020308,10090.ENSMUSP00000020706,10090.ENSMUSP00000020974,10090.ENSMUSP00000021091,10090.ENSMUSP00000021921,10090.ENSMUSP00000022629,10090.ENSMUSP00000022906,10090.ENSMUSP00000023099…	Tulp3,Axl,Ogdh,Ndrg2,Map2k1,Ephb3,Wnt3a,Slc17a8,Ddit4,Adcy1,Id2,Pafah1b1,Ptch1,Dpysl2,Fzd6,Slc38a2,Faim2,Twsg1,Slc23a1,Gnaq,Abl2,Lmx1a,Notch1,Grin1,Ttbk2,Bmp2,Slc7a11,Smad9,Slc6a17,Epha7,Bax,Mecp2,Col4a1,Smarca4,Zic1,Bmpr1a,Mboat7,Dicer1,Tbr1,Hook3,Neurod6,Dclk1,S1pr1,Chd7,Sos1,Sema5a,Dnah5,Aplp2,Cxcl12,Btbd3,Efna5,Ntrk2,Slc1a2,Cntn2,Dcx,Atp2b2,Casp3,Srgap2,Hspa5,Ptpn11,Taf1,Myh10,Slc4a10,Rtn4,Ah…
GO:0009893	positive regulation of metabolic process	217	3215	0.0674961	0.24	2.13e-13	12.6716	10090.ENSMUSP00000000312,10090.ENSMUSP00000000329,10090.ENSMUSP00000000450,10090.ENSMUSP00000000544,10090.ENSMUSP00000000590,10090.ENSMUSP00000000642,10090.ENSMUSP00000002152,10090.ENSMUSP00000002678,10090.ENSMUSP00000004051,10090.ENSMUSP00000004430,10090.ENSMUSP00000004829,10090.ENSMUSP00000005066,10090.ENSMUSP00000007012,10090.ENSMUSP00000009550,10090.ENSMUSP00000010044,10090.ENSMUSP00000015449…	Cdh1,Alox12,Pparg,Acvr1b,Rdx,Hk2,Bbc3,Tgfb1,Hlf,Clcn3,Cd244,Map2k1,Sod2,Elk1,Wnt3a,Sash1,Cybb,Il10,Mmp9,Ksr1,Ccl9,Id2,Dnajc27,Aurkb,Atxn3,Irf4,Ptch1,Rnf19a,Runx1,Chd1,Eif2ak2,Twsg1,Bambi,Smad4,Pmaip1,Bach1,Il6,Ikzf2,Ncl,Epha4,Gigyf2,Abl2,Lmx1a,Epc1,Olfm1,Notch1,Grin1,Jag1,Rassf2,Bmp2,Il1a,Rprd1b,Il21,Smad9,Slc50a1,Epha7,Vamp3,Prkcz,Flt1,Ret,Bax,Ptpn5,Mecp2,Tnks,Sfrp1,Smarca4,Fbxo22,Elovl5,Zic1,Sm…
GO:0048523	negative regulation of cellular process	270	4336	0.0622694	0.2	2.31e-13	12.6364	10090.ENSMUSP00000000312,10090.ENSMUSP00000000329,10090.ENSMUSP00000000450,10090.ENSMUSP00000000544,10090.ENSMUSP00000000590,10090.ENSMUSP00000000641,10090.ENSMUSP00000000642,10090.ENSMUSP00000001562,10090.ENSMUSP00000001975,10090.ENSMUSP00000002152,10090.ENSMUSP00000002677,10090.ENSMUSP00000002678,10090.ENSMUSP00000003870,10090.ENSMUSP00000004673,10090.ENSMUSP00000005066,10090.ENSMUSP00000005256…	Cdh1,Alox12,Pparg,Acvr1b,Rdx,Sema4f,Hk2,Tulp3,Nacc1,Bbc3,Axl,Tgfb1,Mxi1,Ndrg2,Map2k1,Ndrg1,Ctsb,Sod2,Wnt3a,Hyal1,Il10,Mmp9,Crk,Ccl9,Timp3,Ddit4,Srgap1,Cpeb4,Id2,Pafah1b1,Aurkb,Irf4,Ptch1,Msx2,Naa16,Fzd6,Runx1,Faim2,Eif2ak2,Twsg1,Bambi,Dcp2,Smad4,Pmaip1,Gnaq,Bach1,Il6,Lypla1,Tmem14a,Ikzf2,Ctdsp1,Ncl,Epha4,Gigyf2,Abl2,Rgs4,Lmx1a,Epc1,Olfm1,Notch1,Grin1,Jag1,Ttbk2,Rassf2,Bmp2,Il1a,Pkia,Zmat3,Serpini…
GO:0071704	organic substance metabolic process	418	7733	0.0540541	0.14	2.4e-13	12.6198	10090.ENSMUSP00000000312,10090.ENSMUSP00000000329,10090.ENSMUSP00000000450,10090.ENSMUSP00000000544,10090.ENSMUSP00000000642,10090.ENSMUSP00000001520,10090.ENSMUSP00000001975,10090.ENSMUSP00000002677,10090.ENSMUSP00000002678,10090.ENSMUSP00000003461,10090.ENSMUSP00000003870,10090.ENSMUSP00000004051,10090.ENSMUSP00000004343,10090.ENSMUSP00000004378,10090.ENSMUSP00000004968,10090.ENSMUSP00000005066…	Cdh1,Alox12,Pparg,Acvr1b,Hk2,Afg3l1,Nacc1,Axl,Tgfb1,Ogdh,Mxi1,Hlf,Wars2,Eno2,Plod3,Map2k1,Fbxo11,Ephb3,Ctsb,Srm,Pdk1,Sod2,Vps72,Elk1,Hyal1,Fads1,Ppp1cb,Sash1,Il10,Mmp9,Prpf8,Ksr1,Rad51d,Med8,Sim1,Nuak1,Txnrd1,Cpeb4,Adcy1,Pctp,Id2,Mettl2,Pafah1b1,Aurkb,Sgpp1,Wdr37,Atxn3,Abcd4,Irf4,Elovl2,Ptch1,Msx2,Pdhb,Zmym2,Naa16,Adam28,Fbxl3,Rnf19a,Adsl,Sdf2l1,B4galt4,Klhl24,Adamts5,Runx1,Chd1,Pla2g7,Enpp4,Eif2…
GO:0060322	head development	82	751	0.109188	0.45	2.68e-13	12.5719	10090.ENSMUSP00000001562,10090.ENSMUSP00000002677,10090.ENSMUSP00000002678,10090.ENSMUSP00000003461,10090.ENSMUSP00000004673,10090.ENSMUSP00000005066,10090.ENSMUSP00000006112,10090.ENSMUSP00000010044,10090.ENSMUSP00000020102,10090.ENSMUSP00000020308,10090.ENSMUSP00000020706,10090.ENSMUSP00000020974,10090.ENSMUSP00000021091,10090.ENSMUSP00000021921,10090.ENSMUSP00000022629,10090.ENSMUSP00000022906…	Tulp3,Axl,Tgfb1,Ogdh,Ndrg2,Map2k1,Ephb3,Wnt3a,Slc17a8,Ddit4,Adcy1,Id2,Pafah1b1,Ptch1,Dpysl2,Fzd6,Slc38a2,Faim2,Twsg1,Slc23a1,Gnaq,Abl2,Lmx1a,Notch1,Grin1,Ttbk2,Bmp2,Slc7a11,Smad9,Slc6a17,Epha7,Bax,Mecp2,Col4a1,Smarca4,Zic1,Plekha1,Bmpr1a,Mboat7,Dicer1,Tbr1,Hook3,Neurod6,Dclk1,S1pr1,Chd7,Sos1,Sema5a,Dnah5,Aplp2,Cxcl12,Btbd3,Efna5,Ntrk2,Slc1a2,Cntn2,Dcx,Atp2b2,Casp3,Srgap2,Hspa5,Ptpn11,Taf1,Myh10,I…
GO:0010604	positive regulation of macromolecule metabolic process	206	3004	0.0685752	0.24	2.81e-13	12.5513	10090.ENSMUSP00000000312,10090.ENSMUSP00000000329,10090.ENSMUSP00000000450,10090.ENSMUSP00000000544,10090.ENSMUSP00000000590,10090.ENSMUSP00000002152,10090.ENSMUSP00000002678,10090.ENSMUSP00000004051,10090.ENSMUSP00000005066,10090.ENSMUSP00000009550,10090.ENSMUSP00000010044,10090.ENSMUSP00000015449,10090.ENSMUSP00000015484,10090.ENSMUSP00000016673,10090.ENSMUSP00000017881,10090.ENSMUSP00000018478…	Cdh1,Alox12,Pparg,Acvr1b,Rdx,Bbc3,Tgfb1,Hlf,Map2k1,Elk1,Wnt3a,Sash1,Cybb,Il10,Mmp9,Ksr1,Ccl9,Id2,Dnajc27,Aurkb,Atxn3,Irf4,Ptch1,Rnf19a,Runx1,Chd1,Eif2ak2,Twsg1,Bambi,Smad4,Pmaip1,Bach1,Il6,Ikzf2,Ncl,Epha4,Gigyf2,Abl2,Lmx1a,Epc1,Olfm1,Notch1,Grin1,Jag1,Rassf2,Bmp2,Il1a,Rprd1b,Il21,Smad9,Slc50a1,Epha7,Vamp3,Prkcz,Flt1,Ret,Bax,Ptpn5,Mecp2,Tnks,Sfrp1,Smarca4,Fbxo22,Zic1,Smad3,Bmpr1a,Fkbp1a,Trp53inp2,…
GO:0022603	regulation of anatomical structure morphogenesis	98	1009	0.0971259	0.4	3.68e-13	12.4342	10090.ENSMUSP00000000312,10090.ENSMUSP00000000450,10090.ENSMUSP00000000590,10090.ENSMUSP00000000641,10090.ENSMUSP00000000642,10090.ENSMUSP00000002678,10090.ENSMUSP00000005066,10090.ENSMUSP00000006112,10090.ENSMUSP00000010044,10090.ENSMUSP00000010195,10090.ENSMUSP00000015449,10090.ENSMUSP00000015484,10090.ENSMUSP00000016673,10090.ENSMUSP00000017881,10090.ENSMUSP00000017920,10090.ENSMUSP00000021091…	Cdh1,Pparg,Rdx,Sema4f,Hk2,Tgfb1,Map2k1,Ephb3,Wnt3a,Hyal1,Sash1,Cybb,Il10,Mmp9,Crk,Pafah1b1,Aggf1,Zmym2,Dpysl2,Fzd6,Runx1,Bambi,Smad4,Il6,Epha4,Abl2,Olfm1,Notch1,Grin1,Ttbk2,Bmp2,Il1a,Nras,Epha7,Sema3c,Tgfbr3,Flt1,Ret,Bax,Mecp2,Sfrp1,Csnk1g1,Bmpr1a,Strip2,Lzts3,Ntrk3,Hoxb7,Hoxa11,Gata6,Tmem135,Dicer1,Trak1,Tbr1,Ttl,Cxcr3,Gja1,Klf2,Sema5a,Prkcb,Cxcl12,Efna5,Ntrk2,Fxn,Adam9,Cntn2,Dcx,Ago1,Myh10,Ptpr…
GO:0048468	cell development	131	1579	0.0829639	0.33	4.37e-13	12.3595	10090.ENSMUSP00000000312,10090.ENSMUSP00000000450,10090.ENSMUSP00000000590,10090.ENSMUSP00000000641,10090.ENSMUSP00000002677,10090.ENSMUSP00000002678,10090.ENSMUSP00000003461,10090.ENSMUSP00000004968,10090.ENSMUSP00000005066,10090.ENSMUSP00000005256,10090.ENSMUSP00000006112,10090.ENSMUSP00000007012,10090.ENSMUSP00000010044,10090.ENSMUSP00000020350,10090.ENSMUSP00000020706,10090.ENSMUSP00000020974…	Cdh1,Pparg,Rdx,Sema4f,Axl,Tgfb1,Ogdh,Plod3,Map2k1,Ndrg1,Ephb3,Sod2,Wnt3a,Lgr5,Adcy1,Id2,Pafah1b1,Atl1,Ptch1,Msx2,Dpysl2,Runx1,Rhag,Smad4,Gnaq,Il6,Epha4,Abl2,Lmx1a,Kif5c,Notch1,Jag1,Il1a,Il21,Epha7,Sema3c,Vamp3,Prkcz,Uchl1,Tgfbr3,Atp2a2,Ret,Bax,Acsl4,Mecp2,Gpm6a,Sfrp1,Pvrl1,Smarca4,Smad3,Bmpr1a,Diap2,Fndc3b,Dicer1,Trak1,Antxr1,Tlr4,Sep15,Rorb,Spire1,Dclk1,Aff4,Flnb,Kcnj10,Adam22,Nrep,Gja1,Klf2,Osb…
GO:0008152	metabolic process	433	8164	0.0530377	0.13	9.08e-13	12.0419	10090.ENSMUSP00000000312,10090.ENSMUSP00000000329,10090.ENSMUSP00000000450,10090.ENSMUSP00000000544,10090.ENSMUSP00000000642,10090.ENSMUSP00000001520,10090.ENSMUSP00000001975,10090.ENSMUSP00000002677,10090.ENSMUSP00000002678,10090.ENSMUSP00000003461,10090.ENSMUSP00000003870,10090.ENSMUSP00000004051,10090.ENSMUSP00000004343,10090.ENSMUSP00000004378,10090.ENSMUSP00000004968,10090.ENSMUSP00000005066…	Cdh1,Alox12,Pparg,Acvr1b,Hk2,Afg3l1,Nacc1,Axl,Tgfb1,Ogdh,Mxi1,Hlf,Wars2,Eno2,Plod3,Map2k1,Fbxo11,Ephb3,Ctsb,Srm,Pdk1,Sod2,Vps72,Elk1,Hyal1,Fads1,Ppp1cb,Sash1,Cybb,Il10,Mmp9,Prpf8,Ksr1,Rad51d,Med8,Sim1,Nuak1,Ddit4,Txnrd1,Cpeb4,Adcy1,Pctp,Id2,Mettl2,Pafah1b1,Aurkb,Sgpp1,Wdr37,Atxn3,Abcd4,Irf4,Elovl2,Ptch1,Msx2,Pdhb,Zmym2,Naa16,Adam28,Fbxl3,Rnf19a,Adsl,Sdf2l1,B4galt4,Klhl24,Adamts5,Runx1,Chd1,Pla2g7…
GO:0031325	positive regulation of cellular metabolic process	204	3004	0.0679095	0.24	9.49e-13	12.0227	10090.ENSMUSP00000000312,10090.ENSMUSP00000000329,10090.ENSMUSP00000000450,10090.ENSMUSP00000000544,10090.ENSMUSP00000000590,10090.ENSMUSP00000000642,10090.ENSMUSP00000002152,10090.ENSMUSP00000002678,10090.ENSMUSP00000004051,10090.ENSMUSP00000004430,10090.ENSMUSP00000004829,10090.ENSMUSP00000005066,10090.ENSMUSP00000007012,10090.ENSMUSP00000009550,10090.ENSMUSP00000010044,10090.ENSMUSP00000015449…	Cdh1,Alox12,Pparg,Acvr1b,Rdx,Hk2,Bbc3,Tgfb1,Hlf,Clcn3,Cd244,Map2k1,Sod2,Elk1,Wnt3a,Sash1,Cybb,Il10,Mmp9,Ksr1,Ccl9,Id2,Dnajc27,Aurkb,Atxn3,Irf4,Ptch1,Rnf19a,Runx1,Chd1,Eif2ak2,Twsg1,Bambi,Smad4,Pmaip1,Bach1,Il6,Ikzf2,Ncl,Epha4,Gigyf2,Abl2,Lmx1a,Epc1,Notch1,Grin1,Jag1,Rassf2,Bmp2,Il1a,Rprd1b,Il21,Smad9,Epha7,Vamp3,Prkcz,Flt1,Ret,Bax,Ptpn5,Mecp2,Tnks,Sfrp1,Smarca4,Fbxo22,Elovl5,Zic1,Smad3,Bmpr1a,Scd…
GO:0044238	primary metabolic process	402	7426	0.0541341	0.14	1.14e-12	11.9431	10090.ENSMUSP00000000312,10090.ENSMUSP00000000329,10090.ENSMUSP00000000450,10090.ENSMUSP00000000544,10090.ENSMUSP00000000642,10090.ENSMUSP00000001520,10090.ENSMUSP00000001975,10090.ENSMUSP00000002677,10090.ENSMUSP00000002678,10090.ENSMUSP00000003461,10090.ENSMUSP00000003870,10090.ENSMUSP00000004051,10090.ENSMUSP00000004343,10090.ENSMUSP00000004378,10090.ENSMUSP00000004968,10090.ENSMUSP00000005066…	Cdh1,Alox12,Pparg,Acvr1b,Hk2,Afg3l1,Nacc1,Axl,Tgfb1,Ogdh,Mxi1,Hlf,Wars2,Eno2,Plod3,Map2k1,Fbxo11,Ephb3,Ctsb,Pdk1,Vps72,Elk1,Hyal1,Fads1,Ppp1cb,Sash1,Mmp9,Prpf8,Ksr1,Rad51d,Med8,Sim1,Nuak1,Txnrd1,Cpeb4,Adcy1,Pctp,Id2,Mettl2,Pafah1b1,Aurkb,Sgpp1,Wdr37,Atxn3,Irf4,Elovl2,Ptch1,Msx2,Pdhb,Zmym2,Naa16,Adam28,Fbxl3,Rnf19a,Adsl,Sdf2l1,B4galt4,Klhl24,Adamts5,Runx1,Chd1,Pla2g7,Enpp4,Eif2ak2,Ndufaf7,Iws1,Dcp…
GO:0065008	regulation of biological quality	223	3420	0.0652047	0.22	1.96e-12	11.7077	10090.ENSMUSP00000000312,10090.ENSMUSP00000000329,10090.ENSMUSP00000000450,10090.ENSMUSP00000000544,10090.ENSMUSP00000000590,10090.ENSMUSP00000000641,10090.ENSMUSP00000000642,10090.ENSMUSP00000002099,10090.ENSMUSP00000002152,10090.ENSMUSP00000002677,10090.ENSMUSP00000002678,10090.ENSMUSP00000004430,10090.ENSMUSP00000004968,10090.ENSMUSP00000005066,10090.ENSMUSP00000006112,10090.ENSMUSP00000007012…	Cdh1,Alox12,Pparg,Acvr1b,Rdx,Sema4f,Hk2,Ift46,Bbc3,Axl,Tgfb1,Clcn3,Plod3,Map2k1,Ephb3,Sod2,Wnt3a,Il10,Mmp9,Crk,Rad51d,Txnrd1,Gabra1,Id2,Pafah1b1,Aurkb,Ptch1,Naa16,Dpysl2,Fbxl3,Fzd6,Runx1,Rhag,Enpp4,Bambi,Dcp2,Smad4,Pmaip1,Gnaq,Il6,Tmem14a,Epha4,Gigyf2,Abl2,Gad2,Olfm1,Notch1,Grin1,Chrna1,Pdia3,Ttbk2,Rassf2,Bmp2,Il1a,Car2,Slc7a11,Epha7,Agtrap,Prkcz,Tgfbr3,Atp2a2,Ret,Bax,Ptpn5,Tub,Gla,Mecp2,Tnks,Sfr…
GO:0044237	cellular metabolic process	397	7348	0.0540283	0.14	2.73e-12	11.5638	10090.ENSMUSP00000000329,10090.ENSMUSP00000000450,10090.ENSMUSP00000000544,10090.ENSMUSP00000000642,10090.ENSMUSP00000001520,10090.ENSMUSP00000001975,10090.ENSMUSP00000002677,10090.ENSMUSP00000002678,10090.ENSMUSP00000003461,10090.ENSMUSP00000003870,10090.ENSMUSP00000004051,10090.ENSMUSP00000004343,10090.ENSMUSP00000004378,10090.ENSMUSP00000004968,10090.ENSMUSP00000005066,10090.ENSMUSP00000005504…	Alox12,Pparg,Acvr1b,Hk2,Afg3l1,Nacc1,Axl,Tgfb1,Ogdh,Mxi1,Hlf,Wars2,Eno2,Plod3,Map2k1,Fbxo11,Ephb3,Ctsb,Srm,Pdk1,Sod2,Vps72,Elk1,Hyal1,Fads1,Ppp1cb,Sash1,Cybb,Il10,Prpf8,Ksr1,Rad51d,Med8,Sim1,Nuak1,Ddit4,Txnrd1,Cpeb4,Adcy1,Id2,Mettl2,Aurkb,Sgpp1,Wdr37,Atxn3,Abcd4,Irf4,Elovl2,Msx2,Pdhb,Zmym2,Naa16,Fbxl3,Rnf19a,Adsl,Sdf2l1,B4galt4,Klhl24,Runx1,Chd1,Pla2g7,Enpp4,Eif2ak2,Ndufaf7,Iws1,Dcp2,Smad4,Bach1,…
GO:0031326	regulation of cellular biosynthetic process	228	3549	0.0642434	0.22	3.84e-12	11.4157	10090.ENSMUSP00000000312,10090.ENSMUSP00000000450,10090.ENSMUSP00000000544,10090.ENSMUSP00000001975,10090.ENSMUSP00000002678,10090.ENSMUSP00000003870,10090.ENSMUSP00000004051,10090.ENSMUSP00000004829,10090.ENSMUSP00000005066,10090.ENSMUSP00000006669,10090.ENSMUSP00000007012,10090.ENSMUSP00000009102,10090.ENSMUSP00000009550,10090.ENSMUSP00000010044,10090.ENSMUSP00000015100,10090.ENSMUSP00000015484…	Cdh1,Pparg,Acvr1b,Nacc1,Tgfb1,Mxi1,Hlf,Cd244,Map2k1,Pdk1,Sod2,Vps72,Elk1,Wnt3a,Ppp1cb,Cybb,Il10,Med8,Sim1,Ddit4,Cpeb4,Id2,Aurkb,Atxn3,Irf4,Ptch1,Msx2,Zmym2,Fzd6,Runx1,Chd1,Eif2ak2,Twsg1,Bambi,Iws1,Dcp2,Smad4,Bach1,Il6,Ikzf2,Ctdsp1,Ncl,Gigyf2,Lmx1a,Epc1,Notch1,Grin1,Jag1,Bmp2,Il1a,Pkia,Rprd1b,Il21,Smad9,Ikbkap,Errfi1,Prkcz,Tgfbr3,Bhlhe40,Ret,Ybx3,Gla,Mecp2,Tnks,Sfrp1,Usp2,Smarca4,Elovl5,Zic1,Smad3…
GO:0048583	regulation of response to stimulus	228	3552	0.0641892	0.22	4.1e-12	11.3872	10090.ENSMUSP00000000312,10090.ENSMUSP00000000329,10090.ENSMUSP00000000450,10090.ENSMUSP00000000544,10090.ENSMUSP00000001562,10090.ENSMUSP00000002152,10090.ENSMUSP00000002677,10090.ENSMUSP00000002678,10090.ENSMUSP00000004673,10090.ENSMUSP00000005066,10090.ENSMUSP00000005839,10090.ENSMUSP00000007012,10090.ENSMUSP00000010044,10090.ENSMUSP00000015449,10090.ENSMUSP00000016673,10090.ENSMUSP00000017881…	Cdh1,Alox12,Pparg,Acvr1b,Tulp3,Bbc3,Axl,Tgfb1,Ndrg2,Map2k1,Sh2d1a,Sod2,Wnt3a,Sash1,Il10,Mmp9,Crk,Ksr1,Ccl9,Nuak1,Timp3,Ddit4,Lgr5,Dnajc27,Pafah1b1,Atxn3,Irf4,Ptch1,Msx2,Fzd6,Klhl24,Runx1,Faim2,Pla2g7,Enpp4,Eif2ak2,Twsg1,Bambi,Smad4,Pmaip1,Gnaq,Il6,Tmem14a,Epha4,Abl2,Rgs4,Lmx1a,Notch1,Grin1,Pdia3,Jag1,Ttbk2,Rassf2,Bmp2,Sppl2a,Il1a,Polr3f,Il21,Nras,Epha7,Invs,Errfi1,Rint1,Prkcz,Gabra4,Uchl1,Tgfbr3,…
GO:0060284	regulation of cell development	94	992	0.0947581	0.38	4.64e-12	11.3335	10090.ENSMUSP00000000312,10090.ENSMUSP00000000450,10090.ENSMUSP00000000641,10090.ENSMUSP00000002678,10090.ENSMUSP00000005066,10090.ENSMUSP00000006112,10090.ENSMUSP00000010044,10090.ENSMUSP00000017920,10090.ENSMUSP00000020974,10090.ENSMUSP00000021091,10090.ENSMUSP00000022629,10090.ENSMUSP00000023673,10090.ENSMUSP00000025393,10090.ENSMUSP00000026845,10090.ENSMUSP00000027367,10090.ENSMUSP00000027451…	Cdh1,Pparg,Sema4f,Tgfb1,Map2k1,Ephb3,Wnt3a,Crk,Id2,Pafah1b1,Dpysl2,Runx1,Smad4,Il6,Ctdsp1,Epha4,Abl2,Lmx1a,Olfm1,Notch1,Grin1,Jag1,Bmp2,Il1a,Serpini1,Epha7,Sema3c,Ret,Ptpn5,Mecp2,Sfrp1,Fbxo22,Bmpr1a,Lrig2,Lzts3,Ntrk3,Ptchd2,Hoxa11,Spag9,Dicer1,Trak1,Mycn,Arntl,Tbr1,Hook3,Ttl,Mylip,Ywhag,Bend6,Nrep,Chd7,Sema5a,Cxcl12,Crtc1,Efna5,Sox11,Ntrk2,Fxn,Nptn,Cntn2,Man2a1,Dcx,Adcy6,Srgap2,Hspa5,Ptprd,Rtn4,L…
GO:0051094	positive regulation of developmental process	119	1423	0.0836261	0.33	4.99e-12	11.3019	10090.ENSMUSP00000000329,10090.ENSMUSP00000000450,10090.ENSMUSP00000000544,10090.ENSMUSP00000000642,10090.ENSMUSP00000002677,10090.ENSMUSP00000002678,10090.ENSMUSP00000005066,10090.ENSMUSP00000006112,10090.ENSMUSP00000007012,10090.ENSMUSP00000010044,10090.ENSMUSP00000010195,10090.ENSMUSP00000015449,10090.ENSMUSP00000015484,10090.ENSMUSP00000016673,10090.ENSMUSP00000017881,10090.ENSMUSP00000017920…	Alox12,Pparg,Acvr1b,Hk2,Axl,Tgfb1,Map2k1,Ephb3,Sod2,Wnt3a,Hyal1,Sash1,Cybb,Il10,Mmp9,Crk,Id2,Pafah1b1,Ptch1,Msx2,Aggf1,Runx1,Bambi,Smad4,Il6,Epha4,Abl2,Lmx1a,Epc1,Olfm1,Notch1,Jag1,Bmp2,Il1a,Car2,Il21,Smad9,Serpini1,Nras,Sema3c,Prkcz,Tgfbr3,Flt1,Ret,Ybx3,Bax,Ptpn5,Mecp2,Sfrp1,Usp2,Smarca4,Smad3,Bmpr1a,Ntrk3,Tox,Hoxb7,Hoxa11,Fndc3b,Gata6,Spag9,Dicer1,Lrrn3,Trak1,Arntl,Eif5a,Cxcr3,Bend6,Chd7,Gja1,A…
GO:0009966	regulation of signal transduction	192	2823	0.0680128	0.24	5.87e-12	11.2314	10090.ENSMUSP00000000312,10090.ENSMUSP00000000450,10090.ENSMUSP00000000544,10090.ENSMUSP00000001562,10090.ENSMUSP00000002152,10090.ENSMUSP00000002677,10090.ENSMUSP00000002678,10090.ENSMUSP00000004673,10090.ENSMUSP00000005066,10090.ENSMUSP00000005839,10090.ENSMUSP00000007012,10090.ENSMUSP00000010044,10090.ENSMUSP00000015449,10090.ENSMUSP00000016673,10090.ENSMUSP00000017881,10090.ENSMUSP00000017920…	Cdh1,Pparg,Acvr1b,Tulp3,Bbc3,Axl,Tgfb1,Ndrg2,Map2k1,Sh2d1a,Sod2,Wnt3a,Sash1,Il10,Mmp9,Crk,Ksr1,Ccl9,Timp3,Ddit4,Lgr5,Dnajc27,Pafah1b1,Irf4,Ptch1,Msx2,Fzd6,Klhl24,Runx1,Faim2,Eif2ak2,Twsg1,Bambi,Smad4,Pmaip1,Gnaq,Il6,Tmem14a,Epha4,Abl2,Rgs4,Lmx1a,Notch1,Grin1,Pdia3,Jag1,Ttbk2,Rassf2,Bmp2,Il1a,Il21,Epha7,Invs,Errfi1,Rint1,Prkcz,Uchl1,Tgfbr3,Flt1,Ret,Ybx3,Bax,Ptpn5,Rs1,Tnks,Sfrp1,Smarca4,Zic1,Smad3,…
GO:0030182	neuron differentiation	92	973	0.0945529	0.38	9.46e-12	11.0241	10090.ENSMUSP00000000641,10090.ENSMUSP00000001562,10090.ENSMUSP00000003461,10090.ENSMUSP00000005066,10090.ENSMUSP00000006112,10090.ENSMUSP00000007012,10090.ENSMUSP00000010044,10090.ENSMUSP00000020308,10090.ENSMUSP00000020706,10090.ENSMUSP00000020974,10090.ENSMUSP00000021091,10090.ENSMUSP00000021466,10090.ENSMUSP00000021921,10090.ENSMUSP00000022629,10090.ENSMUSP00000023673,10090.ENSMUSP00000023750…	Sema4f,Tulp3,Ogdh,Map2k1,Ephb3,Sod2,Wnt3a,Ddit4,Adcy1,Id2,Pafah1b1,Atl1,Ptch1,Dpysl2,Runx1,Faim2,Smad4,Gnaq,Il6,Epha4,Gigyf2,Abl2,Lmx1a,Kif5c,Notch1,Jag1,Epha7,Sema3c,Prkcz,Uchl1,Ret,Acsl4,Mecp2,Gpm6a,Sfrp1,Pvrl1,Ntrk3,Dicer1,Trak1,Tbr1,Rorb,Spire1,Dclk1,S1pr1,Nrep,Gja1,Sema5a,Cxcl12,Btbd3,Efna5,Sox11,Ntrk2,Cntn2,Dcx,Atp2b2,Ank3,Casp3,Srgap2,Adarb1,Hspa5,Ptpn11,Myh10,Slc4a10,Ptprd,Rtn4,L1cam,Pcdh…
GO:0009889	regulation of biosynthetic process	229	3613	0.0633822	0.21	1.13e-11	10.9469	10090.ENSMUSP00000000312,10090.ENSMUSP00000000450,10090.ENSMUSP00000000544,10090.ENSMUSP00000001975,10090.ENSMUSP00000002678,10090.ENSMUSP00000003870,10090.ENSMUSP00000004051,10090.ENSMUSP00000004430,10090.ENSMUSP00000004829,10090.ENSMUSP00000005066,10090.ENSMUSP00000006669,10090.ENSMUSP00000007012,10090.ENSMUSP00000009102,10090.ENSMUSP00000009550,10090.ENSMUSP00000010044,10090.ENSMUSP00000015100…	Cdh1,Pparg,Acvr1b,Nacc1,Tgfb1,Mxi1,Hlf,Clcn3,Cd244,Map2k1,Pdk1,Sod2,Vps72,Elk1,Wnt3a,Ppp1cb,Cybb,Il10,Med8,Sim1,Ddit4,Cpeb4,Id2,Aurkb,Atxn3,Irf4,Ptch1,Msx2,Zmym2,Fzd6,Runx1,Chd1,Eif2ak2,Twsg1,Bambi,Iws1,Dcp2,Smad4,Bach1,Il6,Ikzf2,Ctdsp1,Ncl,Gigyf2,Lmx1a,Epc1,Notch1,Grin1,Jag1,Bmp2,Il1a,Pkia,Rprd1b,Il21,Smad9,Ikbkap,Errfi1,Prkcz,Tgfbr3,Bhlhe40,Ret,Ybx3,Gla,Mecp2,Tnks,Sfrp1,Usp2,Smarca4,Elovl5,Zic1…
GO:0070887	cellular response to chemical stimulus	164	2287	0.0717097	0.26	1.13e-11	10.9469	10090.ENSMUSP00000000312,10090.ENSMUSP00000000329,10090.ENSMUSP00000000450,10090.ENSMUSP00000000590,10090.ENSMUSP00000000642,10090.ENSMUSP00000002677,10090.ENSMUSP00000002678,10090.ENSMUSP00000004968,10090.ENSMUSP00000005256,10090.ENSMUSP00000006235,10090.ENSMUSP00000006611,10090.ENSMUSP00000006669,10090.ENSMUSP00000007012,10090.ENSMUSP00000009550,10090.ENSMUSP00000010044,10090.ENSMUSP00000010195…	Cdh1,Alox12,Pparg,Rdx,Hk2,Axl,Tgfb1,Plod3,Ndrg1,Ctsb,Srm,Pdk1,Sod2,Elk1,Wnt3a,Hyal1,Cybb,Il10,Mmp9,Crk,Prpf8,Ccl9,Timp3,Ddit4,Txnrd1,Cpeb4,Adcy1,Gabra1,Id2,Atxn3,Abcd4,Ptch1,Msx2,Sdf2l1,Runx1,Eif2ak2,Twsg1,Bambi,Smad4,Bach1,Il6,Ncl,Epha4,Abl2,Notch1,Grin1,Pdia3,Bmp2,Il1a,Car2,Smad9,Alpl,Vamp3,Errfi1,Agtrap,Prkcz,Tgfbr3,Atp2a2,Flt1,Ret,Cd69,Ybx3,Bax,Mecp2,Col4a1,Sfrp1,Smad3,Plekha1,Bmpr1a,Fkbp1a,N…
GO:0010468	regulation of gene expression	234	3720	0.0629032	0.21	1.14e-11	10.9431	10090.ENSMUSP00000000312,10090.ENSMUSP00000000329,10090.ENSMUSP00000000450,10090.ENSMUSP00000000544,10090.ENSMUSP00000000590,10090.ENSMUSP00000001975,10090.ENSMUSP00000002678,10090.ENSMUSP00000003870,10090.ENSMUSP00000004051,10090.ENSMUSP00000005066,10090.ENSMUSP00000007012,10090.ENSMUSP00000009102,10090.ENSMUSP00000009550,10090.ENSMUSP00000010044,10090.ENSMUSP00000015100,10090.ENSMUSP00000016673…	Cdh1,Alox12,Pparg,Acvr1b,Rdx,Nacc1,Tgfb1,Mxi1,Hlf,Map2k1,Sod2,Vps72,Elk1,Wnt3a,Ppp1cb,Il10,Med8,Sim1,Cpeb4,Id2,Aurkb,Atxn3,Irf4,Ptch1,Msx2,Zmym2,Fzd6,Runx1,Chd1,Eif2ak2,Twsg1,Bambi,Iws1,Dcp2,Smad4,Apba1,Bach1,Il6,Ikzf2,Ctdsp1,Ncl,Gigyf2,Lmx1a,Epc1,Olfm1,Notch1,Grin1,Jag1,Bmp2,Il1a,Pkia,Rprd1b,Smad9,Nras,Slc50a1,Ikbkap,Prkcz,Tgfbr3,Bhlhe40,Ret,Ybx3,Apba2,Mecp2,Tnks,Sfrp1,Usp2,Smarca4,Zic1,Smad3,Bm…
GO:0050767	regulation of neurogenesis	85	864	0.0983796	0.4	1.17e-11	10.9318	10090.ENSMUSP00000000312,10090.ENSMUSP00000000450,10090.ENSMUSP00000000641,10090.ENSMUSP00000002678,10090.ENSMUSP00000005066,10090.ENSMUSP00000006112,10090.ENSMUSP00000010044,10090.ENSMUSP00000020974,10090.ENSMUSP00000021091,10090.ENSMUSP00000022629,10090.ENSMUSP00000026845,10090.ENSMUSP00000027367,10090.ENSMUSP00000027451,10090.ENSMUSP00000027888,10090.ENSMUSP00000028003,10090.ENSMUSP00000028177…	Cdh1,Pparg,Sema4f,Tgfb1,Map2k1,Ephb3,Wnt3a,Id2,Pafah1b1,Dpysl2,Il6,Ctdsp1,Epha4,Abl2,Lmx1a,Olfm1,Notch1,Grin1,Jag1,Bmp2,Serpini1,Epha7,Ret,Ptpn5,Mecp2,Sfrp1,Bmpr1a,Lrig2,Lzts3,Ntrk3,Ptchd2,Spag9,Dicer1,Trak1,Mycn,Arntl,Tbr1,Hook3,Ttl,Mylip,Ywhag,Bend6,Nrep,Chd7,Sema5a,Cxcl12,Crtc1,Efna5,Sox11,Ntrk2,Fxn,Nptn,Cntn2,Man2a1,Dcx,Adcy6,Srgap2,Hspa5,Ptprd,Rtn4,L1cam,Tcf3,Sirt1,Ahi1,Ephb2,Elavl4,Lrp8,Prk…
GO:0009888	tissue development	127	1599	0.0794246	0.31	1.73e-11	10.762	10090.ENSMUSP00000000312,10090.ENSMUSP00000000450,10090.ENSMUSP00000000544,10090.ENSMUSP00000000590,10090.ENSMUSP00000001562,10090.ENSMUSP00000002678,10090.ENSMUSP00000004051,10090.ENSMUSP00000004968,10090.ENSMUSP00000005066,10090.ENSMUSP00000006235,10090.ENSMUSP00000010044,10090.ENSMUSP00000010195,10090.ENSMUSP00000016673,10090.ENSMUSP00000017881,10090.ENSMUSP00000020071,10090.ENSMUSP00000020350…	Cdh1,Pparg,Acvr1b,Rdx,Tulp3,Tgfb1,Hlf,Plod3,Map2k1,Ctsb,Wnt3a,Hyal1,Il10,Mmp9,Sim1,Lgr5,Txnrd1,Id2,Pafah1b1,Ptch1,Msx2,Fzd6,Runx1,Twsg1,Smad4,Il6,Epha4,Abl2,Olfm1,Notch1,Chrna1,Jag1,Ttbk2,Bmp2,Il1a,Car2,Slc7a11,Smad9,Epha7,Invs,Alpl,Sema3c,Errfi1,Tgfbr3,Flt1,Ret,Col4a1,Sfrp1,Pvrl1,Smarca4,Smad3,Bmpr1a,Fkbp1a,Tgfbi,Ntrk3,Tox,Map3k7,Hoxa11,Fndc3b,Gata6,Dicer1,Mycn,Itpk1,Foxf2,Nup133,S1pr1,Flnb,Sh3b…
GO:0006807	nitrogen compound metabolic process	377	6983	0.0539883	0.14	2.4e-11	10.6198	10090.ENSMUSP00000000312,10090.ENSMUSP00000000450,10090.ENSMUSP00000000544,10090.ENSMUSP00000000642,10090.ENSMUSP00000001520,10090.ENSMUSP00000001975,10090.ENSMUSP00000002677,10090.ENSMUSP00000002678,10090.ENSMUSP00000003461,10090.ENSMUSP00000003870,10090.ENSMUSP00000004051,10090.ENSMUSP00000004343,10090.ENSMUSP00000004378,10090.ENSMUSP00000004968,10090.ENSMUSP00000005066,10090.ENSMUSP00000005504…	Cdh1,Pparg,Acvr1b,Hk2,Afg3l1,Nacc1,Axl,Tgfb1,Ogdh,Mxi1,Hlf,Wars2,Eno2,Plod3,Map2k1,Fbxo11,Ephb3,Ctsb,Srm,Pdk1,Sod2,Vps72,Elk1,Hyal1,Ppp1cb,Sash1,Mmp9,Prpf8,Ksr1,Rad51d,Med8,Sim1,Nuak1,Txnrd1,Cpeb4,Adcy1,Id2,Mettl2,Aurkb,Sgpp1,Wdr37,Atxn3,Abcd4,Irf4,Elovl2,Ptch1,Msx2,Pdhb,Zmym2,Naa16,Adam28,Fbxl3,Rnf19a,Adsl,Sdf2l1,B4galt4,Klhl24,Adamts5,Runx1,Chd1,Pla2g7,Enpp4,Eif2ak2,Ndufaf7,Iws1,Dcp2,Smad4,Bach…
GO:0071840	cellular component organization or biogenesis	279	4730	0.0589852	0.18	2.42e-11	10.6162	10090.ENSMUSP00000000312,10090.ENSMUSP00000000590,10090.ENSMUSP00000000641,10090.ENSMUSP00000000642,10090.ENSMUSP00000001520,10090.ENSMUSP00000001975,10090.ENSMUSP00000002099,10090.ENSMUSP00000002152,10090.ENSMUSP00000002677,10090.ENSMUSP00000002678,10090.ENSMUSP00000002837,10090.ENSMUSP00000004430,10090.ENSMUSP00000004968,10090.ENSMUSP00000005066,10090.ENSMUSP00000005256,10090.ENSMUSP00000005532…	Cdh1,Rdx,Sema4f,Hk2,Afg3l1,Nacc1,Ift46,Bbc3,Axl,Tgfb1,Tmed5,Clcn3,Plod3,Map2k1,Ndrg1,Nid1,Ephb3,Sod2,Vps72,Wnt3a,Gosr1,Zfyve20,Mmp9,Crk,Prpf8,Rad51d,Ddit4,Txnrd1,Adcy1,Id2,Pafah1b1,Aurkb,Atl1,Wdr37,Atxn3,Irf4,Ptch1,Zmym2,Dpysl2,Adsl,Klhl24,Chd1,Pla2g7,Ndufaf7,Smad4,Pmaip1,Gnaq,Apba1,Il6,Tmem14a,Sf3b1,Epha4,Abl2,Lmx1a,Epc1,Kif5c,Olfm1,Notch1,Grin1,Chrna1,Ttbk2,Sass6,Epha7,Snx30,Sema3c,Vamp3,Prkcz,…
GO:0010556	regulation of macromolecule biosynthetic process	218	3417	0.0637987	0.21	2.81e-11	10.5513	10090.ENSMUSP00000000312,10090.ENSMUSP00000000450,10090.ENSMUSP00000000544,10090.ENSMUSP00000001975,10090.ENSMUSP00000002678,10090.ENSMUSP00000003870,10090.ENSMUSP00000004051,10090.ENSMUSP00000005066,10090.ENSMUSP00000007012,10090.ENSMUSP00000009102,10090.ENSMUSP00000009550,10090.ENSMUSP00000010044,10090.ENSMUSP00000015100,10090.ENSMUSP00000015484,10090.ENSMUSP00000016673,10090.ENSMUSP00000019229…	Cdh1,Pparg,Acvr1b,Nacc1,Tgfb1,Mxi1,Hlf,Map2k1,Sod2,Vps72,Elk1,Wnt3a,Ppp1cb,Cybb,Il10,Med8,Sim1,Cpeb4,Id2,Aurkb,Atxn3,Irf4,Ptch1,Msx2,Zmym2,Fzd6,Runx1,Chd1,Eif2ak2,Twsg1,Bambi,Iws1,Dcp2,Smad4,Bach1,Il6,Ikzf2,Ctdsp1,Ncl,Gigyf2,Lmx1a,Epc1,Notch1,Grin1,Jag1,Bmp2,Il1a,Pkia,Rprd1b,Il21,Smad9,Ikbkap,Errfi1,Prkcz,Tgfbr3,Bhlhe40,Ret,Ybx3,Mecp2,Tnks,Sfrp1,Usp2,Smarca4,Zic1,Smad3,Bmpr1a,Scai,Trp53inp2,Ntrk3…
GO:0016043	cellular component organization	271	4560	0.0594298	0.18	2.81e-11	10.5513	10090.ENSMUSP00000000312,10090.ENSMUSP00000000590,10090.ENSMUSP00000000641,10090.ENSMUSP00000000642,10090.ENSMUSP00000001520,10090.ENSMUSP00000001975,10090.ENSMUSP00000002099,10090.ENSMUSP00000002152,10090.ENSMUSP00000002677,10090.ENSMUSP00000002678,10090.ENSMUSP00000002837,10090.ENSMUSP00000004430,10090.ENSMUSP00000004968,10090.ENSMUSP00000005066,10090.ENSMUSP00000005256,10090.ENSMUSP00000005532…	Cdh1,Rdx,Sema4f,Hk2,Afg3l1,Nacc1,Ift46,Bbc3,Axl,Tgfb1,Tmed5,Clcn3,Plod3,Map2k1,Ndrg1,Nid1,Ephb3,Sod2,Vps72,Wnt3a,Gosr1,Zfyve20,Mmp9,Crk,Prpf8,Rad51d,Ddit4,Txnrd1,Adcy1,Id2,Pafah1b1,Aurkb,Atl1,Atxn3,Irf4,Ptch1,Zmym2,Dpysl2,Adsl,Klhl24,Chd1,Pla2g7,Ndufaf7,Smad4,Pmaip1,Gnaq,Apba1,Il6,Tmem14a,Sf3b1,Epha4,Abl2,Lmx1a,Epc1,Kif5c,Olfm1,Notch1,Grin1,Chrna1,Ttbk2,Sass6,Epha7,Snx30,Sema3c,Vamp3,Prkcz,Uchl1,…
GO:0060429	epithelium development	93	1020	0.0911765	0.37	4.01e-11	10.3969	10090.ENSMUSP00000000312,10090.ENSMUSP00000000450,10090.ENSMUSP00000000544,10090.ENSMUSP00000000590,10090.ENSMUSP00000001562,10090.ENSMUSP00000002678,10090.ENSMUSP00000004968,10090.ENSMUSP00000005066,10090.ENSMUSP00000006235,10090.ENSMUSP00000010044,10090.ENSMUSP00000016673,10090.ENSMUSP00000020071,10090.ENSMUSP00000020350,10090.ENSMUSP00000020974,10090.ENSMUSP00000021091,10090.ENSMUSP00000021921…	Cdh1,Pparg,Acvr1b,Rdx,Tulp3,Tgfb1,Plod3,Map2k1,Ctsb,Wnt3a,Il10,Sim1,Lgr5,Id2,Pafah1b1,Ptch1,Msx2,Fzd6,Runx1,Smad4,Il6,Epha4,Abl2,Notch1,Jag1,Ttbk2,Bmp2,Il1a,Car2,Slc7a11,Smad9,Epha7,Invs,Sema3c,Errfi1,Tgfbr3,Flt1,Ret,Col4a1,Sfrp1,Smarca4,Smad3,Bmpr1a,Ntrk3,Map3k7,Hoxa11,Fndc3b,Gata6,Dicer1,Mycn,Itpk1,Foxf2,Nup133,S1pr1,Flnb,Sh3bp1,Chd7,Gja1,Klf2,Sos1,Sema5a,Cxcl12,Sox11,Mpp5,Slc8a1,Pkd2,Atp2b2,Fr…
GO:2001141	regulation of RNA biosynthetic process	196	2976	0.0658602	0.23	4.31e-11	10.3655	10090.ENSMUSP00000000312,10090.ENSMUSP00000000450,10090.ENSMUSP00000000544,10090.ENSMUSP00000001975,10090.ENSMUSP00000002678,10090.ENSMUSP00000003870,10090.ENSMUSP00000004051,10090.ENSMUSP00000005066,10090.ENSMUSP00000007012,10090.ENSMUSP00000009102,10090.ENSMUSP00000009550,10090.ENSMUSP00000010044,10090.ENSMUSP00000016673,10090.ENSMUSP00000019229,10090.ENSMUSP00000020071,10090.ENSMUSP00000020974…	Cdh1,Pparg,Acvr1b,Nacc1,Tgfb1,Mxi1,Hlf,Map2k1,Sod2,Vps72,Elk1,Wnt3a,Il10,Med8,Sim1,Id2,Aurkb,Atxn3,Irf4,Ptch1,Msx2,Zmym2,Fzd6,Runx1,Chd1,Eif2ak2,Twsg1,Bambi,Iws1,Smad4,Bach1,Il6,Ikzf2,Ctdsp1,Ncl,Lmx1a,Epc1,Notch1,Grin1,Jag1,Bmp2,Il1a,Pkia,Rprd1b,Smad9,Ikbkap,Prkcz,Tgfbr3,Bhlhe40,Ret,Ybx3,Mecp2,Tnks,Sfrp1,Usp2,Smarca4,Zic1,Smad3,Bmpr1a,Scai,Trp53inp2,Ntrk3,Tasp1,Hoxb7,Map3k7,Aicda,Hoxa11,Gata6,Prd…
GO:0051960	regulation of nervous system development	89	958	0.0929019	0.38	5.04e-11	10.2976	10090.ENSMUSP00000000312,10090.ENSMUSP00000000450,10090.ENSMUSP00000000641,10090.ENSMUSP00000001562,10090.ENSMUSP00000002678,10090.ENSMUSP00000005066,10090.ENSMUSP00000006112,10090.ENSMUSP00000010044,10090.ENSMUSP00000020974,10090.ENSMUSP00000021091,10090.ENSMUSP00000022629,10090.ENSMUSP00000026845,10090.ENSMUSP00000027367,10090.ENSMUSP00000027451,10090.ENSMUSP00000027888,10090.ENSMUSP00000028003…	Cdh1,Pparg,Sema4f,Tulp3,Tgfb1,Map2k1,Ephb3,Wnt3a,Id2,Pafah1b1,Dpysl2,Il6,Ctdsp1,Epha4,Abl2,Lmx1a,Olfm1,Notch1,Grin1,Jag1,Bmp2,Serpini1,Epha7,Ret,Ptpn5,Mecp2,Sfrp1,Pvrl1,Bmpr1a,Lrig2,Lzts3,Ntrk3,Ptchd2,Spag9,Dicer1,Lrrn3,Trak1,Mycn,Arntl,Tbr1,Hook3,Ttl,Mylip,Ywhag,Bend6,Nrep,Chd7,Sema5a,Cxcl12,Crtc1,Efna5,Sox11,Ntrk2,Fxn,Nptn,Cntn2,Man2a1,Dcx,Adcy6,Srgap2,Hspa5,Ptprd,Rtn4,L1cam,Tcf3,Sirt1,Ahi1,Eph…
GO:0032879	regulation of localization	176	2579	0.0682435	0.24	5.61e-11	10.251	10090.ENSMUSP00000000312,10090.ENSMUSP00000000329,10090.ENSMUSP00000000450,10090.ENSMUSP00000000544,10090.ENSMUSP00000000590,10090.ENSMUSP00000000642,10090.ENSMUSP00000002152,10090.ENSMUSP00000002677,10090.ENSMUSP00000002678,10090.ENSMUSP00000004829,10090.ENSMUSP00000005066,10090.ENSMUSP00000007012,10090.ENSMUSP00000010044,10090.ENSMUSP00000010195,10090.ENSMUSP00000010536,10090.ENSMUSP00000015449…	Cdh1,Alox12,Pparg,Acvr1b,Rdx,Hk2,Bbc3,Axl,Tgfb1,Cd244,Map2k1,Sod2,Wnt3a,Hyal1,Gosr1,Sash1,Cybb,Il10,Mmp9,Crk,Srgap1,Dnajc27,Ptch1,Dpysl2,Klhl24,Runx1,Chd1,Pla2g7,Iws1,Dcp2,Smad4,Pmaip1,Gnaq,Il6,Lypla1,Tmem14a,Ncl,Abl2,Olfm1,Notch1,Grin1,Jag1,Ttbk2,Bmp2,Il1a,Pkia,Car2,Ikbkap,Sema3c,Vamp3,Rint1,Prkcz,Tgfbr3,Atp2a2,Flt1,Ret,Bax,Ptpn5,Tub,Acsl4,Mecp2,Mpp1,Sfrp1,Usp2,Smarca4,Zic1,Smad3,Bmpr1a,Lrig2,Fa…
GO:0019219	regulation of nucleobase-containing compound metabolic process	216	3407	0.0633989	0.21	6.27e-11	10.2027	10090.ENSMUSP00000000312,10090.ENSMUSP00000000450,10090.ENSMUSP00000000544,10090.ENSMUSP00000001975,10090.ENSMUSP00000002678,10090.ENSMUSP00000003870,10090.ENSMUSP00000004051,10090.ENSMUSP00000005066,10090.ENSMUSP00000006669,10090.ENSMUSP00000007012,10090.ENSMUSP00000009102,10090.ENSMUSP00000009550,10090.ENSMUSP00000010044,10090.ENSMUSP00000016673,10090.ENSMUSP00000019229,10090.ENSMUSP00000020071…	Cdh1,Pparg,Acvr1b,Nacc1,Tgfb1,Mxi1,Hlf,Map2k1,Pdk1,Sod2,Vps72,Elk1,Wnt3a,Il10,Med8,Sim1,Ddit4,Id2,Aurkb,Atxn3,Irf4,Ptch1,Msx2,Zmym2,Fzd6,Runx1,Chd1,Eif2ak2,Twsg1,Bambi,Iws1,Dcp2,Smad4,Bach1,Il6,Ikzf2,Ctdsp1,Ncl,Gigyf2,Lmx1a,Epc1,Notch1,Grin1,Jag1,Bmp2,Il1a,Pkia,Rprd1b,Smad9,Ikbkap,Prkcz,Tgfbr3,Bhlhe40,Ret,Ybx3,Bax,Mecp2,Tnks,Sfrp1,Usp2,Smarca4,Zic1,Smad3,Bmpr1a,Scai,Trp53inp2,Ntrk3,Fam168a,Tasp1,…
GO:1903506	regulation of nucleic acid-templated transcription	195	2970	0.0656566	0.23	6.27e-11	10.2027	10090.ENSMUSP00000000312,10090.ENSMUSP00000000450,10090.ENSMUSP00000000544,10090.ENSMUSP00000001975,10090.ENSMUSP00000002678,10090.ENSMUSP00000003870,10090.ENSMUSP00000004051,10090.ENSMUSP00000005066,10090.ENSMUSP00000007012,10090.ENSMUSP00000009102,10090.ENSMUSP00000009550,10090.ENSMUSP00000010044,10090.ENSMUSP00000016673,10090.ENSMUSP00000019229,10090.ENSMUSP00000020071,10090.ENSMUSP00000020974…	Cdh1,Pparg,Acvr1b,Nacc1,Tgfb1,Mxi1,Hlf,Map2k1,Sod2,Vps72,Elk1,Wnt3a,Il10,Med8,Sim1,Id2,Aurkb,Atxn3,Irf4,Ptch1,Msx2,Zmym2,Fzd6,Runx1,Chd1,Eif2ak2,Twsg1,Bambi,Iws1,Smad4,Bach1,Il6,Ikzf2,Ctdsp1,Ncl,Lmx1a,Epc1,Notch1,Grin1,Jag1,Bmp2,Il1a,Pkia,Rprd1b,Smad9,Ikbkap,Prkcz,Tgfbr3,Bhlhe40,Ret,Ybx3,Mecp2,Tnks,Sfrp1,Usp2,Smarca4,Zic1,Smad3,Bmpr1a,Scai,Trp53inp2,Tasp1,Hoxb7,Map3k7,Aicda,Hoxa11,Gata6,Prdm4,Rpr…
GO:0051252	regulation of RNA metabolic process	203	3152	0.0644036	0.22	9.92e-11	10.0035	10090.ENSMUSP00000000312,10090.ENSMUSP00000000450,10090.ENSMUSP00000000544,10090.ENSMUSP00000001975,10090.ENSMUSP00000002678,10090.ENSMUSP00000003870,10090.ENSMUSP00000004051,10090.ENSMUSP00000005066,10090.ENSMUSP00000007012,10090.ENSMUSP00000009102,10090.ENSMUSP00000009550,10090.ENSMUSP00000010044,10090.ENSMUSP00000016673,10090.ENSMUSP00000019229,10090.ENSMUSP00000020071,10090.ENSMUSP00000020974…	Cdh1,Pparg,Acvr1b,Nacc1,Tgfb1,Mxi1,Hlf,Map2k1,Sod2,Vps72,Elk1,Wnt3a,Il10,Med8,Sim1,Id2,Aurkb,Atxn3,Irf4,Ptch1,Msx2,Zmym2,Fzd6,Runx1,Chd1,Eif2ak2,Twsg1,Bambi,Iws1,Smad4,Bach1,Il6,Ikzf2,Ctdsp1,Ncl,Gigyf2,Lmx1a,Epc1,Notch1,Grin1,Jag1,Bmp2,Il1a,Pkia,Rprd1b,Smad9,Ikbkap,Prkcz,Tgfbr3,Bhlhe40,Ret,Ybx3,Mecp2,Tnks,Sfrp1,Usp2,Smarca4,Zic1,Smad3,Bmpr1a,Scai,Trp53inp2,Ntrk3,Tasp1,Hoxb7,Map3k7,Aicda,Hoxa11,Ga…
GO:2000112	regulation of cellular macromolecule biosynthetic process	211	3324	0.0634777	0.21	1.11e-10	9.95468	10090.ENSMUSP00000000312,10090.ENSMUSP00000000450,10090.ENSMUSP00000000544,10090.ENSMUSP00000001975,10090.ENSMUSP00000002678,10090.ENSMUSP00000003870,10090.ENSMUSP00000004051,10090.ENSMUSP00000005066,10090.ENSMUSP00000007012,10090.ENSMUSP00000009102,10090.ENSMUSP00000009550,10090.ENSMUSP00000010044,10090.ENSMUSP00000015100,10090.ENSMUSP00000016673,10090.ENSMUSP00000019229,10090.ENSMUSP00000020071…	Cdh1,Pparg,Acvr1b,Nacc1,Tgfb1,Mxi1,Hlf,Map2k1,Sod2,Vps72,Elk1,Wnt3a,Ppp1cb,Il10,Med8,Sim1,Cpeb4,Id2,Aurkb,Atxn3,Irf4,Ptch1,Msx2,Zmym2,Fzd6,Runx1,Chd1,Eif2ak2,Twsg1,Bambi,Iws1,Dcp2,Smad4,Bach1,Il6,Ikzf2,Ctdsp1,Ncl,Gigyf2,Lmx1a,Epc1,Notch1,Grin1,Jag1,Bmp2,Il1a,Pkia,Rprd1b,Smad9,Ikbkap,Prkcz,Tgfbr3,Bhlhe40,Ret,Ybx3,Mecp2,Tnks,Sfrp1,Usp2,Smarca4,Zic1,Smad3,Bmpr1a,Scai,Trp53inp2,Tasp1,Hoxb7,Map3k7,Aic…
GO:0050896	response to stimulus	358	6616	0.0541112	0.14	1.14e-10	9.9431	10090.ENSMUSP00000000312,10090.ENSMUSP00000000329,10090.ENSMUSP00000000450,10090.ENSMUSP00000000544,10090.ENSMUSP00000000590,10090.ENSMUSP00000000641,10090.ENSMUSP00000000642,10090.ENSMUSP00000001562,10090.ENSMUSP00000002099,10090.ENSMUSP00000002152,10090.ENSMUSP00000002677,10090.ENSMUSP00000002678,10090.ENSMUSP00000004673,10090.ENSMUSP00000004829,10090.ENSMUSP00000004968,10090.ENSMUSP00000005066…	Cdh1,Alox12,Pparg,Acvr1b,Rdx,Sema4f,Hk2,Tulp3,Ift46,Bbc3,Axl,Tgfb1,Ndrg2,Cd244,Plod3,Map2k1,Ndrg1,Sh2d1a,Ephb3,Ctsb,Srm,Pdk1,Sod2,Elk1,Wnt3a,Hyal1,Fads1,Ppp1cb,Cybb,Il10,Mmp9,Crk,Prpf8,Ksr1,Rad51d,Ccl9,Lrp11,Slc17a8,Nuak1,Timp3,Ddit4,Srgap1,Lgr5,Txnrd1,Cpeb4,Adcy1,Gabra1,Id2,Aurkb,Sgpp1,Atxn3,Abcd4,Irf4,Ptch1,Msx2,Dpysl2,Fbxl3,Fzd6,Adsl,Slc38a2,Sdf2l1,Arhgap31,Lrch3,Adamts5,Runx1,Faim2,Pla2g7,Rha…
GO:0035295	tube development	85	912	0.0932018	0.38	1.36e-10	9.86646	10090.ENSMUSP00000000312,10090.ENSMUSP00000001562,10090.ENSMUSP00000002678,10090.ENSMUSP00000004343,10090.ENSMUSP00000004968,10090.ENSMUSP00000005066,10090.ENSMUSP00000006112,10090.ENSMUSP00000010044,10090.ENSMUSP00000020071,10090.ENSMUSP00000020350,10090.ENSMUSP00000020974,10090.ENSMUSP00000021921,10090.ENSMUSP00000021922,10090.ENSMUSP00000022189,10090.ENSMUSP00000022906,10090.ENSMUSP00000025212…	Cdh1,Tulp3,Tgfb1,Wars2,Plod3,Map2k1,Ephb3,Wnt3a,Sim1,Lgr5,Id2,Ptch1,Msx2,Aggf1,Fzd6,Slc23a1,Smad4,Ncl,Epha4,Abl2,Notch1,Jag1,Ttbk2,Bmp2,Smad9,Epha7,Invs,Sema3c,Errfi1,Tgfbr3,Flt1,Ret,Bax,Col4a1,Sfrp1,Smarca4,Smad3,Bmpr1a,Tgfbi,Map3k7,Hoxa11,Fndc3b,Gata6,Dicer1,Mycn,Itpk1,Foxf2,Nup133,S1pr1,Cxcr3,Chd7,Scg2,Gja1,Klf2,Sos1,Sema5a,Cxcl12,Nfia,Sox11,Ntrk2,Ubp1,Slc8a1,Man2a1,Pkd2,Intu,Rtn4,Ppp3r1,Sirt1…
GO:0051240	positive regulation of multicellular organismal process	129	1695	0.0761062	0.29	1.45e-10	9.83863	10090.ENSMUSP00000000329,10090.ENSMUSP00000000450,10090.ENSMUSP00000000544,10090.ENSMUSP00000000642,10090.ENSMUSP00000002677,10090.ENSMUSP00000002678,10090.ENSMUSP00000004829,10090.ENSMUSP00000005066,10090.ENSMUSP00000006112,10090.ENSMUSP00000007012,10090.ENSMUSP00000010044,10090.ENSMUSP00000010195,10090.ENSMUSP00000015449,10090.ENSMUSP00000015484,10090.ENSMUSP00000016673,10090.ENSMUSP00000017881…	Alox12,Pparg,Acvr1b,Hk2,Axl,Tgfb1,Cd244,Map2k1,Ephb3,Sod2,Wnt3a,Hyal1,Sash1,Cybb,Il10,Mmp9,Id2,Pafah1b1,Irf4,Msx2,Aggf1,Runx1,Enpp4,Eif2ak2,Bambi,Smad4,Il6,Ncl,Epha4,Abl2,Lmx1a,Olfm1,Notch1,Grin1,Jag1,Bmp2,Il1a,Polr3f,Car2,Il21,Serpini1,Nras,Sema3c,Prkcz,Tgfbr3,Flt1,Ret,Ybx3,Bax,Ptpn5,Mecp2,Usp2,Smad3,Bmpr1a,Ntrk3,Tox,Hoxb7,Hoxa11,Gata6,Spag9,Dicer1,Lrrn3,Trak1,Npy1r,Tlr4,Arntl,Cxcr3,Bend6,Chd7,T…
GO:0006355	regulation of transcription, DNA-templated	192	2952	0.0650407	0.22	2.08e-10	9.68194	10090.ENSMUSP00000000312,10090.ENSMUSP00000000450,10090.ENSMUSP00000000544,10090.ENSMUSP00000001975,10090.ENSMUSP00000002678,10090.ENSMUSP00000003870,10090.ENSMUSP00000004051,10090.ENSMUSP00000005066,10090.ENSMUSP00000007012,10090.ENSMUSP00000009102,10090.ENSMUSP00000009550,10090.ENSMUSP00000010044,10090.ENSMUSP00000016673,10090.ENSMUSP00000019229,10090.ENSMUSP00000020071,10090.ENSMUSP00000020974…	Cdh1,Pparg,Acvr1b,Nacc1,Tgfb1,Mxi1,Hlf,Map2k1,Sod2,Vps72,Elk1,Wnt3a,Il10,Med8,Sim1,Id2,Aurkb,Atxn3,Irf4,Ptch1,Msx2,Zmym2,Fzd6,Runx1,Chd1,Eif2ak2,Twsg1,Bambi,Iws1,Smad4,Bach1,Il6,Ikzf2,Ctdsp1,Ncl,Lmx1a,Epc1,Notch1,Grin1,Jag1,Bmp2,Il1a,Pkia,Rprd1b,Smad9,Ikbkap,Prkcz,Tgfbr3,Bhlhe40,Ret,Ybx3,Mecp2,Tnks,Sfrp1,Usp2,Smarca4,Zic1,Smad3,Bmpr1a,Scai,Trp53inp2,Tasp1,Hoxb7,Map3k7,Aicda,Hoxa11,Gata6,Prdm4,Rpr…
GO:0045893	positive regulation of transcription, DNA-templated	113	1413	0.0799717	0.31	2.41e-10	9.61798	10090.ENSMUSP00000000312,10090.ENSMUSP00000000450,10090.ENSMUSP00000000544,10090.ENSMUSP00000002678,10090.ENSMUSP00000004051,10090.ENSMUSP00000005066,10090.ENSMUSP00000009550,10090.ENSMUSP00000010044,10090.ENSMUSP00000016673,10090.ENSMUSP00000020974,10090.ENSMUSP00000021784,10090.ENSMUSP00000021921,10090.ENSMUSP00000023673,10090.ENSMUSP00000025075,10090.ENSMUSP00000025393,10090.ENSMUSP00000026703…	Cdh1,Pparg,Acvr1b,Tgfb1,Hlf,Map2k1,Elk1,Wnt3a,Il10,Id2,Irf4,Ptch1,Runx1,Bambi,Smad4,Bach1,Il6,Ikzf2,Ncl,Lmx1a,Epc1,Notch1,Grin1,Jag1,Bmp2,Il1a,Rprd1b,Smad9,Ret,Mecp2,Tnks,Sfrp1,Smarca4,Zic1,Smad3,Bmpr1a,Trp53inp2,Tasp1,Hoxb7,Aicda,Hoxa11,Gata6,Prdm4,Dicer1,Ogt,Rad54l2,Tlr4,Mycn,Arntl,Elf1,Camk4,Tbr1,Foxf2,Neurod6,Rorb,S1pr1,Cxcr3,Camta1,Foxo1,Chd7,Klf2,Tbl1xr1,Acvr2a,Egr1,Foxk1,Nfia,Fbxw11,Crtc1,…
GO:0045664	regulation of neuron differentiation	72	714	0.10084	0.41	2.67e-10	9.57349	10090.ENSMUSP00000000641,10090.ENSMUSP00000005066,10090.ENSMUSP00000006112,10090.ENSMUSP00000010044,10090.ENSMUSP00000020974,10090.ENSMUSP00000021091,10090.ENSMUSP00000022629,10090.ENSMUSP00000026845,10090.ENSMUSP00000027367,10090.ENSMUSP00000027451,10090.ENSMUSP00000027888,10090.ENSMUSP00000028003,10090.ENSMUSP00000028177,10090.ENSMUSP00000028288,10090.ENSMUSP00000028335,10090.ENSMUSP00000028735…	Sema4f,Map2k1,Ephb3,Wnt3a,Id2,Pafah1b1,Dpysl2,Il6,Ctdsp1,Epha4,Abl2,Lmx1a,Olfm1,Notch1,Grin1,Jag1,Bmp2,Serpini1,Epha7,Ret,Ptpn5,Mecp2,Sfrp1,Lrig2,Lzts3,Ntrk3,Ptchd2,Spag9,Dicer1,Trak1,Mycn,Tbr1,Ttl,Mylip,Ywhag,Bend6,Nrep,Sema5a,Cxcl12,Crtc1,Efna5,Sox11,Ntrk2,Fxn,Nptn,Cntn2,Dcx,Adcy6,Hspa5,Ptprd,Rtn4,L1cam,Tcf3,Sirt1,Ahi1,Ephb2,Elavl4,Lrp8,Prkci,Bcl2,Tcf4,Plxna4,Syt2,Robo2,Ttc3,Bai3,Rnf6,Ednrb,Zfy…
GO:0000902	cell morphogenesis	68	652	0.104294	0.43	2.75e-10	9.56067	10090.ENSMUSP00000000312,10090.ENSMUSP00000000641,10090.ENSMUSP00000002677,10090.ENSMUSP00000004968,10090.ENSMUSP00000005066,10090.ENSMUSP00000006112,10090.ENSMUSP00000010044,10090.ENSMUSP00000020706,10090.ENSMUSP00000020974,10090.ENSMUSP00000021091,10090.ENSMUSP00000021466,10090.ENSMUSP00000021921,10090.ENSMUSP00000022629,10090.ENSMUSP00000025393,10090.ENSMUSP00000027451,10090.ENSMUSP00000027888…	Cdh1,Sema4f,Axl,Plod3,Map2k1,Ephb3,Wnt3a,Adcy1,Id2,Pafah1b1,Atl1,Ptch1,Dpysl2,Smad4,Epha4,Abl2,Lmx1a,Kif5c,Notch1,Epha7,Sema3c,Vamp3,Prkcz,Uchl1,Rp2h,Gpm6a,Sfrp1,Pvrl1,Smarca4,Fndc3b,Dicer1,Trak1,Antxr1,Dclk1,Flnb,Gja1,Klf2,Sema5a,Cxcl12,Btbd3,Efna5,Cadm1,Cntn2,Dcx,Atp2b2,Ank3,Srgap2,Adarb1,Ptpn11,Myh10,Itga4,L1cam,Pcdh15,Ephb2,Elavl4,Lrp8,Map3k1,Bcl2,Plxna4,Robo2,Usp33,Apbb2,Lifr,Rbfox2,Mef2c,Fo…
GO:0042221	response to chemical	219	3532	0.0620045	0.2	2.85e-10	9.54516	10090.ENSMUSP00000000312,10090.ENSMUSP00000000329,10090.ENSMUSP00000000450,10090.ENSMUSP00000000590,10090.ENSMUSP00000000641,10090.ENSMUSP00000000642,10090.ENSMUSP00000002677,10090.ENSMUSP00000002678,10090.ENSMUSP00000004968,10090.ENSMUSP00000005066,10090.ENSMUSP00000005256,10090.ENSMUSP00000006112,10090.ENSMUSP00000006235,10090.ENSMUSP00000006611,10090.ENSMUSP00000006669,10090.ENSMUSP00000007012…	Cdh1,Alox12,Pparg,Rdx,Sema4f,Hk2,Axl,Tgfb1,Plod3,Map2k1,Ndrg1,Ephb3,Ctsb,Srm,Pdk1,Sod2,Elk1,Wnt3a,Hyal1,Fads1,Cybb,Il10,Mmp9,Crk,Prpf8,Ccl9,Lrp11,Slc17a8,Timp3,Ddit4,Txnrd1,Cpeb4,Adcy1,Gabra1,Id2,Atxn3,Abcd4,Ptch1,Msx2,Dpysl2,Adsl,Slc38a2,Sdf2l1,Runx1,Rhag,Eif2ak2,Twsg1,Bambi,Slc23a1,Smad4,Bach1,Il6,Ncl,Epha4,Abl2,Lmx1a,Kif5c,Gad2,Kynu,Notch1,Grin1,Chrna1,Pdia3,Jag1,Bmp2,Il1a,Car2,Slc7a11,Smad9,S…
GO:0045597	positive regulation of cell differentiation	91	1033	0.0880929	0.35	3.41e-10	9.46725	10090.ENSMUSP00000000329,10090.ENSMUSP00000000450,10090.ENSMUSP00000000544,10090.ENSMUSP00000002677,10090.ENSMUSP00000002678,10090.ENSMUSP00000005066,10090.ENSMUSP00000007012,10090.ENSMUSP00000010044,10090.ENSMUSP00000017920,10090.ENSMUSP00000020974,10090.ENSMUSP00000021091,10090.ENSMUSP00000021921,10090.ENSMUSP00000021922,10090.ENSMUSP00000023673,10090.ENSMUSP00000025075,10090.ENSMUSP00000025393…	Alox12,Pparg,Acvr1b,Axl,Tgfb1,Map2k1,Sod2,Wnt3a,Crk,Id2,Pafah1b1,Ptch1,Msx2,Runx1,Bambi,Smad4,Il6,Epha4,Abl2,Lmx1a,Epc1,Olfm1,Notch1,Jag1,Bmp2,Car2,Il21,Smad9,Serpini1,Sema3c,Prkcz,Flt1,Ret,Ptpn5,Mecp2,Sfrp1,Smarca4,Smad3,Bmpr1a,Ntrk3,Tox,Hoxa11,Fndc3b,Gata6,Spag9,Dicer1,Trak1,Arntl,Eif5a,Bend6,Gja1,Acvr2a,Sema5a,Cxcl12,Crtc1,Efna5,Sp7,Sox11,Ntrk2,Fxn,Nptn,Man2a1,Dcx,Hspa5,Ptprd,Rtn4,L1cam,Tcf3,S…
GO:0048666	neuron development	76	783	0.0970626	0.4	3.41e-10	9.46725	10090.ENSMUSP00000000641,10090.ENSMUSP00000003461,10090.ENSMUSP00000005066,10090.ENSMUSP00000006112,10090.ENSMUSP00000007012,10090.ENSMUSP00000010044,10090.ENSMUSP00000020706,10090.ENSMUSP00000020974,10090.ENSMUSP00000021091,10090.ENSMUSP00000021466,10090.ENSMUSP00000021921,10090.ENSMUSP00000022629,10090.ENSMUSP00000023673,10090.ENSMUSP00000025393,10090.ENSMUSP00000025541,10090.ENSMUSP00000026845…	Sema4f,Ogdh,Map2k1,Ephb3,Sod2,Wnt3a,Adcy1,Id2,Pafah1b1,Atl1,Ptch1,Dpysl2,Runx1,Smad4,Gnaq,Il6,Epha4,Abl2,Lmx1a,Kif5c,Notch1,Epha7,Sema3c,Prkcz,Uchl1,Ret,Acsl4,Mecp2,Gpm6a,Pvrl1,Dicer1,Trak1,Rorb,Spire1,Dclk1,Nrep,Gja1,Sema5a,Cxcl12,Btbd3,Efna5,Ntrk2,Cntn2,Dcx,Atp2b2,Ank3,Srgap2,Adarb1,Ptpn11,Myh10,Slc4a10,Rtn4,L1cam,Pcdh15,Prdm1,Ahi1,Ephb2,Elavl4,Lrp8,Prkci,Clmn,Bcl2,Camsap1,Plxna4,Onecut2,Robo2,…
GO:0032989	cellular component morphogenesis	74	752	0.0984043	0.4	3.6e-10	9.4437	10090.ENSMUSP00000000312,10090.ENSMUSP00000000641,10090.ENSMUSP00000002677,10090.ENSMUSP00000004968,10090.ENSMUSP00000005066,10090.ENSMUSP00000006112,10090.ENSMUSP00000010044,10090.ENSMUSP00000020706,10090.ENSMUSP00000020974,10090.ENSMUSP00000021091,10090.ENSMUSP00000021466,10090.ENSMUSP00000021921,10090.ENSMUSP00000022629,10090.ENSMUSP00000025393,10090.ENSMUSP00000027451,10090.ENSMUSP00000027888…	Cdh1,Sema4f,Axl,Plod3,Map2k1,Ephb3,Wnt3a,Adcy1,Id2,Pafah1b1,Atl1,Ptch1,Dpysl2,Smad4,Epha4,Abl2,Lmx1a,Kif5c,Notch1,Epha7,Sema3c,Vamp3,Prkcz,Uchl1,Bax,Rp2h,Gpm6a,Sfrp1,Pvrl1,Smarca4,Fndc3b,Dicer1,Trak1,Antxr1,Dclk1,Flnb,Gja1,Klf2,Sema5a,Cxcl12,Btbd3,Efna5,Mpp5,Cadm1,Cntn2,Dcx,Atp2b2,Ank3,Srgap2,Adarb1,Ptpn11,Myh10,Itga4,L1cam,Pcdh15,Ephb2,Elavl4,Lrp8,Tmod1,Map3k1,Bcl2,Tpm1,Plxna4,Robo2,Usp33,Tbpl1,…
GO:0000904	cell morphogenesis involved in differentiation	58	506	0.114625	0.47	3.63e-10	9.44009	10090.ENSMUSP00000000312,10090.ENSMUSP00000000641,10090.ENSMUSP00000002677,10090.ENSMUSP00000004968,10090.ENSMUSP00000006112,10090.ENSMUSP00000010044,10090.ENSMUSP00000020706,10090.ENSMUSP00000020974,10090.ENSMUSP00000021091,10090.ENSMUSP00000021466,10090.ENSMUSP00000021921,10090.ENSMUSP00000022629,10090.ENSMUSP00000025393,10090.ENSMUSP00000027451,10090.ENSMUSP00000027888,10090.ENSMUSP00000028003…	Cdh1,Sema4f,Axl,Plod3,Ephb3,Wnt3a,Adcy1,Id2,Pafah1b1,Atl1,Ptch1,Dpysl2,Smad4,Epha4,Abl2,Lmx1a,Kif5c,Notch1,Epha7,Sema3c,Vamp3,Uchl1,Sfrp1,Pvrl1,Fndc3b,Trak1,Antxr1,Dclk1,Flnb,Sema5a,Cxcl12,Btbd3,Efna5,Cntn2,Dcx,Atp2b2,Ank3,Srgap2,Adarb1,Ptpn11,Myh10,Itga4,L1cam,Pcdh15,Ephb2,Elavl4,Lrp8,Map3k1,Bcl2,Plxna4,Robo2,Usp33,Apbb2,Rbfox2,Mef2c,Foxp1,Prox1,Creb1
GO:0071310	cellular response to organic substance	136	1858	0.073197	0.27	3.92e-10	9.40671	10090.ENSMUSP00000000312,10090.ENSMUSP00000000329,10090.ENSMUSP00000000450,10090.ENSMUSP00000000590,10090.ENSMUSP00000000642,10090.ENSMUSP00000002677,10090.ENSMUSP00000002678,10090.ENSMUSP00000004968,10090.ENSMUSP00000006235,10090.ENSMUSP00000006611,10090.ENSMUSP00000007012,10090.ENSMUSP00000009550,10090.ENSMUSP00000010044,10090.ENSMUSP00000010195,10090.ENSMUSP00000015484,10090.ENSMUSP00000016673…	Cdh1,Alox12,Pparg,Rdx,Hk2,Axl,Tgfb1,Plod3,Ctsb,Srm,Sod2,Elk1,Wnt3a,Hyal1,Cybb,Il10,Crk,Prpf8,Ccl9,Timp3,Ddit4,Cpeb4,Adcy1,Gabra1,Atxn3,Abcd4,Ptch1,Msx2,Sdf2l1,Runx1,Eif2ak2,Twsg1,Bambi,Smad4,Il6,Ncl,Epha4,Abl2,Notch1,Pdia3,Bmp2,Il1a,Car2,Smad9,Alpl,Vamp3,Errfi1,Agtrap,Prkcz,Tgfbr3,Flt1,Ret,Ybx3,Bax,Mecp2,Col4a1,Sfrp1,Smad3,Bmpr1a,Fkbp1a,Ntrk3,Map3k7,Aicda,Gata6,Dicer1,Ogt,Dync1li2,Tlr4,Eif5a,Rorb…
GO:1903508	positive regulation of nucleic acid-templated transcription	115	1477	0.0778605	0.3	6.57e-10	9.18243	10090.ENSMUSP00000000312,10090.ENSMUSP00000000450,10090.ENSMUSP00000000544,10090.ENSMUSP00000002678,10090.ENSMUSP00000004051,10090.ENSMUSP00000005066,10090.ENSMUSP00000009550,10090.ENSMUSP00000010044,10090.ENSMUSP00000016673,10090.ENSMUSP00000020974,10090.ENSMUSP00000021784,10090.ENSMUSP00000021921,10090.ENSMUSP00000023673,10090.ENSMUSP00000025075,10090.ENSMUSP00000025393,10090.ENSMUSP00000026703…	Cdh1,Pparg,Acvr1b,Tgfb1,Hlf,Map2k1,Elk1,Wnt3a,Il10,Id2,Irf4,Ptch1,Runx1,Bambi,Smad4,Bach1,Il6,Ikzf2,Ncl,Lmx1a,Epc1,Notch1,Grin1,Jag1,Bmp2,Il1a,Rprd1b,Smad9,Ret,Mecp2,Tnks,Sfrp1,Smarca4,Zic1,Smad3,Bmpr1a,Trp53inp2,Tasp1,Hoxb7,Aicda,Hoxa11,Gata6,Prdm4,Dicer1,Ogt,Rad54l2,Tlr4,Mycn,Arntl,Elf1,Camk4,Tbr1,Foxf2,Neurod6,Rorb,S1pr1,Cxcr3,Camta1,Foxo1,Chd7,Klf2,Tbl1xr1,Acvr2a,Nup98,Egr1,Prkcb,Foxk1,Nfia,F…
GO:0043170	macromolecule metabolic process	337	6225	0.0541365	0.14	7.75e-10	9.1107	10090.ENSMUSP00000000312,10090.ENSMUSP00000000450,10090.ENSMUSP00000000544,10090.ENSMUSP00000001520,10090.ENSMUSP00000001975,10090.ENSMUSP00000002677,10090.ENSMUSP00000002678,10090.ENSMUSP00000003461,10090.ENSMUSP00000003870,10090.ENSMUSP00000004051,10090.ENSMUSP00000004343,10090.ENSMUSP00000004968,10090.ENSMUSP00000005066,10090.ENSMUSP00000005504,10090.ENSMUSP00000006112,10090.ENSMUSP00000006235…	Cdh1,Pparg,Acvr1b,Afg3l1,Nacc1,Axl,Tgfb1,Ogdh,Mxi1,Hlf,Wars2,Plod3,Map2k1,Fbxo11,Ephb3,Ctsb,Pdk1,Vps72,Elk1,Hyal1,Ppp1cb,Sash1,Il10,Mmp9,Prpf8,Ksr1,Rad51d,Med8,Sim1,Nuak1,Cpeb4,Id2,Mettl2,Aurkb,Wdr37,Atxn3,Irf4,Ptch1,Msx2,Zmym2,Naa16,Adam28,Fbxl3,Rnf19a,Sdf2l1,B4galt4,Klhl24,Adamts5,Runx1,Chd1,Eif2ak2,Ndufaf7,Iws1,Dcp2,Smad4,Bach1,Sec11a,Lypla1,Sf3b1,Ikzf2,Ctdsp1,Epha4,Gigyf2,Tsn,Abl2,Lmx1a,Epc1,…
GO:0051254	positive regulation of RNA metabolic process	119	1558	0.07638	0.29	8.29e-10	9.08145	10090.ENSMUSP00000000312,10090.ENSMUSP00000000450,10090.ENSMUSP00000000544,10090.ENSMUSP00000002678,10090.ENSMUSP00000004051,10090.ENSMUSP00000005066,10090.ENSMUSP00000009550,10090.ENSMUSP00000010044,10090.ENSMUSP00000016673,10090.ENSMUSP00000020974,10090.ENSMUSP00000021784,10090.ENSMUSP00000021921,10090.ENSMUSP00000023673,10090.ENSMUSP00000024627,10090.ENSMUSP00000025075,10090.ENSMUSP00000025393…	Cdh1,Pparg,Acvr1b,Tgfb1,Hlf,Map2k1,Elk1,Wnt3a,Il10,Id2,Irf4,Ptch1,Runx1,Chd1,Bambi,Smad4,Bach1,Il6,Ikzf2,Ncl,Gigyf2,Lmx1a,Epc1,Notch1,Grin1,Jag1,Bmp2,Il1a,Rprd1b,Smad9,Ret,Mecp2,Tnks,Sfrp1,Smarca4,Zic1,Smad3,Bmpr1a,Trp53inp2,Tasp1,Hoxb7,Aicda,Hoxa11,Gata6,Prdm4,Dicer1,Ogt,Rad54l2,Tlr4,Mycn,Arntl,Elf1,Camk4,Tbr1,Foxf2,Neurod6,Rorb,S1pr1,Cxcr3,Camta1,Foxo1,Chd7,Klf2,Tbl1xr1,Acvr2a,Nup98,Egr1,Prkcb,…
GO:0009790	embryo development	91	1056	0.0861742	0.34	9.26e-10	9.03339	10090.ENSMUSP00000000312,10090.ENSMUSP00000000544,10090.ENSMUSP00000001562,10090.ENSMUSP00000002678,10090.ENSMUSP00000004968,10090.ENSMUSP00000005066,10090.ENSMUSP00000010044,10090.ENSMUSP00000010195,10090.ENSMUSP00000010434,10090.ENSMUSP00000016673,10090.ENSMUSP00000017881,10090.ENSMUSP00000020484,10090.ENSMUSP00000020974,10090.ENSMUSP00000021921,10090.ENSMUSP00000021922,10090.ENSMUSP00000022906…	Cdh1,Acvr1b,Tulp3,Tgfb1,Plod3,Map2k1,Wnt3a,Hyal1,AI597479,Il10,Mmp9,Txnrd1,Id2,Ptch1,Msx2,Fzd6,Runx1,Twsg1,Smad4,Gnaq,Apba1,Sf3b1,Abl2,Notch1,Ttbk2,Bmp2,Invs,Sema3c,Tgfbr3,Flt1,Ret,Ybx3,Apba2,Bax,Acsl4,Sfrp1,Smarca4,Zic1,Smad3,Bmpr1a,Vezt,Hoxb7,Map3k7,Hoxa11,Gata6,Dicer1,Mycn,Itpk1,Foxf2,Nup133,Rictor,Chd7,Gja1,Klf2,Ppap2b,Lnp,Acvr2a,Sos1,Sox11,Ybx1,Fxn,Slc8a1,Man2a1,Pkd2,Atp2b2,Frem2,Intu,Rpl7l1…
GO:0045935	positive regulation of nucleobase-containing compound metabolic process	128	1732	0.073903	0.28	9.58e-10	9.01863	10090.ENSMUSP00000000312,10090.ENSMUSP00000000450,10090.ENSMUSP00000000544,10090.ENSMUSP00000002678,10090.ENSMUSP00000004051,10090.ENSMUSP00000005066,10090.ENSMUSP00000009550,10090.ENSMUSP00000010044,10090.ENSMUSP00000016673,10090.ENSMUSP00000020974,10090.ENSMUSP00000021277,10090.ENSMUSP00000021784,10090.ENSMUSP00000021921,10090.ENSMUSP00000023673,10090.ENSMUSP00000024627,10090.ENSMUSP00000025075…	Cdh1,Pparg,Acvr1b,Tgfb1,Hlf,Map2k1,Elk1,Wnt3a,Il10,Id2,Aurkb,Irf4,Ptch1,Runx1,Chd1,Bambi,Smad4,Bach1,Il6,Ikzf2,Ncl,Gigyf2,Lmx1a,Epc1,Notch1,Grin1,Jag1,Bmp2,Il1a,Rprd1b,Smad9,Ret,Bax,Mecp2,Tnks,Sfrp1,Smarca4,Zic1,Smad3,Bmpr1a,Trp53inp2,Fam168a,Tasp1,Hoxb7,Aicda,Hoxa11,Gata6,Prdm4,Parm1,Dicer1,Ogt,Rad54l2,Tlr4,Mycn,Arntl,Elf1,Camk4,Tbr1,Foxf2,Neurod6,Rorb,S1pr1,Cxcr3,Camta1,Foxo1,Chd7,Klf2,Tbl1xr1,…
GO:0010628	positive regulation of gene expression	132	1811	0.0728879	0.27	1.04e-09	8.98297	10090.ENSMUSP00000000312,10090.ENSMUSP00000000329,10090.ENSMUSP00000000450,10090.ENSMUSP00000000544,10090.ENSMUSP00000000590,10090.ENSMUSP00000002678,10090.ENSMUSP00000004051,10090.ENSMUSP00000005066,10090.ENSMUSP00000009550,10090.ENSMUSP00000010044,10090.ENSMUSP00000016673,10090.ENSMUSP00000020974,10090.ENSMUSP00000021784,10090.ENSMUSP00000021921,10090.ENSMUSP00000023673,10090.ENSMUSP00000024627…	Cdh1,Alox12,Pparg,Acvr1b,Rdx,Tgfb1,Hlf,Map2k1,Elk1,Wnt3a,Il10,Id2,Irf4,Ptch1,Runx1,Chd1,Bambi,Smad4,Bach1,Il6,Ikzf2,Ncl,Lmx1a,Epc1,Olfm1,Notch1,Grin1,Jag1,Bmp2,Il1a,Rprd1b,Smad9,Slc50a1,Ret,Mecp2,Tnks,Sfrp1,Smarca4,Zic1,Smad3,Bmpr1a,Trp53inp2,Ntrk3,Tasp1,Hoxb7,Aicda,Hoxa11,Gata6,Prdm4,Tmem135,Dicer1,Ogt,Rad54l2,Tlr4,Mycn,Arntl,Elf1,Camk4,Tbr1,Foxf2,Eif5a,Neurod6,Rorb,S1pr1,Cxcr3,Camta1,Foxo1,Chd7…
GO:0048729	tissue morphogenesis	64	614	0.104235	0.43	1.07e-09	8.97062	10090.ENSMUSP00000001562,10090.ENSMUSP00000002678,10090.ENSMUSP00000004968,10090.ENSMUSP00000010044,10090.ENSMUSP00000016673,10090.ENSMUSP00000020350,10090.ENSMUSP00000020484,10090.ENSMUSP00000021091,10090.ENSMUSP00000021921,10090.ENSMUSP00000021922,10090.ENSMUSP00000022906,10090.ENSMUSP00000023673,10090.ENSMUSP00000024906,10090.ENSMUSP00000025393,10090.ENSMUSP00000026845,10090.ENSMUSP00000027451…	Tulp3,Tgfb1,Plod3,Wnt3a,Il10,Lgr5,Txnrd1,Pafah1b1,Ptch1,Msx2,Fzd6,Runx1,Twsg1,Smad4,Il6,Epha4,Abl2,Notch1,Jag1,Bmp2,Car2,Epha7,Sema3c,Tgfbr3,Flt1,Ret,Col4a1,Sfrp1,Smarca4,Smad3,Bmpr1a,Fkbp1a,Map3k7,Hoxa11,Dicer1,Mycn,Foxf2,S1pr1,Sh3bp1,Chd7,Gja1,Sos1,Sema5a,Cxcl12,Sox11,Mpp5,Pkd2,Frem2,Intu,Adarb1,Ppp3r1,Pcdh15,Ahi1,Cxcr2,Map3k1,Bcl2,Tpm1,Sema4c,Robo2,Zfp568,Macf1,Six2,Mef2c,Prox1
GO:0044260	cellular macromolecule metabolic process	292	5233	0.0557997	0.15	1.95e-09	8.70997	10090.ENSMUSP00000000450,10090.ENSMUSP00000000544,10090.ENSMUSP00000001520,10090.ENSMUSP00000001975,10090.ENSMUSP00000002677,10090.ENSMUSP00000002678,10090.ENSMUSP00000003461,10090.ENSMUSP00000003870,10090.ENSMUSP00000004051,10090.ENSMUSP00000004343,10090.ENSMUSP00000004968,10090.ENSMUSP00000005066,10090.ENSMUSP00000005504,10090.ENSMUSP00000006112,10090.ENSMUSP00000006235,10090.ENSMUSP00000006669…	Pparg,Acvr1b,Afg3l1,Nacc1,Axl,Tgfb1,Ogdh,Mxi1,Hlf,Wars2,Plod3,Map2k1,Fbxo11,Ephb3,Ctsb,Pdk1,Vps72,Elk1,Ppp1cb,Sash1,Il10,Ksr1,Rad51d,Med8,Sim1,Nuak1,Cpeb4,Id2,Mettl2,Aurkb,Atxn3,Irf4,Msx2,Zmym2,Naa16,Fbxl3,Rnf19a,Sdf2l1,B4galt4,Klhl24,Runx1,Chd1,Eif2ak2,Ndufaf7,Iws1,Dcp2,Smad4,Bach1,Sec11a,Lypla1,Ikzf2,Ctdsp1,Epha4,Gigyf2,Abl2,Lmx1a,Epc1,Notch1,Ttbk2,Rassf2,Bmp2,Polr3f,Rprd1b,Il21,Smad9,Epha7,Ikb…
GO:0006928	movement of cell or subcellular component	99	1223	0.0809485	0.32	2.76e-09	8.55909	10090.ENSMUSP00000000641,10090.ENSMUSP00000002099,10090.ENSMUSP00000002677,10090.ENSMUSP00000002678,10090.ENSMUSP00000003461,10090.ENSMUSP00000004294,10090.ENSMUSP00000005066,10090.ENSMUSP00000006112,10090.ENSMUSP00000010044,10090.ENSMUSP00000017881,10090.ENSMUSP00000019266,10090.ENSMUSP00000020308,10090.ENSMUSP00000020322,10090.ENSMUSP00000021091,10090.ENSMUSP00000021921,10090.ENSMUSP00000021922…	Sema4f,Ift46,Axl,Tgfb1,Ogdh,Kifc2,Map2k1,Ephb3,Wnt3a,Mmp9,Ccl9,Ddit4,Srgap1,Pafah1b1,Ptch1,Msx2,Dpysl2,Bambi,Smad4,Epha4,Abl2,Lmx1a,Kif5c,Notch1,Ttbk2,Epha7,Invs,Sema3c,Prkcz,Uchl1,Flt1,Ret,Bax,Gpm6a,Pvrl1,Bsn,Strip2,Mboat7,Kcnj2,Ntrk3,Trem1,Astn1,Fndc3b,Trak1,Dync1li2,Dclk1,S1pr1,Sh3bp1,Cxcr3,Scn4b,Scg2,Gja1,Nav1,Sema5a,Dnah5,Cxcl12,Efna5,Ntrk2,Adam9,Cntn2,Bicd1,Dcx,Ank3,Kif1c,Map1a,Srgap2,Ptpn1…
GO:0040011	locomotion	90	1065	0.084507	0.34	2.96e-09	8.52871	10090.ENSMUSP00000000641,10090.ENSMUSP00000002099,10090.ENSMUSP00000002677,10090.ENSMUSP00000002678,10090.ENSMUSP00000003461,10090.ENSMUSP00000005066,10090.ENSMUSP00000006112,10090.ENSMUSP00000010044,10090.ENSMUSP00000017881,10090.ENSMUSP00000019266,10090.ENSMUSP00000020308,10090.ENSMUSP00000020322,10090.ENSMUSP00000020974,10090.ENSMUSP00000021091,10090.ENSMUSP00000021921,10090.ENSMUSP00000021922…	Sema4f,Ift46,Axl,Tgfb1,Ogdh,Map2k1,Ephb3,Wnt3a,Mmp9,Ccl9,Ddit4,Srgap1,Id2,Pafah1b1,Ptch1,Msx2,Dpysl2,Bambi,Smad4,Epha4,Abl2,Lmx1a,Kif5c,Notch1,Ttbk2,Epha7,Sema3c,Prkcz,Flt1,Ret,Bax,Gpm6a,Pvrl1,Strip2,Mboat7,Ntrk3,Trem1,Astn1,Fndc3b,Dclk1,S1pr1,Sh3bp1,Cxcr3,Scg2,Gja1,Nav1,Sema5a,Dnah5,Cxcl12,Efna5,Ntrk2,Adam9,Cntn2,Dcx,Atp2b2,Ank3,Srgap2,Ptpn11,Sirpa,Myh10,Itga4,Rtn4,L1cam,Ephb2,Csf3r,Lrp8,Cxcr2,P…
GO:0051179	localization	250	4315	0.0579374	0.17	3.38e-09	8.47108	10090.ENSMUSP00000000312,10090.ENSMUSP00000000450,10090.ENSMUSP00000000590,10090.ENSMUSP00000000642,10090.ENSMUSP00000001562,10090.ENSMUSP00000002099,10090.ENSMUSP00000002152,10090.ENSMUSP00000002677,10090.ENSMUSP00000002678,10090.ENSMUSP00000002837,10090.ENSMUSP00000003461,10090.ENSMUSP00000004430,10090.ENSMUSP00000004968,10090.ENSMUSP00000005066,10090.ENSMUSP00000006112,10090.ENSMUSP00000010044…	Cdh1,Pparg,Rdx,Hk2,Tulp3,Ift46,Bbc3,Axl,Tgfb1,Tmed5,Ogdh,Clcn3,Plod3,Map2k1,Ephb3,Wnt3a,Gosr1,Zfyve20,Cybb,Tns4,Mmp9,Ccl9,Lrp11,Slc17a8,Ddit4,Srgap1,Gabra1,Pctp,Pafah1b1,Aurkb,Atxn3,Abcd4,Ptch1,Msx2,Scamp1,Dpysl2,Slc38a2,Rhag,Bambi,Slc23a1,Iws1,Pmaip1,Dctn4,Apba1,Il6,Tmem14a,Ncl,Epha4,Abl2,Kif5c,Notch1,Grin1,Chrna1,Ttbk2,Slc23a2,Car2,Zmat3,Slc7a11,Ssr3,Slc6a17,Slc50a1,Snx30,Sema3c,Vamp3,Rint1,Prk…
GO:0048585	negative regulation of response to stimulus	113	1496	0.0755348	0.29	5.07e-09	8.29499	10090.ENSMUSP00000000312,10090.ENSMUSP00000000329,10090.ENSMUSP00000000450,10090.ENSMUSP00000001562,10090.ENSMUSP00000002678,10090.ENSMUSP00000004673,10090.ENSMUSP00000005066,10090.ENSMUSP00000007012,10090.ENSMUSP00000010044,10090.ENSMUSP00000016673,10090.ENSMUSP00000017881,10090.ENSMUSP00000017920,10090.ENSMUSP00000020234,10090.ENSMUSP00000020308,10090.ENSMUSP00000021091,10090.ENSMUSP00000021784…	Cdh1,Alox12,Pparg,Tulp3,Tgfb1,Ndrg2,Map2k1,Sod2,Wnt3a,Il10,Mmp9,Crk,Timp3,Ddit4,Pafah1b1,Irf4,Ptch1,Fzd6,Faim2,Twsg1,Bambi,Smad4,Il6,Tmem14a,Epha4,Abl2,Rgs4,Notch1,Grin1,Rassf2,Bmp2,Invs,Errfi1,Prkcz,Uchl1,Tgfbr3,Ybx3,Bax,Ptpn5,Mecp2,Sfrp1,Smarca4,Smad3,Nt5e,Plekha1,Lrig2,Scai,Map3k7,Ubash3b,Mcl1,Mfhas1,Ogt,Tlr4,Arntl,Elf1,Plcl2,Sh3bp1,Bend6,Higd1a,Foxo1,Yod1,ENSMUSG00000048581,Lrrc3,Ulk3,Scg2,Gp…
GO:0051128	regulation of cellular component organization	156	2337	0.0667522	0.23	5.45e-09	8.2636	10090.ENSMUSP00000000450,10090.ENSMUSP00000000544,10090.ENSMUSP00000000590,10090.ENSMUSP00000000641,10090.ENSMUSP00000000642,10090.ENSMUSP00000002099,10090.ENSMUSP00000002152,10090.ENSMUSP00000002677,10090.ENSMUSP00000002678,10090.ENSMUSP00000005066,10090.ENSMUSP00000006112,10090.ENSMUSP00000010044,10090.ENSMUSP00000010195,10090.ENSMUSP00000014694,10090.ENSMUSP00000016673,10090.ENSMUSP00000017881…	Pparg,Acvr1b,Rdx,Sema4f,Hk2,Ift46,Bbc3,Axl,Tgfb1,Map2k1,Ephb3,Wnt3a,Hyal1,Zfyve20,Il10,Mmp9,Crk,Pafah1b1,Aurkb,Msx2,Zmym2,Dpysl2,Chd1,Eif2ak2,Bambi,Iws1,Dcp2,Smad4,Pmaip1,Il6,Tmem14a,Epha4,Abl2,Lmx1a,Olfm1,Notch1,Grin1,Katnbl1,Ttbk2,Il1a,Zmat3,Serpini1,Epha7,Prkcz,Ret,Bax,Ptpn5,Tub,Acsl4,Mecp2,Gpm6a,Tnks,Sfrp1,Pvrl1,Smarca4,Csnk1g1,Smad3,Tlk1,Lrig2,Strip2,Lzts3,Ntrk3,Map3k7,Aicda,Prdm4,Rmi2,Tmem1…
GO:0007626	locomotory behavior	35	230	0.152174	0.59	7.77e-09	8.10958	10090.ENSMUSP00000004430,10090.ENSMUSP00000007012,10090.ENSMUSP00000020974,10090.ENSMUSP00000021091,10090.ENSMUSP00000025830,10090.ENSMUSP00000027451,10090.ENSMUSP00000027475,10090.ENSMUSP00000027888,10090.ENSMUSP00000028003,10090.ENSMUSP00000028335,10090.ENSMUSP00000031131,10090.ENSMUSP00000032732,10090.ENSMUSP00000033770,10090.ENSMUSP00000034508,10090.ENSMUSP00000034927,10090.ENSMUSP00000039711…	Clcn3,Sod2,Id2,Pafah1b1,Apba1,Epha4,Gigyf2,Abl2,Lmx1a,Grin1,Uchl1,Apba2,Mecp2,Usp2,Zic1,Astn1,Npy1r,Kcnj10,Adam22,Chd7,Aplp2,Cxcl12,Fxn,Cntn2,Atp2b2,Slc4a10,Pcdh15,Elavl4,Tmod1,Oxr1,Gnao1,Myo5a,Rasd2,Grm5,Cacna1e
GO:0007610	behavior	64	655	0.0977099	0.4	1.16e-08	7.93554	10090.ENSMUSP00000004430,10090.ENSMUSP00000007012,10090.ENSMUSP00000020706,10090.ENSMUSP00000020974,10090.ENSMUSP00000021091,10090.ENSMUSP00000021606,10090.ENSMUSP00000023673,10090.ENSMUSP00000025541,10090.ENSMUSP00000025830,10090.ENSMUSP00000027451,10090.ENSMUSP00000027475,10090.ENSMUSP00000027888,10090.ENSMUSP00000028003,10090.ENSMUSP00000028335,10090.ENSMUSP00000030922,10090.ENSMUSP00000031131…	Clcn3,Sod2,Adcy1,Id2,Pafah1b1,Atxn3,Runx1,Gnaq,Apba1,Epha4,Gigyf2,Abl2,Lmx1a,Grin1,Prkcz,Uchl1,Apba2,Ptpn5,Mecp2,Usp2,Bace1,Zic1,Astn1,Npy1r,Camk4,Tbr1,Spire1,Kcnj10,Adam22,Chd7,Egr1,Aplp2,Cxcl12,Crtc1,Ntrk2,Slc1a2,Fxn,Cntn2,Atp2b2,Casp3,Map1a,Adarb1,Fbxl20,Slc4a10,Pcdh15,Ephb2,Elavl4,Tmod1,Oxr1,Bcl2,Gls,Kmt2a,Comt,Csnk1e,Gnao1,Myo5a,Bai3,Rasd2,Stat3,Grm5,Mef2c,Foxp1,Creb1,Cacna1e
GO:0051716	cellular response to stimulus	284	5142	0.0552314	0.15	1.22e-08	7.91364	10090.ENSMUSP00000000312,10090.ENSMUSP00000000329,10090.ENSMUSP00000000450,10090.ENSMUSP00000000544,10090.ENSMUSP00000000590,10090.ENSMUSP00000000642,10090.ENSMUSP00000001562,10090.ENSMUSP00000002099,10090.ENSMUSP00000002152,10090.ENSMUSP00000002677,10090.ENSMUSP00000002678,10090.ENSMUSP00000004673,10090.ENSMUSP00000004829,10090.ENSMUSP00000004968,10090.ENSMUSP00000005066,10090.ENSMUSP00000005256…	Cdh1,Alox12,Pparg,Acvr1b,Rdx,Hk2,Tulp3,Ift46,Bbc3,Axl,Tgfb1,Ndrg2,Cd244,Plod3,Map2k1,Ndrg1,Ephb3,Ctsb,Srm,Pdk1,Sod2,Elk1,Wnt3a,Hyal1,Fads1,Cybb,Il10,Mmp9,Crk,Prpf8,Ksr1,Rad51d,Ccl9,Nuak1,Timp3,Ddit4,Srgap1,Lgr5,Txnrd1,Cpeb4,Adcy1,Gabra1,Id2,Aurkb,Sgpp1,Atxn3,Abcd4,Ptch1,Msx2,Fzd6,Slc38a2,Sdf2l1,Arhgap31,Lrch3,Runx1,Eif2ak2,Twsg1,Bambi,Smad4,Pmaip1,Gnaq,Bach1,Il6,Ncl,Epha4,Gigyf2,Abl2,Rgs4,Olfm1,N…
GO:0072359	circulatory system development	78	889	0.087739	0.35	1.23e-08	7.91009	10090.ENSMUSP00000002678,10090.ENSMUSP00000004343,10090.ENSMUSP00000005066,10090.ENSMUSP00000006112,10090.ENSMUSP00000007012,10090.ENSMUSP00000010044,10090.ENSMUSP00000017881,10090.ENSMUSP00000020974,10090.ENSMUSP00000021921,10090.ENSMUSP00000021922,10090.ENSMUSP00000022189,10090.ENSMUSP00000025393,10090.ENSMUSP00000025541,10090.ENSMUSP00000027438,10090.ENSMUSP00000027888,10090.ENSMUSP00000028100…	Tgfb1,Wars2,Map2k1,Ephb3,Sod2,Wnt3a,Mmp9,Id2,Ptch1,Msx2,Aggf1,Smad4,Gnaq,Ncl,Abl2,Epc1,Olfm1,Notch1,Jag1,Bmp2,Invs,Sema3c,Errfi1,Tgfbr3,Flt1,Bax,Col4a1,Smarca4,Smad3,Bmpr1a,Fkbp1a,Tgfbi,Ntrk3,Map3k7,Gata6,Dicer1,Npy1r,Antxr1,S1pr1,Cxcr3,Foxo1,Chd7,Scg2,Gja1,Ppap2b,Sos1,Sema5a,Egr1,Dnah5,Cxcl12,Sox11,Ntrk2,Ubp1,Slc8a1,Pkd2,Frem2,Casp3,Ptpn11,Myh10,Itga4,Rtn4,Ppp3r1,Sirt1,Prdm1,Ahi1,Ephb2,Fbxw7,Arh…
GO:0007154	cell communication	232	3984	0.0582329	0.17	1.43e-08	7.84466	10090.ENSMUSP00000000450,10090.ENSMUSP00000000544,10090.ENSMUSP00000001562,10090.ENSMUSP00000002099,10090.ENSMUSP00000002152,10090.ENSMUSP00000002677,10090.ENSMUSP00000002678,10090.ENSMUSP00000004430,10090.ENSMUSP00000004673,10090.ENSMUSP00000004829,10090.ENSMUSP00000005066,10090.ENSMUSP00000005256,10090.ENSMUSP00000005839,10090.ENSMUSP00000006112,10090.ENSMUSP00000006669,10090.ENSMUSP00000007012…	Pparg,Acvr1b,Tulp3,Ift46,Bbc3,Axl,Tgfb1,Clcn3,Ndrg2,Cd244,Map2k1,Ndrg1,Sh2d1a,Ephb3,Pdk1,Sod2,Wnt3a,Fads1,Cybb,Mmp9,Crk,Ksr1,Ccl9,Nuak1,Ddit4,Srgap1,Lgr5,Cpeb4,Adcy1,Gabra1,Pafah1b1,Sgpp1,Ptch1,Msx2,Fzd6,Slc38a2,Arhgap31,Lrch3,Eif2ak2,Twsg1,Bambi,Smad4,Pmaip1,Gnaq,Apba1,Il6,Epha4,Gigyf2,Abl2,Rgs4,Olfm1,Notch1,Grin1,Chrna1,Pdia3,Jag1,Ttbk2,Rassf2,Bmp2,Il1a,Car2,Zmat3,Il21,Smad9,Nras,Epha7,Invs,Ikb…
GO:0010557	positive regulation of macromolecule biosynthetic process	123	1717	0.0716366	0.26	1.43e-08	7.84466	10090.ENSMUSP00000000312,10090.ENSMUSP00000000450,10090.ENSMUSP00000000544,10090.ENSMUSP00000002678,10090.ENSMUSP00000004051,10090.ENSMUSP00000005066,10090.ENSMUSP00000009550,10090.ENSMUSP00000010044,10090.ENSMUSP00000015484,10090.ENSMUSP00000016673,10090.ENSMUSP00000020974,10090.ENSMUSP00000021277,10090.ENSMUSP00000021784,10090.ENSMUSP00000021921,10090.ENSMUSP00000023673,10090.ENSMUSP00000025075…	Cdh1,Pparg,Acvr1b,Tgfb1,Hlf,Map2k1,Elk1,Wnt3a,Cybb,Il10,Id2,Aurkb,Irf4,Ptch1,Runx1,Bambi,Smad4,Bach1,Il6,Ikzf2,Ncl,Lmx1a,Epc1,Notch1,Grin1,Jag1,Bmp2,Il1a,Rprd1b,Il21,Smad9,Ret,Mecp2,Tnks,Sfrp1,Smarca4,Zic1,Smad3,Bmpr1a,Trp53inp2,Tasp1,Hoxb7,Aicda,Hoxa11,Gata6,Prdm4,Parm1,Dicer1,Ogt,Rad54l2,Tlr4,Mycn,Arntl,Elf1,Camk4,Tbr1,Foxf2,Eif5a,Neurod6,Rorb,S1pr1,Cxcr3,Camta1,Foxo1,Chd7,Klf2,Tbl1xr1,Acvr2a,N…
GO:0048812	neuron projection morphogenesis	49	429	0.114219	0.47	1.53e-08	7.81531	10090.ENSMUSP00000000641,10090.ENSMUSP00000005066,10090.ENSMUSP00000006112,10090.ENSMUSP00000010044,10090.ENSMUSP00000020706,10090.ENSMUSP00000021091,10090.ENSMUSP00000021466,10090.ENSMUSP00000021921,10090.ENSMUSP00000022629,10090.ENSMUSP00000025393,10090.ENSMUSP00000027451,10090.ENSMUSP00000027888,10090.ENSMUSP00000028003,10090.ENSMUSP00000028102,10090.ENSMUSP00000028288,10090.ENSMUSP00000029964…	Sema4f,Map2k1,Ephb3,Wnt3a,Adcy1,Pafah1b1,Atl1,Ptch1,Dpysl2,Smad4,Epha4,Abl2,Lmx1a,Kif5c,Notch1,Epha7,Sema3c,Prkcz,Uchl1,Gpm6a,Pvrl1,Dicer1,Trak1,Dclk1,Gja1,Sema5a,Cxcl12,Btbd3,Efna5,Cntn2,Dcx,Ank3,Srgap2,Adarb1,Ptpn11,Myh10,L1cam,Ephb2,Elavl4,Lrp8,Bcl2,Plxna4,Robo2,Usp33,Apbb2,Lifr,Rbfox2,Foxp1,Creb1
GO:0045944	positive regulation of transcription by RNA polymerase II	91	1125	0.0808889	0.32	1.7e-08	7.76955	10090.ENSMUSP00000000450,10090.ENSMUSP00000000544,10090.ENSMUSP00000002678,10090.ENSMUSP00000004051,10090.ENSMUSP00000005066,10090.ENSMUSP00000009550,10090.ENSMUSP00000010044,10090.ENSMUSP00000016673,10090.ENSMUSP00000021784,10090.ENSMUSP00000023673,10090.ENSMUSP00000025393,10090.ENSMUSP00000026703,10090.ENSMUSP00000026845,10090.ENSMUSP00000027146,10090.ENSMUSP00000027438,10090.ENSMUSP00000028003…	Pparg,Acvr1b,Tgfb1,Hlf,Map2k1,Elk1,Wnt3a,Il10,Irf4,Runx1,Smad4,Bach1,Il6,Ikzf2,Ncl,Lmx1a,Epc1,Notch1,Grin1,Jag1,Bmp2,Il1a,Rprd1b,Tnks,Smarca4,Zic1,Smad3,Bmpr1a,Hoxb7,Gata6,Prdm4,Dicer1,Ogt,Rad54l2,Tlr4,Mycn,Arntl,Elf1,Tbr1,Foxf2,Neurod6,Rorb,S1pr1,Cxcr3,Camta1,Foxo1,Chd7,Klf2,Tbl1xr1,Acvr2a,Egr1,Nfia,Crtc1,Sp7,Sox11,Ybx1,Pkd2,Cdk7,Il11,Ago1,Psmd9,Taf1,Ppp3r1,E2f3,Tcf3,Sirt1,Ahi1,Ebf3,Cbx7,Smad5,A…
GO:0048667	cell morphogenesis involved in neuron differentiation	46	389	0.118252	0.48	1.95e-08	7.70997	10090.ENSMUSP00000000641,10090.ENSMUSP00000006112,10090.ENSMUSP00000010044,10090.ENSMUSP00000020706,10090.ENSMUSP00000020974,10090.ENSMUSP00000021091,10090.ENSMUSP00000021466,10090.ENSMUSP00000021921,10090.ENSMUSP00000022629,10090.ENSMUSP00000025393,10090.ENSMUSP00000027451,10090.ENSMUSP00000027888,10090.ENSMUSP00000028003,10090.ENSMUSP00000028102,10090.ENSMUSP00000028288,10090.ENSMUSP00000029964…	Sema4f,Ephb3,Wnt3a,Adcy1,Id2,Pafah1b1,Atl1,Ptch1,Dpysl2,Smad4,Epha4,Abl2,Lmx1a,Kif5c,Notch1,Epha7,Sema3c,Uchl1,Pvrl1,Trak1,Dclk1,Sema5a,Cxcl12,Btbd3,Efna5,Cntn2,Dcx,Atp2b2,Ank3,Adarb1,Ptpn11,Myh10,L1cam,Pcdh15,Ephb2,Elavl4,Lrp8,Bcl2,Plxna4,Robo2,Usp33,Apbb2,Rbfox2,Mef2c,Foxp1,Creb1
GO:0031328	positive regulation of cellular biosynthetic process	127	1807	0.0702822	0.26	2.08e-08	7.68194	10090.ENSMUSP00000000312,10090.ENSMUSP00000000450,10090.ENSMUSP00000000544,10090.ENSMUSP00000002678,10090.ENSMUSP00000004051,10090.ENSMUSP00000004829,10090.ENSMUSP00000005066,10090.ENSMUSP00000007012,10090.ENSMUSP00000009550,10090.ENSMUSP00000010044,10090.ENSMUSP00000015484,10090.ENSMUSP00000016673,10090.ENSMUSP00000020974,10090.ENSMUSP00000021277,10090.ENSMUSP00000021784,10090.ENSMUSP00000021921…	Cdh1,Pparg,Acvr1b,Tgfb1,Hlf,Cd244,Map2k1,Sod2,Elk1,Wnt3a,Cybb,Il10,Id2,Aurkb,Irf4,Ptch1,Runx1,Bambi,Smad4,Bach1,Il6,Ikzf2,Ncl,Lmx1a,Epc1,Notch1,Grin1,Jag1,Bmp2,Il1a,Rprd1b,Il21,Smad9,Ret,Mecp2,Tnks,Sfrp1,Smarca4,Elovl5,Zic1,Smad3,Bmpr1a,Trp53inp2,Tasp1,Hoxb7,Aicda,Hoxa11,Gata6,Prdm4,Parm1,Dicer1,Ogt,Rad54l2,Tlr4,Mycn,Arntl,Elf1,Camk4,Tbr1,Foxf2,Eif5a,Neurod6,Rorb,S1pr1,Cxcr3,Camta1,Foxo1,Chd7,Klf…
GO:0031399	regulation of protein modification process	123	1733	0.0709752	0.26	2.31e-08	7.63639	10090.ENSMUSP00000000544,10090.ENSMUSP00000002678,10090.ENSMUSP00000004673,10090.ENSMUSP00000005066,10090.ENSMUSP00000010044,10090.ENSMUSP00000015449,10090.ENSMUSP00000017881,10090.ENSMUSP00000018478,10090.ENSMUSP00000019266,10090.ENSMUSP00000020220,10090.ENSMUSP00000020234,10090.ENSMUSP00000020308,10090.ENSMUSP00000020986,10090.ENSMUSP00000021091,10090.ENSMUSP00000024884,10090.ENSMUSP00000024906…	Acvr1b,Tgfb1,Ndrg2,Map2k1,Wnt3a,Sash1,Mmp9,Ksr1,Ccl9,Nuak1,Timp3,Ddit4,Dnajc27,Pafah1b1,Eif2ak2,Twsg1,Iws1,Smad4,Gnaq,Il6,Ctdsp1,Epha4,Abl2,Notch1,Rassf2,Bmp2,Il1a,Pkia,Il21,Nras,Epha7,Ikbkap,Errfi1,Prkcz,Ppp2r2c,Uchl1,Flt1,Ret,Bax,Ptpn5,Mecp2,Sfrp1,Bmpr1a,Fkbp1a,Ntrk3,Map3k7,Spag9,Dicer1,Lrrn3,Zyg11b,Ubash3b,Mfhas1,Arrdc4,Ogt,Tlr4,Arntl,Plcl2,Rictor,Camta1,Higd1a,Foxo1,Taok1,ENSMUSG00000048581,L…
GO:0048646	anatomical structure formation involved in morphogenesis	77	890	0.0865169	0.35	2.7e-08	7.56864	10090.ENSMUSP00000000312,10090.ENSMUSP00000001562,10090.ENSMUSP00000002678,10090.ENSMUSP00000005066,10090.ENSMUSP00000006112,10090.ENSMUSP00000010044,10090.ENSMUSP00000017881,10090.ENSMUSP00000020484,10090.ENSMUSP00000021091,10090.ENSMUSP00000021921,10090.ENSMUSP00000021922,10090.ENSMUSP00000022189,10090.ENSMUSP00000022906,10090.ENSMUSP00000023750,10090.ENSMUSP00000024906,10090.ENSMUSP00000025393…	Cdh1,Tulp3,Tgfb1,Map2k1,Ephb3,Wnt3a,Mmp9,Txnrd1,Pafah1b1,Ptch1,Msx2,Aggf1,Fzd6,Faim2,Twsg1,Smad4,Sf3b1,Ncl,Abl2,Olfm1,Notch1,Sema3c,Tgfbr3,Flt1,Ret,Rs1,Col4a1,Sfrp1,Pvrl1,Smarca4,Smad3,Bmpr1a,Mboat7,Fkbp1a,Tgfbi,Map3k7,Hoxa11,Gata6,Dicer1,Tbr1,S1pr1,Cxcr3,Foxo1,Scg2,Sema5a,Cxcl12,Sox11,Mpp5,Ubp1,Dcx,Atp2b2,Rpl7l1,Ptpn11,Myh10,Rtn4,Ppp3r1,Sirt1,Ahi1,Ephb2,Csf3r,Lrp8,Tmod1,Smad5,Tpm1,Erg,Sema4c,Rob…
GO:0007166	cell surface receptor signaling pathway	120	1683	0.0713012	0.26	2.95e-08	7.53018	10090.ENSMUSP00000000544,10090.ENSMUSP00000001562,10090.ENSMUSP00000002099,10090.ENSMUSP00000002677,10090.ENSMUSP00000002678,10090.ENSMUSP00000004673,10090.ENSMUSP00000006112,10090.ENSMUSP00000006669,10090.ENSMUSP00000010044,10090.ENSMUSP00000017920,10090.ENSMUSP00000019266,10090.ENSMUSP00000020308,10090.ENSMUSP00000020543,10090.ENSMUSP00000020707,10090.ENSMUSP00000021450,10090.ENSMUSP00000021921…	Acvr1b,Tulp3,Ift46,Axl,Tgfb1,Ndrg2,Ephb3,Pdk1,Wnt3a,Crk,Ccl9,Ddit4,Cpeb4,Gabra1,Sgpp1,Ptch1,Msx2,Fzd6,Twsg1,Bambi,Smad4,Gnaq,Il6,Epha4,Gigyf2,Abl2,Notch1,Grin1,Chrna1,Jag1,Ttbk2,Rassf2,Bmp2,Il1a,Il21,Smad9,Nras,Epha7,Invs,Sema3c,Prkcz,Tgfbr3,Flt1,Ret,Bax,Mecp2,Col4a1,Tnks,Sfrp1,Csnk1g1,Smad3,Plekha1,Bmpr1a,Fkbp1a,Ntrk3,Map3k7,Ubash3b,Mcl1,Tlr4,Dagla,Sh3bp1,Cxcr3,Foxo1,Lrrc3,Ppap2b,Soga1,Irs4,Acvr…
GO:0032268	regulation of cellular protein metabolic process	158	2443	0.0646746	0.22	3.09e-08	7.51004	10090.ENSMUSP00000000312,10090.ENSMUSP00000000329,10090.ENSMUSP00000000450,10090.ENSMUSP00000000544,10090.ENSMUSP00000000590,10090.ENSMUSP00000002152,10090.ENSMUSP00000002678,10090.ENSMUSP00000004673,10090.ENSMUSP00000005066,10090.ENSMUSP00000010044,10090.ENSMUSP00000015449,10090.ENSMUSP00000016673,10090.ENSMUSP00000017881,10090.ENSMUSP00000018478,10090.ENSMUSP00000019266,10090.ENSMUSP00000020220…	Cdh1,Alox12,Pparg,Acvr1b,Rdx,Bbc3,Tgfb1,Ndrg2,Map2k1,Wnt3a,Sash1,Il10,Mmp9,Ksr1,Ccl9,Nuak1,Timp3,Ddit4,Cpeb4,Dnajc27,Pafah1b1,Atxn3,Rnf19a,Eif2ak2,Twsg1,Iws1,Smad4,Pmaip1,Gnaq,Il6,Ctdsp1,Ncl,Epha4,Gigyf2,Abl2,Notch1,Grin1,Rassf2,Bmp2,Il1a,Pkia,Il21,Serpini1,Nras,Epha7,Ikbkap,Errfi1,Prkcz,Ppp2r2c,Uchl1,Flt1,Ret,Bax,Ptpn5,Mecp2,Sfrp1,Fbxo22,Smad3,Bmpr1a,Lrig2,Fkbp1a,Ntrk3,Map3k7,Spag9,Dicer1,Lrrn3,…
GO:0010647	positive regulation of cell communication	116	1608	0.0721393	0.27	3.1e-08	7.50864	10090.ENSMUSP00000000544,10090.ENSMUSP00000002152,10090.ENSMUSP00000002677,10090.ENSMUSP00000002678,10090.ENSMUSP00000005066,10090.ENSMUSP00000005839,10090.ENSMUSP00000010044,10090.ENSMUSP00000015449,10090.ENSMUSP00000017881,10090.ENSMUSP00000017920,10090.ENSMUSP00000018478,10090.ENSMUSP00000019266,10090.ENSMUSP00000020234,10090.ENSMUSP00000020350,10090.ENSMUSP00000020986,10090.ENSMUSP00000021091…	Acvr1b,Bbc3,Axl,Tgfb1,Map2k1,Sh2d1a,Wnt3a,Sash1,Mmp9,Crk,Ksr1,Ccl9,Timp3,Lgr5,Dnajc27,Pafah1b1,Msx2,Runx1,Eif2ak2,Twsg1,Bambi,Smad4,Pmaip1,Il6,Epha4,Abl2,Lmx1a,Notch1,Grin1,Pdia3,Jag1,Rassf2,Bmp2,Il1a,Car2,Il21,Prkcz,Tgfbr3,Flt1,Ret,Bax,Ptpn5,Mecp2,Tnks,Sfrp1,Smarca4,Smad3,Bmpr1a,Ntrk3,Map3k7,Gata6,Spag9,Mcl1,Mfhas1,Tlr4,Arntl,Rictor,Cxcr3,Camta1,Taok1,Nat8l,Ulk3,Gpr17,Gja1,Tbl1xr1,Acvr2a,Sos1,F1…
GO:0051246	regulation of protein metabolic process	166	2612	0.0635528	0.21	3.39e-08	7.4698	10090.ENSMUSP00000000312,10090.ENSMUSP00000000329,10090.ENSMUSP00000000450,10090.ENSMUSP00000000544,10090.ENSMUSP00000000590,10090.ENSMUSP00000002152,10090.ENSMUSP00000002678,10090.ENSMUSP00000004673,10090.ENSMUSP00000005066,10090.ENSMUSP00000010044,10090.ENSMUSP00000015449,10090.ENSMUSP00000015484,10090.ENSMUSP00000016673,10090.ENSMUSP00000017881,10090.ENSMUSP00000018478,10090.ENSMUSP00000019266…	Cdh1,Alox12,Pparg,Acvr1b,Rdx,Bbc3,Tgfb1,Ndrg2,Map2k1,Wnt3a,Sash1,Cybb,Il10,Mmp9,Ksr1,Ccl9,Nuak1,Timp3,Ddit4,Cpeb4,Dnajc27,Pafah1b1,Atxn3,Irf4,Rnf19a,Eif2ak2,Twsg1,Iws1,Smad4,Pmaip1,Gnaq,Il6,Ctdsp1,Ncl,Epha4,Gigyf2,Abl2,Olfm1,Notch1,Grin1,Rassf2,Bmp2,Il1a,Pkia,Il21,Serpini1,Nras,Epha7,Ikbkap,Errfi1,Prkcz,Ppp2r2c,Uchl1,Flt1,Ret,Bax,Ptpn5,Mecp2,Sfrp1,Fbxo22,Smad3,Bmpr1a,Lrig2,Fkbp1a,Ntrk3,Map3k7,Spa…
GO:0002009	morphogenesis of an epithelium	53	503	0.105368	0.43	3.53e-08	7.45223	10090.ENSMUSP00000001562,10090.ENSMUSP00000002678,10090.ENSMUSP00000004968,10090.ENSMUSP00000010044,10090.ENSMUSP00000016673,10090.ENSMUSP00000020350,10090.ENSMUSP00000021091,10090.ENSMUSP00000021921,10090.ENSMUSP00000021922,10090.ENSMUSP00000022906,10090.ENSMUSP00000023673,10090.ENSMUSP00000025393,10090.ENSMUSP00000026845,10090.ENSMUSP00000027451,10090.ENSMUSP00000027888,10090.ENSMUSP00000028288…	Tulp3,Tgfb1,Plod3,Wnt3a,Il10,Lgr5,Pafah1b1,Ptch1,Msx2,Fzd6,Runx1,Smad4,Il6,Epha4,Abl2,Notch1,Jag1,Bmp2,Car2,Epha7,Sema3c,Flt1,Ret,Col4a1,Sfrp1,Smarca4,Smad3,Map3k7,Hoxa11,Dicer1,Mycn,Foxf2,Sh3bp1,Gja1,Sos1,Sema5a,Cxcl12,Sox11,Mpp5,Pkd2,Frem2,Intu,Ppp3r1,Pcdh15,Ahi1,Cxcr2,Map3k1,Bcl2,Sema4c,Zfp568,Six2,Mef2c,Prox1
GO:0009891	positive regulation of biosynthetic process	128	1847	0.0693016	0.25	3.67e-08	7.43533	10090.ENSMUSP00000000312,10090.ENSMUSP00000000450,10090.ENSMUSP00000000544,10090.ENSMUSP00000002678,10090.ENSMUSP00000004051,10090.ENSMUSP00000004430,10090.ENSMUSP00000004829,10090.ENSMUSP00000005066,10090.ENSMUSP00000007012,10090.ENSMUSP00000009550,10090.ENSMUSP00000010044,10090.ENSMUSP00000015484,10090.ENSMUSP00000016673,10090.ENSMUSP00000020974,10090.ENSMUSP00000021277,10090.ENSMUSP00000021784…	Cdh1,Pparg,Acvr1b,Tgfb1,Hlf,Clcn3,Cd244,Map2k1,Sod2,Elk1,Wnt3a,Cybb,Il10,Id2,Aurkb,Irf4,Ptch1,Runx1,Bambi,Smad4,Bach1,Il6,Ikzf2,Ncl,Lmx1a,Epc1,Notch1,Grin1,Jag1,Bmp2,Il1a,Rprd1b,Il21,Smad9,Ret,Mecp2,Tnks,Sfrp1,Smarca4,Elovl5,Zic1,Smad3,Bmpr1a,Trp53inp2,Tasp1,Hoxb7,Aicda,Hoxa11,Gata6,Prdm4,Parm1,Dicer1,Ogt,Rad54l2,Tlr4,Mycn,Arntl,Elf1,Camk4,Tbr1,Foxf2,Eif5a,Neurod6,Rorb,S1pr1,Cxcr3,Camta1,Foxo1,Ch…
GO:0051172	negative regulation of nitrogen compound metabolic process	146	2206	0.0661831	0.23	3.67e-08	7.43533	10090.ENSMUSP00000000312,10090.ENSMUSP00000000450,10090.ENSMUSP00000001975,10090.ENSMUSP00000002678,10090.ENSMUSP00000003870,10090.ENSMUSP00000004673,10090.ENSMUSP00000016673,10090.ENSMUSP00000017881,10090.ENSMUSP00000020234,10090.ENSMUSP00000020308,10090.ENSMUSP00000020543,10090.ENSMUSP00000020974,10090.ENSMUSP00000021091,10090.ENSMUSP00000021277,10090.ENSMUSP00000021921,10090.ENSMUSP00000021922…	Cdh1,Pparg,Nacc1,Tgfb1,Mxi1,Ndrg2,Il10,Mmp9,Timp3,Ddit4,Cpeb4,Id2,Pafah1b1,Aurkb,Ptch1,Msx2,Runx1,Eif2ak2,Dcp2,Smad4,Gnaq,Bach1,Il6,Ikzf2,Ctdsp1,Ncl,Epha4,Gigyf2,Epc1,Olfm1,Notch1,Rassf2,Bmp2,Pkia,Serpini1,Errfi1,Prkcz,Uchl1,Bhlhe40,Ybx3,Bax,Ptpn5,Gla,Mecp2,Tnks,Sfrp1,Usp2,Smarca4,Smad3,Lrig2,Scai,Fkbp1a,Ntrk3,Aicda,Gata6,Dicer1,Ubash3b,Mfhas1,Ogt,Tlr4,Arntl,Foxf2,Rorb,Acmsd,Bend6,Foxo1,Yod1,Sfmb…
GO:0009968	negative regulation of signal transduction	91	1147	0.0793374	0.31	3.73e-08	7.42829	10090.ENSMUSP00000000312,10090.ENSMUSP00000000450,10090.ENSMUSP00000001562,10090.ENSMUSP00000004673,10090.ENSMUSP00000005066,10090.ENSMUSP00000007012,10090.ENSMUSP00000017881,10090.ENSMUSP00000020234,10090.ENSMUSP00000020308,10090.ENSMUSP00000021091,10090.ENSMUSP00000021784,10090.ENSMUSP00000021921,10090.ENSMUSP00000022906,10090.ENSMUSP00000023750,10090.ENSMUSP00000024906,10090.ENSMUSP00000025075…	Cdh1,Pparg,Tulp3,Ndrg2,Map2k1,Sod2,Mmp9,Timp3,Ddit4,Pafah1b1,Irf4,Ptch1,Fzd6,Faim2,Twsg1,Bambi,Smad4,Il6,Tmem14a,Abl2,Rgs4,Notch1,Rassf2,Bmp2,Invs,Errfi1,Prkcz,Uchl1,Tgfbr3,Ybx3,Bax,Ptpn5,Sfrp1,Smarca4,Plekha1,Scai,Map3k7,Ubash3b,Mcl1,Mfhas1,Tlr4,Arntl,Elf1,Plcl2,Sh3bp1,Bend6,Higd1a,Foxo1,ENSMUSG00000048581,Lrrc3,Ulk3,Scg2,Rgs7bp,Egr1,Prkcb,Cxcl12,Fbxw11,Ybx1,ENSMUSG00000061525,Fxn,Eya3,Bicd1,Pkd…
GO:0023056	positive regulation of signaling	116	1615	0.0718266	0.26	3.74e-08	7.42713	10090.ENSMUSP00000000544,10090.ENSMUSP00000002152,10090.ENSMUSP00000002677,10090.ENSMUSP00000002678,10090.ENSMUSP00000005066,10090.ENSMUSP00000005839,10090.ENSMUSP00000010044,10090.ENSMUSP00000015449,10090.ENSMUSP00000017881,10090.ENSMUSP00000017920,10090.ENSMUSP00000018478,10090.ENSMUSP00000019266,10090.ENSMUSP00000020234,10090.ENSMUSP00000020350,10090.ENSMUSP00000020986,10090.ENSMUSP00000021091…	Acvr1b,Bbc3,Axl,Tgfb1,Map2k1,Sh2d1a,Wnt3a,Sash1,Mmp9,Crk,Ksr1,Ccl9,Timp3,Lgr5,Dnajc27,Pafah1b1,Msx2,Runx1,Eif2ak2,Twsg1,Bambi,Smad4,Pmaip1,Il6,Epha4,Abl2,Lmx1a,Notch1,Grin1,Pdia3,Jag1,Rassf2,Bmp2,Il1a,Car2,Il21,Vamp3,Prkcz,Tgfbr3,Flt1,Ret,Bax,Ptpn5,Mecp2,Tnks,Sfrp1,Smarca4,Smad3,Bmpr1a,Ntrk3,Map3k7,Gata6,Spag9,Mcl1,Mfhas1,Tlr4,Arntl,Rictor,Cxcr3,Camta1,Taok1,Nat8l,Ulk3,Gpr17,Gja1,Tbl1xr1,Acvr2a,S…
GO:0030900	forebrain development	47	415	0.113253	0.46	3.95e-08	7.4034	10090.ENSMUSP00000002677,10090.ENSMUSP00000003461,10090.ENSMUSP00000006112,10090.ENSMUSP00000010044,10090.ENSMUSP00000020974,10090.ENSMUSP00000021091,10090.ENSMUSP00000022629,10090.ENSMUSP00000023099,10090.ENSMUSP00000024906,10090.ENSMUSP00000025541,10090.ENSMUSP00000028003,10090.ENSMUSP00000028288,10090.ENSMUSP00000028335,10090.ENSMUSP00000028740,10090.ENSMUSP00000028836,10090.ENSMUSP00000033093…	Axl,Ogdh,Ephb3,Wnt3a,Id2,Pafah1b1,Dpysl2,Slc38a2,Twsg1,Gnaq,Lmx1a,Notch1,Grin1,Ttbk2,Bmp2,Bax,Smarca4,Bmpr1a,Mboat7,Dicer1,Tbr1,Hook3,Neurod6,Dclk1,Chd7,Sema5a,Dnah5,Aplp2,Cxcl12,Btbd3,Ntrk2,Slc1a2,Cntn2,Dcx,Casp3,Srgap2,Myh10,Slc4a10,Rtn4,Ephb2,Lrp8,Plxna4,Robo2,Gnao1,Foxp1,Prox1,Creb1
GO:0009887	animal organ morphogenesis	80	956	0.083682	0.33	4.58e-08	7.33913	10090.ENSMUSP00000000312,10090.ENSMUSP00000001562,10090.ENSMUSP00000002678,10090.ENSMUSP00000004968,10090.ENSMUSP00000005066,10090.ENSMUSP00000010044,10090.ENSMUSP00000010195,10090.ENSMUSP00000020974,10090.ENSMUSP00000021091,10090.ENSMUSP00000021921,10090.ENSMUSP00000021922,10090.ENSMUSP00000022906,10090.ENSMUSP00000023611,10090.ENSMUSP00000024906,10090.ENSMUSP00000025393,10090.ENSMUSP00000026845…	Cdh1,Tulp3,Tgfb1,Plod3,Map2k1,Wnt3a,Hyal1,Id2,Pafah1b1,Ptch1,Msx2,Fzd6,Adamts5,Twsg1,Smad4,Il6,Olfm1,Notch1,Jag1,Bmp2,Car2,Alpl,Sema3c,Errfi1,Tgfbr3,Flt1,Bax,Rs1,Sfrp1,Pvrl1,Smarca4,Zic1,Smad3,Plekha1,Bmpr1a,Fkbp1a,Hoxb7,Hoxa11,Gata6,Dicer1,Npy1r,Mycn,Tbr1,Foxf2,Rorb,S1pr1,Aqp3,Foxo1,Chd7,Gja1,Nab1,Sos1,Sox11,Ntrk2,Slc8a1,Man2a1,Pkd2,Atp2b2,Adarb1,Slc4a10,Rtn4,Pcdh15,Prdm1,Ahi1,Ephb2,Csf3r,Prkci,…
GO:0006357	regulation of transcription by RNA polymerase II	128	1856	0.0689655	0.25	4.65e-08	7.33255	10090.ENSMUSP00000000450,10090.ENSMUSP00000000544,10090.ENSMUSP00000002678,10090.ENSMUSP00000003870,10090.ENSMUSP00000004051,10090.ENSMUSP00000005066,10090.ENSMUSP00000007012,10090.ENSMUSP00000009550,10090.ENSMUSP00000010044,10090.ENSMUSP00000016673,10090.ENSMUSP00000019229,10090.ENSMUSP00000020071,10090.ENSMUSP00000020974,10090.ENSMUSP00000021277,10090.ENSMUSP00000021784,10090.ENSMUSP00000021921…	Pparg,Acvr1b,Tgfb1,Mxi1,Hlf,Map2k1,Sod2,Elk1,Wnt3a,Il10,Med8,Sim1,Id2,Aurkb,Irf4,Ptch1,Msx2,Zmym2,Runx1,Twsg1,Smad4,Bach1,Il6,Ikzf2,Ctdsp1,Ncl,Lmx1a,Epc1,Notch1,Grin1,Jag1,Bmp2,Il1a,Pkia,Rprd1b,Smad9,Ikbkap,Tgfbr3,Bhlhe40,Ybx3,Mecp2,Tnks,Sfrp1,Usp2,Smarca4,Zic1,Smad3,Bmpr1a,Hoxb7,Gata6,Prdm4,Rprd1a,Dicer1,Ogt,Rad54l2,Tlr4,Mycn,Arntl,Elf1,Tbr1,Foxf2,Neurod6,Rorb,S1pr1,Cxcr3,Camta1,Foxo1,Chd7,Klf2,…
GO:0031175	neuron projection development	61	637	0.0957614	0.39	5.18e-08	7.28567	10090.ENSMUSP00000000641,10090.ENSMUSP00000005066,10090.ENSMUSP00000006112,10090.ENSMUSP00000010044,10090.ENSMUSP00000020706,10090.ENSMUSP00000021091,10090.ENSMUSP00000021466,10090.ENSMUSP00000021921,10090.ENSMUSP00000022629,10090.ENSMUSP00000025393,10090.ENSMUSP00000026845,10090.ENSMUSP00000027451,10090.ENSMUSP00000027888,10090.ENSMUSP00000028003,10090.ENSMUSP00000028102,10090.ENSMUSP00000028288…	Sema4f,Map2k1,Ephb3,Wnt3a,Adcy1,Pafah1b1,Atl1,Ptch1,Dpysl2,Smad4,Il6,Epha4,Abl2,Lmx1a,Kif5c,Notch1,Epha7,Sema3c,Prkcz,Uchl1,Acsl4,Mecp2,Gpm6a,Pvrl1,Dicer1,Trak1,Spire1,Dclk1,Nrep,Gja1,Sema5a,Cxcl12,Btbd3,Efna5,Cntn2,Dcx,Atp2b2,Ank3,Srgap2,Adarb1,Ptpn11,Myh10,Rtn4,L1cam,Pcdh15,Ephb2,Elavl4,Lrp8,Clmn,Bcl2,Camsap1,Plxna4,Robo2,Usp33,Gnao1,Apbb2,Lifr,Zfyve27,Rbfox2,Foxp1,Creb1
GO:0010648	negative regulation of cell communication	97	1269	0.0764381	0.29	5.72e-08	7.2426	10090.ENSMUSP00000000312,10090.ENSMUSP00000000450,10090.ENSMUSP00000001562,10090.ENSMUSP00000004673,10090.ENSMUSP00000005066,10090.ENSMUSP00000007012,10090.ENSMUSP00000017881,10090.ENSMUSP00000020234,10090.ENSMUSP00000020308,10090.ENSMUSP00000021091,10090.ENSMUSP00000021784,10090.ENSMUSP00000021921,10090.ENSMUSP00000022906,10090.ENSMUSP00000023750,10090.ENSMUSP00000024906,10090.ENSMUSP00000025075…	Cdh1,Pparg,Tulp3,Ndrg2,Map2k1,Sod2,Mmp9,Timp3,Ddit4,Pafah1b1,Irf4,Ptch1,Fzd6,Faim2,Twsg1,Bambi,Smad4,Il6,Tmem14a,Abl2,Rgs4,Notch1,Rassf2,Bmp2,Invs,Errfi1,Prkcz,Uchl1,Tgfbr3,Ybx3,Bax,Ptpn5,Sfrp1,Smarca4,Plekha1,Scai,Map3k7,Ubash3b,Mcl1,Mfhas1,Npy1r,Tlr4,Arntl,Elf1,Plcl2,Midn,Sh3bp1,Bend6,Higd1a,Foxo1,ENSMUSG00000048581,Lrrc3,Ulk3,Scg2,Rgs7bp,Egr1,Prkcb,Cxcl12,Fbxw11,Ybx1,ENSMUSG00000061525,Fxn,Eya…
GO:0006464	cellular protein modification process	158	2471	0.0639417	0.21	5.96e-08	7.22475	10090.ENSMUSP00000000544,10090.ENSMUSP00000002677,10090.ENSMUSP00000002678,10090.ENSMUSP00000003461,10090.ENSMUSP00000004968,10090.ENSMUSP00000005066,10090.ENSMUSP00000005504,10090.ENSMUSP00000006112,10090.ENSMUSP00000006669,10090.ENSMUSP00000015100,10090.ENSMUSP00000015449,10090.ENSMUSP00000018478,10090.ENSMUSP00000019229,10090.ENSMUSP00000020220,10090.ENSMUSP00000021277,10090.ENSMUSP00000021606…	Acvr1b,Axl,Tgfb1,Ogdh,Plod3,Map2k1,Fbxo11,Ephb3,Pdk1,Ppp1cb,Sash1,Ksr1,Med8,Nuak1,Aurkb,Atxn3,Irf4,Naa16,Fbxl3,Rnf19a,Sdf2l1,B4galt4,Klhl24,Chd1,Eif2ak2,Ndufaf7,Smad4,Bach1,Lypla1,Ctdsp1,Epha4,Abl2,Epc1,Ttbk2,Rassf2,Bmp2,Rprd1b,Il21,Smad9,Epha7,Ikbkap,Prkcz,Ppp2r2c,Uchl1,Tgfbr3,Flt1,Fbxl14,Sumf1,Ret,Ptpn5,Mecp2,Tnks,St3gal2,Zdhhc7,Usp2,Smarca4,Fbxo22,Csnk1g1,Nktr,Bmpr1a,Tlk1,Fkbp1a,B4galnt2,Ntrk3…
GO:0050770	regulation of axonogenesis	29	178	0.162921	0.62	5.96e-08	7.22475	10090.ENSMUSP00000000641,10090.ENSMUSP00000005066,10090.ENSMUSP00000006112,10090.ENSMUSP00000010044,10090.ENSMUSP00000021091,10090.ENSMUSP00000022629,10090.ENSMUSP00000027451,10090.ENSMUSP00000028177,10090.ENSMUSP00000028335,10090.ENSMUSP00000029964,10090.ENSMUSP00000032201,10090.ENSMUSP00000037909,10090.ENSMUSP00000044482,10090.ENSMUSP00000046787,10090.ENSMUSP00000046883,10090.ENSMUSP00000069024…	Sema4f,Map2k1,Ephb3,Wnt3a,Pafah1b1,Dpysl2,Epha4,Olfm1,Grin1,Epha7,Ret,Ntrk3,Trak1,Tbr1,Ttl,Sema5a,Cxcl12,Efna5,Ntrk2,Fxn,Cntn2,Dcx,Rtn4,L1cam,Ephb2,Plxna4,Robo2,Rnf6,Zfyve27
GO:0023057	negative regulation of signaling	97	1271	0.0763179	0.29	5.98e-08	7.2233	10090.ENSMUSP00000000312,10090.ENSMUSP00000000450,10090.ENSMUSP00000001562,10090.ENSMUSP00000004673,10090.ENSMUSP00000005066,10090.ENSMUSP00000007012,10090.ENSMUSP00000017881,10090.ENSMUSP00000020234,10090.ENSMUSP00000020308,10090.ENSMUSP00000021091,10090.ENSMUSP00000021784,10090.ENSMUSP00000021921,10090.ENSMUSP00000022906,10090.ENSMUSP00000023750,10090.ENSMUSP00000024906,10090.ENSMUSP00000025075…	Cdh1,Pparg,Tulp3,Ndrg2,Map2k1,Sod2,Mmp9,Timp3,Ddit4,Pafah1b1,Irf4,Ptch1,Fzd6,Faim2,Twsg1,Bambi,Smad4,Il6,Tmem14a,Abl2,Rgs4,Notch1,Rassf2,Bmp2,Invs,Errfi1,Prkcz,Uchl1,Tgfbr3,Ybx3,Bax,Ptpn5,Sfrp1,Smarca4,Plekha1,Scai,Map3k7,Ubash3b,Mcl1,Mfhas1,Npy1r,Tlr4,Arntl,Elf1,Plcl2,Midn,Sh3bp1,Bend6,Higd1a,Foxo1,ENSMUSG00000048581,Lrrc3,Ulk3,Scg2,Rgs7bp,Egr1,Prkcb,Cxcl12,Fbxw11,Ybx1,ENSMUSG00000061525,Fxn,Eya…
GO:0010605	negative regulation of macromolecule metabolic process	153	2373	0.0644753	0.22	6.64e-08	7.17783	10090.ENSMUSP00000000312,10090.ENSMUSP00000000450,10090.ENSMUSP00000000544,10090.ENSMUSP00000001975,10090.ENSMUSP00000002678,10090.ENSMUSP00000003870,10090.ENSMUSP00000004673,10090.ENSMUSP00000005066,10090.ENSMUSP00000016673,10090.ENSMUSP00000017881,10090.ENSMUSP00000020234,10090.ENSMUSP00000020308,10090.ENSMUSP00000020543,10090.ENSMUSP00000020974,10090.ENSMUSP00000021091,10090.ENSMUSP00000021277…	Cdh1,Pparg,Acvr1b,Nacc1,Tgfb1,Mxi1,Ndrg2,Map2k1,Il10,Mmp9,Timp3,Ddit4,Cpeb4,Id2,Pafah1b1,Aurkb,Ptch1,Msx2,Runx1,Eif2ak2,Dcp2,Smad4,Gnaq,Bach1,Il6,Ikzf2,Ctdsp1,Ncl,Epha4,Gigyf2,Epc1,Olfm1,Notch1,Rassf2,Bmp2,Pkia,Serpini1,Errfi1,Prkcz,Uchl1,Tgfbr3,Bhlhe40,Ybx3,Bax,Ptpn5,Mecp2,Tnks,Sfrp1,Usp2,Smarca4,Smad3,Lrig2,Scai,Fkbp1a,Ntrk3,Aicda,Gata6,Prdm4,Exosc2,Dicer1,Ubash3b,Mfhas1,Ogt,Tlr4,Mycn,Arntl,Fox…
GO:0032990	cell part morphogenesis	50	470	0.106383	0.44	7.21e-08	7.14206	10090.ENSMUSP00000000641,10090.ENSMUSP00000005066,10090.ENSMUSP00000006112,10090.ENSMUSP00000010044,10090.ENSMUSP00000020706,10090.ENSMUSP00000021091,10090.ENSMUSP00000021466,10090.ENSMUSP00000021921,10090.ENSMUSP00000022629,10090.ENSMUSP00000025393,10090.ENSMUSP00000027451,10090.ENSMUSP00000027888,10090.ENSMUSP00000028003,10090.ENSMUSP00000028102,10090.ENSMUSP00000028288,10090.ENSMUSP00000029964…	Sema4f,Map2k1,Ephb3,Wnt3a,Adcy1,Pafah1b1,Atl1,Ptch1,Dpysl2,Smad4,Epha4,Abl2,Lmx1a,Kif5c,Notch1,Epha7,Sema3c,Prkcz,Uchl1,Bax,Gpm6a,Pvrl1,Dicer1,Trak1,Dclk1,Gja1,Sema5a,Cxcl12,Btbd3,Efna5,Cntn2,Dcx,Ank3,Srgap2,Adarb1,Ptpn11,Myh10,L1cam,Ephb2,Elavl4,Lrp8,Bcl2,Plxna4,Robo2,Usp33,Apbb2,Lifr,Rbfox2,Foxp1,Creb1
GO:0031324	negative regulation of cellular metabolic process	152	2357	0.0644888	0.22	7.4e-08	7.13077	10090.ENSMUSP00000000312,10090.ENSMUSP00000000450,10090.ENSMUSP00000000642,10090.ENSMUSP00000001975,10090.ENSMUSP00000002678,10090.ENSMUSP00000003870,10090.ENSMUSP00000004673,10090.ENSMUSP00000016673,10090.ENSMUSP00000017881,10090.ENSMUSP00000020234,10090.ENSMUSP00000020308,10090.ENSMUSP00000020543,10090.ENSMUSP00000020974,10090.ENSMUSP00000021091,10090.ENSMUSP00000021277,10090.ENSMUSP00000021921…	Cdh1,Pparg,Hk2,Nacc1,Tgfb1,Mxi1,Ndrg2,Il10,Mmp9,Timp3,Ddit4,Cpeb4,Id2,Pafah1b1,Aurkb,Ptch1,Msx2,Runx1,Eif2ak2,Dcp2,Smad4,Gnaq,Bach1,Il6,Ikzf2,Ctdsp1,Ncl,Epha4,Gigyf2,Epc1,Olfm1,Notch1,Rassf2,Bmp2,Pkia,Serpini1,Errfi1,Prkcz,Uchl1,Bhlhe40,Ybx3,Bax,Ptpn5,Gla,Mecp2,Tnks,Sfrp1,Usp2,Smarca4,Smad3,Lrig2,Scai,Fkbp1a,Ntrk3,Map3k7,Aicda,Gata6,Dicer1,Ubash3b,Mcl1,Mfhas1,Ogt,Tlr4,Mycn,Arntl,Foxf2,Midn,Rorb,A…
GO:0007167	enzyme linked receptor protein signaling pathway	55	551	0.0998185	0.41	8.68e-08	7.06148	10090.ENSMUSP00000000544,10090.ENSMUSP00000002677,10090.ENSMUSP00000002678,10090.ENSMUSP00000006112,10090.ENSMUSP00000010044,10090.ENSMUSP00000017920,10090.ENSMUSP00000020308,10090.ENSMUSP00000021922,10090.ENSMUSP00000024906,10090.ENSMUSP00000025075,10090.ENSMUSP00000025393,10090.ENSMUSP00000027451,10090.ENSMUSP00000027475,10090.ENSMUSP00000027888,10090.ENSMUSP00000028814,10090.ENSMUSP00000028836…	Acvr1b,Axl,Tgfb1,Ephb3,Wnt3a,Crk,Ddit4,Msx2,Twsg1,Bambi,Smad4,Epha4,Gigyf2,Abl2,Rassf2,Bmp2,Smad9,Epha7,Prkcz,Tgfbr3,Flt1,Ret,Col4a1,Smad3,Plekha1,Bmpr1a,Fkbp1a,Ntrk3,Map3k7,Ubash3b,Foxo1,Soga1,Irs4,Acvr2a,Sos1,Egr1,Efna5,Ntrk2,Adam9,Casp3,Ptpn11,Sirt1,Ahi1,Ephb2,Tom1l1,Sulf2,Map3k1,Smad5,Runx2,Cblb,Stxbp4,Stat3,Lifr,Zfyve27,Creb1
GO:0023052	signaling	222	3859	0.0575279	0.17	9.07e-08	7.04239	10090.ENSMUSP00000000450,10090.ENSMUSP00000000544,10090.ENSMUSP00000001562,10090.ENSMUSP00000002099,10090.ENSMUSP00000002152,10090.ENSMUSP00000002677,10090.ENSMUSP00000002678,10090.ENSMUSP00000004430,10090.ENSMUSP00000004673,10090.ENSMUSP00000004829,10090.ENSMUSP00000005066,10090.ENSMUSP00000005256,10090.ENSMUSP00000005839,10090.ENSMUSP00000006112,10090.ENSMUSP00000006669,10090.ENSMUSP00000007012…	Pparg,Acvr1b,Tulp3,Ift46,Bbc3,Axl,Tgfb1,Clcn3,Ndrg2,Cd244,Map2k1,Ndrg1,Sh2d1a,Ephb3,Pdk1,Sod2,Wnt3a,Cybb,Crk,Ksr1,Ccl9,Nuak1,Ddit4,Srgap1,Lgr5,Cpeb4,Adcy1,Gabra1,Pafah1b1,Sgpp1,Ptch1,Msx2,Fzd6,Arhgap31,Lrch3,Eif2ak2,Twsg1,Bambi,Smad4,Pmaip1,Gnaq,Apba1,Il6,Epha4,Gigyf2,Abl2,Rgs4,Olfm1,Notch1,Grin1,Chrna1,Jag1,Ttbk2,Rassf2,Bmp2,Il1a,Car2,Zmat3,Il21,Smad9,Nras,Epha7,Invs,Ikbkap,Sema3c,Errfi1,Agtrap,…
GO:0043412	macromolecule modification	165	2636	0.0625948	0.2	9.46e-08	7.02411	10090.ENSMUSP00000000544,10090.ENSMUSP00000002677,10090.ENSMUSP00000002678,10090.ENSMUSP00000003461,10090.ENSMUSP00000004968,10090.ENSMUSP00000005066,10090.ENSMUSP00000005504,10090.ENSMUSP00000006112,10090.ENSMUSP00000006669,10090.ENSMUSP00000015100,10090.ENSMUSP00000015449,10090.ENSMUSP00000018478,10090.ENSMUSP00000019229,10090.ENSMUSP00000020220,10090.ENSMUSP00000021030,10090.ENSMUSP00000021277…	Acvr1b,Axl,Tgfb1,Ogdh,Plod3,Map2k1,Fbxo11,Ephb3,Pdk1,Ppp1cb,Sash1,Ksr1,Med8,Nuak1,Mettl2,Aurkb,Atxn3,Irf4,Naa16,Fbxl3,Rnf19a,Sdf2l1,B4galt4,Klhl24,Chd1,Eif2ak2,Ndufaf7,Smad4,Bach1,Lypla1,Ctdsp1,Epha4,Abl2,Epc1,Ttbk2,Rassf2,Bmp2,Rprd1b,Il21,Smad9,Epha7,Ikbkap,Prkcz,Ppp2r2c,Uchl1,Tgfbr3,Flt1,Fbxl14,Sumf1,Ret,Ptpn5,Mecp2,Tnks,St3gal2,Zdhhc7,Usp2,Smarca4,Fbxo22,Csnk1g1,Nktr,Bmpr1a,Tlk1,Fkbp1a,B4galnt…
GO:0040008	regulation of growth	63	686	0.0918367	0.37	1.13e-07	6.94692	10090.ENSMUSP00000000450,10090.ENSMUSP00000000544,10090.ENSMUSP00000000641,10090.ENSMUSP00000002152,10090.ENSMUSP00000002678,10090.ENSMUSP00000010044,10090.ENSMUSP00000010195,10090.ENSMUSP00000016673,10090.ENSMUSP00000017920,10090.ENSMUSP00000021091,10090.ENSMUSP00000021921,10090.ENSMUSP00000022629,10090.ENSMUSP00000025393,10090.ENSMUSP00000028003,10090.ENSMUSP00000028100,10090.ENSMUSP00000028177…	Pparg,Acvr1b,Sema4f,Bbc3,Tgfb1,Wnt3a,Hyal1,Il10,Crk,Pafah1b1,Ptch1,Dpysl2,Smad4,Lmx1a,Epc1,Olfm1,Notch1,Zmat3,Epha7,Tgfbr3,Ybx3,Acsl4,Mecp2,Sfrp1,Smarca4,Smad3,Bmpr1a,Scd1,Ntrk3,Gata6,Prdm4,Exosc2,Npy1r,Ttl,Chd7,Gja1,Sema5a,Prkcb,Celf1,Foxk1,Cxcl12,Efna5,Fxn,Dcx,Ptpn11,Rtn4,L1cam,Sirt1,Ahi1,Bcl2,Plxna4,Syt2,Stat3,Rnf6,Apbb2,Zfyve27,Nell2,Mef2c,Jarid2,Foxp1,Tirap,Prox1,Creb1
GO:0009892	negative regulation of metabolic process	162	2584	0.0626935	0.21	1.23e-07	6.91009	10090.ENSMUSP00000000312,10090.ENSMUSP00000000450,10090.ENSMUSP00000000544,10090.ENSMUSP00000000642,10090.ENSMUSP00000001975,10090.ENSMUSP00000002678,10090.ENSMUSP00000003870,10090.ENSMUSP00000004673,10090.ENSMUSP00000005066,10090.ENSMUSP00000016673,10090.ENSMUSP00000017881,10090.ENSMUSP00000020234,10090.ENSMUSP00000020308,10090.ENSMUSP00000020543,10090.ENSMUSP00000020974,10090.ENSMUSP00000021091…	Cdh1,Pparg,Acvr1b,Hk2,Nacc1,Tgfb1,Mxi1,Ndrg2,Map2k1,Il10,Mmp9,Timp3,Ddit4,Cpeb4,Id2,Pafah1b1,Aurkb,Ptch1,Msx2,Runx1,Eif2ak2,Dcp2,Smad4,Gnaq,Bach1,Il6,Ikzf2,Ctdsp1,Ncl,Epha4,Gigyf2,Epc1,Olfm1,Notch1,Rassf2,Bmp2,Pkia,Serpini1,Errfi1,Prkcz,Uchl1,Tgfbr3,Bhlhe40,Ybx3,Bax,Ptpn5,Gla,Mecp2,Tnks,Sfrp1,Usp2,Smarca4,Smad3,Lrig2,Scai,Fkbp1a,Ntrk3,Map3k7,Aicda,Gata6,Prdm4,Exosc2,Dicer1,Ubash3b,Mcl1,Mfhas1,Ogt…
GO:1901564	organonitrogen compound metabolic process	249	4480	0.0555804	0.15	1.31e-07	6.88273	10090.ENSMUSP00000000312,10090.ENSMUSP00000000450,10090.ENSMUSP00000000544,10090.ENSMUSP00000000642,10090.ENSMUSP00000001520,10090.ENSMUSP00000002677,10090.ENSMUSP00000002678,10090.ENSMUSP00000003461,10090.ENSMUSP00000004343,10090.ENSMUSP00000004378,10090.ENSMUSP00000004968,10090.ENSMUSP00000005066,10090.ENSMUSP00000005504,10090.ENSMUSP00000006112,10090.ENSMUSP00000006235,10090.ENSMUSP00000006611…	Cdh1,Pparg,Acvr1b,Hk2,Afg3l1,Axl,Tgfb1,Ogdh,Wars2,Eno2,Plod3,Map2k1,Fbxo11,Ephb3,Ctsb,Srm,Pdk1,Sod2,Hyal1,Ppp1cb,Sash1,Mmp9,Ksr1,Med8,Nuak1,Txnrd1,Cpeb4,Adcy1,Aurkb,Sgpp1,Atxn3,Abcd4,Irf4,Elovl2,Ptch1,Pdhb,Naa16,Adam28,Fbxl3,Rnf19a,Adsl,Sdf2l1,B4galt4,Klhl24,Adamts5,Chd1,Pla2g7,Enpp4,Eif2ak2,Ndufaf7,Smad4,Bach1,Sec11a,Lypla1,Ctdsp1,Epha4,Gigyf2,Abl2,Epc1,Kif5c,Gad2,Kynu,Gca,Pdia3,Ttbk2,Rassf2,Bmp…
GO:0006793	phosphorus metabolic process	122	1775	0.0687324	0.25	1.32e-07	6.87943	10090.ENSMUSP00000000544,10090.ENSMUSP00000000642,10090.ENSMUSP00000002677,10090.ENSMUSP00000002678,10090.ENSMUSP00000003461,10090.ENSMUSP00000004378,10090.ENSMUSP00000005066,10090.ENSMUSP00000006112,10090.ENSMUSP00000006669,10090.ENSMUSP00000015100,10090.ENSMUSP00000018478,10090.ENSMUSP00000020220,10090.ENSMUSP00000020484,10090.ENSMUSP00000020706,10090.ENSMUSP00000021277,10090.ENSMUSP00000021450…	Acvr1b,Hk2,Axl,Tgfb1,Ogdh,Eno2,Map2k1,Ephb3,Pdk1,Ppp1cb,Ksr1,Nuak1,Txnrd1,Adcy1,Aurkb,Sgpp1,Pdhb,Adsl,Chd1,Pla2g7,Eif2ak2,Ndufaf7,Smad4,Ctdsp1,Epha4,Abl2,Kif5c,Kynu,Ttbk2,Rassf2,Bmp2,Acss1,Rprd1b,Il21,Smad9,Epha7,Ikbkap,Alpl,Prkcz,Ppp2r2c,Tgfbr3,Flt1,Ret,Ptpn5,Acsl4,Mecp2,Tnks,Csnk1g1,Nt5e,Bmpr1a,Tlk1,Sgpp2,Mboat7,B4galnt2,Ntrk3,Stk32a,Map3k7,Dlgap5,Ppm1k,Gata6,Spag9,Rprd1a,Ubash3b,Tlr4,Ptpn7,Itp…
GO:0035239	tube morphogenesis	63	690	0.0913043	0.37	1.34e-07	6.8729	10090.ENSMUSP00000000312,10090.ENSMUSP00000001562,10090.ENSMUSP00000002678,10090.ENSMUSP00000004343,10090.ENSMUSP00000006112,10090.ENSMUSP00000010044,10090.ENSMUSP00000020350,10090.ENSMUSP00000020974,10090.ENSMUSP00000021921,10090.ENSMUSP00000021922,10090.ENSMUSP00000022189,10090.ENSMUSP00000022906,10090.ENSMUSP00000025393,10090.ENSMUSP00000027438,10090.ENSMUSP00000027451,10090.ENSMUSP00000027888…	Cdh1,Tulp3,Tgfb1,Wars2,Ephb3,Wnt3a,Lgr5,Id2,Ptch1,Msx2,Aggf1,Fzd6,Smad4,Ncl,Epha4,Abl2,Notch1,Jag1,Bmp2,Epha7,Tgfbr3,Flt1,Ret,Bax,Col4a1,Sfrp1,Smarca4,Smad3,Bmpr1a,Tgfbi,Map3k7,Hoxa11,Gata6,Dicer1,Mycn,S1pr1,Cxcr3,Chd7,Scg2,Gja1,Sos1,Sema5a,Cxcl12,Sox11,Ntrk2,Ubp1,Pkd2,Rtn4,Ppp3r1,Sirt1,Prdm1,Ahi1,Ephb2,Cxcr2,Fbxw7,Smad5,Bcl2,Amot,Sema4c,Lemd3,Six2,Mef2c,Prox1
GO:0006796	phosphate-containing compound metabolic process	121	1758	0.0688282	0.25	1.42e-07	6.84771	10090.ENSMUSP00000000544,10090.ENSMUSP00000000642,10090.ENSMUSP00000002677,10090.ENSMUSP00000002678,10090.ENSMUSP00000003461,10090.ENSMUSP00000004378,10090.ENSMUSP00000005066,10090.ENSMUSP00000006112,10090.ENSMUSP00000006669,10090.ENSMUSP00000015100,10090.ENSMUSP00000018478,10090.ENSMUSP00000020220,10090.ENSMUSP00000020484,10090.ENSMUSP00000020706,10090.ENSMUSP00000021277,10090.ENSMUSP00000021450…	Acvr1b,Hk2,Axl,Tgfb1,Ogdh,Eno2,Map2k1,Ephb3,Pdk1,Ppp1cb,Ksr1,Nuak1,Txnrd1,Adcy1,Aurkb,Sgpp1,Pdhb,Adsl,Chd1,Pla2g7,Eif2ak2,Ndufaf7,Smad4,Ctdsp1,Epha4,Abl2,Kif5c,Kynu,Ttbk2,Rassf2,Bmp2,Acss1,Rprd1b,Il21,Smad9,Epha7,Ikbkap,Alpl,Prkcz,Ppp2r2c,Tgfbr3,Flt1,Ret,Ptpn5,Acsl4,Mecp2,Tnks,Csnk1g1,Nt5e,Bmpr1a,Tlk1,Sgpp2,Mboat7,Ntrk3,Stk32a,Map3k7,Dlgap5,Ppm1k,Gata6,Spag9,Rprd1a,Ubash3b,Tlr4,Ptpn7,Itpk1,Camk4,…
GO:0018130	heterocycle biosynthetic process	153	2404	0.0636439	0.21	1.42e-07	6.84771	10090.ENSMUSP00000000450,10090.ENSMUSP00000000642,10090.ENSMUSP00000001975,10090.ENSMUSP00000002678,10090.ENSMUSP00000003461,10090.ENSMUSP00000003870,10090.ENSMUSP00000004051,10090.ENSMUSP00000004378,10090.ENSMUSP00000009102,10090.ENSMUSP00000009550,10090.ENSMUSP00000019229,10090.ENSMUSP00000020071,10090.ENSMUSP00000020706,10090.ENSMUSP00000020974,10090.ENSMUSP00000021606,10090.ENSMUSP00000021784…	Pparg,Hk2,Nacc1,Tgfb1,Ogdh,Mxi1,Hlf,Eno2,Vps72,Elk1,Med8,Sim1,Adcy1,Id2,Atxn3,Irf4,Msx2,Pdhb,Zmym2,Adsl,Runx1,Chd1,Eif2ak2,Iws1,Smad4,Bach1,Ikzf2,Lmx1a,Epc1,Kynu,Notch1,Polr3f,Acss1,Rprd1b,Smad9,Ikbkap,Bhlhe40,Ybx3,Acsl4,Mecp2,Smarca4,Zic1,Smad3,Nt5e,Scai,Trp53inp2,Hoxb7,Map3k7,Hoxa11,Gata6,Prdm4,Kmt2c,Cd3eap,Zbtb41,Mycn,Arntl,Elf1,Tbr1,Foxf2,Neurod6,Rorb,Iba57,Aff4,Bend6,Zfp319,Zfp583,Camta1,Fox…
GO:0009605	response to external stimulus	134	2021	0.0663038	0.23	1.59e-07	6.7986	10090.ENSMUSP00000000450,10090.ENSMUSP00000000641,10090.ENSMUSP00000002677,10090.ENSMUSP00000002678,10090.ENSMUSP00000004829,10090.ENSMUSP00000005839,10090.ENSMUSP00000006112,10090.ENSMUSP00000007012,10090.ENSMUSP00000010044,10090.ENSMUSP00000010195,10090.ENSMUSP00000010807,10090.ENSMUSP00000015100,10090.ENSMUSP00000015484,10090.ENSMUSP00000016673,10090.ENSMUSP00000017881,10090.ENSMUSP00000017920…	Pparg,Sema4f,Axl,Tgfb1,Cd244,Sh2d1a,Ephb3,Sod2,Wnt3a,Hyal1,Fads1,Ppp1cb,Cybb,Il10,Mmp9,Crk,Prpf8,Ccl9,Lrp11,Ddit4,Cpeb4,Id2,Irf4,Ptch1,Dpysl2,Fbxl3,Adsl,Slc38a2,Adamts5,Eif2ak2,Smad4,Il6,Ncl,Epha4,Abl2,Lmx1a,Kif5c,Kynu,Notch1,Grin1,Pdia3,Polr3f,Nras,Ifi44,Epha7,Alpl,Sema3c,Vamp3,Atp2a2,Flt1,Bhlhe40,Acsl4,Rs1,Car5b,Mecp2,Sfrp1,Usp2,Pvrl1,Fbxo22,Smad3,Scd1,Kcnj2,Trem1,Aicda,Tmem135,Dicer1,Mfhas1,Og…
GO:0009967	positive regulation of signal transduction	104	1433	0.072575	0.27	1.61e-07	6.79317	10090.ENSMUSP00000000544,10090.ENSMUSP00000002152,10090.ENSMUSP00000002677,10090.ENSMUSP00000002678,10090.ENSMUSP00000005066,10090.ENSMUSP00000005839,10090.ENSMUSP00000010044,10090.ENSMUSP00000015449,10090.ENSMUSP00000017881,10090.ENSMUSP00000017920,10090.ENSMUSP00000018478,10090.ENSMUSP00000019266,10090.ENSMUSP00000020234,10090.ENSMUSP00000020350,10090.ENSMUSP00000020986,10090.ENSMUSP00000021091…	Acvr1b,Bbc3,Axl,Tgfb1,Map2k1,Sh2d1a,Wnt3a,Sash1,Mmp9,Crk,Ksr1,Ccl9,Timp3,Lgr5,Dnajc27,Pafah1b1,Msx2,Eif2ak2,Twsg1,Bambi,Smad4,Pmaip1,Il6,Epha4,Abl2,Lmx1a,Notch1,Grin1,Pdia3,Jag1,Rassf2,Bmp2,Il1a,Il21,Prkcz,Tgfbr3,Flt1,Ret,Bax,Tnks,Sfrp1,Smarca4,Smad3,Bmpr1a,Ntrk3,Map3k7,Gata6,Spag9,Mcl1,Mfhas1,Tlr4,Arntl,Rictor,Cxcr3,Camta1,Taok1,Ulk3,Gpr17,Tbl1xr1,Acvr2a,Sos1,F10,Sema5a,Prkcb,Sox11,Ntrk2,Adam9,N…
GO:0001655	urogenital system development	40	336	0.119048	0.48	1.74e-07	6.75945	10090.ENSMUSP00000002678,10090.ENSMUSP00000005532,10090.ENSMUSP00000006112,10090.ENSMUSP00000020071,10090.ENSMUSP00000020350,10090.ENSMUSP00000020974,10090.ENSMUSP00000021921,10090.ENSMUSP00000025393,10090.ENSMUSP00000027451,10090.ENSMUSP00000028288,10090.ENSMUSP00000028735,10090.ENSMUSP00000028836,10090.ENSMUSP00000029078,10090.ENSMUSP00000029371,10090.ENSMUSP00000029964,10090.ENSMUSP00000030029…	Tgfb1,Nid1,Ephb3,Sim1,Lgr5,Id2,Ptch1,Smad4,Epha4,Notch1,Jag1,Bmp2,Car2,Smad9,Epha7,Invs,Ret,Bax,Col4a1,Sfrp1,Smad3,Hoxa11,Egr1,Nfia,Sox11,Pkd2,Psap,Ahi1,Ephb2,Cxcr2,Sulf2,Smad5,Bcl2,Amer1,Robo2,Mpv17,Six2,Odc1,Mef2c,Prox1
GO:0072001	renal system development	37	294	0.12585	0.51	1.75e-07	6.75696	10090.ENSMUSP00000002678,10090.ENSMUSP00000005532,10090.ENSMUSP00000020071,10090.ENSMUSP00000020350,10090.ENSMUSP00000020974,10090.ENSMUSP00000021921,10090.ENSMUSP00000025393,10090.ENSMUSP00000027451,10090.ENSMUSP00000028288,10090.ENSMUSP00000028735,10090.ENSMUSP00000028836,10090.ENSMUSP00000029078,10090.ENSMUSP00000029371,10090.ENSMUSP00000029964,10090.ENSMUSP00000030029,10090.ENSMUSP00000032201…	Tgfb1,Nid1,Sim1,Lgr5,Id2,Ptch1,Smad4,Epha4,Notch1,Jag1,Bmp2,Car2,Smad9,Epha7,Invs,Ret,Bax,Col4a1,Sfrp1,Smad3,Hoxa11,Egr1,Nfia,Sox11,Pkd2,Ahi1,Cxcr2,Sulf2,Smad5,Bcl2,Amer1,Robo2,Mpv17,Six2,Odc1,Mef2c,Prox1
GO:0019438	aromatic compound biosynthetic process	153	2414	0.0633803	0.21	1.78e-07	6.74958	10090.ENSMUSP00000000450,10090.ENSMUSP00000000642,10090.ENSMUSP00000001975,10090.ENSMUSP00000002678,10090.ENSMUSP00000003461,10090.ENSMUSP00000003870,10090.ENSMUSP00000004051,10090.ENSMUSP00000004378,10090.ENSMUSP00000009102,10090.ENSMUSP00000009550,10090.ENSMUSP00000019229,10090.ENSMUSP00000020071,10090.ENSMUSP00000020706,10090.ENSMUSP00000020974,10090.ENSMUSP00000021606,10090.ENSMUSP00000021784…	Pparg,Hk2,Nacc1,Tgfb1,Ogdh,Mxi1,Hlf,Eno2,Vps72,Elk1,Med8,Sim1,Adcy1,Id2,Atxn3,Irf4,Msx2,Pdhb,Zmym2,Adsl,Runx1,Chd1,Eif2ak2,Iws1,Smad4,Bach1,Ikzf2,Lmx1a,Epc1,Kynu,Notch1,Polr3f,Acss1,Rprd1b,Smad9,Ikbkap,Bhlhe40,Ybx3,Acsl4,Mecp2,Smarca4,Zic1,Smad3,Nt5e,Scai,Trp53inp2,Hoxb7,Map3k7,Hoxa11,Gata6,Prdm4,Kmt2c,Cd3eap,Zbtb41,Mycn,Arntl,Elf1,Tbr1,Foxf2,Neurod6,Rorb,Iba57,Aff4,Bend6,Zfp319,Zfp583,Camta1,Fox…
GO:0060485	mesenchyme development	30	202	0.148515	0.58	1.81e-07	6.74232	10090.ENSMUSP00000002678,10090.ENSMUSP00000010044,10090.ENSMUSP00000021922,10090.ENSMUSP00000025393,10090.ENSMUSP00000028177,10090.ENSMUSP00000028288,10090.ENSMUSP00000028735,10090.ENSMUSP00000028836,10090.ENSMUSP00000030568,10090.ENSMUSP00000031224,10090.ENSMUSP00000032201,10090.ENSMUSP00000033952,10090.ENSMUSP00000034973,10090.ENSMUSP00000035900,10090.ENSMUSP00000043676,10090.ENSMUSP00000048084…	Tgfb1,Wnt3a,Msx2,Smad4,Olfm1,Notch1,Jag1,Bmp2,Sema3c,Tgfbr3,Ret,Sfrp1,Smad3,Bmpr1a,Dicer1,Nup133,Gja1,Sox11,Pkd2,Itga4,Rtn4,Ppp3r1,Bcl2,Erg,Amer1,Robo2,Six2,Ednrb,Mef2c,Bnc2
GO:0003007	heart morphogenesis	34	256	0.132812	0.53	2.19e-07	6.65956	10090.ENSMUSP00000002678,10090.ENSMUSP00000010044,10090.ENSMUSP00000020974,10090.ENSMUSP00000021921,10090.ENSMUSP00000021922,10090.ENSMUSP00000025393,10090.ENSMUSP00000028177,10090.ENSMUSP00000028288,10090.ENSMUSP00000028735,10090.ENSMUSP00000028836,10090.ENSMUSP00000030568,10090.ENSMUSP00000031224,10090.ENSMUSP00000034707,10090.ENSMUSP00000034973,10090.ENSMUSP00000035900,10090.ENSMUSP00000037206…	Tgfb1,Wnt3a,Id2,Ptch1,Msx2,Smad4,Olfm1,Notch1,Jag1,Bmp2,Sema3c,Tgfbr3,Smarca4,Smad3,Bmpr1a,Fkbp1a,Gata6,Dicer1,Npy1r,S1pr1,Chd7,Gja1,Sos1,Sox11,Slc8a1,Pkd2,Rtn4,Ahi1,Asxl2,Tpm1,Erg,Robo2,Mef2c,Prox1
GO:0071495	cellular response to endogenous stimulus	80	997	0.0802407	0.31	2.19e-07	6.65956	10090.ENSMUSP00000000312,10090.ENSMUSP00000000450,10090.ENSMUSP00000000590,10090.ENSMUSP00000002678,10090.ENSMUSP00000004968,10090.ENSMUSP00000006235,10090.ENSMUSP00000009550,10090.ENSMUSP00000010044,10090.ENSMUSP00000010195,10090.ENSMUSP00000015484,10090.ENSMUSP00000016673,10090.ENSMUSP00000017920,10090.ENSMUSP00000020308,10090.ENSMUSP00000020543,10090.ENSMUSP00000020707,10090.ENSMUSP00000021922…	Cdh1,Pparg,Rdx,Tgfb1,Plod3,Ctsb,Elk1,Wnt3a,Hyal1,Cybb,Il10,Crk,Ddit4,Cpeb4,Gabra1,Msx2,Runx1,Twsg1,Bambi,Smad4,Il6,Ncl,Epha4,Notch1,Bmp2,Car2,Smad9,Errfi1,Agtrap,Prkcz,Tgfbr3,Mecp2,Col4a1,Sfrp1,Smad3,Bmpr1a,Map3k7,Gata6,Dync1li2,Tlr4,Eif5a,Rorb,Ywhag,Sh3bp1,Foxo1,Gja1,Klf2,Soga1,Irs4,Acvr2a,Egr1,Efna5,Ntrk2,Adam9,Slc8a1,Pkd2,Casp3,Adcy6,Hspa5,Ptpn11,Taf1,Sirt1,Prkci,Map3k1,Smad5,Spp1,Nr6a1,Nr2c2,…
GO:0048598	embryonic morphogenesis	58	621	0.0933977	0.38	2.57e-07	6.59007	10090.ENSMUSP00000001562,10090.ENSMUSP00000002678,10090.ENSMUSP00000010044,10090.ENSMUSP00000010195,10090.ENSMUSP00000010434,10090.ENSMUSP00000016673,10090.ENSMUSP00000017881,10090.ENSMUSP00000020484,10090.ENSMUSP00000020974,10090.ENSMUSP00000021921,10090.ENSMUSP00000021922,10090.ENSMUSP00000022906,10090.ENSMUSP00000024906,10090.ENSMUSP00000025393,10090.ENSMUSP00000025541,10090.ENSMUSP00000027888…	Tulp3,Tgfb1,Wnt3a,Hyal1,AI597479,Il10,Mmp9,Txnrd1,Id2,Ptch1,Msx2,Fzd6,Twsg1,Smad4,Gnaq,Abl2,Notch1,Ttbk2,Flt1,Ret,Bax,Sfrp1,Smarca4,Zic1,Smad3,Bmpr1a,Hoxb7,Map3k7,Hoxa11,Gata6,Dicer1,Mycn,Foxf2,Chd7,Gja1,Ppap2b,Lnp,Acvr2a,Sos1,Sox11,Pkd2,Atp2b2,Frem2,Intu,Itga4,Tcf3,Pcdh15,Ahi1,Ephb2,Asxl2,Amot,Runx2,Sema4c,Zfp568,Macf1,Six2,Mef2c,Prox1
GO:0006351	transcription, DNA-templated	130	1960	0.0663265	0.23	2.63e-07	6.58004	10090.ENSMUSP00000000450,10090.ENSMUSP00000001975,10090.ENSMUSP00000003870,10090.ENSMUSP00000004051,10090.ENSMUSP00000009102,10090.ENSMUSP00000009550,10090.ENSMUSP00000019229,10090.ENSMUSP00000020071,10090.ENSMUSP00000020974,10090.ENSMUSP00000021606,10090.ENSMUSP00000021784,10090.ENSMUSP00000021922,10090.ENSMUSP00000022511,10090.ENSMUSP00000023673,10090.ENSMUSP00000024627,10090.ENSMUSP00000024884…	Pparg,Nacc1,Mxi1,Hlf,Vps72,Elk1,Med8,Sim1,Id2,Atxn3,Irf4,Msx2,Zmym2,Runx1,Chd1,Eif2ak2,Iws1,Smad4,Bach1,Ikzf2,Lmx1a,Epc1,Notch1,Polr3f,Rprd1b,Smad9,Ikbkap,Bhlhe40,Ybx3,Mecp2,Smarca4,Zic1,Smad3,Scai,Trp53inp2,Hoxb7,Map3k7,Hoxa11,Gata6,Prdm4,Kmt2c,Cd3eap,Zbtb41,Mycn,Arntl,Elf1,Tbr1,Foxf2,Neurod6,Rorb,Aff4,Bend6,Zfp319,Zfp583,Camta1,Foxo1,Zfp689,Sfmbt1,Chd7,Klf2,Nab1,Tbl1xr1,Swt1,Egr1,Prkcb,Rpap2,Zf…
GO:0009792	embryo development ending in birth or egg hatching	64	723	0.0885201	0.36	2.76e-07	6.55909	10090.ENSMUSP00000000312,10090.ENSMUSP00000000544,10090.ENSMUSP00000001562,10090.ENSMUSP00000002678,10090.ENSMUSP00000004968,10090.ENSMUSP00000005066,10090.ENSMUSP00000010044,10090.ENSMUSP00000010195,10090.ENSMUSP00000016673,10090.ENSMUSP00000021921,10090.ENSMUSP00000022906,10090.ENSMUSP00000023673,10090.ENSMUSP00000025393,10090.ENSMUSP00000025830,10090.ENSMUSP00000027127,10090.ENSMUSP00000027888…	Cdh1,Acvr1b,Tulp3,Tgfb1,Plod3,Map2k1,Wnt3a,Hyal1,Il10,Ptch1,Fzd6,Runx1,Smad4,Apba1,Sf3b1,Abl2,Notch1,Ttbk2,Bmp2,Sema3c,Tgfbr3,Ybx3,Apba2,Acsl4,Sfrp1,Smarca4,Smad3,Bmpr1a,Vezt,Hoxb7,Map3k7,Hoxa11,Gata6,Mycn,Itpk1,Nup133,Rictor,Chd7,Gja1,Klf2,Acvr2a,Sox11,Ybx1,Fxn,Slc8a1,Man2a1,Pkd2,Intu,Rpl7l1,Tanc2,Myh10,Itga4,Prdm1,Sulf2,Asxl2,Amot,Runx2,Tpm1,Sema4c,Zfp568,Six2,Mef2c,Tet1,Foxp1
GO:0048584	positive regulation of response to stimulus	128	1922	0.0665973	0.23	2.76e-07	6.55909	10090.ENSMUSP00000000544,10090.ENSMUSP00000002152,10090.ENSMUSP00000002677,10090.ENSMUSP00000002678,10090.ENSMUSP00000005066,10090.ENSMUSP00000005839,10090.ENSMUSP00000010044,10090.ENSMUSP00000015449,10090.ENSMUSP00000017881,10090.ENSMUSP00000017920,10090.ENSMUSP00000018478,10090.ENSMUSP00000019266,10090.ENSMUSP00000020234,10090.ENSMUSP00000020350,10090.ENSMUSP00000020986,10090.ENSMUSP00000021091…	Acvr1b,Bbc3,Axl,Tgfb1,Map2k1,Sh2d1a,Wnt3a,Sash1,Mmp9,Crk,Ksr1,Ccl9,Timp3,Lgr5,Dnajc27,Pafah1b1,Atxn3,Msx2,Runx1,Pla2g7,Enpp4,Eif2ak2,Twsg1,Bambi,Smad4,Pmaip1,Il6,Epha4,Abl2,Lmx1a,Notch1,Grin1,Pdia3,Jag1,Rassf2,Bmp2,Il1a,Polr3f,Il21,Nras,Prkcz,Tgfbr3,Flt1,Ret,Bax,Ptpn5,Tnks,Sfrp1,Smarca4,Smad3,Plekha1,Bmpr1a,Ntrk3,Fam168a,Map3k7,Gata6,Spag9,Mcl1,Mfhas1,Tlr4,Arntl,S1pr1,Rictor,Cxcr3,Camta1,Taok1,Na…
GO:0001932	regulation of protein phosphorylation	99	1362	0.0726872	0.27	3.45e-07	6.46218	10090.ENSMUSP00000000544,10090.ENSMUSP00000002678,10090.ENSMUSP00000004673,10090.ENSMUSP00000005066,10090.ENSMUSP00000010044,10090.ENSMUSP00000015449,10090.ENSMUSP00000017881,10090.ENSMUSP00000018478,10090.ENSMUSP00000019266,10090.ENSMUSP00000020234,10090.ENSMUSP00000020308,10090.ENSMUSP00000020986,10090.ENSMUSP00000021091,10090.ENSMUSP00000024884,10090.ENSMUSP00000024906,10090.ENSMUSP00000025393…	Acvr1b,Tgfb1,Ndrg2,Map2k1,Wnt3a,Sash1,Mmp9,Ksr1,Ccl9,Timp3,Ddit4,Dnajc27,Pafah1b1,Eif2ak2,Twsg1,Smad4,Gnaq,Il6,Ctdsp1,Epha4,Abl2,Notch1,Rassf2,Bmp2,Il1a,Pkia,Il21,Nras,Epha7,Ikbkap,Errfi1,Prkcz,Uchl1,Flt1,Ret,Bax,Ptpn5,Sfrp1,Bmpr1a,Fkbp1a,Ntrk3,Map3k7,Spag9,Dicer1,Lrrn3,Ubash3b,Mfhas1,Ogt,Tlr4,Plcl2,Rictor,Higd1a,Foxo1,Taok1,ENSMUSG00000048581,Lrrc3,Ppap2b,Acvr2a,Egr1,Aplp2,Efna5,Ntrk2,Adam9,Nptn…
GO:0051098	regulation of binding	42	376	0.111702	0.46	3.53e-07	6.45223	10090.ENSMUSP00000000450,10090.ENSMUSP00000002678,10090.ENSMUSP00000010044,10090.ENSMUSP00000016673,10090.ENSMUSP00000017881,10090.ENSMUSP00000017920,10090.ENSMUSP00000020974,10090.ENSMUSP00000021277,10090.ENSMUSP00000021784,10090.ENSMUSP00000021922,10090.ENSMUSP00000025075,10090.ENSMUSP00000025393,10090.ENSMUSP00000027451,10090.ENSMUSP00000027888,10090.ENSMUSP00000028740,10090.ENSMUSP00000028836…	Pparg,Tgfb1,Wnt3a,Il10,Mmp9,Crk,Id2,Aurkb,Irf4,Msx2,Bambi,Smad4,Epha4,Abl2,Ttbk2,Bmp2,Tgfbr3,Bax,Mecp2,Tnks,Smarca4,Smad3,Fkbp1a,Spag9,Ubash3b,Tlr4,Plcl2,Ppp1r2,Aplp2,Sox11,Hspa5,Taf1,Itga4,Sirt1,Fbxw7,Aida,Bcl2,Usp33,Csnk1e,Mau2,Mef2c,Tirap
GO:1901701	cellular response to oxygen-containing compound	72	870	0.0827586	0.33	3.97e-07	6.40121	10090.ENSMUSP00000000312,10090.ENSMUSP00000000450,10090.ENSMUSP00000002677,10090.ENSMUSP00000002678,10090.ENSMUSP00000007012,10090.ENSMUSP00000009550,10090.ENSMUSP00000015484,10090.ENSMUSP00000016673,10090.ENSMUSP00000017881,10090.ENSMUSP00000017920,10090.ENSMUSP00000018449,10090.ENSMUSP00000020308,10090.ENSMUSP00000020543,10090.ENSMUSP00000020706,10090.ENSMUSP00000021921,10090.ENSMUSP00000021922…	Cdh1,Pparg,Axl,Tgfb1,Sod2,Elk1,Cybb,Il10,Mmp9,Crk,Prpf8,Ddit4,Cpeb4,Adcy1,Ptch1,Msx2,Smad4,Il6,Ncl,Epha4,Abl2,Pdia3,Car2,Errfi1,Agtrap,Prkcz,Ret,Col4a1,Sfrp1,Plekha1,Ntrk3,Aicda,Ogt,Tlr4,Rorb,Ywhag,Sh3bp1,Foxo1,Klf2,Soga1,Irs4,Egr1,Prkcb,Efna5,Aqp4,Ntrk2,Fxn,Adam9,Slc8a1,Pkd2,Gch1,Adcy6,Hspa5,Taf1,Sirt1,Prkci,Oxr1,Spp1,Tpm1,Ndor1,Mpv17,Myo5a,Stxbp4,Stat3,Ednrb,Grm5,Klf3,Mef2c,Foxp1,Tirap,Creb1,Gl…
GO:0051093	negative regulation of developmental process	78	979	0.0796731	0.31	4.29e-07	6.36754	10090.ENSMUSP00000000450,10090.ENSMUSP00000000641,10090.ENSMUSP00000001562,10090.ENSMUSP00000002678,10090.ENSMUSP00000007012,10090.ENSMUSP00000010044,10090.ENSMUSP00000019266,10090.ENSMUSP00000020974,10090.ENSMUSP00000021091,10090.ENSMUSP00000021921,10090.ENSMUSP00000021922,10090.ENSMUSP00000023673,10090.ENSMUSP00000024906,10090.ENSMUSP00000025393,10090.ENSMUSP00000026845,10090.ENSMUSP00000027367…	Pparg,Sema4f,Tulp3,Tgfb1,Sod2,Wnt3a,Ccl9,Id2,Pafah1b1,Ptch1,Msx2,Runx1,Twsg1,Smad4,Il6,Ctdsp1,Epha4,Lmx1a,Olfm1,Notch1,Jag1,Bmp2,Il1a,Nras,Epha7,Tgfbr3,Ybx3,Mecp2,Sfrp1,Usp2,Smad3,Bmpr1a,Lrig2,Ntrk3,Ptchd2,Fndc3b,Dicer1,Ubash3b,Mycn,Arntl,Hook3,Mylip,Rorb,Cxcr3,Foxo1,Sfmbt1,Tob2,Gja1,Klf2,Sema5a,Efna5,Sox11,Ybx1,Fxn,Cntn2,Adcy6,Srgap2,Ago1,Rtn4,Tcf3,Sirt1,Ephb2,Fbxw7,Arhgef15,Aida,Bcl2,Amot,Tcf4,…
GO:1901362	organic cyclic compound biosynthetic process	156	2522	0.0618557	0.2	5.28e-07	6.27737	10090.ENSMUSP00000000450,10090.ENSMUSP00000000642,10090.ENSMUSP00000001975,10090.ENSMUSP00000002678,10090.ENSMUSP00000003461,10090.ENSMUSP00000003870,10090.ENSMUSP00000004051,10090.ENSMUSP00000004378,10090.ENSMUSP00000009102,10090.ENSMUSP00000009550,10090.ENSMUSP00000019229,10090.ENSMUSP00000020071,10090.ENSMUSP00000020706,10090.ENSMUSP00000020974,10090.ENSMUSP00000021606,10090.ENSMUSP00000021784…	Pparg,Hk2,Nacc1,Tgfb1,Ogdh,Mxi1,Hlf,Eno2,Vps72,Elk1,Med8,Sim1,Adcy1,Id2,Atxn3,Irf4,Msx2,Pdhb,Zmym2,Adsl,Runx1,Chd1,Eif2ak2,Iws1,Smad4,Bach1,Ikzf2,Lmx1a,Epc1,Kynu,Notch1,Polr3f,Acss1,Rprd1b,Smad9,Ikbkap,Bhlhe40,Ybx3,Acsl4,Mecp2,Msmo1,Smarca4,Zic1,Smad3,Nt5e,Scai,Trp53inp2,Hoxb7,Map3k7,Hoxa11,Gata6,Prdm4,Kmt2c,Cd3eap,Zbtb41,Mycn,Arntl,Elf1,Tbr1,Foxf2,Neurod6,Rorb,Iba57,Aff4,Bend6,Zfp319,Zfp583,Camt…
GO:0048638	regulation of developmental growth	40	353	0.113314	0.46	5.46e-07	6.26281	10090.ENSMUSP00000000641,10090.ENSMUSP00000010044,10090.ENSMUSP00000021091,10090.ENSMUSP00000021921,10090.ENSMUSP00000022629,10090.ENSMUSP00000028177,10090.ENSMUSP00000028288,10090.ENSMUSP00000029964,10090.ENSMUSP00000031224,10090.ENSMUSP00000032309,10090.ENSMUSP00000033770,10090.ENSMUSP00000033952,10090.ENSMUSP00000035900,10090.ENSMUSP00000037909,10090.ENSMUSP00000041774,10090.ENSMUSP00000045530…	Sema4f,Wnt3a,Pafah1b1,Ptch1,Dpysl2,Olfm1,Notch1,Epha7,Tgfbr3,Ybx3,Mecp2,Sfrp1,Bmpr1a,Ntrk3,Gata6,Npy1r,Ttl,Chd7,Gja1,Sema5a,Celf1,Cxcl12,Efna5,Fxn,Dcx,Ptpn11,Rtn4,L1cam,Sirt1,Bcl2,Plxna4,Syt2,Stat3,Rnf6,Zfyve27,Mef2c,Jarid2,Foxp1,Prox1,Creb1
GO:0034654	nucleobase-containing compound biosynthetic process	147	2339	0.0628474	0.21	5.86e-07	6.2321	10090.ENSMUSP00000000450,10090.ENSMUSP00000000642,10090.ENSMUSP00000001975,10090.ENSMUSP00000002678,10090.ENSMUSP00000003461,10090.ENSMUSP00000003870,10090.ENSMUSP00000004051,10090.ENSMUSP00000004378,10090.ENSMUSP00000009102,10090.ENSMUSP00000009550,10090.ENSMUSP00000019229,10090.ENSMUSP00000020071,10090.ENSMUSP00000020706,10090.ENSMUSP00000020974,10090.ENSMUSP00000021606,10090.ENSMUSP00000021784…	Pparg,Hk2,Nacc1,Tgfb1,Ogdh,Mxi1,Hlf,Eno2,Vps72,Elk1,Med8,Sim1,Adcy1,Id2,Atxn3,Irf4,Msx2,Pdhb,Zmym2,Adsl,Runx1,Chd1,Eif2ak2,Iws1,Smad4,Bach1,Ikzf2,Lmx1a,Epc1,Kynu,Notch1,Polr3f,Acss1,Rprd1b,Smad9,Ikbkap,Bhlhe40,Ybx3,Acsl4,Mecp2,Smarca4,Zic1,Smad3,Nt5e,Scai,Trp53inp2,Hoxb7,Map3k7,Hoxa11,Gata6,Prdm4,Kmt2c,Cd3eap,Zbtb41,Mycn,Arntl,Elf1,Tbr1,Foxf2,Neurod6,Rorb,Aff4,Bend6,Zfp319,Zfp583,Camta1,Foxo1,Zfp…
GO:0016477	cell migration	65	758	0.085752	0.34	6.07e-07	6.21681	10090.ENSMUSP00000002677,10090.ENSMUSP00000002678,10090.ENSMUSP00000003461,10090.ENSMUSP00000006112,10090.ENSMUSP00000017881,10090.ENSMUSP00000019266,10090.ENSMUSP00000020308,10090.ENSMUSP00000020322,10090.ENSMUSP00000021091,10090.ENSMUSP00000021922,10090.ENSMUSP00000025075,10090.ENSMUSP00000027451,10090.ENSMUSP00000027888,10090.ENSMUSP00000028288,10090.ENSMUSP00000028740,10090.ENSMUSP00000030568…	Axl,Tgfb1,Ogdh,Ephb3,Mmp9,Ccl9,Ddit4,Srgap1,Pafah1b1,Msx2,Bambi,Epha4,Abl2,Notch1,Ttbk2,Sema3c,Prkcz,Flt1,Ret,Bax,Gpm6a,Strip2,Mboat7,Ntrk3,Trem1,Astn1,Fndc3b,Dclk1,S1pr1,Sh3bp1,Cxcr3,Scg2,Gja1,Nav1,Sema5a,Cxcl12,Ntrk2,Adam9,Cntn2,Dcx,Srgap2,Ptpn11,Sirpa,Myh10,Itga4,Rtn4,L1cam,Csf3r,Lrp8,Cxcr2,Prkci,Tnfaip1,Spp1,Amot,Erg,Sema4c,Lemd3,Usp33,Fktn,Apbb2,Six2,Ednrb,Rbfox2,Mef2c,Prox1
GO:0051247	positive regulation of protein metabolic process	108	1556	0.0694087	0.25	6.42e-07	6.19246	10090.ENSMUSP00000000329,10090.ENSMUSP00000000450,10090.ENSMUSP00000000544,10090.ENSMUSP00000000590,10090.ENSMUSP00000002152,10090.ENSMUSP00000002678,10090.ENSMUSP00000005066,10090.ENSMUSP00000010044,10090.ENSMUSP00000015449,10090.ENSMUSP00000015484,10090.ENSMUSP00000017881,10090.ENSMUSP00000018478,10090.ENSMUSP00000019266,10090.ENSMUSP00000020986,10090.ENSMUSP00000021606,10090.ENSMUSP00000021784…	Alox12,Pparg,Acvr1b,Rdx,Bbc3,Tgfb1,Map2k1,Wnt3a,Sash1,Cybb,Mmp9,Ksr1,Ccl9,Dnajc27,Atxn3,Irf4,Rnf19a,Eif2ak2,Twsg1,Smad4,Pmaip1,Il6,Epha4,Abl2,Notch1,Grin1,Rassf2,Bmp2,Il1a,Il21,Epha7,Prkcz,Flt1,Ret,Bax,Ptpn5,Mecp2,Fbxo22,Smad3,Bmpr1a,Fkbp1a,Ntrk3,Map3k7,Spag9,Lrrn3,Mfhas1,Arrdc4,Ogt,Antxr1,Tlr4,Arntl,Eif5a,Mylip,Rictor,Camta1,Higd1a,Foxo1,Taok1,Gja1,Klf2,Ppap2b,Acvr2a,Egr1,Fbxw11,Efna5,Ctbp1,Ntrk…
GO:0022604	regulation of cell morphogenesis	48	478	0.100418	0.41	6.49e-07	6.18776	10090.ENSMUSP00000000590,10090.ENSMUSP00000000641,10090.ENSMUSP00000005066,10090.ENSMUSP00000006112,10090.ENSMUSP00000010044,10090.ENSMUSP00000017920,10090.ENSMUSP00000021091,10090.ENSMUSP00000022511,10090.ENSMUSP00000022629,10090.ENSMUSP00000025075,10090.ENSMUSP00000026845,10090.ENSMUSP00000027451,10090.ENSMUSP00000028177,10090.ENSMUSP00000028335,10090.ENSMUSP00000028740,10090.ENSMUSP00000029964…	Rdx,Sema4f,Map2k1,Ephb3,Wnt3a,Crk,Pafah1b1,Zmym2,Dpysl2,Bambi,Il6,Epha4,Olfm1,Grin1,Ttbk2,Epha7,Ret,Mecp2,Csnk1g1,Strip2,Lzts3,Ntrk3,Trak1,Tbr1,Ttl,Sema5a,Cxcl12,Efna5,Ntrk2,Fxn,Cntn2,Dcx,Myh10,Ptprd,Rtn4,L1cam,Ephb2,Lrp8,Tpm1,Camsap1,Plxna4,Syt2,Robo2,Ttc3,Csnk1e,Bai3,Rnf6,Zfyve27
GO:0010033	response to organic substance	157	2553	0.0614963	0.2	6.53e-07	6.18509	10090.ENSMUSP00000000312,10090.ENSMUSP00000000329,10090.ENSMUSP00000000450,10090.ENSMUSP00000000590,10090.ENSMUSP00000000642,10090.ENSMUSP00000002677,10090.ENSMUSP00000002678,10090.ENSMUSP00000004968,10090.ENSMUSP00000005066,10090.ENSMUSP00000006235,10090.ENSMUSP00000006611,10090.ENSMUSP00000007012,10090.ENSMUSP00000009550,10090.ENSMUSP00000010044,10090.ENSMUSP00000010195,10090.ENSMUSP00000010807…	Cdh1,Alox12,Pparg,Rdx,Hk2,Axl,Tgfb1,Plod3,Map2k1,Ctsb,Srm,Sod2,Elk1,Wnt3a,Hyal1,Fads1,Cybb,Il10,Crk,Prpf8,Ccl9,Timp3,Ddit4,Cpeb4,Adcy1,Gabra1,Atxn3,Abcd4,Ptch1,Msx2,Dpysl2,Sdf2l1,Runx1,Eif2ak2,Twsg1,Bambi,Smad4,Il6,Ncl,Epha4,Abl2,Kynu,Notch1,Grin1,Pdia3,Jag1,Bmp2,Il1a,Car2,Smad9,Alpl,Vamp3,Errfi1,Agtrap,Prkcz,Tgfbr3,Atp2a2,Flt1,Ret,Ybx3,Bax,Tub,Acsl4,Mecp2,Col4a1,Sfrp1,Smad3,Bmpr1a,Scd1,Fkbp1a,Nt…
GO:0044249	cellular biosynthetic process	204	3571	0.0571269	0.17	7.43e-07	6.12901	10090.ENSMUSP00000000329,10090.ENSMUSP00000000450,10090.ENSMUSP00000000642,10090.ENSMUSP00000001975,10090.ENSMUSP00000002678,10090.ENSMUSP00000003461,10090.ENSMUSP00000003870,10090.ENSMUSP00000004051,10090.ENSMUSP00000004343,10090.ENSMUSP00000004378,10090.ENSMUSP00000004968,10090.ENSMUSP00000006611,10090.ENSMUSP00000007012,10090.ENSMUSP00000009102,10090.ENSMUSP00000009550,10090.ENSMUSP00000010195…	Alox12,Pparg,Hk2,Nacc1,Tgfb1,Ogdh,Mxi1,Hlf,Wars2,Eno2,Plod3,Srm,Sod2,Vps72,Elk1,Hyal1,Fads1,Cybb,Med8,Sim1,Cpeb4,Adcy1,Id2,Atxn3,Irf4,Elovl2,Msx2,Pdhb,Zmym2,Adsl,Sdf2l1,B4galt4,Runx1,Chd1,Eif2ak2,Iws1,Smad4,Bach1,Ikzf2,Lmx1a,Epc1,Gad2,Kynu,Notch1,Polr3f,Acss1,Rprd1b,Smad9,Ikbkap,Mrpl19,Bhlhe40,Ybx3,Acsl4,Mecp2,St3gal2,Zdhhc7,Smarca4,Elovl5,Zic1,Smad3,Nt5e,Scd1,Mboat7,Scai,B4galnt2,Trp53inp2,Hoxb7…
GO:0051049	regulation of transport	119	1782	0.0667789	0.23	8.17e-07	6.08778	10090.ENSMUSP00000000312,10090.ENSMUSP00000000450,10090.ENSMUSP00000000590,10090.ENSMUSP00000000642,10090.ENSMUSP00000002152,10090.ENSMUSP00000002677,10090.ENSMUSP00000002678,10090.ENSMUSP00000004829,10090.ENSMUSP00000005066,10090.ENSMUSP00000010044,10090.ENSMUSP00000010536,10090.ENSMUSP00000015484,10090.ENSMUSP00000016673,10090.ENSMUSP00000017881,10090.ENSMUSP00000020986,10090.ENSMUSP00000021921…	Cdh1,Pparg,Rdx,Hk2,Bbc3,Axl,Tgfb1,Cd244,Map2k1,Wnt3a,Gosr1,Cybb,Il10,Mmp9,Dnajc27,Ptch1,Dpysl2,Klhl24,Runx1,Chd1,Iws1,Smad4,Pmaip1,Gnaq,Il6,Lypla1,Tmem14a,Ncl,Abl2,Notch1,Grin1,Il1a,Pkia,Car2,Vamp3,Rint1,Prkcz,Atp2a2,Bax,Ptpn5,Tub,Acsl4,Mecp2,Sfrp1,Usp2,Zic1,Fam115a,Kcnj2,Fkbp1a,Kcna2,Ubash3b,Ogt,Npy1r,Tlr4,Arntl,Camk4,Midn,Cxcr3,Kcnj10,Yod1,Chd7,Nat8l,Slc35d3,Scn4b,Gja1,Azin1,Acvr2a,Prkcb,Kcns2,…
GO:0010975	regulation of neuron projection development	52	547	0.095064	0.39	8.42e-07	6.07469	10090.ENSMUSP00000000641,10090.ENSMUSP00000005066,10090.ENSMUSP00000006112,10090.ENSMUSP00000010044,10090.ENSMUSP00000021091,10090.ENSMUSP00000022629,10090.ENSMUSP00000026845,10090.ENSMUSP00000027451,10090.ENSMUSP00000027888,10090.ENSMUSP00000028177,10090.ENSMUSP00000028335,10090.ENSMUSP00000029423,10090.ENSMUSP00000029964,10090.ENSMUSP00000032201,10090.ENSMUSP00000033142,10090.ENSMUSP00000033770…	Sema4f,Map2k1,Ephb3,Wnt3a,Pafah1b1,Dpysl2,Il6,Epha4,Abl2,Olfm1,Grin1,Serpini1,Epha7,Ret,Ptpn5,Mecp2,Sfrp1,Lrig2,Lzts3,Ntrk3,Trak1,Tbr1,Ttl,Mylip,Sema5a,Cxcl12,Crtc1,Efna5,Ntrk2,Fxn,Nptn,Cntn2,Dcx,Adcy6,Hspa5,Ptprd,Rtn4,L1cam,Sirt1,Ahi1,Ephb2,Elavl4,Lrp8,Prkci,Plxna4,Syt2,Robo2,Bai3,Rnf6,Zfyve27,Mef2c,H2-D1
GO:0001822	kidney development	34	274	0.124088	0.5	8.76e-07	6.0575	10090.ENSMUSP00000002678,10090.ENSMUSP00000005532,10090.ENSMUSP00000020071,10090.ENSMUSP00000020974,10090.ENSMUSP00000021921,10090.ENSMUSP00000025393,10090.ENSMUSP00000027451,10090.ENSMUSP00000028288,10090.ENSMUSP00000028735,10090.ENSMUSP00000028836,10090.ENSMUSP00000029078,10090.ENSMUSP00000029371,10090.ENSMUSP00000029964,10090.ENSMUSP00000030029,10090.ENSMUSP00000032201,10090.ENSMUSP00000033093…	Tgfb1,Nid1,Sim1,Id2,Ptch1,Smad4,Epha4,Notch1,Jag1,Bmp2,Car2,Smad9,Epha7,Invs,Ret,Bax,Sfrp1,Smad3,Hoxa11,Egr1,Sox11,Pkd2,Ahi1,Cxcr2,Sulf2,Smad5,Bcl2,Amer1,Robo2,Mpv17,Six2,Odc1,Mef2c,Prox1
GO:0072358	cardiovascular system development	52	548	0.0948905	0.39	8.79e-07	6.05601	10090.ENSMUSP00000002678,10090.ENSMUSP00000004343,10090.ENSMUSP00000005066,10090.ENSMUSP00000006112,10090.ENSMUSP00000022189,10090.ENSMUSP00000027438,10090.ENSMUSP00000027888,10090.ENSMUSP00000028100,10090.ENSMUSP00000028288,10090.ENSMUSP00000028735,10090.ENSMUSP00000030568,10090.ENSMUSP00000030811,10090.ENSMUSP00000031224,10090.ENSMUSP00000031653,10090.ENSMUSP00000033093,10090.ENSMUSP00000033898…	Tgfb1,Wars2,Map2k1,Ephb3,Aggf1,Ncl,Abl2,Epc1,Notch1,Jag1,Sema3c,Errfi1,Tgfbr3,Flt1,Bax,Col4a1,Smarca4,Bmpr1a,Tgfbi,Map3k7,Gata6,Dicer1,Antxr1,S1pr1,Cxcr3,Foxo1,Chd7,Scg2,Gja1,Ppap2b,Sos1,Sema5a,Egr1,Cxcl12,Ntrk2,Ubp1,Pkd2,Myh10,Rtn4,Ppp3r1,Sirt1,Prdm1,Ephb2,Fbxw7,Arhgef15,Smad5,Amot,Robo2,Lemd3,Mef2c,Foxp1,Prox1
GO:0044267	cellular protein metabolic process	177	2995	0.0590985	0.18	9.33e-07	6.03012	10090.ENSMUSP00000000544,10090.ENSMUSP00000001520,10090.ENSMUSP00000002677,10090.ENSMUSP00000002678,10090.ENSMUSP00000003461,10090.ENSMUSP00000004343,10090.ENSMUSP00000004968,10090.ENSMUSP00000005066,10090.ENSMUSP00000005504,10090.ENSMUSP00000006112,10090.ENSMUSP00000006235,10090.ENSMUSP00000006669,10090.ENSMUSP00000015100,10090.ENSMUSP00000015449,10090.ENSMUSP00000018478,10090.ENSMUSP00000019229…	Acvr1b,Afg3l1,Axl,Tgfb1,Ogdh,Wars2,Plod3,Map2k1,Fbxo11,Ephb3,Ctsb,Pdk1,Ppp1cb,Sash1,Ksr1,Med8,Nuak1,Cpeb4,Aurkb,Atxn3,Irf4,Naa16,Fbxl3,Rnf19a,Sdf2l1,B4galt4,Klhl24,Chd1,Eif2ak2,Ndufaf7,Smad4,Bach1,Sec11a,Lypla1,Ctdsp1,Epha4,Gigyf2,Abl2,Epc1,Ttbk2,Rassf2,Bmp2,Rprd1b,Il21,Smad9,Epha7,Ikbkap,Prkcz,Ppp2r2c,Uchl1,Tgfbr3,Flt1,Pcyox1,Fbxl14,Mrpl19,Sumf1,Ret,Ptpn5,Mecp2,Tnks,St3gal2,Zdhhc7,Usp2,Smarca4,F…
GO:0042127	regulation of cell population proliferation	109	1594	0.0683814	0.24	1.08e-06	5.96658	10090.ENSMUSP00000000312,10090.ENSMUSP00000000329,10090.ENSMUSP00000000450,10090.ENSMUSP00000001975,10090.ENSMUSP00000002678,10090.ENSMUSP00000004673,10090.ENSMUSP00000004829,10090.ENSMUSP00000005066,10090.ENSMUSP00000005256,10090.ENSMUSP00000007012,10090.ENSMUSP00000010044,10090.ENSMUSP00000010195,10090.ENSMUSP00000016673,10090.ENSMUSP00000017881,10090.ENSMUSP00000018478,10090.ENSMUSP00000020350…	Cdh1,Alox12,Pparg,Nacc1,Tgfb1,Ndrg2,Cd244,Map2k1,Ndrg1,Sod2,Wnt3a,Hyal1,Il10,Mmp9,Ksr1,Lgr5,Id2,Ptch1,Msx2,Aggf1,Runx1,Eif2ak2,Twsg1,Bambi,Smad4,Pmaip1,Gnaq,Il6,Abl2,Notch1,Jag1,Bmp2,Il1a,Rprd1b,Il21,Nras,Errfi1,Prkcz,Tgfbr3,Flt1,Bax,Wdr13,Mecp2,Sfrp1,Smarca4,Smad3,Bmpr1a,Ntrk3,Ptchd2,Fndc3b,Gata6,Prdm4,Dicer1,Kmt2c,Tlr4,Mycn,Eif5a,S1pr1,Rictor,Cxcr3,Foxo1,Tob2,Scg2,Gja1,Sos1,Sema5a,Egr1,Cxcl12,S…
GO:0016070	RNA metabolic process	164	2725	0.0601835	0.19	1.11e-06	5.95468	10090.ENSMUSP00000000450,10090.ENSMUSP00000001975,10090.ENSMUSP00000003870,10090.ENSMUSP00000004051,10090.ENSMUSP00000004343,10090.ENSMUSP00000009102,10090.ENSMUSP00000009550,10090.ENSMUSP00000018449,10090.ENSMUSP00000019229,10090.ENSMUSP00000020071,10090.ENSMUSP00000020974,10090.ENSMUSP00000021030,10090.ENSMUSP00000021572,10090.ENSMUSP00000021606,10090.ENSMUSP00000021784,10090.ENSMUSP00000021922…	Pparg,Nacc1,Mxi1,Hlf,Wars2,Vps72,Elk1,Prpf8,Med8,Sim1,Id2,Mettl2,Wdr37,Atxn3,Irf4,Msx2,Zmym2,Runx1,Chd1,Eif2ak2,Iws1,Dcp2,Smad4,Bach1,Sf3b1,Ikzf2,Tsn,Lmx1a,Epc1,Notch1,Polr3f,Rprd1b,Smad9,Ikbkap,Ddx51,Bhlhe40,Ybx3,Mecp2,Smarca4,Zic1,Smad3,Scai,Dhx8,Trp53inp2,Hoxb7,Map3k7,Aicda,Hoxa11,Gata6,Prdm4,Exosc2,Dicer1,Kmt2c,Cd3eap,Zbtb41,Ybey,Mycn,Arntl,Elf1,Tbr1,Foxf2,Neurod6,Rorb,Lsm6,Aff4,Akap17b,Bend6…
GO:0043009	chordate embryonic development	61	705	0.0865248	0.35	1.17e-06	5.93181	10090.ENSMUSP00000000312,10090.ENSMUSP00000000544,10090.ENSMUSP00000001562,10090.ENSMUSP00000002678,10090.ENSMUSP00000004968,10090.ENSMUSP00000005066,10090.ENSMUSP00000010044,10090.ENSMUSP00000010195,10090.ENSMUSP00000016673,10090.ENSMUSP00000021921,10090.ENSMUSP00000022906,10090.ENSMUSP00000023673,10090.ENSMUSP00000025393,10090.ENSMUSP00000025830,10090.ENSMUSP00000027127,10090.ENSMUSP00000027888…	Cdh1,Acvr1b,Tulp3,Tgfb1,Plod3,Map2k1,Wnt3a,Hyal1,Il10,Ptch1,Fzd6,Runx1,Smad4,Apba1,Sf3b1,Abl2,Notch1,Ttbk2,Bmp2,Sema3c,Tgfbr3,Ybx3,Apba2,Sfrp1,Smarca4,Smad3,Bmpr1a,Vezt,Hoxb7,Map3k7,Hoxa11,Gata6,Mycn,Itpk1,Nup133,Chd7,Gja1,Klf2,Acvr2a,Sox11,Ybx1,Slc8a1,Man2a1,Pkd2,Intu,Rpl7l1,Tanc2,Myh10,Itga4,Prdm1,Sulf2,Asxl2,Amot,Runx2,Tpm1,Sema4c,Zfp568,Six2,Mef2c,Tet1,Foxp1
GO:0048870	cell motility	70	862	0.0812065	0.32	1.17e-06	5.93181	10090.ENSMUSP00000002099,10090.ENSMUSP00000002677,10090.ENSMUSP00000002678,10090.ENSMUSP00000003461,10090.ENSMUSP00000005066,10090.ENSMUSP00000006112,10090.ENSMUSP00000017881,10090.ENSMUSP00000019266,10090.ENSMUSP00000020308,10090.ENSMUSP00000020322,10090.ENSMUSP00000021091,10090.ENSMUSP00000021922,10090.ENSMUSP00000025075,10090.ENSMUSP00000027451,10090.ENSMUSP00000027888,10090.ENSMUSP00000028288…	Ift46,Axl,Tgfb1,Ogdh,Map2k1,Ephb3,Mmp9,Ccl9,Ddit4,Srgap1,Pafah1b1,Msx2,Bambi,Epha4,Abl2,Notch1,Ttbk2,Sema3c,Prkcz,Flt1,Ret,Bax,Gpm6a,Strip2,Mboat7,Ntrk3,Trem1,Astn1,Fndc3b,Dclk1,S1pr1,Sh3bp1,Cxcr3,Scg2,Gja1,Nav1,Sema5a,Dnah5,Cxcl12,Ntrk2,Adam9,Cntn2,Dcx,Srgap2,Ptpn11,Sirpa,Myh10,Itga4,Rtn4,L1cam,Csf3r,Lrp8,Cxcr2,Prkci,Tnfaip1,Spp1,Amot,Erg,Sema4c,Lemd3,Usp33,Fktn,Apbb2,Six2,Ednrb,Rbfox2,Mef2c,Pro…
GO:0009058	biosynthetic process	209	3707	0.0563798	0.16	1.18e-06	5.92812	10090.ENSMUSP00000000329,10090.ENSMUSP00000000450,10090.ENSMUSP00000000642,10090.ENSMUSP00000001975,10090.ENSMUSP00000002678,10090.ENSMUSP00000003461,10090.ENSMUSP00000003870,10090.ENSMUSP00000004051,10090.ENSMUSP00000004343,10090.ENSMUSP00000004378,10090.ENSMUSP00000004968,10090.ENSMUSP00000006611,10090.ENSMUSP00000007012,10090.ENSMUSP00000009102,10090.ENSMUSP00000009550,10090.ENSMUSP00000010195…	Alox12,Pparg,Hk2,Nacc1,Tgfb1,Ogdh,Mxi1,Hlf,Wars2,Eno2,Plod3,Srm,Sod2,Vps72,Elk1,Hyal1,Fads1,Cybb,Il10,Med8,Sim1,Cpeb4,Adcy1,Id2,Atxn3,Irf4,Elovl2,Msx2,Pdhb,Zmym2,Adsl,Sdf2l1,B4galt4,Runx1,Chd1,Eif2ak2,Iws1,Smad4,Bach1,Ikzf2,Lmx1a,Epc1,Gad2,Kynu,Notch1,Polr3f,Acss1,Rprd1b,Smad9,Ikbkap,Mrpl19,Bhlhe40,Ybx3,Acsl4,Mecp2,Msmo1,St3gal2,Zdhhc7,Smarca4,Elovl5,Zic1,Smad3,Nt5e,Scd1,Mboat7,Scai,B4galnt2,Trp5…
GO:0009719	response to endogenous stimulus	93	1289	0.072149	0.27	1.23e-06	5.91009	10090.ENSMUSP00000000312,10090.ENSMUSP00000000450,10090.ENSMUSP00000000590,10090.ENSMUSP00000002678,10090.ENSMUSP00000004968,10090.ENSMUSP00000005066,10090.ENSMUSP00000006235,10090.ENSMUSP00000009550,10090.ENSMUSP00000010044,10090.ENSMUSP00000010195,10090.ENSMUSP00000010807,10090.ENSMUSP00000015484,10090.ENSMUSP00000016673,10090.ENSMUSP00000017920,10090.ENSMUSP00000020308,10090.ENSMUSP00000020543…	Cdh1,Pparg,Rdx,Tgfb1,Plod3,Map2k1,Ctsb,Elk1,Wnt3a,Hyal1,Fads1,Cybb,Il10,Crk,Ddit4,Cpeb4,Gabra1,Ptch1,Msx2,Runx1,Twsg1,Bambi,Smad4,Il6,Ncl,Epha4,Notch1,Bmp2,Car2,Smad9,Alpl,Errfi1,Agtrap,Prkcz,Tgfbr3,Atp2a2,Tub,Mecp2,Col4a1,Sfrp1,Smad3,Bmpr1a,Ntrk3,Map3k7,Gata6,Ogt,Dync1li2,Tlr4,Eif5a,Mylip,Rorb,Ywhag,Sh3bp1,Foxo1,Gja1,Klf2,Soga1,Irs4,Acvr2a,Egr1,Efna5,Ntrk2,Adam9,Slc8a1,Pkd2,Casp3,Adcy6,Idh1,Hspa…
GO:0061564	axon development	38	337	0.11276	0.46	1.27e-06	5.8962	10090.ENSMUSP00000000641,10090.ENSMUSP00000006112,10090.ENSMUSP00000010044,10090.ENSMUSP00000020706,10090.ENSMUSP00000021091,10090.ENSMUSP00000021466,10090.ENSMUSP00000021921,10090.ENSMUSP00000022629,10090.ENSMUSP00000025393,10090.ENSMUSP00000027451,10090.ENSMUSP00000028003,10090.ENSMUSP00000028102,10090.ENSMUSP00000028288,10090.ENSMUSP00000029964,10090.ENSMUSP00000030568,10090.ENSMUSP00000031131…	Sema4f,Ephb3,Wnt3a,Adcy1,Pafah1b1,Atl1,Ptch1,Dpysl2,Smad4,Epha4,Lmx1a,Kif5c,Notch1,Epha7,Sema3c,Uchl1,Pvrl1,Dclk1,Nrep,Sema5a,Cxcl12,Efna5,Cntn2,Dcx,Ank3,Adarb1,Ptpn11,Myh10,Rtn4,L1cam,Ephb2,Bcl2,Plxna4,Robo2,Usp33,Apbb2,Foxp1,Creb1
GO:0048762	mesenchymal cell differentiation	23	137	0.167883	0.63	1.32e-06	5.87943	10090.ENSMUSP00000002678,10090.ENSMUSP00000021922,10090.ENSMUSP00000025393,10090.ENSMUSP00000028177,10090.ENSMUSP00000028288,10090.ENSMUSP00000028735,10090.ENSMUSP00000028836,10090.ENSMUSP00000030568,10090.ENSMUSP00000031224,10090.ENSMUSP00000032201,10090.ENSMUSP00000033952,10090.ENSMUSP00000035900,10090.ENSMUSP00000043676,10090.ENSMUSP00000064536,10090.ENSMUSP00000078070,10090.ENSMUSP00000099907…	Tgfb1,Msx2,Smad4,Olfm1,Notch1,Jag1,Bmp2,Sema3c,Tgfbr3,Ret,Sfrp1,Bmpr1a,Dicer1,Gja1,Sox11,Rtn4,Ppp3r1,Bcl2,Erg,Amer1,Six2,Ednrb,Mef2c
GO:0044271	cellular nitrogen compound biosynthetic process	166	2781	0.0596908	0.18	1.45e-06	5.83863	10090.ENSMUSP00000000450,10090.ENSMUSP00000000642,10090.ENSMUSP00000001975,10090.ENSMUSP00000002678,10090.ENSMUSP00000003461,10090.ENSMUSP00000003870,10090.ENSMUSP00000004051,10090.ENSMUSP00000004343,10090.ENSMUSP00000004378,10090.ENSMUSP00000006611,10090.ENSMUSP00000009102,10090.ENSMUSP00000009550,10090.ENSMUSP00000019229,10090.ENSMUSP00000020071,10090.ENSMUSP00000020543,10090.ENSMUSP00000020706…	Pparg,Hk2,Nacc1,Tgfb1,Ogdh,Mxi1,Hlf,Wars2,Eno2,Srm,Vps72,Elk1,Med8,Sim1,Cpeb4,Adcy1,Id2,Atxn3,Irf4,Msx2,Pdhb,Zmym2,Adsl,Runx1,Chd1,Eif2ak2,Iws1,Smad4,Bach1,Ikzf2,Lmx1a,Epc1,Kynu,Notch1,Polr3f,Acss1,Rprd1b,Smad9,Ikbkap,Mrpl19,Bhlhe40,Ybx3,Acsl4,Mecp2,Smarca4,Zic1,Smad3,Nt5e,Scai,Trp53inp2,Hoxb7,Map3k7,Hoxa11,Gata6,Prdm4,St8sia4,Mrpl41,Kmt2c,Cd3eap,Zbtb41,Mycn,Arntl,Elf1,Tbr1,Foxf2,Eif5a,Neurod6,Ro…
GO:0007409	axonogenesis	36	310	0.116129	0.47	1.46e-06	5.83565	10090.ENSMUSP00000000641,10090.ENSMUSP00000006112,10090.ENSMUSP00000010044,10090.ENSMUSP00000020706,10090.ENSMUSP00000021091,10090.ENSMUSP00000021466,10090.ENSMUSP00000021921,10090.ENSMUSP00000022629,10090.ENSMUSP00000025393,10090.ENSMUSP00000027451,10090.ENSMUSP00000028003,10090.ENSMUSP00000028102,10090.ENSMUSP00000028288,10090.ENSMUSP00000029964,10090.ENSMUSP00000030568,10090.ENSMUSP00000031131…	Sema4f,Ephb3,Wnt3a,Adcy1,Pafah1b1,Atl1,Ptch1,Dpysl2,Smad4,Epha4,Lmx1a,Kif5c,Notch1,Epha7,Sema3c,Uchl1,Pvrl1,Dclk1,Sema5a,Cxcl12,Efna5,Cntn2,Dcx,Ank3,Adarb1,Ptpn11,Myh10,L1cam,Ephb2,Bcl2,Plxna4,Robo2,Usp33,Apbb2,Foxp1,Creb1
GO:0050678	regulation of epithelial cell proliferation	38	340	0.111765	0.46	1.53e-06	5.81531	10090.ENSMUSP00000000312,10090.ENSMUSP00000000450,10090.ENSMUSP00000002678,10090.ENSMUSP00000010044,10090.ENSMUSP00000010195,10090.ENSMUSP00000016673,10090.ENSMUSP00000021921,10090.ENSMUSP00000022189,10090.ENSMUSP00000026845,10090.ENSMUSP00000028288,10090.ENSMUSP00000028836,10090.ENSMUSP00000029445,10090.ENSMUSP00000030811,10090.ENSMUSP00000031224,10090.ENSMUSP00000031653,10090.ENSMUSP00000033093…	Cdh1,Pparg,Tgfb1,Wnt3a,Hyal1,Il10,Ptch1,Aggf1,Il6,Notch1,Bmp2,Nras,Errfi1,Tgfbr3,Flt1,Bax,Wdr13,Sfrp1,Smad3,Bmpr1a,Rictor,Cxcr3,Scg2,Gja1,Sema5a,Cxcl12,Sox11,Intu,Itga4,Rtn4,Sirt1,Sulf2,Stxbp4,Stat3,Ednrb,Mef2c,Foxp1,Prox1
GO:0040012	regulation of locomotion	73	924	0.0790043	0.31	1.55e-06	5.80967	10090.ENSMUSP00000000312,10090.ENSMUSP00000000329,10090.ENSMUSP00000000450,10090.ENSMUSP00000000544,10090.ENSMUSP00000000590,10090.ENSMUSP00000002678,10090.ENSMUSP00000005066,10090.ENSMUSP00000007012,10090.ENSMUSP00000010044,10090.ENSMUSP00000010195,10090.ENSMUSP00000015449,10090.ENSMUSP00000017881,10090.ENSMUSP00000017920,10090.ENSMUSP00000020322,10090.ENSMUSP00000024706,10090.ENSMUSP00000028177…	Cdh1,Alox12,Pparg,Acvr1b,Rdx,Tgfb1,Map2k1,Sod2,Wnt3a,Hyal1,Sash1,Mmp9,Crk,Srgap1,Pla2g7,Olfm1,Notch1,Jag1,Ttbk2,Bmp2,Il1a,Ikbkap,Sema3c,Tgfbr3,Flt1,Ret,Mecp2,Mpp1,Sfrp1,Smarca4,Smad3,Bmpr1a,Lrig2,Fam115a,Scai,Ntrk3,Spag9,Tbr1,S1pr1,Sh3bp1,Cxcr3,Scg2,Ppap2b,Sema5a,Egr1,Cxcl12,Adam9,Slc8a1,Srgap2,Adarb1,Arrdc3,Hspa5,Itga4,Rtn4,Sirt1,Cd300a,Cxcr2,Fbxw7,Map3k1,Bcl2,Amot,Tpm1,Plxna4,Onecut2,Robo2,Myo5…
GO:0010721	negative regulation of cell development	39	356	0.109551	0.45	1.64e-06	5.78516	10090.ENSMUSP00000000641,10090.ENSMUSP00000002678,10090.ENSMUSP00000010044,10090.ENSMUSP00000020974,10090.ENSMUSP00000021091,10090.ENSMUSP00000025393,10090.ENSMUSP00000027367,10090.ENSMUSP00000027451,10090.ENSMUSP00000028003,10090.ENSMUSP00000028177,10090.ENSMUSP00000028288,10090.ENSMUSP00000028735,10090.ENSMUSP00000028882,10090.ENSMUSP00000029964,10090.ENSMUSP00000033770,10090.ENSMUSP00000035900…	Sema4f,Tgfb1,Wnt3a,Id2,Pafah1b1,Smad4,Ctdsp1,Epha4,Lmx1a,Olfm1,Notch1,Jag1,Il1a,Epha7,Mecp2,Bmpr1a,Lrig2,Ntrk3,Ptchd2,Dicer1,Mycn,Hook3,Mylip,Sema5a,Efna5,Sox11,Cntn2,Adcy6,Srgap2,Rtn4,Ephb2,Fbxw7,Bcl2,Ttc3,Stat3,Rnf6,Ednrb,H2-D1,Foxp1
GO:0007423	sensory organ development	53	578	0.0916955	0.37	1.66e-06	5.77989	10090.ENSMUSP00000000312,10090.ENSMUSP00000001562,10090.ENSMUSP00000002678,10090.ENSMUSP00000010044,10090.ENSMUSP00000020102,10090.ENSMUSP00000020350,10090.ENSMUSP00000021091,10090.ENSMUSP00000022906,10090.ENSMUSP00000024906,10090.ENSMUSP00000028288,10090.ENSMUSP00000028735,10090.ENSMUSP00000028836,10090.ENSMUSP00000029297,10090.ENSMUSP00000031653,10090.ENSMUSP00000032201,10090.ENSMUSP00000033093…	Cdh1,Tulp3,Tgfb1,Wnt3a,Slc17a8,Lgr5,Pafah1b1,Fzd6,Twsg1,Notch1,Jag1,Bmp2,Slc7a11,Flt1,Ret,Bax,Tub,Rs1,Col4a1,Gpm6a,Pvrl1,Smarca4,Zic1,Smad3,Ntrk3,Dicer1,Kmt2c,Foxf2,Rorb,Chd7,Gja1,Sos1,Sox11,Ntrk2,Man2a1,Atp2b2,Frem2,Ptpn11,Myh10,Pcdh15,Prdm1,Ahi1,Ephb2,Tmod1,Prkci,Arhgef15,Map3k1,Bcl2,Mpv17,Stat3,Six2,Bnc2,Prox1
GO:0120036	plasma membrane bounded cell projection organization	76	982	0.0773931	0.3	1.74e-06	5.75945	10090.ENSMUSP00000000590,10090.ENSMUSP00000000641,10090.ENSMUSP00000002099,10090.ENSMUSP00000005066,10090.ENSMUSP00000006112,10090.ENSMUSP00000010044,10090.ENSMUSP00000020706,10090.ENSMUSP00000021091,10090.ENSMUSP00000021466,10090.ENSMUSP00000021921,10090.ENSMUSP00000022629,10090.ENSMUSP00000025393,10090.ENSMUSP00000026845,10090.ENSMUSP00000027451,10090.ENSMUSP00000027888,10090.ENSMUSP00000028003…	Rdx,Sema4f,Ift46,Map2k1,Ephb3,Wnt3a,Adcy1,Pafah1b1,Atl1,Ptch1,Dpysl2,Smad4,Il6,Epha4,Abl2,Lmx1a,Kif5c,Notch1,Ttbk2,Epha7,Sema3c,Prkcz,Uchl1,Acsl4,Mecp2,Gpm6a,Pvrl1,Plekha1,Dicer1,Trak1,Spire1,Dclk1,S1pr1,Sh3bp1,Nrep,Gja1,Sema5a,Dnah5,Cxcl12,Lima1,Btbd3,Efna5,Ttyh1,Cntn2,Dcx,Atp2b2,Intu,Ank3,Map1a,Srgap2,Adarb1,Ptpn11,Myh10,Rtn4,L1cam,Pcdh15,Ahi1,Ephb2,Elavl4,Lrp8,Clmn,Bcl2,Tpm1,Camsap1,Plxna4,One…
GO:0021537	telencephalon development	33	270	0.122222	0.5	1.76e-06	5.75449	10090.ENSMUSP00000003461,10090.ENSMUSP00000006112,10090.ENSMUSP00000010044,10090.ENSMUSP00000020974,10090.ENSMUSP00000021091,10090.ENSMUSP00000022629,10090.ENSMUSP00000023099,10090.ENSMUSP00000028003,10090.ENSMUSP00000028335,10090.ENSMUSP00000028836,10090.ENSMUSP00000033093,10090.ENSMUSP00000037107,10090.ENSMUSP00000043676,10090.ENSMUSP00000046787,10090.ENSMUSP00000047016,10090.ENSMUSP00000059079…	Ogdh,Ephb3,Wnt3a,Id2,Pafah1b1,Dpysl2,Slc38a2,Lmx1a,Grin1,Bmp2,Bax,Mboat7,Dicer1,Tbr1,Neurod6,Chd7,Dnah5,Cxcl12,Btbd3,Ntrk2,Slc1a2,Cntn2,Dcx,Casp3,Srgap2,Myh10,Rtn4,Ephb2,Lrp8,Plxna4,Robo2,Foxp1,Prox1
GO:0010769	regulation of cell morphogenesis involved in differentiation	35	299	0.117057	0.48	1.82e-06	5.73993	10090.ENSMUSP00000000641,10090.ENSMUSP00000005066,10090.ENSMUSP00000006112,10090.ENSMUSP00000010044,10090.ENSMUSP00000017920,10090.ENSMUSP00000021091,10090.ENSMUSP00000022629,10090.ENSMUSP00000027451,10090.ENSMUSP00000028177,10090.ENSMUSP00000028335,10090.ENSMUSP00000029964,10090.ENSMUSP00000032201,10090.ENSMUSP00000037109,10090.ENSMUSP00000037909,10090.ENSMUSP00000044482,10090.ENSMUSP00000046787…	Sema4f,Map2k1,Ephb3,Wnt3a,Crk,Pafah1b1,Dpysl2,Epha4,Olfm1,Grin1,Epha7,Ret,Lzts3,Ntrk3,Trak1,Tbr1,Ttl,Sema5a,Cxcl12,Efna5,Ntrk2,Fxn,Cntn2,Dcx,Ptprd,Rtn4,L1cam,Ephb2,Lrp8,Plxna4,Robo2,Ttc3,Bai3,Rnf6,Zfyve27
GO:0050769	positive regulation of neurogenesis	50	531	0.094162	0.38	1.84e-06	5.73518	10090.ENSMUSP00000000450,10090.ENSMUSP00000005066,10090.ENSMUSP00000010044,10090.ENSMUSP00000020974,10090.ENSMUSP00000021091,10090.ENSMUSP00000026845,10090.ENSMUSP00000027451,10090.ENSMUSP00000027888,10090.ENSMUSP00000028003,10090.ENSMUSP00000028288,10090.ENSMUSP00000028836,10090.ENSMUSP00000029423,10090.ENSMUSP00000032201,10090.ENSMUSP00000033142,10090.ENSMUSP00000033770,10090.ENSMUSP00000037909…	Pparg,Map2k1,Wnt3a,Id2,Pafah1b1,Il6,Epha4,Abl2,Lmx1a,Notch1,Bmp2,Serpini1,Ret,Ptpn5,Mecp2,Ntrk3,Spag9,Dicer1,Trak1,Bend6,Sema5a,Cxcl12,Crtc1,Efna5,Sox11,Ntrk2,Fxn,Nptn,Man2a1,Dcx,Hspa5,Ptprd,Rtn4,L1cam,Tcf3,Sirt1,Ahi1,Ephb2,Elavl4,Lrp8,Prkci,Bcl2,Tcf4,Syt2,Robo2,Grm5,Zfyve27,Zfp488,Mef2c,Prox1
GO:0030334	regulation of cell migration	66	805	0.0819876	0.32	1.93e-06	5.71444	10090.ENSMUSP00000000312,10090.ENSMUSP00000000329,10090.ENSMUSP00000000450,10090.ENSMUSP00000000544,10090.ENSMUSP00000000590,10090.ENSMUSP00000002678,10090.ENSMUSP00000005066,10090.ENSMUSP00000007012,10090.ENSMUSP00000010195,10090.ENSMUSP00000015449,10090.ENSMUSP00000017881,10090.ENSMUSP00000017920,10090.ENSMUSP00000020322,10090.ENSMUSP00000024706,10090.ENSMUSP00000028177,10090.ENSMUSP00000028288…	Cdh1,Alox12,Pparg,Acvr1b,Rdx,Tgfb1,Map2k1,Sod2,Hyal1,Sash1,Mmp9,Crk,Srgap1,Pla2g7,Olfm1,Notch1,Jag1,Ttbk2,Bmp2,Il1a,Ikbkap,Sema3c,Tgfbr3,Flt1,Ret,Mecp2,Mpp1,Sfrp1,Smarca4,Smad3,Bmpr1a,Lrig2,Fam115a,Scai,Ntrk3,Spag9,S1pr1,Sh3bp1,Cxcr3,Ppap2b,Sema5a,Egr1,Cxcl12,Adam9,Slc8a1,Srgap2,Adarb1,Hspa5,Itga4,Rtn4,Sirt1,Cd300a,Cxcr2,Fbxw7,Map3k1,Bcl2,Amot,Tpm1,Onecut2,Myo5a,Macf1,Stat3,Mef2c,Foxp1,Tirap,Prox1
GO:0001944	vasculature development	50	533	0.0938086	0.38	2.03e-06	5.6925	10090.ENSMUSP00000002678,10090.ENSMUSP00000004343,10090.ENSMUSP00000005066,10090.ENSMUSP00000006112,10090.ENSMUSP00000022189,10090.ENSMUSP00000027438,10090.ENSMUSP00000028100,10090.ENSMUSP00000028288,10090.ENSMUSP00000028735,10090.ENSMUSP00000030568,10090.ENSMUSP00000030811,10090.ENSMUSP00000031224,10090.ENSMUSP00000031653,10090.ENSMUSP00000033093,10090.ENSMUSP00000033898,10090.ENSMUSP00000034707…	Tgfb1,Wars2,Map2k1,Ephb3,Aggf1,Ncl,Epc1,Notch1,Jag1,Sema3c,Errfi1,Tgfbr3,Flt1,Bax,Col4a1,Smarca4,Bmpr1a,Tgfbi,Map3k7,Gata6,Dicer1,Antxr1,S1pr1,Cxcr3,Foxo1,Chd7,Scg2,Gja1,Ppap2b,Sos1,Sema5a,Egr1,Cxcl12,Ntrk2,Ubp1,Pkd2,Myh10,Rtn4,Ppp3r1,Sirt1,Prdm1,Ephb2,Fbxw7,Arhgef15,Smad5,Amot,Robo2,Lemd3,Mef2c,Prox1
GO:0032270	positive regulation of cellular protein metabolic process	101	1462	0.0690834	0.25	2.09e-06	5.67985	10090.ENSMUSP00000000329,10090.ENSMUSP00000000450,10090.ENSMUSP00000000544,10090.ENSMUSP00000000590,10090.ENSMUSP00000002152,10090.ENSMUSP00000002678,10090.ENSMUSP00000005066,10090.ENSMUSP00000010044,10090.ENSMUSP00000015449,10090.ENSMUSP00000017881,10090.ENSMUSP00000018478,10090.ENSMUSP00000019266,10090.ENSMUSP00000020986,10090.ENSMUSP00000021606,10090.ENSMUSP00000022890,10090.ENSMUSP00000024884…	Alox12,Pparg,Acvr1b,Rdx,Bbc3,Tgfb1,Map2k1,Wnt3a,Sash1,Mmp9,Ksr1,Ccl9,Dnajc27,Atxn3,Rnf19a,Eif2ak2,Twsg1,Smad4,Pmaip1,Il6,Epha4,Abl2,Notch1,Grin1,Rassf2,Bmp2,Il1a,Il21,Epha7,Prkcz,Flt1,Ret,Bax,Ptpn5,Mecp2,Fbxo22,Smad3,Bmpr1a,Fkbp1a,Ntrk3,Map3k7,Spag9,Lrrn3,Mfhas1,Arrdc4,Ogt,Antxr1,Tlr4,Arntl,Eif5a,Rictor,Camta1,Higd1a,Taok1,Ppap2b,Acvr2a,Egr1,Fbxw11,Efna5,Ctbp1,Ntrk2,Adam9,Nptn,Cntn2,Pkd2,Il11,Tnf…
GO:0030278	regulation of ossification	28	205	0.136585	0.54	2.22e-06	5.65365	10090.ENSMUSP00000002678,10090.ENSMUSP00000020974,10090.ENSMUSP00000021921,10090.ENSMUSP00000021922,10090.ENSMUSP00000024906,10090.ENSMUSP00000028288,10090.ENSMUSP00000028735,10090.ENSMUSP00000028814,10090.ENSMUSP00000028836,10090.ENSMUSP00000033952,10090.ENSMUSP00000034973,10090.ENSMUSP00000035900,10090.ENSMUSP00000041495,10090.ENSMUSP00000047597,10090.ENSMUSP00000050897,10090.ENSMUSP00000061390…	Tgfb1,Id2,Ptch1,Msx2,Twsg1,Notch1,Jag1,Rassf2,Bmp2,Sfrp1,Smad3,Bmpr1a,Fndc3b,Rorb,S1pr1,Tob2,Gja1,Acvr2a,Sox11,Slc8a1,Intu,Smad5,Asxl2,Gpm6b,Bcl2,Runx2,Six2,Mef2c
GO:1901360	organic cyclic compound metabolic process	223	4057	0.0549667	0.15	2.25e-06	5.64782	10090.ENSMUSP00000000329,10090.ENSMUSP00000000450,10090.ENSMUSP00000000642,10090.ENSMUSP00000001975,10090.ENSMUSP00000002678,10090.ENSMUSP00000003461,10090.ENSMUSP00000003870,10090.ENSMUSP00000004051,10090.ENSMUSP00000004343,10090.ENSMUSP00000004378,10090.ENSMUSP00000009102,10090.ENSMUSP00000009550,10090.ENSMUSP00000018449,10090.ENSMUSP00000018985,10090.ENSMUSP00000019229,10090.ENSMUSP00000020071…	Alox12,Pparg,Hk2,Nacc1,Tgfb1,Ogdh,Mxi1,Hlf,Wars2,Eno2,Vps72,Elk1,Prpf8,Rad51d,Med8,Sim1,Txnrd1,Adcy1,Pctp,Id2,Mettl2,Wdr37,Atxn3,Abcd4,Irf4,Msx2,Pdhb,Zmym2,Adsl,Runx1,Chd1,Enpp4,Eif2ak2,Ndufaf7,Iws1,Dcp2,Smad4,Bach1,Sf3b1,Ikzf2,Tsn,Lmx1a,Epc1,Kif5c,Kynu,Notch1,Polr3f,Acss1,Rprd1b,Smad9,Ikbkap,Ddx51,Bhlhe40,Ybx3,Acsl4,Mecp2,Msmo1,Smarca4,Zic1,Smad3,Nt5e,Plekha1,Scd1,Scai,B4galnt2,Dhx8,Trp53inp2,Pt…
GO:0042325	regulation of phosphorylation	101	1466	0.068895	0.25	2.33e-06	5.63264	10090.ENSMUSP00000000544,10090.ENSMUSP00000002678,10090.ENSMUSP00000004673,10090.ENSMUSP00000005066,10090.ENSMUSP00000010044,10090.ENSMUSP00000015449,10090.ENSMUSP00000017881,10090.ENSMUSP00000018478,10090.ENSMUSP00000019266,10090.ENSMUSP00000020234,10090.ENSMUSP00000020308,10090.ENSMUSP00000020986,10090.ENSMUSP00000021091,10090.ENSMUSP00000024884,10090.ENSMUSP00000024906,10090.ENSMUSP00000025393…	Acvr1b,Tgfb1,Ndrg2,Map2k1,Wnt3a,Sash1,Mmp9,Ksr1,Ccl9,Timp3,Ddit4,Dnajc27,Pafah1b1,Eif2ak2,Twsg1,Smad4,Gnaq,Il6,Ctdsp1,Epha4,Abl2,Notch1,Rassf2,Bmp2,Il1a,Pkia,Il21,Nras,Epha7,Ikbkap,Errfi1,Prkcz,Uchl1,Flt1,Ret,Bax,Ptpn5,Sfrp1,Bmpr1a,Fkbp1a,Ntrk3,Map3k7,Spag9,Dicer1,Lrrn3,Ubash3b,Mfhas1,Ogt,Tlr4,Plcl2,Midn,Rictor,Higd1a,Foxo1,Taok1,ENSMUSG00000048581,Lrrc3,Ppap2b,Acvr2a,Egr1,Aplp2,Efna5,Ntrk2,Adam9…
GO:0010720	positive regulation of cell development	54	603	0.0895522	0.36	2.38e-06	5.62342	10090.ENSMUSP00000000450,10090.ENSMUSP00000005066,10090.ENSMUSP00000010044,10090.ENSMUSP00000017920,10090.ENSMUSP00000020974,10090.ENSMUSP00000021091,10090.ENSMUSP00000023673,10090.ENSMUSP00000026845,10090.ENSMUSP00000027451,10090.ENSMUSP00000027888,10090.ENSMUSP00000028003,10090.ENSMUSP00000028288,10090.ENSMUSP00000028836,10090.ENSMUSP00000029423,10090.ENSMUSP00000030568,10090.ENSMUSP00000032201…	Pparg,Map2k1,Wnt3a,Crk,Id2,Pafah1b1,Runx1,Il6,Epha4,Abl2,Lmx1a,Notch1,Bmp2,Serpini1,Sema3c,Ret,Ptpn5,Mecp2,Ntrk3,Hoxa11,Spag9,Dicer1,Trak1,Bend6,Sema5a,Cxcl12,Crtc1,Efna5,Sox11,Ntrk2,Fxn,Nptn,Man2a1,Dcx,Hspa5,Ptprd,Rtn4,L1cam,Tcf3,Sirt1,Ahi1,Ephb2,Elavl4,Lrp8,Prkci,Bcl2,Tcf4,Syt2,Robo2,Grm5,Zfyve27,Zfp488,Mef2c,Prox1
GO:0045596	negative regulation of cell differentiation	61	724	0.0842541	0.33	2.51e-06	5.60033	10090.ENSMUSP00000000450,10090.ENSMUSP00000000641,10090.ENSMUSP00000002678,10090.ENSMUSP00000007012,10090.ENSMUSP00000010044,10090.ENSMUSP00000019266,10090.ENSMUSP00000020974,10090.ENSMUSP00000021091,10090.ENSMUSP00000021921,10090.ENSMUSP00000021922,10090.ENSMUSP00000023673,10090.ENSMUSP00000024906,10090.ENSMUSP00000025393,10090.ENSMUSP00000027367,10090.ENSMUSP00000027451,10090.ENSMUSP00000028003…	Pparg,Sema4f,Tgfb1,Sod2,Wnt3a,Ccl9,Id2,Pafah1b1,Ptch1,Msx2,Runx1,Twsg1,Smad4,Ctdsp1,Epha4,Lmx1a,Olfm1,Notch1,Jag1,Bmp2,Il1a,Epha7,Tgfbr3,Mecp2,Sfrp1,Smad3,Bmpr1a,Lrig2,Ntrk3,Ptchd2,Fndc3b,Dicer1,Ubash3b,Mycn,Arntl,Hook3,Mylip,Rorb,Foxo1,Tob2,Sema5a,Efna5,Sox11,Ybx1,Cntn2,Adcy6,Srgap2,Rtn4,Tcf3,Sirt1,Ephb2,Fbxw7,Bcl2,Ttc3,Stat3,Rnf6,Rc3h1,Six2,Ednrb,H2-D1,Foxp1
GO:0019220	regulation of phosphate metabolic process	110	1650	0.0666667	0.23	2.76e-06	5.55909	10090.ENSMUSP00000000544,10090.ENSMUSP00000002678,10090.ENSMUSP00000004673,10090.ENSMUSP00000004829,10090.ENSMUSP00000005066,10090.ENSMUSP00000006669,10090.ENSMUSP00000010044,10090.ENSMUSP00000015449,10090.ENSMUSP00000017881,10090.ENSMUSP00000018478,10090.ENSMUSP00000019266,10090.ENSMUSP00000020220,10090.ENSMUSP00000020234,10090.ENSMUSP00000020308,10090.ENSMUSP00000020986,10090.ENSMUSP00000021091…	Acvr1b,Tgfb1,Ndrg2,Cd244,Map2k1,Pdk1,Wnt3a,Sash1,Mmp9,Ksr1,Ccl9,Nuak1,Timp3,Ddit4,Dnajc27,Pafah1b1,Eif2ak2,Twsg1,Smad4,Gnaq,Il6,Ctdsp1,Epha4,Abl2,Notch1,Rassf2,Bmp2,Il1a,Pkia,Il21,Nras,Epha7,Ikbkap,Errfi1,Prkcz,Ppp2r2c,Uchl1,Flt1,Ret,Bax,Ptpn5,Sfrp1,Smad3,Bmpr1a,Fkbp1a,Ntrk3,Map3k7,Spag9,Dicer1,Lrrn3,Ubash3b,Mfhas1,Ogt,Tlr4,Plcl2,Midn,Rictor,Camta1,Higd1a,Foxo1,Taok1,ENSMUSG00000048581,Lrrc3,Ppp1…
GO:0019538	protein metabolic process	201	3580	0.0561453	0.16	2.89e-06	5.5391	10090.ENSMUSP00000000312,10090.ENSMUSP00000000450,10090.ENSMUSP00000000544,10090.ENSMUSP00000001520,10090.ENSMUSP00000002677,10090.ENSMUSP00000002678,10090.ENSMUSP00000003461,10090.ENSMUSP00000004343,10090.ENSMUSP00000004968,10090.ENSMUSP00000005066,10090.ENSMUSP00000005504,10090.ENSMUSP00000006112,10090.ENSMUSP00000006235,10090.ENSMUSP00000006669,10090.ENSMUSP00000015100,10090.ENSMUSP00000015449…	Cdh1,Pparg,Acvr1b,Afg3l1,Axl,Tgfb1,Ogdh,Wars2,Plod3,Map2k1,Fbxo11,Ephb3,Ctsb,Pdk1,Ppp1cb,Sash1,Mmp9,Ksr1,Med8,Nuak1,Cpeb4,Aurkb,Atxn3,Irf4,Ptch1,Naa16,Adam28,Fbxl3,Rnf19a,Sdf2l1,B4galt4,Klhl24,Adamts5,Chd1,Eif2ak2,Ndufaf7,Smad4,Bach1,Sec11a,Lypla1,Ctdsp1,Epha4,Gigyf2,Abl2,Epc1,Gca,Pdia3,Ttbk2,Rassf2,Bmp2,Sppl2a,Rprd1b,Il21,Smad9,Epha7,Ikbkap,Prkcz,Ppp2r2c,Uchl1,Tgfbr3,Flt1,Pcyox1,Fbxl14,Mrpl19,Su…
GO:0008344	adult locomotory behavior	19	99	0.191919	0.69	2.9e-06	5.5376	10090.ENSMUSP00000004430,10090.ENSMUSP00000020974,10090.ENSMUSP00000021091,10090.ENSMUSP00000027451,10090.ENSMUSP00000027475,10090.ENSMUSP00000027888,10090.ENSMUSP00000028335,10090.ENSMUSP00000031131,10090.ENSMUSP00000033770,10090.ENSMUSP00000034927,10090.ENSMUSP00000054356,10090.ENSMUSP00000055000,10090.ENSMUSP00000059079,10090.ENSMUSP00000072800,10090.ENSMUSP00000080081,10090.ENSMUSP00000083707…	Clcn3,Id2,Pafah1b1,Epha4,Gigyf2,Abl2,Grin1,Uchl1,Mecp2,Zic1,Kcnj10,Adam22,Chd7,Cxcl12,Fxn,Cntn2,Pcdh15,Tmod1,Oxr1
GO:0046483	heterocycle metabolic process	212	3830	0.0553525	0.15	3.16e-06	5.50031	10090.ENSMUSP00000000329,10090.ENSMUSP00000000450,10090.ENSMUSP00000000642,10090.ENSMUSP00000001975,10090.ENSMUSP00000002678,10090.ENSMUSP00000003461,10090.ENSMUSP00000003870,10090.ENSMUSP00000004051,10090.ENSMUSP00000004343,10090.ENSMUSP00000004378,10090.ENSMUSP00000009102,10090.ENSMUSP00000009550,10090.ENSMUSP00000018449,10090.ENSMUSP00000018985,10090.ENSMUSP00000019229,10090.ENSMUSP00000020071…	Alox12,Pparg,Hk2,Nacc1,Tgfb1,Ogdh,Mxi1,Hlf,Wars2,Eno2,Vps72,Elk1,Prpf8,Rad51d,Med8,Sim1,Txnrd1,Adcy1,Id2,Mettl2,Wdr37,Atxn3,Abcd4,Irf4,Msx2,Pdhb,Zmym2,Adsl,Runx1,Chd1,Enpp4,Eif2ak2,Ndufaf7,Iws1,Dcp2,Smad4,Bach1,Sf3b1,Ikzf2,Tsn,Lmx1a,Epc1,Kif5c,Kynu,Notch1,Polr3f,Acss1,Rprd1b,Smad9,Ikbkap,Ddx51,Bhlhe40,Ybx3,Acsl4,Mecp2,Smarca4,Zic1,Smad3,Nt5e,Scai,B4galnt2,Dhx8,Trp53inp2,Hoxb7,Map3k7,Aicda,Hoxa11,…
GO:0030030	cell projection organization	77	1020	0.0754902	0.29	3.36e-06	5.47366	10090.ENSMUSP00000000590,10090.ENSMUSP00000000641,10090.ENSMUSP00000002099,10090.ENSMUSP00000005066,10090.ENSMUSP00000006112,10090.ENSMUSP00000010044,10090.ENSMUSP00000020706,10090.ENSMUSP00000021091,10090.ENSMUSP00000021466,10090.ENSMUSP00000021921,10090.ENSMUSP00000022629,10090.ENSMUSP00000025393,10090.ENSMUSP00000026845,10090.ENSMUSP00000027451,10090.ENSMUSP00000027888,10090.ENSMUSP00000028003…	Rdx,Sema4f,Ift46,Map2k1,Ephb3,Wnt3a,Adcy1,Pafah1b1,Atl1,Ptch1,Dpysl2,Smad4,Il6,Epha4,Abl2,Lmx1a,Kif5c,Notch1,Ttbk2,Epha7,Sema3c,Prkcz,Uchl1,Acsl4,Mecp2,Gpm6a,Pvrl1,Plekha1,Dicer1,Trak1,Spire1,Dclk1,S1pr1,Sh3bp1,Nrep,Gja1,Sema5a,Dnah5,Cxcl12,Lima1,Btbd3,Efna5,Ttyh1,Cntn2,Dcx,Atp2b2,Intu,Ank3,Map1a,Ccdc78,Srgap2,Adarb1,Ptpn11,Myh10,Rtn4,L1cam,Pcdh15,Ahi1,Ephb2,Elavl4,Lrp8,Clmn,Bcl2,Tpm1,Camsap1,Plx…
GO:1902531	regulation of intracellular signal transduction	107	1599	0.0669168	0.23	3.46e-06	5.46092	10090.ENSMUSP00000002152,10090.ENSMUSP00000002677,10090.ENSMUSP00000002678,10090.ENSMUSP00000004673,10090.ENSMUSP00000005066,10090.ENSMUSP00000007012,10090.ENSMUSP00000015449,10090.ENSMUSP00000017881,10090.ENSMUSP00000017920,10090.ENSMUSP00000018478,10090.ENSMUSP00000019266,10090.ENSMUSP00000020234,10090.ENSMUSP00000020308,10090.ENSMUSP00000020986,10090.ENSMUSP00000021091,10090.ENSMUSP00000024884…	Bbc3,Axl,Tgfb1,Ndrg2,Map2k1,Sod2,Sash1,Mmp9,Crk,Ksr1,Ccl9,Timp3,Ddit4,Dnajc27,Pafah1b1,Eif2ak2,Smad4,Pmaip1,Il6,Epha4,Abl2,Notch1,Rassf2,Bmp2,Il1a,Il21,Epha7,Errfi1,Rint1,Prkcz,Uchl1,Flt1,Ret,Ybx3,Bax,Ptpn5,Sfrp1,Plekha1,Scai,Fkbp1a,Ntrk3,Map3k7,Spag9,Mcl1,Mfhas1,Ogt,Tlr4,Arntl,Rictor,Sh3bp1,Cxcr3,Camta1,Foxo1,Taok1,ENSMUSG00000048581,Lrrc3,Gpr17,Sos1,F10,Sema5a,Prkcb,Cxcl12,Fbxw11,Sox11,Ntrk2,EN…
GO:0051241	negative regulation of multicellular organismal process	86	1191	0.0722082	0.27	3.56e-06	5.44855	10090.ENSMUSP00000000329,10090.ENSMUSP00000000450,10090.ENSMUSP00000000641,10090.ENSMUSP00000001562,10090.ENSMUSP00000002677,10090.ENSMUSP00000002678,10090.ENSMUSP00000004673,10090.ENSMUSP00000010044,10090.ENSMUSP00000016673,10090.ENSMUSP00000020974,10090.ENSMUSP00000021091,10090.ENSMUSP00000021921,10090.ENSMUSP00000021922,10090.ENSMUSP00000023673,10090.ENSMUSP00000024906,10090.ENSMUSP00000025393…	Alox12,Pparg,Sema4f,Tulp3,Axl,Tgfb1,Ndrg2,Wnt3a,Il10,Id2,Pafah1b1,Ptch1,Msx2,Runx1,Twsg1,Smad4,Il6,Ctdsp1,Epha4,Lmx1a,Olfm1,Notch1,Jag1,Bmp2,Il1a,Nras,Epha7,Errfi1,Tgfbr3,Atp2a2,Ybx3,Mecp2,Sfrp1,Usp2,Smad3,Bmpr1a,Lrig2,Ntrk3,Ptchd2,Fndc3b,Gata6,Dicer1,Ubash3b,Tlr4,Mycn,Hook3,Mylip,Rorb,Cxcr3,Foxo1,Sfmbt1,Tob2,Gja1,Klf2,Sema5a,Sox11,Aqp4,Fxn,Cntn2,Otud7b,Adcy6,Srgap2,Ago1,Arrdc3,Ptpn11,Rtn4,Tcf3,S…
GO:0001558	regulation of cell growth	41	401	0.102244	0.42	3.71e-06	5.43063	10090.ENSMUSP00000000450,10090.ENSMUSP00000000544,10090.ENSMUSP00000000641,10090.ENSMUSP00000002152,10090.ENSMUSP00000002678,10090.ENSMUSP00000010044,10090.ENSMUSP00000010195,10090.ENSMUSP00000017920,10090.ENSMUSP00000021091,10090.ENSMUSP00000022629,10090.ENSMUSP00000025393,10090.ENSMUSP00000028003,10090.ENSMUSP00000028177,10090.ENSMUSP00000029199,10090.ENSMUSP00000029964,10090.ENSMUSP00000033634…	Pparg,Acvr1b,Sema4f,Bbc3,Tgfb1,Wnt3a,Hyal1,Crk,Pafah1b1,Dpysl2,Smad4,Lmx1a,Olfm1,Zmat3,Epha7,Acsl4,Mecp2,Sfrp1,Smarca4,Smad3,Ntrk3,Prdm4,Exosc2,Ttl,Gja1,Sema5a,Foxk1,Cxcl12,Efna5,Fxn,Dcx,Rtn4,L1cam,Sirt1,Bcl2,Plxna4,Syt2,Rnf6,Apbb2,Zfyve27,Foxp1
GO:0007165	signal transduction	201	3594	0.0559265	0.16	3.71e-06	5.43063	10090.ENSMUSP00000000450,10090.ENSMUSP00000000544,10090.ENSMUSP00000001562,10090.ENSMUSP00000002099,10090.ENSMUSP00000002152,10090.ENSMUSP00000002677,10090.ENSMUSP00000002678,10090.ENSMUSP00000004673,10090.ENSMUSP00000004829,10090.ENSMUSP00000005066,10090.ENSMUSP00000005256,10090.ENSMUSP00000006112,10090.ENSMUSP00000006669,10090.ENSMUSP00000007012,10090.ENSMUSP00000010044,10090.ENSMUSP00000015484…	Pparg,Acvr1b,Tulp3,Ift46,Bbc3,Axl,Tgfb1,Ndrg2,Cd244,Map2k1,Ndrg1,Ephb3,Pdk1,Sod2,Wnt3a,Cybb,Crk,Ksr1,Ccl9,Nuak1,Ddit4,Srgap1,Lgr5,Cpeb4,Adcy1,Gabra1,Sgpp1,Ptch1,Msx2,Fzd6,Arhgap31,Lrch3,Eif2ak2,Twsg1,Bambi,Smad4,Pmaip1,Gnaq,Il6,Epha4,Gigyf2,Abl2,Rgs4,Olfm1,Notch1,Grin1,Chrna1,Jag1,Ttbk2,Rassf2,Bmp2,Il1a,Car2,Zmat3,Il21,Smad9,Nras,Epha7,Invs,Ikbkap,Sema3c,Errfi1,Agtrap,Prkcz,Gabra4,Tgfbr3,Atp2a2,F…
GO:0051962	positive regulation of nervous system development	53	598	0.0886288	0.36	4.04e-06	5.39362	10090.ENSMUSP00000000450,10090.ENSMUSP00000005066,10090.ENSMUSP00000006112,10090.ENSMUSP00000010044,10090.ENSMUSP00000020974,10090.ENSMUSP00000021091,10090.ENSMUSP00000026845,10090.ENSMUSP00000027451,10090.ENSMUSP00000027888,10090.ENSMUSP00000028003,10090.ENSMUSP00000028288,10090.ENSMUSP00000028836,10090.ENSMUSP00000029423,10090.ENSMUSP00000032201,10090.ENSMUSP00000033142,10090.ENSMUSP00000033770…	Pparg,Map2k1,Ephb3,Wnt3a,Id2,Pafah1b1,Il6,Epha4,Abl2,Lmx1a,Notch1,Bmp2,Serpini1,Ret,Ptpn5,Mecp2,Ntrk3,Spag9,Dicer1,Lrrn3,Trak1,Bend6,Sema5a,Cxcl12,Crtc1,Efna5,Sox11,Ntrk2,Fxn,Nptn,Man2a1,Dcx,Hspa5,Ptprd,Rtn4,L1cam,Tcf3,Sirt1,Ahi1,Ephb2,Elavl4,Lrp8,Prkci,Bcl2,Tcf4,Syt2,Robo2,Bai3,Grm5,Zfyve27,Zfp488,Mef2c,Prox1
GO:0045926	negative regulation of growth	31	254	0.122047	0.49	4.11e-06	5.38616	10090.ENSMUSP00000000450,10090.ENSMUSP00000000544,10090.ENSMUSP00000000641,10090.ENSMUSP00000002152,10090.ENSMUSP00000002678,10090.ENSMUSP00000010044,10090.ENSMUSP00000010195,10090.ENSMUSP00000016673,10090.ENSMUSP00000021921,10090.ENSMUSP00000025393,10090.ENSMUSP00000028288,10090.ENSMUSP00000029199,10090.ENSMUSP00000029964,10090.ENSMUSP00000033770,10090.ENSMUSP00000033952,10090.ENSMUSP00000034707…	Pparg,Acvr1b,Sema4f,Bbc3,Tgfb1,Wnt3a,Hyal1,Il10,Ptch1,Smad4,Notch1,Zmat3,Epha7,Mecp2,Sfrp1,Smarca4,Smad3,Scd1,Prdm4,Gja1,Sema5a,Foxk1,Fxn,Rtn4,Sirt1,Bcl2,Rnf6,Apbb2,Jarid2,Foxp1,Tirap
GO:0031401	positive regulation of protein modification process	83	1142	0.0726795	0.27	4.56e-06	5.34104	10090.ENSMUSP00000000544,10090.ENSMUSP00000002678,10090.ENSMUSP00000005066,10090.ENSMUSP00000010044,10090.ENSMUSP00000015449,10090.ENSMUSP00000017881,10090.ENSMUSP00000018478,10090.ENSMUSP00000019266,10090.ENSMUSP00000020986,10090.ENSMUSP00000024884,10090.ENSMUSP00000024906,10090.ENSMUSP00000025393,10090.ENSMUSP00000026845,10090.ENSMUSP00000027451,10090.ENSMUSP00000027888,10090.ENSMUSP00000028288…	Acvr1b,Tgfb1,Map2k1,Wnt3a,Sash1,Mmp9,Ksr1,Ccl9,Dnajc27,Eif2ak2,Twsg1,Smad4,Il6,Epha4,Abl2,Notch1,Rassf2,Bmp2,Il1a,Il21,Epha7,Prkcz,Flt1,Ret,Ptpn5,Mecp2,Bmpr1a,Fkbp1a,Ntrk3,Map3k7,Spag9,Lrrn3,Mfhas1,Arrdc4,Ogt,Tlr4,Arntl,Rictor,Camta1,Higd1a,Taok1,Ppap2b,Acvr2a,Egr1,Efna5,Ctbp1,Ntrk2,Adam9,Nptn,Pkd2,Il11,Tnfaip8l3,Ube2n,Arrdc3,Hspa5,Ptpn11,Tcf3,Sirt1,Psap,Cd300a,Lrp8,Fbxw7,Tom1l1,Map3k10,Map3k1,As…
GO:0006810	transport	182	3187	0.057107	0.17	4.61e-06	5.3363	10090.ENSMUSP00000000450,10090.ENSMUSP00000000642,10090.ENSMUSP00000002099,10090.ENSMUSP00000002152,10090.ENSMUSP00000002677,10090.ENSMUSP00000002678,10090.ENSMUSP00000002837,10090.ENSMUSP00000004430,10090.ENSMUSP00000005066,10090.ENSMUSP00000010044,10090.ENSMUSP00000010536,10090.ENSMUSP00000014694,10090.ENSMUSP00000015484,10090.ENSMUSP00000019931,10090.ENSMUSP00000020102,10090.ENSMUSP00000020707…	Pparg,Hk2,Ift46,Bbc3,Axl,Tgfb1,Tmed5,Clcn3,Map2k1,Wnt3a,Gosr1,Zfyve20,Cybb,Lrp11,Slc17a8,Gabra1,Pctp,Pafah1b1,Abcd4,Scamp1,Dpysl2,Slc38a2,Rhag,Slc23a1,Iws1,Pmaip1,Dctn4,Apba1,Il6,Tmem14a,Ncl,Abl2,Kif5c,Notch1,Grin1,Chrna1,Slc23a2,Car2,Zmat3,Slc7a11,Ssr3,Slc6a17,Slc50a1,Snx30,Vamp3,Rint1,Prkcz,Gabra4,Uchl1,Atp2a2,Pcyox1,Apba2,Bax,Gga2,Tub,Rp2h,Timm17b,Acsl4,Mecp2,Gpm6a,Tnks,Pvrl1,Fbxo22,Csnk1g1,Bs…
GO:0010467	gene expression	174	3013	0.0577498	0.17	4.61e-06	5.3363	10090.ENSMUSP00000000450,10090.ENSMUSP00000001520,10090.ENSMUSP00000001975,10090.ENSMUSP00000003870,10090.ENSMUSP00000004051,10090.ENSMUSP00000004343,10090.ENSMUSP00000009102,10090.ENSMUSP00000009550,10090.ENSMUSP00000018449,10090.ENSMUSP00000019229,10090.ENSMUSP00000020071,10090.ENSMUSP00000020543,10090.ENSMUSP00000020974,10090.ENSMUSP00000021030,10090.ENSMUSP00000021572,10090.ENSMUSP00000021606…	Pparg,Afg3l1,Nacc1,Mxi1,Hlf,Wars2,Vps72,Elk1,Prpf8,Med8,Sim1,Cpeb4,Id2,Mettl2,Wdr37,Atxn3,Irf4,Ptch1,Msx2,Zmym2,Naa16,Runx1,Chd1,Eif2ak2,Iws1,Smad4,Bach1,Sec11a,Sf3b1,Ikzf2,Lmx1a,Epc1,Notch1,Polr3f,Rprd1b,Smad9,Ikbkap,Ddx51,Mrpl19,Bhlhe40,Ybx3,Mecp2,Smarca4,Zic1,Smad3,Scai,Dhx8,Trp53inp2,Hoxb7,Map3k7,Aicda,Hoxa11,Gata6,Prdm4,Exosc2,Mrpl41,Dicer1,Kmt2c,Cd3eap,Ogt,Zbtb41,Ybey,Mycn,Arntl,Elf1,Tbr1,F…
GO:1901576	organic substance biosynthetic process	203	3651	0.0556012	0.15	4.61e-06	5.3363	10090.ENSMUSP00000000329,10090.ENSMUSP00000000450,10090.ENSMUSP00000000642,10090.ENSMUSP00000001975,10090.ENSMUSP00000002678,10090.ENSMUSP00000003461,10090.ENSMUSP00000003870,10090.ENSMUSP00000004051,10090.ENSMUSP00000004343,10090.ENSMUSP00000004378,10090.ENSMUSP00000004968,10090.ENSMUSP00000006611,10090.ENSMUSP00000009102,10090.ENSMUSP00000009550,10090.ENSMUSP00000010195,10090.ENSMUSP00000010807…	Alox12,Pparg,Hk2,Nacc1,Tgfb1,Ogdh,Mxi1,Hlf,Wars2,Eno2,Plod3,Srm,Vps72,Elk1,Hyal1,Fads1,Il10,Med8,Sim1,Cpeb4,Adcy1,Id2,Atxn3,Irf4,Elovl2,Msx2,Pdhb,Zmym2,Adsl,Sdf2l1,B4galt4,Runx1,Chd1,Eif2ak2,Iws1,Smad4,Bach1,Ikzf2,Lmx1a,Epc1,Kynu,Notch1,Polr3f,Acss1,Rprd1b,Smad9,Ikbkap,Mrpl19,Bhlhe40,Ybx3,Acsl4,Mecp2,Msmo1,St3gal2,Zdhhc7,Smarca4,Elovl5,Zic1,Smad3,Nt5e,Scd1,Mboat7,Scai,B4galnt2,Trp53inp2,Hoxb7,Map…
GO:0071363	cellular response to growth factor stimulus	43	437	0.0983982	0.4	4.69e-06	5.32883	10090.ENSMUSP00000000590,10090.ENSMUSP00000002678,10090.ENSMUSP00000010044,10090.ENSMUSP00000010195,10090.ENSMUSP00000016673,10090.ENSMUSP00000017920,10090.ENSMUSP00000020308,10090.ENSMUSP00000021922,10090.ENSMUSP00000023673,10090.ENSMUSP00000024906,10090.ENSMUSP00000025075,10090.ENSMUSP00000025393,10090.ENSMUSP00000026845,10090.ENSMUSP00000027438,10090.ENSMUSP00000028288,10090.ENSMUSP00000028836…	Rdx,Tgfb1,Wnt3a,Hyal1,Il10,Crk,Ddit4,Msx2,Runx1,Twsg1,Bambi,Smad4,Il6,Ncl,Notch1,Bmp2,Smad9,Errfi1,Tgfbr3,Flt1,Sfrp1,Smad3,Bmpr1a,Ntrk3,Map3k7,Gata6,Dync1li2,Acvr2a,Sos1,Egr1,Ntrk2,Adam9,Casp3,Hspa5,Ptpn11,Sirt1,Map3k1,Smad5,Runx2,Csnk1e,Zfyve27,Mef2c,Creb1
GO:0001568	blood vessel development	47	504	0.093254	0.38	5.31e-06	5.27491	10090.ENSMUSP00000002678,10090.ENSMUSP00000004343,10090.ENSMUSP00000005066,10090.ENSMUSP00000006112,10090.ENSMUSP00000022189,10090.ENSMUSP00000027438,10090.ENSMUSP00000028288,10090.ENSMUSP00000028735,10090.ENSMUSP00000030568,10090.ENSMUSP00000031224,10090.ENSMUSP00000031653,10090.ENSMUSP00000033093,10090.ENSMUSP00000033898,10090.ENSMUSP00000034707,10090.ENSMUSP00000035900,10090.ENSMUSP00000037719…	Tgfb1,Wars2,Map2k1,Ephb3,Aggf1,Ncl,Notch1,Jag1,Sema3c,Tgfbr3,Flt1,Bax,Col4a1,Smarca4,Bmpr1a,Tgfbi,Map3k7,Gata6,Dicer1,Antxr1,S1pr1,Cxcr3,Foxo1,Chd7,Scg2,Gja1,Ppap2b,Sos1,Sema5a,Egr1,Cxcl12,Ntrk2,Ubp1,Pkd2,Myh10,Rtn4,Ppp3r1,Sirt1,Prdm1,Ephb2,Fbxw7,Smad5,Amot,Robo2,Lemd3,Mef2c,Prox1
GO:0042063	gliogenesis	28	217	0.129032	0.52	5.76e-06	5.23958	10090.ENSMUSP00000002678,10090.ENSMUSP00000005066,10090.ENSMUSP00000005256,10090.ENSMUSP00000020974,10090.ENSMUSP00000021091,10090.ENSMUSP00000027451,10090.ENSMUSP00000027888,10090.ENSMUSP00000028288,10090.ENSMUSP00000034707,10090.ENSMUSP00000037107,10090.ENSMUSP00000043676,10090.ENSMUSP00000045770,10090.ENSMUSP00000054356,10090.ENSMUSP00000055000,10090.ENSMUSP00000065719,10090.ENSMUSP00000066696…	Tgfb1,Map2k1,Ndrg1,Id2,Pafah1b1,Epha4,Abl2,Notch1,Smarca4,Mboat7,Dicer1,Tlr4,Kcnj10,Adam22,Ppap2b,Nab1,Sox11,Ntrk2,Mpp5,Cntn2,Dcx,Srgap2,Ptpn11,Rtn4,Ppp3r1,Lrp8,Stat3,Zfp488
GO:0044085	cellular component biogenesis	136	2213	0.061455	0.2	5.8e-06	5.23657	10090.ENSMUSP00000000312,10090.ENSMUSP00000000590,10090.ENSMUSP00000001975,10090.ENSMUSP00000002099,10090.ENSMUSP00000002678,10090.ENSMUSP00000004968,10090.ENSMUSP00000005066,10090.ENSMUSP00000007012,10090.ENSMUSP00000010044,10090.ENSMUSP00000017881,10090.ENSMUSP00000017920,10090.ENSMUSP00000018449,10090.ENSMUSP00000018985,10090.ENSMUSP00000020484,10090.ENSMUSP00000021091,10090.ENSMUSP00000021277…	Cdh1,Rdx,Nacc1,Ift46,Tgfb1,Plod3,Map2k1,Sod2,Wnt3a,Mmp9,Crk,Prpf8,Rad51d,Txnrd1,Pafah1b1,Aurkb,Atl1,Wdr37,Adsl,Chd1,Ndufaf7,Smad4,Gnaq,Apba1,Sf3b1,Abl2,Olfm1,Notch1,Grin1,Ttbk2,Sass6,Vamp3,Prkcz,Tgfbr3,Ddx51,Bax,Rs1,Mecp2,Gpm6a,Tnks,Tmem170,Smarca4,Smad3,Bsn,Lzts3,Kcnj2,Fkbp1a,Trp53inp2,Diap2,Kcna2,Spag9,Fcho2,Exosc2,Dicer1,Arrdc4,Ogt,Dync1li2,Ybey,Acmsd,Spire1,Lsm6,Iba57,S1pr1,Sh3bp1,Kcnj10,Ric3…
GO:0051270	regulation of cellular component movement	71	928	0.0765086	0.29	6.33e-06	5.1986	10090.ENSMUSP00000000312,10090.ENSMUSP00000000329,10090.ENSMUSP00000000450,10090.ENSMUSP00000000544,10090.ENSMUSP00000000590,10090.ENSMUSP00000002678,10090.ENSMUSP00000005066,10090.ENSMUSP00000007012,10090.ENSMUSP00000010044,10090.ENSMUSP00000010195,10090.ENSMUSP00000015449,10090.ENSMUSP00000017881,10090.ENSMUSP00000017920,10090.ENSMUSP00000020322,10090.ENSMUSP00000024706,10090.ENSMUSP00000028177…	Cdh1,Alox12,Pparg,Acvr1b,Rdx,Tgfb1,Map2k1,Sod2,Wnt3a,Hyal1,Sash1,Mmp9,Crk,Srgap1,Pla2g7,Olfm1,Notch1,Jag1,Ttbk2,Bmp2,Il1a,Ikbkap,Sema3c,Tgfbr3,Atp2a2,Flt1,Ret,Mecp2,Mpp1,Sfrp1,Smarca4,Smad3,Bmpr1a,Lrig2,Fam115a,Kcnj2,Scai,Ntrk3,Spag9,Tbr1,S1pr1,Sh3bp1,Cxcr3,Ppap2b,Sema5a,Egr1,Cxcl12,Adam9,Slc8a1,Srgap2,Adarb1,Hspa5,Itga4,Rtn4,Sirt1,Cd300a,Cxcr2,Fbxw7,Map3k1,Bcl2,Amot,Tpm1,Plxna4,Onecut2,Myo5a,Mac…
GO:0006950	response to stress	168	2899	0.057951	0.17	6.34e-06	5.19791	10090.ENSMUSP00000000450,10090.ENSMUSP00000000642,10090.ENSMUSP00000002152,10090.ENSMUSP00000002677,10090.ENSMUSP00000002678,10090.ENSMUSP00000004829,10090.ENSMUSP00000005066,10090.ENSMUSP00000005256,10090.ENSMUSP00000005839,10090.ENSMUSP00000006669,10090.ENSMUSP00000007012,10090.ENSMUSP00000010044,10090.ENSMUSP00000010195,10090.ENSMUSP00000010807,10090.ENSMUSP00000015484,10090.ENSMUSP00000016673…	Pparg,Hk2,Bbc3,Axl,Tgfb1,Cd244,Map2k1,Ndrg1,Sh2d1a,Pdk1,Sod2,Wnt3a,Hyal1,Fads1,Cybb,Il10,Mmp9,Crk,Rad51d,Ccl9,Lrp11,Nuak1,Ddit4,Txnrd1,Cpeb4,Id2,Atxn3,Irf4,Msx2,Fzd6,Adsl,Slc38a2,Sdf2l1,Adamts5,Runx1,Faim2,Pla2g7,Enpp4,Eif2ak2,Smad4,Pmaip1,Bach1,Il6,Gigyf2,Abl2,Kynu,Notch1,Pdia3,Slc23a2,Bmp2,Il1a,Polr3f,Car2,Zmat3,Slc7a11,Nras,Vamp3,Errfi1,Agtrap,Prkcz,Uchl1,Atp2a2,Flt1,Ret,Ybx3,Bax,Ptpn5,Mecp2,S…
GO:0048634	regulation of muscle organ development	23	153	0.150327	0.59	6.39e-06	5.1945	10090.ENSMUSP00000002678,10090.ENSMUSP00000010044,10090.ENSMUSP00000025393,10090.ENSMUSP00000026845,10090.ENSMUSP00000028288,10090.ENSMUSP00000028836,10090.ENSMUSP00000029445,10090.ENSMUSP00000031224,10090.ENSMUSP00000032309,10090.ENSMUSP00000034508,10090.ENSMUSP00000034859,10090.ENSMUSP00000034973,10090.ENSMUSP00000035900,10090.ENSMUSP00000041774,10090.ENSMUSP00000046235,10090.ENSMUSP00000056744…	Tgfb1,Wnt3a,Smad4,Il6,Notch1,Bmp2,Nras,Tgfbr3,Ybx3,Usp2,Fbxo22,Smad3,Bmpr1a,Gata6,Arntl,Sfmbt1,Gja1,Sirt1,Bcl2,Mef2c,Jarid2,Foxp1,Creb1
GO:0072073	kidney epithelium development	22	141	0.156028	0.6	6.59e-06	5.18111	10090.ENSMUSP00000002678,10090.ENSMUSP00000020071,10090.ENSMUSP00000021921,10090.ENSMUSP00000025393,10090.ENSMUSP00000027451,10090.ENSMUSP00000028288,10090.ENSMUSP00000028735,10090.ENSMUSP00000028836,10090.ENSMUSP00000029371,10090.ENSMUSP00000029964,10090.ENSMUSP00000032201,10090.ENSMUSP00000033952,10090.ENSMUSP00000034973,10090.ENSMUSP00000040920,10090.ENSMUSP00000084041,10090.ENSMUSP00000101164…	Tgfb1,Sim1,Ptch1,Smad4,Epha4,Notch1,Jag1,Bmp2,Smad9,Epha7,Ret,Sfrp1,Smad3,Hoxa11,Pkd2,Ahi1,Cxcr2,Smad5,Bcl2,Robo2,Six2,Mef2c
GO:0045666	positive regulation of neuron differentiation	42	429	0.0979021	0.4	7.14e-06	5.1463	10090.ENSMUSP00000005066,10090.ENSMUSP00000010044,10090.ENSMUSP00000021091,10090.ENSMUSP00000026845,10090.ENSMUSP00000027451,10090.ENSMUSP00000027888,10090.ENSMUSP00000028003,10090.ENSMUSP00000028836,10090.ENSMUSP00000029423,10090.ENSMUSP00000032201,10090.ENSMUSP00000033142,10090.ENSMUSP00000033770,10090.ENSMUSP00000037909,10090.ENSMUSP00000042271,10090.ENSMUSP00000044482,10090.ENSMUSP00000052919…	Map2k1,Wnt3a,Pafah1b1,Il6,Epha4,Abl2,Lmx1a,Bmp2,Serpini1,Ret,Ptpn5,Mecp2,Ntrk3,Spag9,Trak1,Bend6,Sema5a,Cxcl12,Crtc1,Efna5,Sox11,Ntrk2,Fxn,Nptn,Dcx,Hspa5,Ptprd,Rtn4,L1cam,Tcf3,Sirt1,Ahi1,Elavl4,Lrp8,Prkci,Bcl2,Tcf4,Syt2,Robo2,Zfyve27,Mef2c,Prox1
GO:0006725	cellular aromatic compound metabolic process	212	3879	0.0546533	0.15	7.28e-06	5.13787	10090.ENSMUSP00000000450,10090.ENSMUSP00000000642,10090.ENSMUSP00000001975,10090.ENSMUSP00000002678,10090.ENSMUSP00000003461,10090.ENSMUSP00000003870,10090.ENSMUSP00000004051,10090.ENSMUSP00000004343,10090.ENSMUSP00000004378,10090.ENSMUSP00000009102,10090.ENSMUSP00000009550,10090.ENSMUSP00000018449,10090.ENSMUSP00000018985,10090.ENSMUSP00000019229,10090.ENSMUSP00000020071,10090.ENSMUSP00000020484…	Pparg,Hk2,Nacc1,Tgfb1,Ogdh,Mxi1,Hlf,Wars2,Eno2,Vps72,Elk1,Prpf8,Rad51d,Med8,Sim1,Txnrd1,Adcy1,Id2,Mettl2,Wdr37,Atxn3,Abcd4,Irf4,Msx2,Pdhb,Zmym2,Adsl,Runx1,Chd1,Enpp4,Eif2ak2,Ndufaf7,Iws1,Dcp2,Smad4,Bach1,Sf3b1,Ikzf2,Tsn,Lmx1a,Epc1,Kif5c,Kynu,Notch1,Polr3f,Acss1,Rprd1b,Smad9,Ikbkap,Ddx51,Bhlhe40,Ybx3,Acsl4,Mecp2,Smarca4,Zic1,Smad3,Nt5e,Scai,B4galnt2,Dhx8,Trp53inp2,Hoxb7,Map3k7,Aicda,Hoxa11,Gata6,A…
GO:0007411	axon guidance	25	180	0.138889	0.55	7.28e-06	5.13787	10090.ENSMUSP00000000641,10090.ENSMUSP00000006112,10090.ENSMUSP00000010044,10090.ENSMUSP00000021921,10090.ENSMUSP00000022629,10090.ENSMUSP00000025393,10090.ENSMUSP00000027451,10090.ENSMUSP00000028003,10090.ENSMUSP00000028102,10090.ENSMUSP00000029964,10090.ENSMUSP00000030568,10090.ENSMUSP00000034510,10090.ENSMUSP00000069024,10090.ENSMUSP00000072800,10090.ENSMUSP00000076115,10090.ENSMUSP00000083707…	Sema4f,Ephb3,Wnt3a,Ptch1,Dpysl2,Smad4,Epha4,Lmx1a,Kif5c,Epha7,Sema3c,Pvrl1,Sema5a,Cxcl12,Efna5,Cntn2,Ank3,Myh10,L1cam,Ephb2,Plxna4,Robo2,Usp33,Apbb2,Foxp1
GO:0009628	response to abiotic stimulus	78	1063	0.0733772	0.27	7.29e-06	5.13727	10090.ENSMUSP00000000450,10090.ENSMUSP00000002152,10090.ENSMUSP00000002678,10090.ENSMUSP00000005256,10090.ENSMUSP00000006669,10090.ENSMUSP00000007012,10090.ENSMUSP00000009550,10090.ENSMUSP00000010195,10090.ENSMUSP00000015100,10090.ENSMUSP00000015484,10090.ENSMUSP00000018985,10090.ENSMUSP00000019931,10090.ENSMUSP00000020308,10090.ENSMUSP00000020543,10090.ENSMUSP00000020974,10090.ENSMUSP00000021277…	Pparg,Bbc3,Tgfb1,Ndrg1,Pdk1,Sod2,Elk1,Hyal1,Ppp1cb,Cybb,Rad51d,Lrp11,Ddit4,Cpeb4,Id2,Aurkb,Atxn3,Ptch1,Fbxl3,Adsl,Slc38a2,Smad4,Pmaip1,Bach1,Il6,Abl2,Notch1,Grin1,Bmp2,Il1a,Car2,Errfi1,Agtrap,Flt1,Bhlhe40,Ybx3,Bax,Rs1,Mecp2,Sfrp1,Usp2,Smad3,Kcnj2,Gata6,Tmem135,Tlr4,Higd1a,Aqp3,Foxo1,Gja1,Sema5a,Egr1,Prkcb,Dnaja4,Cxcl12,Crtc1,Slc1a2,Eya3,Slc8a1,Pkd2,Uvssa,Atp2b2,Casp3,Inip,Hspa5,Ptpn11,Taf1,Cds2,S…
GO:0070848	response to growth factor	44	463	0.0950324	0.39	7.77e-06	5.10958	10090.ENSMUSP00000000590,10090.ENSMUSP00000002678,10090.ENSMUSP00000009550,10090.ENSMUSP00000010044,10090.ENSMUSP00000010195,10090.ENSMUSP00000016673,10090.ENSMUSP00000017920,10090.ENSMUSP00000020308,10090.ENSMUSP00000021922,10090.ENSMUSP00000023673,10090.ENSMUSP00000024906,10090.ENSMUSP00000025075,10090.ENSMUSP00000025393,10090.ENSMUSP00000026845,10090.ENSMUSP00000027438,10090.ENSMUSP00000028288…	Rdx,Tgfb1,Elk1,Wnt3a,Hyal1,Il10,Crk,Ddit4,Msx2,Runx1,Twsg1,Bambi,Smad4,Il6,Ncl,Notch1,Bmp2,Smad9,Errfi1,Tgfbr3,Flt1,Sfrp1,Smad3,Bmpr1a,Ntrk3,Map3k7,Gata6,Dync1li2,Acvr2a,Sos1,Egr1,Ntrk2,Adam9,Casp3,Hspa5,Ptpn11,Sirt1,Map3k1,Smad5,Runx2,Csnk1e,Zfyve27,Mef2c,Creb1
GO:0031327	negative regulation of cellular biosynthetic process	94	1375	0.0683636	0.24	8.29e-06	5.08145	10090.ENSMUSP00000000450,10090.ENSMUSP00000001975,10090.ENSMUSP00000002678,10090.ENSMUSP00000003870,10090.ENSMUSP00000016673,10090.ENSMUSP00000020308,10090.ENSMUSP00000020543,10090.ENSMUSP00000020974,10090.ENSMUSP00000021277,10090.ENSMUSP00000021921,10090.ENSMUSP00000021922,10090.ENSMUSP00000023673,10090.ENSMUSP00000024884,10090.ENSMUSP00000025350,10090.ENSMUSP00000025393,10090.ENSMUSP00000026703…	Pparg,Nacc1,Tgfb1,Mxi1,Il10,Ddit4,Cpeb4,Id2,Aurkb,Ptch1,Msx2,Runx1,Eif2ak2,Dcp2,Smad4,Bach1,Il6,Ikzf2,Ncl,Gigyf2,Epc1,Notch1,Bmp2,Pkia,Errfi1,Bhlhe40,Ybx3,Gla,Mecp2,Sfrp1,Usp2,Smarca4,Smad3,Scai,Gata6,Dicer1,Arntl,Foxf2,Rorb,Acmsd,Bend6,Foxo1,Sfmbt1,Tob2,Syncrip,Gja1,Klf2,Soga1,Nab1,Tbl1xr1,Egr1,Foxk1,Nfia,Fbxw11,Sox11,Ybx1,Ctbp1,Magel2,Otud7b,Elf2,Ago1,Taf1,Set,Tcf3,Sirt1,Prdm1,Lrp8,Crebzf,Fbxw7…
GO:0051234	establishment of localization	186	3317	0.0560748	0.16	9.9e-06	5.00436	10090.ENSMUSP00000000450,10090.ENSMUSP00000000590,10090.ENSMUSP00000000642,10090.ENSMUSP00000002099,10090.ENSMUSP00000002152,10090.ENSMUSP00000002677,10090.ENSMUSP00000002678,10090.ENSMUSP00000002837,10090.ENSMUSP00000004430,10090.ENSMUSP00000005066,10090.ENSMUSP00000010044,10090.ENSMUSP00000010536,10090.ENSMUSP00000014694,10090.ENSMUSP00000015484,10090.ENSMUSP00000019931,10090.ENSMUSP00000020102…	Pparg,Rdx,Hk2,Ift46,Bbc3,Axl,Tgfb1,Tmed5,Clcn3,Map2k1,Wnt3a,Gosr1,Zfyve20,Cybb,Lrp11,Slc17a8,Gabra1,Pctp,Pafah1b1,Abcd4,Scamp1,Dpysl2,Slc38a2,Rhag,Slc23a1,Iws1,Pmaip1,Dctn4,Apba1,Il6,Tmem14a,Ncl,Abl2,Kif5c,Notch1,Grin1,Chrna1,Slc23a2,Car2,Zmat3,Slc7a11,Ssr3,Slc6a17,Slc50a1,Snx30,Vamp3,Rint1,Prkcz,Gabra4,Uchl1,Atp2a2,Pcyox1,Apba2,Bax,Gga2,Tub,Rp2h,Timm17b,Acsl4,Mecp2,Gpm6a,Tnks,Pvrl1,Fbxo22,Csnk1g…
GO:0030308	negative regulation of cell growth	24	172	0.139535	0.55	1.13e-05	4.94692	10090.ENSMUSP00000000450,10090.ENSMUSP00000000544,10090.ENSMUSP00000000641,10090.ENSMUSP00000002152,10090.ENSMUSP00000002678,10090.ENSMUSP00000010044,10090.ENSMUSP00000010195,10090.ENSMUSP00000025393,10090.ENSMUSP00000029199,10090.ENSMUSP00000029964,10090.ENSMUSP00000033770,10090.ENSMUSP00000033952,10090.ENSMUSP00000034707,10090.ENSMUSP00000034973,10090.ENSMUSP00000041942,10090.ENSMUSP00000064536…	Pparg,Acvr1b,Sema4f,Bbc3,Tgfb1,Wnt3a,Hyal1,Smad4,Zmat3,Epha7,Mecp2,Sfrp1,Smarca4,Smad3,Prdm4,Gja1,Sema5a,Foxk1,Rtn4,Sirt1,Bcl2,Rnf6,Apbb2,Foxp1
GO:0022607	cellular component assembly	125	2015	0.0620347	0.2	1.17e-05	4.93181	10090.ENSMUSP00000000312,10090.ENSMUSP00000000590,10090.ENSMUSP00000001975,10090.ENSMUSP00000002099,10090.ENSMUSP00000002678,10090.ENSMUSP00000004968,10090.ENSMUSP00000005066,10090.ENSMUSP00000007012,10090.ENSMUSP00000010044,10090.ENSMUSP00000017881,10090.ENSMUSP00000017920,10090.ENSMUSP00000018449,10090.ENSMUSP00000018985,10090.ENSMUSP00000020484,10090.ENSMUSP00000021091,10090.ENSMUSP00000021277…	Cdh1,Rdx,Nacc1,Ift46,Tgfb1,Plod3,Map2k1,Sod2,Wnt3a,Mmp9,Crk,Prpf8,Rad51d,Txnrd1,Pafah1b1,Aurkb,Atl1,Adsl,Ndufaf7,Smad4,Gnaq,Apba1,Sf3b1,Abl2,Olfm1,Notch1,Grin1,Ttbk2,Sass6,Vamp3,Prkcz,Tgfbr3,Bax,Rs1,Mecp2,Gpm6a,Tnks,Tmem170,Smarca4,Smad3,Bsn,Lzts3,Kcnj2,Fkbp1a,Trp53inp2,Diap2,Kcna2,Spag9,Fcho2,Dicer1,Ogt,Dync1li2,Acmsd,Spire1,Iba57,S1pr1,Sh3bp1,Kcnj10,Ric3,Gja1,Nup98,Dnah5,Celf1,Kcns2,Cxcl12,Lima…
GO:1901700	response to oxygen-containing compound	96	1429	0.0671798	0.24	1.25e-05	4.90309	10090.ENSMUSP00000000312,10090.ENSMUSP00000000450,10090.ENSMUSP00000002677,10090.ENSMUSP00000002678,10090.ENSMUSP00000007012,10090.ENSMUSP00000009550,10090.ENSMUSP00000010195,10090.ENSMUSP00000010807,10090.ENSMUSP00000015484,10090.ENSMUSP00000016673,10090.ENSMUSP00000017881,10090.ENSMUSP00000017920,10090.ENSMUSP00000018449,10090.ENSMUSP00000019931,10090.ENSMUSP00000020308,10090.ENSMUSP00000020484…	Cdh1,Pparg,Axl,Tgfb1,Sod2,Elk1,Hyal1,Fads1,Cybb,Il10,Mmp9,Crk,Prpf8,Lrp11,Ddit4,Txnrd1,Cpeb4,Adcy1,Ptch1,Msx2,Dpysl2,Runx1,Eif2ak2,Smad4,Il6,Ncl,Epha4,Abl2,Notch1,Grin1,Pdia3,Jag1,Car2,Alpl,Errfi1,Agtrap,Prkcz,Tgfbr3,Atp2a2,Ret,Mecp2,Col4a1,Sfrp1,Plekha1,Scd1,Ntrk3,Aicda,Ogt,Tlr4,Rorb,Ywhag,Sh3bp1,Aqp3,Foxo1,Gja1,Klf2,Soga1,Irs4,Egr1,Prkcb,Aldh3a2,Efna5,Aqp4,Ntrk2,Slc1a2,Fxn,Adam9,Slc8a1,Pkd2,Gch…
GO:0051130	positive regulation of cellular component organization	84	1197	0.0701754	0.25	1.35e-05	4.86967	10090.ENSMUSP00000000450,10090.ENSMUSP00000000642,10090.ENSMUSP00000002152,10090.ENSMUSP00000002677,10090.ENSMUSP00000002678,10090.ENSMUSP00000005066,10090.ENSMUSP00000006112,10090.ENSMUSP00000010044,10090.ENSMUSP00000010195,10090.ENSMUSP00000017881,10090.ENSMUSP00000017920,10090.ENSMUSP00000021091,10090.ENSMUSP00000021277,10090.ENSMUSP00000021922,10090.ENSMUSP00000025393,10090.ENSMUSP00000025399…	Pparg,Hk2,Bbc3,Axl,Tgfb1,Map2k1,Ephb3,Wnt3a,Hyal1,Mmp9,Crk,Pafah1b1,Aurkb,Msx2,Smad4,Pmaip1,Il6,Epha4,Abl2,Grin1,Katnbl1,Ttbk2,Il1a,Serpini1,Ret,Bax,Ptpn5,Tub,Mecp2,Gpm6a,Tnks,Smad3,Ntrk3,Lrrn3,Trak1,Ogt,Tlr4,Eif5a,Spire1,Rictor,Sh3bp1,Lnp,Sema5a,Cxcl12,Crtc1,Efna5,Ctbp1,Ntrk2,Magel2,Fxn,Adam9,Nptn,Bicd1,Dcx,Ube2c,Ube2n,Hspa5,Sirpa,Ptprd,Rtn4,L1cam,Sirt1,Ahi1,Ephb2,Elavl4,Lrp8,Fbxw7,Prkci,Arhgef1…
GO:0043393	regulation of protein binding	28	229	0.122271	0.5	1.42e-05	4.84771	10090.ENSMUSP00000010044,10090.ENSMUSP00000016673,10090.ENSMUSP00000017881,10090.ENSMUSP00000017920,10090.ENSMUSP00000021277,10090.ENSMUSP00000025075,10090.ENSMUSP00000027451,10090.ENSMUSP00000027888,10090.ENSMUSP00000028740,10090.ENSMUSP00000028836,10090.ENSMUSP00000031224,10090.ENSMUSP00000033093,10090.ENSMUSP00000033770,10090.ENSMUSP00000037206,10090.ENSMUSP00000042271,10090.ENSMUSP00000043865…	Wnt3a,Il10,Mmp9,Crk,Aurkb,Bambi,Epha4,Abl2,Ttbk2,Bmp2,Tgfbr3,Bax,Mecp2,Fkbp1a,Spag9,Ubash3b,Plcl2,Ppp1r2,Aplp2,Hspa5,Taf1,Itga4,Aida,Bcl2,Usp33,Csnk1e,Mef2c,Tirap
GO:0007507	heart development	49	560	0.0875	0.35	1.51e-05	4.82102	10090.ENSMUSP00000002678,10090.ENSMUSP00000005066,10090.ENSMUSP00000007012,10090.ENSMUSP00000010044,10090.ENSMUSP00000017881,10090.ENSMUSP00000020974,10090.ENSMUSP00000021921,10090.ENSMUSP00000021922,10090.ENSMUSP00000025393,10090.ENSMUSP00000025541,10090.ENSMUSP00000028177,10090.ENSMUSP00000028288,10090.ENSMUSP00000028735,10090.ENSMUSP00000028836,10090.ENSMUSP00000030029,10090.ENSMUSP00000030568…	Tgfb1,Map2k1,Sod2,Wnt3a,Mmp9,Id2,Ptch1,Msx2,Smad4,Gnaq,Olfm1,Notch1,Jag1,Bmp2,Invs,Sema3c,Tgfbr3,Smarca4,Smad3,Bmpr1a,Fkbp1a,Ntrk3,Gata6,Dicer1,Npy1r,S1pr1,Chd7,Gja1,Sos1,Dnah5,Sox11,Slc8a1,Pkd2,Frem2,Casp3,Ptpn11,Myh10,Itga4,Rtn4,Ppp3r1,Prdm1,Ahi1,Asxl2,Tpm1,Erg,Robo2,Mef2c,Foxp1,Prox1
GO:0006139	nucleobase-containing compound metabolic process	202	3702	0.0545651	0.15	1.66e-05	4.77989	10090.ENSMUSP00000000450,10090.ENSMUSP00000000642,10090.ENSMUSP00000001975,10090.ENSMUSP00000002678,10090.ENSMUSP00000003461,10090.ENSMUSP00000003870,10090.ENSMUSP00000004051,10090.ENSMUSP00000004343,10090.ENSMUSP00000004378,10090.ENSMUSP00000009102,10090.ENSMUSP00000009550,10090.ENSMUSP00000018449,10090.ENSMUSP00000018985,10090.ENSMUSP00000019229,10090.ENSMUSP00000020071,10090.ENSMUSP00000020484…	Pparg,Hk2,Nacc1,Tgfb1,Ogdh,Mxi1,Hlf,Wars2,Eno2,Vps72,Elk1,Prpf8,Rad51d,Med8,Sim1,Txnrd1,Adcy1,Id2,Mettl2,Wdr37,Atxn3,Irf4,Msx2,Pdhb,Zmym2,Adsl,Runx1,Chd1,Enpp4,Eif2ak2,Ndufaf7,Iws1,Dcp2,Smad4,Bach1,Sf3b1,Ikzf2,Tsn,Lmx1a,Epc1,Kif5c,Kynu,Notch1,Polr3f,Acss1,Rprd1b,Smad9,Ikbkap,Ddx51,Bhlhe40,Ybx3,Acsl4,Mecp2,Smarca4,Zic1,Smad3,Nt5e,Scai,B4galnt2,Dhx8,Trp53inp2,Hoxb7,Map3k7,Aicda,Hoxa11,Gata6,Ap5z1,P…
GO:0042733	embryonic digit morphogenesis	15	70	0.214286	0.74	1.66e-05	4.77989	10090.ENSMUSP00000001562,10090.ENSMUSP00000021922,10090.ENSMUSP00000022906,10090.ENSMUSP00000025393,10090.ENSMUSP00000025541,10090.ENSMUSP00000028288,10090.ENSMUSP00000028740,10090.ENSMUSP00000033093,10090.ENSMUSP00000035900,10090.ENSMUSP00000040920,10090.ENSMUSP00000045993,10090.ENSMUSP00000064536,10090.ENSMUSP00000066891,10090.ENSMUSP00000088670,10090.ENSMUSP00000088725	Tulp3,Msx2,Fzd6,Smad4,Gnaq,Notch1,Ttbk2,Bax,Bmpr1a,Hoxa11,Mycn,Gja1,Lnp,Frem2,Intu
GO:0034641	cellular nitrogen compound metabolic process	226	4247	0.053214	0.13	1.69e-05	4.77211	10090.ENSMUSP00000000450,10090.ENSMUSP00000000642,10090.ENSMUSP00000001975,10090.ENSMUSP00000002678,10090.ENSMUSP00000003461,10090.ENSMUSP00000003870,10090.ENSMUSP00000004051,10090.ENSMUSP00000004343,10090.ENSMUSP00000004378,10090.ENSMUSP00000006611,10090.ENSMUSP00000007012,10090.ENSMUSP00000009102,10090.ENSMUSP00000009550,10090.ENSMUSP00000018449,10090.ENSMUSP00000018985,10090.ENSMUSP00000019229…	Pparg,Hk2,Nacc1,Tgfb1,Ogdh,Mxi1,Hlf,Wars2,Eno2,Srm,Sod2,Vps72,Elk1,Prpf8,Rad51d,Med8,Sim1,Txnrd1,Cpeb4,Adcy1,Id2,Mettl2,Wdr37,Atxn3,Irf4,Msx2,Pdhb,Zmym2,Adsl,Runx1,Chd1,Enpp4,Eif2ak2,Ndufaf7,Iws1,Dcp2,Smad4,Bach1,Sec11a,Sf3b1,Ikzf2,Tsn,Lmx1a,Epc1,Kif5c,Kynu,Notch1,Polr3f,Acss1,Rprd1b,Smad9,Ikbkap,Ddx51,Mrpl19,Bhlhe40,Ybx3,Gla,Acsl4,Mecp2,Bace1,Smarca4,Zic1,Smad3,Nt5e,Scai,B4galnt2,Dhx8,Trp53inp2,…
GO:0010558	negative regulation of macromolecule biosynthetic process	90	1322	0.0680787	0.24	1.7e-05	4.76955	10090.ENSMUSP00000000450,10090.ENSMUSP00000001975,10090.ENSMUSP00000002678,10090.ENSMUSP00000003870,10090.ENSMUSP00000016673,10090.ENSMUSP00000020543,10090.ENSMUSP00000020974,10090.ENSMUSP00000021277,10090.ENSMUSP00000021921,10090.ENSMUSP00000021922,10090.ENSMUSP00000023673,10090.ENSMUSP00000024884,10090.ENSMUSP00000025350,10090.ENSMUSP00000025393,10090.ENSMUSP00000026703,10090.ENSMUSP00000026845…	Pparg,Nacc1,Tgfb1,Mxi1,Il10,Cpeb4,Id2,Aurkb,Ptch1,Msx2,Runx1,Eif2ak2,Dcp2,Smad4,Bach1,Il6,Ikzf2,Ncl,Gigyf2,Epc1,Notch1,Bmp2,Pkia,Errfi1,Bhlhe40,Ybx3,Mecp2,Sfrp1,Usp2,Smarca4,Smad3,Scai,Gata6,Dicer1,Arntl,Foxf2,Rorb,Bend6,Foxo1,Sfmbt1,Tob2,Syncrip,Gja1,Klf2,Nab1,Tbl1xr1,Egr1,Foxk1,Nfia,Fbxw11,Sox11,Ybx1,Ctbp1,Magel2,Otud7b,Elf2,Ago1,Taf1,Set,Tcf3,Sirt1,Prdm1,Lrp8,Crebzf,Fbxw7,Map3k10,Zfp354a,Cbx7,…
GO:0051961	negative regulation of nervous system development	35	335	0.104478	0.43	1.7e-05	4.76955	10090.ENSMUSP00000000641,10090.ENSMUSP00000001562,10090.ENSMUSP00000002678,10090.ENSMUSP00000010044,10090.ENSMUSP00000020974,10090.ENSMUSP00000021091,10090.ENSMUSP00000027367,10090.ENSMUSP00000027451,10090.ENSMUSP00000028003,10090.ENSMUSP00000028177,10090.ENSMUSP00000028288,10090.ENSMUSP00000028735,10090.ENSMUSP00000029964,10090.ENSMUSP00000033770,10090.ENSMUSP00000035900,10090.ENSMUSP00000035999…	Sema4f,Tulp3,Tgfb1,Wnt3a,Id2,Pafah1b1,Ctdsp1,Epha4,Lmx1a,Olfm1,Notch1,Jag1,Epha7,Mecp2,Bmpr1a,Lrig2,Ntrk3,Ptchd2,Dicer1,Mycn,Hook3,Mylip,Sema5a,Sox11,Cntn2,Adcy6,Srgap2,Rtn4,Ephb2,Arhgef15,Ttc3,Stat3,Rnf6,Ednrb,H2-D1
GO:0002376	immune system process	109	1703	0.0640047	0.21	1.73e-05	4.76195	10090.ENSMUSP00000000450,10090.ENSMUSP00000002677,10090.ENSMUSP00000002678,10090.ENSMUSP00000004829,10090.ENSMUSP00000005066,10090.ENSMUSP00000005256,10090.ENSMUSP00000005839,10090.ENSMUSP00000006112,10090.ENSMUSP00000007012,10090.ENSMUSP00000010044,10090.ENSMUSP00000015484,10090.ENSMUSP00000016673,10090.ENSMUSP00000017881,10090.ENSMUSP00000019266,10090.ENSMUSP00000020308,10090.ENSMUSP00000020974…	Pparg,Axl,Tgfb1,Cd244,Map2k1,Ndrg1,Sh2d1a,Ephb3,Sod2,Wnt3a,Cybb,Il10,Mmp9,Ccl9,Ddit4,Id2,Pafah1b1,Irf4,Runx1,Rhag,Eif2ak2,Twsg1,Pmaip1,Il6,Abl2,Kynu,Notch1,Jag1,Il1a,Polr3f,Il21,Nras,Vamp3,Tgfbr3,Flt1,Ret,Bax,Sfrp1,Smarca4,Smad3,Plekha1,Bmpr1a,Fkbp1a,Tox,Trem1,Hoxb7,Aicda,Dicer1,Mfhas1,Tlr4,Camk4,Plcl2,S1pr1,Flnb,Cxcr3,Chd7,Scg2,Syncrip,Klf2,Ppp4r2,Sos1,Pi4k2a,Egr1,Prkcb,Pgm3,Cxcl12,Sp7,Aqp4,Adam…
GO:0030855	epithelial cell differentiation	46	516	0.0891473	0.36	2.04e-05	4.69037	10090.ENSMUSP00000000312,10090.ENSMUSP00000000450,10090.ENSMUSP00000000590,10090.ENSMUSP00000002678,10090.ENSMUSP00000004968,10090.ENSMUSP00000005066,10090.ENSMUSP00000006235,10090.ENSMUSP00000020974,10090.ENSMUSP00000021091,10090.ENSMUSP00000021921,10090.ENSMUSP00000025393,10090.ENSMUSP00000027888,10090.ENSMUSP00000028288,10090.ENSMUSP00000028735,10090.ENSMUSP00000028836,10090.ENSMUSP00000028882…	Cdh1,Pparg,Rdx,Tgfb1,Plod3,Map2k1,Ctsb,Id2,Pafah1b1,Ptch1,Smad4,Abl2,Notch1,Jag1,Bmp2,Il1a,Slc7a11,Col4a1,Smarca4,Smad3,Ntrk3,Fndc3b,Gata6,Dicer1,S1pr1,Flnb,Sh3bp1,Gja1,Klf2,Sox11,Atp2b2,Intu,Casp3,Ccdc78,Ppp3r1,Pcdh15,Psap,Prdm1,Tmod1,Map3k1,Onecut2,Six2,Mef2c,Foxp1,Prox1,Creb1
GO:0009059	macromolecule biosynthetic process	161	2809	0.0573158	0.17	2.08e-05	4.68194	10090.ENSMUSP00000000450,10090.ENSMUSP00000001975,10090.ENSMUSP00000003870,10090.ENSMUSP00000004051,10090.ENSMUSP00000004343,10090.ENSMUSP00000004968,10090.ENSMUSP00000009102,10090.ENSMUSP00000009550,10090.ENSMUSP00000010195,10090.ENSMUSP00000016673,10090.ENSMUSP00000019229,10090.ENSMUSP00000020071,10090.ENSMUSP00000020543,10090.ENSMUSP00000020974,10090.ENSMUSP00000021606,10090.ENSMUSP00000021784…	Pparg,Nacc1,Mxi1,Hlf,Wars2,Plod3,Vps72,Elk1,Hyal1,Il10,Med8,Sim1,Cpeb4,Id2,Atxn3,Irf4,Msx2,Zmym2,Sdf2l1,B4galt4,Runx1,Chd1,Eif2ak2,Iws1,Smad4,Bach1,Ikzf2,Lmx1a,Epc1,Notch1,Polr3f,Rprd1b,Smad9,Ikbkap,Mrpl19,Bhlhe40,Ybx3,Mecp2,St3gal2,Zdhhc7,Smarca4,Zic1,Smad3,Scai,B4galnt2,Trp53inp2,Hoxb7,Map3k7,Hoxa11,Gata6,Prdm4,Rmi2,Zdhhc17,St8sia4,Mrpl41,Kmt2c,Cd3eap,Ogt,Zbtb41,Mycn,Arntl,Elf1,Tbr1,Foxf2,Eif5a…
GO:0080135	regulation of cellular response to stress	51	603	0.0845771	0.34	2.18e-05	4.66154	10090.ENSMUSP00000005066,10090.ENSMUSP00000007012,10090.ENSMUSP00000015449,10090.ENSMUSP00000016673,10090.ENSMUSP00000020220,10090.ENSMUSP00000021091,10090.ENSMUSP00000021606,10090.ENSMUSP00000024884,10090.ENSMUSP00000025399,10090.ENSMUSP00000027451,10090.ENSMUSP00000028814,10090.ENSMUSP00000028836,10090.ENSMUSP00000028882,10090.ENSMUSP00000030852,10090.ENSMUSP00000032309,10090.ENSMUSP00000033093…	Map2k1,Sod2,Sash1,Il10,Nuak1,Pafah1b1,Atxn3,Eif2ak2,Pmaip1,Epha4,Rassf2,Bmp2,Il1a,Rint1,Ybx3,Bax,Sfrp1,Bmpr1a,Lrig2,Ntrk3,Fam168a,Map3k7,Spag9,Mcl1,Mfhas1,Ogt,Tlr4,Arntl,Foxo1,Yod1,Taok1,Ppp4r2,Cxcl12,Eya3,Gch1,Ube2n,Hspa5,Rtn4,Sirt1,Psap,Fbxw7,Map3k10,Aida,Map3k1,Oxr1,Tnfrsf19,Sema4c,Fktn,Fign,Foxp1,Tirap
GO:0034645	cellular macromolecule biosynthetic process	159	2778	0.0572354	0.17	2.67e-05	4.57349	10090.ENSMUSP00000000450,10090.ENSMUSP00000001975,10090.ENSMUSP00000003870,10090.ENSMUSP00000004051,10090.ENSMUSP00000004343,10090.ENSMUSP00000004968,10090.ENSMUSP00000009102,10090.ENSMUSP00000009550,10090.ENSMUSP00000019229,10090.ENSMUSP00000020071,10090.ENSMUSP00000020543,10090.ENSMUSP00000020974,10090.ENSMUSP00000021606,10090.ENSMUSP00000021784,10090.ENSMUSP00000021922,10090.ENSMUSP00000022511…	Pparg,Nacc1,Mxi1,Hlf,Wars2,Plod3,Vps72,Elk1,Med8,Sim1,Cpeb4,Id2,Atxn3,Irf4,Msx2,Zmym2,Sdf2l1,B4galt4,Runx1,Chd1,Eif2ak2,Iws1,Smad4,Bach1,Ikzf2,Lmx1a,Epc1,Notch1,Polr3f,Rprd1b,Smad9,Ikbkap,Mrpl19,Bhlhe40,Ybx3,Mecp2,St3gal2,Zdhhc7,Smarca4,Zic1,Smad3,Scai,B4galnt2,Trp53inp2,Hoxb7,Map3k7,Hoxa11,Gata6,Prdm4,Rmi2,Zdhhc17,St8sia4,Mrpl41,Kmt2c,Cd3eap,Ogt,Zbtb41,Mycn,Arntl,Elf1,Tbr1,Foxf2,Eif5a,Neurod6,Ro…
GO:0050768	negative regulation of neurogenesis	33	312	0.105769	0.43	2.69e-05	4.57025	10090.ENSMUSP00000000641,10090.ENSMUSP00000002678,10090.ENSMUSP00000010044,10090.ENSMUSP00000020974,10090.ENSMUSP00000021091,10090.ENSMUSP00000027367,10090.ENSMUSP00000027451,10090.ENSMUSP00000028003,10090.ENSMUSP00000028177,10090.ENSMUSP00000028288,10090.ENSMUSP00000028735,10090.ENSMUSP00000029964,10090.ENSMUSP00000033770,10090.ENSMUSP00000035900,10090.ENSMUSP00000035999,10090.ENSMUSP00000037909…	Sema4f,Tgfb1,Wnt3a,Id2,Pafah1b1,Ctdsp1,Epha4,Lmx1a,Olfm1,Notch1,Jag1,Epha7,Mecp2,Bmpr1a,Lrig2,Ntrk3,Ptchd2,Dicer1,Mycn,Hook3,Mylip,Sema5a,Sox11,Cntn2,Adcy6,Srgap2,Rtn4,Ephb2,Ttc3,Stat3,Rnf6,Ednrb,H2-D1
GO:0001654	eye development	37	376	0.0984043	0.4	2.97e-05	4.52724	10090.ENSMUSP00000001562,10090.ENSMUSP00000002678,10090.ENSMUSP00000020102,10090.ENSMUSP00000024906,10090.ENSMUSP00000028735,10090.ENSMUSP00000029297,10090.ENSMUSP00000031653,10090.ENSMUSP00000032201,10090.ENSMUSP00000033093,10090.ENSMUSP00000033341,10090.ENSMUSP00000033650,10090.ENSMUSP00000033898,10090.ENSMUSP00000033915,10090.ENSMUSP00000034510,10090.ENSMUSP00000034707,10090.ENSMUSP00000034973…	Tulp3,Tgfb1,Slc17a8,Twsg1,Jag1,Slc7a11,Flt1,Ret,Bax,Tub,Rs1,Col4a1,Gpm6a,Pvrl1,Smarca4,Smad3,Ntrk3,Kmt2c,Foxf2,Rorb,Chd7,Gja1,Sos1,Sox11,Ntrk2,Man2a1,Frem2,Myh10,Prdm1,Ahi1,Ephb2,Tmod1,Prkci,Arhgef15,Map3k1,Stat3,Prox1
GO:0090066	regulation of anatomical structure size	45	508	0.0885827	0.36	3.06e-05	4.51428	10090.ENSMUSP00000000329,10090.ENSMUSP00000000590,10090.ENSMUSP00000000641,10090.ENSMUSP00000004430,10090.ENSMUSP00000004968,10090.ENSMUSP00000005066,10090.ENSMUSP00000007012,10090.ENSMUSP00000010044,10090.ENSMUSP00000021091,10090.ENSMUSP00000022629,10090.ENSMUSP00000028177,10090.ENSMUSP00000029964,10090.ENSMUSP00000031224,10090.ENSMUSP00000032201,10090.ENSMUSP00000037909,10090.ENSMUSP00000045409…	Alox12,Rdx,Sema4f,Clcn3,Plod3,Map2k1,Sod2,Wnt3a,Pafah1b1,Dpysl2,Olfm1,Epha7,Tgfbr3,Ret,Ntrk3,Ogt,Npy1r,Ttl,Spire1,Rictor,Sh3bp1,Gja1,Sema5a,Cxcl12,Lima1,Efna5,Magel2,Fxn,Cntn2,Slc8a1,Dcx,Atp2b2,Gch1,Adcy6,Rtn4,L1cam,Sirt1,Tmod1,Map3k1,Tpm1,Plxna4,Rnf6,Ednrb,Zfyve27,Creb1
GO:0008361	regulation of cell size	24	184	0.130435	0.52	3.09e-05	4.51004	10090.ENSMUSP00000000590,10090.ENSMUSP00000000641,10090.ENSMUSP00000004430,10090.ENSMUSP00000010044,10090.ENSMUSP00000021091,10090.ENSMUSP00000022629,10090.ENSMUSP00000028177,10090.ENSMUSP00000029964,10090.ENSMUSP00000032201,10090.ENSMUSP00000037909,10090.ENSMUSP00000045409,10090.ENSMUSP00000046883,10090.ENSMUSP00000069024,10090.ENSMUSP00000072800,10090.ENSMUSP00000076115,10090.ENSMUSP00000080081…	Rdx,Sema4f,Clcn3,Wnt3a,Pafah1b1,Dpysl2,Olfm1,Epha7,Ret,Ntrk3,Ogt,Ttl,Sema5a,Cxcl12,Efna5,Fxn,Dcx,Atp2b2,Rtn4,L1cam,Plxna4,Rnf6,Zfyve27,Creb1
GO:0048589	developmental growth	39	409	0.0953545	0.39	3.09e-05	4.51004	10090.ENSMUSP00000002678,10090.ENSMUSP00000010044,10090.ENSMUSP00000021922,10090.ENSMUSP00000025393,10090.ENSMUSP00000025830,10090.ENSMUSP00000027475,10090.ENSMUSP00000027888,10090.ENSMUSP00000028288,10090.ENSMUSP00000028515,10090.ENSMUSP00000030922,10090.ENSMUSP00000031224,10090.ENSMUSP00000032732,10090.ENSMUSP00000033952,10090.ENSMUSP00000034707,10090.ENSMUSP00000034973,10090.ENSMUSP00000035375…	Tgfb1,Wnt3a,Msx2,Smad4,Apba1,Gigyf2,Abl2,Notch1,Chrna1,Prkcz,Tgfbr3,Apba2,Sfrp1,Smarca4,Smad3,Plekha1,Bmpr1a,Hoxa11,Dicer1,Kmt2c,Dclk1,S1pr1,Gja1,Klf2,Tbl1xr1,Sos1,Sema5a,Efna5,Slc1a2,Cadm1,Dcx,Adarb1,Ptpn11,Slc4a10,Pcdh15,Psap,Bcl2,Zfp568,Bnc2
GO:0061387	regulation of extent of cell growth	18	108	0.166667	0.63	3.1e-05	4.50864	10090.ENSMUSP00000000641,10090.ENSMUSP00000010044,10090.ENSMUSP00000021091,10090.ENSMUSP00000022629,10090.ENSMUSP00000028177,10090.ENSMUSP00000029964,10090.ENSMUSP00000037909,10090.ENSMUSP00000046883,10090.ENSMUSP00000069024,10090.ENSMUSP00000072800,10090.ENSMUSP00000076115,10090.ENSMUSP00000080081,10090.ENSMUSP00000084570,10090.ENSMUSP00000099907,10090.ENSMUSP00000099935,10090.ENSMUSP00000110748…	Sema4f,Wnt3a,Pafah1b1,Dpysl2,Olfm1,Epha7,Ntrk3,Ttl,Sema5a,Cxcl12,Efna5,Fxn,Dcx,Rtn4,L1cam,Plxna4,Rnf6,Zfyve27
GO:0071407	cellular response to organic cyclic compound	43	475	0.0905263	0.37	3.1e-05	4.50864	10090.ENSMUSP00000000312,10090.ENSMUSP00000000450,10090.ENSMUSP00000002678,10090.ENSMUSP00000009550,10090.ENSMUSP00000016673,10090.ENSMUSP00000020308,10090.ENSMUSP00000020706,10090.ENSMUSP00000020707,10090.ENSMUSP00000021921,10090.ENSMUSP00000021922,10090.ENSMUSP00000026845,10090.ENSMUSP00000028683,10090.ENSMUSP00000028836,10090.ENSMUSP00000029371,10090.ENSMUSP00000030551,10090.ENSMUSP00000030811…	Cdh1,Pparg,Tgfb1,Elk1,Il10,Ddit4,Adcy1,Gabra1,Ptch1,Msx2,Il6,Pdia3,Bmp2,Smad9,Alpl,Errfi1,Mecp2,Sfrp1,Dicer1,Rorb,Sh3bp1,Foxo1,Klf2,Egr1,Efna5,Lin28b,Slc8a1,Pkd2,Casp3,Adcy6,Ago1,Hspa5,Taf1,Smad5,Spp1,Nr6a1,Nr2c2,Stat3,Med16,Rbfox2,Mef2c,Foxp1,Paqr8
GO:0060341	regulation of cellular localization	62	811	0.0764488	0.29	3.36e-05	4.47366	10090.ENSMUSP00000000312,10090.ENSMUSP00000000590,10090.ENSMUSP00000002152,10090.ENSMUSP00000002678,10090.ENSMUSP00000005066,10090.ENSMUSP00000010044,10090.ENSMUSP00000010536,10090.ENSMUSP00000020986,10090.ENSMUSP00000024627,10090.ENSMUSP00000025243,10090.ENSMUSP00000025399,10090.ENSMUSP00000026845,10090.ENSMUSP00000027036,10090.ENSMUSP00000028335,10090.ENSMUSP00000028740,10090.ENSMUSP00000028999…	Cdh1,Rdx,Bbc3,Tgfb1,Map2k1,Wnt3a,Gosr1,Dnajc27,Chd1,Iws1,Pmaip1,Il6,Lypla1,Grin1,Ttbk2,Pkia,Rint1,Atp2a2,Bax,Ptpn5,Mecp2,Zic1,Lrig2,Fam115a,Fkbp1a,Trp53inp2,Ubash3b,Mfhas1,Ogt,Camk4,Ttl,Dclk1,Cxcr3,Yod1,Chd7,Nat8l,Slc35d3,Efna5,Ntrk2,Nptn,Slc8a1,Bicd1,Pkd2,Otud7b,Ank3,Map1a,Ptpn11,Rtn4,Sirt1,Ephb2,Cd300a,Fbxw7,Prkci,Gpm6b,Bcl2,Reep1,Csnk1e,Myo5a,Stxbp4,Gpd1l,Mef2c,Cacna1e
GO:0045927	positive regulation of growth	31	286	0.108392	0.44	3.45e-05	4.46218	10090.ENSMUSP00000010044,10090.ENSMUSP00000010195,10090.ENSMUSP00000017920,10090.ENSMUSP00000021091,10090.ENSMUSP00000028288,10090.ENSMUSP00000031224,10090.ENSMUSP00000032309,10090.ENSMUSP00000033634,10090.ENSMUSP00000033770,10090.ENSMUSP00000033952,10090.ENSMUSP00000035900,10090.ENSMUSP00000037909,10090.ENSMUSP00000041774,10090.ENSMUSP00000043519,10090.ENSMUSP00000059079,10090.ENSMUSP00000069024…	Wnt3a,Hyal1,Crk,Pafah1b1,Notch1,Tgfbr3,Ybx3,Acsl4,Mecp2,Sfrp1,Bmpr1a,Ntrk3,Gata6,Exosc2,Chd7,Sema5a,Celf1,Cxcl12,Efna5,Fxn,Dcx,Rtn4,L1cam,Sirt1,Ahi1,Bcl2,Syt2,Zfyve27,Mef2c,Prox1,Creb1
GO:0090304	nucleic acid metabolic process	176	3169	0.055538	0.15	3.63e-05	4.44009	10090.ENSMUSP00000000450,10090.ENSMUSP00000001975,10090.ENSMUSP00000003870,10090.ENSMUSP00000004051,10090.ENSMUSP00000004343,10090.ENSMUSP00000009102,10090.ENSMUSP00000009550,10090.ENSMUSP00000018449,10090.ENSMUSP00000018985,10090.ENSMUSP00000019229,10090.ENSMUSP00000020071,10090.ENSMUSP00000020974,10090.ENSMUSP00000021030,10090.ENSMUSP00000021572,10090.ENSMUSP00000021606,10090.ENSMUSP00000021784…	Pparg,Nacc1,Mxi1,Hlf,Wars2,Vps72,Elk1,Prpf8,Rad51d,Med8,Sim1,Id2,Mettl2,Wdr37,Atxn3,Irf4,Msx2,Zmym2,Runx1,Chd1,Eif2ak2,Iws1,Dcp2,Smad4,Bach1,Sf3b1,Ikzf2,Tsn,Lmx1a,Epc1,Notch1,Polr3f,Rprd1b,Smad9,Ikbkap,Ddx51,Bhlhe40,Ybx3,Mecp2,Smarca4,Zic1,Smad3,Scai,Dhx8,Trp53inp2,Hoxb7,Map3k7,Aicda,Hoxa11,Gata6,Ap5z1,Prdm4,Rmi2,Exosc2,Dicer1,Kmt2c,Cd3eap,Zbtb41,Ybey,Mycn,Arntl,Elf1,Tbr1,Foxf2,Neurod6,Rorb,Lsm6,…
GO:0002520	immune system development	55	687	0.0800582	0.31	3.7e-05	4.4318	10090.ENSMUSP00000000450,10090.ENSMUSP00000002677,10090.ENSMUSP00000002678,10090.ENSMUSP00000005066,10090.ENSMUSP00000006112,10090.ENSMUSP00000007012,10090.ENSMUSP00000010044,10090.ENSMUSP00000020974,10090.ENSMUSP00000021091,10090.ENSMUSP00000021784,10090.ENSMUSP00000023673,10090.ENSMUSP00000024721,10090.ENSMUSP00000024906,10090.ENSMUSP00000026845,10090.ENSMUSP00000027888,10090.ENSMUSP00000031224…	Pparg,Axl,Tgfb1,Map2k1,Ephb3,Sod2,Wnt3a,Id2,Pafah1b1,Irf4,Runx1,Rhag,Twsg1,Il6,Abl2,Tgfbr3,Ret,Bax,Sfrp1,Smarca4,Smad3,Tox,Hoxb7,Aicda,Dicer1,Mfhas1,Camk4,Plcl2,Chd7,Klf2,Ppp4r2,Egr1,Pgm3,Sp7,Casp3,Ptpn11,Sirpa,Ptbp3,Tcf3,Sirt1,Smad5,Bcl2,Runx2,Kmt2a,Ank1,Stat3,Rc3h1,Ciapin1,Tcea1,Psmb11,Mef2c,Jarid2,Foxp1,Tirap,Prrc2c
GO:0042592	homeostatic process	97	1494	0.0649264	0.22	4e-05	4.39794	10090.ENSMUSP00000000312,10090.ENSMUSP00000000329,10090.ENSMUSP00000000450,10090.ENSMUSP00000000642,10090.ENSMUSP00000002152,10090.ENSMUSP00000002677,10090.ENSMUSP00000002678,10090.ENSMUSP00000004430,10090.ENSMUSP00000005066,10090.ENSMUSP00000007012,10090.ENSMUSP00000018985,10090.ENSMUSP00000020484,10090.ENSMUSP00000020974,10090.ENSMUSP00000021921,10090.ENSMUSP00000024721,10090.ENSMUSP00000025393…	Cdh1,Alox12,Pparg,Hk2,Bbc3,Axl,Tgfb1,Clcn3,Map2k1,Sod2,Rad51d,Txnrd1,Id2,Ptch1,Rhag,Smad4,Pmaip1,Il6,Gigyf2,Abl2,Notch1,Grin1,Chrna1,Pdia3,Rassf2,Il1a,Car2,Tgfbr3,Atp2a2,Bax,Tub,Smarca4,Smad3,Scd1,Fkbp1a,Trp53inp2,Mfhas1,Ogt,Npy1r,Tlr4,Eif5a,Mylip,S1pr1,Cxcr3,Kcnj10,Aqp3,Foxo1,Taok1,Ric3,Slc35d3,Gpr17,Gja1,Klf2,Sos1,Prkcb,Aplp2,Crtc1,Aqp4,Fxn,Csmd1,Nptn,Slc8a1,Pkd2,Ube2c,Atp2b2,Ank3,Casp3,Map1a,A…
GO:0048639	positive regulation of developmental growth	25	202	0.123762	0.5	4.25e-05	4.37161	10090.ENSMUSP00000010044,10090.ENSMUSP00000021091,10090.ENSMUSP00000028288,10090.ENSMUSP00000031224,10090.ENSMUSP00000032309,10090.ENSMUSP00000033770,10090.ENSMUSP00000035900,10090.ENSMUSP00000037909,10090.ENSMUSP00000041774,10090.ENSMUSP00000059079,10090.ENSMUSP00000069024,10090.ENSMUSP00000070438,10090.ENSMUSP00000072800,10090.ENSMUSP00000076115,10090.ENSMUSP00000080081,10090.ENSMUSP00000084570…	Wnt3a,Pafah1b1,Notch1,Tgfbr3,Ybx3,Mecp2,Bmpr1a,Ntrk3,Gata6,Chd7,Sema5a,Celf1,Cxcl12,Efna5,Fxn,Dcx,Rtn4,L1cam,Sirt1,Bcl2,Syt2,Zfyve27,Mef2c,Prox1,Creb1
GO:0016202	regulation of striated muscle tissue development	21	149	0.14094	0.56	4.55e-05	4.34199	10090.ENSMUSP00000002678,10090.ENSMUSP00000010044,10090.ENSMUSP00000025393,10090.ENSMUSP00000028288,10090.ENSMUSP00000028836,10090.ENSMUSP00000029445,10090.ENSMUSP00000031224,10090.ENSMUSP00000032309,10090.ENSMUSP00000034508,10090.ENSMUSP00000034859,10090.ENSMUSP00000034973,10090.ENSMUSP00000035900,10090.ENSMUSP00000041774,10090.ENSMUSP00000046235,10090.ENSMUSP00000064536,10090.ENSMUSP00000101082…	Tgfb1,Wnt3a,Smad4,Notch1,Bmp2,Nras,Tgfbr3,Ybx3,Usp2,Fbxo22,Smad3,Bmpr1a,Gata6,Arntl,Gja1,Sirt1,Bcl2,Mef2c,Jarid2,Foxp1,Creb1
GO:0030177	positive regulation of Wnt signaling pathway	19	124	0.153226	0.59	4.66e-05	4.33161	10090.ENSMUSP00000010044,10090.ENSMUSP00000020350,10090.ENSMUSP00000025075,10090.ENSMUSP00000027888,10090.ENSMUSP00000028003,10090.ENSMUSP00000028836,10090.ENSMUSP00000033929,10090.ENSMUSP00000033952,10090.ENSMUSP00000034707,10090.ENSMUSP00000034973,10090.ENSMUSP00000046235,10090.ENSMUSP00000067164,10090.ENSMUSP00000069024,10090.ENSMUSP00000093473,10090.ENSMUSP00000104872,10090.ENSMUSP00000109502…	Wnt3a,Lgr5,Bambi,Abl2,Lmx1a,Bmp2,Tnks,Sfrp1,Smarca4,Smad3,Arntl,Tbl1xr1,Sema5a,Spin1,Sulf2,Amer1,Xiap,Csnk1e,Macf1
GO:0042330	taxis	40	434	0.0921659	0.37	4.66e-05	4.33161	10090.ENSMUSP00000000641,10090.ENSMUSP00000006112,10090.ENSMUSP00000010044,10090.ENSMUSP00000019266,10090.ENSMUSP00000020974,10090.ENSMUSP00000021921,10090.ENSMUSP00000022629,10090.ENSMUSP00000025393,10090.ENSMUSP00000027451,10090.ENSMUSP00000028003,10090.ENSMUSP00000028102,10090.ENSMUSP00000029964,10090.ENSMUSP00000030568,10090.ENSMUSP00000031653,10090.ENSMUSP00000034510,10090.ENSMUSP00000038636…	Sema4f,Ephb3,Wnt3a,Ccl9,Id2,Ptch1,Dpysl2,Smad4,Epha4,Lmx1a,Kif5c,Epha7,Sema3c,Flt1,Pvrl1,Trem1,S1pr1,Cxcr3,Scg2,Sema5a,Cxcl12,Efna5,Cntn2,Ank3,Myh10,L1cam,Ephb2,Csf3r,Cxcr2,Spp1,Amot,Sema4c,Plxna4,Robo2,Usp33,Apbb2,Ednrb,Foxp1,Xcr1,Creb1
GO:0045667	regulation of osteoblast differentiation	19	124	0.153226	0.59	4.66e-05	4.33161	10090.ENSMUSP00000020974,10090.ENSMUSP00000021921,10090.ENSMUSP00000021922,10090.ENSMUSP00000024906,10090.ENSMUSP00000028288,10090.ENSMUSP00000028735,10090.ENSMUSP00000028814,10090.ENSMUSP00000028836,10090.ENSMUSP00000033952,10090.ENSMUSP00000034973,10090.ENSMUSP00000035900,10090.ENSMUSP00000041495,10090.ENSMUSP00000047597,10090.ENSMUSP00000064536,10090.ENSMUSP00000067305,10090.ENSMUSP00000078070…	Id2,Ptch1,Msx2,Twsg1,Notch1,Jag1,Rassf2,Bmp2,Sfrp1,Smad3,Bmpr1a,Fndc3b,Rorb,Gja1,Acvr2a,Sox11,Smad5,Runx2,Mef2c
GO:0120035	regulation of plasma membrane bounded cell projection organization	56	712	0.0786517	0.3	4.79e-05	4.31966	10090.ENSMUSP00000000590,10090.ENSMUSP00000000641,10090.ENSMUSP00000002099,10090.ENSMUSP00000005066,10090.ENSMUSP00000006112,10090.ENSMUSP00000010044,10090.ENSMUSP00000021091,10090.ENSMUSP00000022629,10090.ENSMUSP00000026845,10090.ENSMUSP00000027451,10090.ENSMUSP00000027888,10090.ENSMUSP00000028177,10090.ENSMUSP00000028335,10090.ENSMUSP00000028740,10090.ENSMUSP00000029423,10090.ENSMUSP00000029964…	Rdx,Sema4f,Ift46,Map2k1,Ephb3,Wnt3a,Pafah1b1,Dpysl2,Il6,Epha4,Abl2,Olfm1,Grin1,Ttbk2,Serpini1,Epha7,Ret,Ptpn5,Mecp2,Gpm6a,Sfrp1,Lrig2,Lzts3,Ntrk3,Trak1,Tbr1,Ttl,Mylip,Sema5a,Cxcl12,Crtc1,Efna5,Ntrk2,Fxn,Nptn,Cntn2,Dcx,Adcy6,Hspa5,Ptprd,Rtn4,L1cam,Sirt1,Ahi1,Ephb2,Elavl4,Lrp8,Prkci,Plxna4,Syt2,Robo2,Bai3,Rnf6,Zfyve27,Mef2c,H2-D1
GO:0045165	cell fate commitment	28	247	0.11336	0.46	4.86e-05	4.31336	10090.ENSMUSP00000000450,10090.ENSMUSP00000002678,10090.ENSMUSP00000010044,10090.ENSMUSP00000020974,10090.ENSMUSP00000021784,10090.ENSMUSP00000021921,10090.ENSMUSP00000023673,10090.ENSMUSP00000025393,10090.ENSMUSP00000026845,10090.ENSMUSP00000028288,10090.ENSMUSP00000028836,10090.ENSMUSP00000033952,10090.ENSMUSP00000034707,10090.ENSMUSP00000037909,10090.ENSMUSP00000040920,10090.ENSMUSP00000041774…	Pparg,Tgfb1,Wnt3a,Id2,Irf4,Ptch1,Runx1,Smad4,Il6,Notch1,Bmp2,Sfrp1,Smarca4,Ntrk3,Hoxa11,Gata6,Tbr1,Casp3,Tcf3,Prdm1,Smad5,Bcl2,Runx2,Onecut2,Stat3,Six2,Mef2c,Prox1
GO:0048534	hematopoietic or lymphoid organ development	53	659	0.0804249	0.31	4.91e-05	4.30892	10090.ENSMUSP00000000450,10090.ENSMUSP00000002677,10090.ENSMUSP00000002678,10090.ENSMUSP00000005066,10090.ENSMUSP00000006112,10090.ENSMUSP00000007012,10090.ENSMUSP00000010044,10090.ENSMUSP00000020974,10090.ENSMUSP00000021091,10090.ENSMUSP00000021784,10090.ENSMUSP00000023673,10090.ENSMUSP00000024721,10090.ENSMUSP00000024906,10090.ENSMUSP00000026845,10090.ENSMUSP00000027888,10090.ENSMUSP00000031224…	Pparg,Axl,Tgfb1,Map2k1,Ephb3,Sod2,Wnt3a,Id2,Pafah1b1,Irf4,Runx1,Rhag,Twsg1,Il6,Abl2,Tgfbr3,Ret,Bax,Sfrp1,Smarca4,Tox,Hoxb7,Dicer1,Mfhas1,Camk4,Plcl2,Chd7,Klf2,Ppp4r2,Egr1,Pgm3,Sp7,Casp3,Ptpn11,Sirpa,Ptbp3,Tcf3,Sirt1,Smad5,Bcl2,Runx2,Kmt2a,Ank1,Stat3,Rc3h1,Ciapin1,Tcea1,Psmb11,Mef2c,Jarid2,Foxp1,Tirap,Prrc2c
GO:0006468	protein phosphorylation	60	793	0.075662	0.29	6.39e-05	4.1945	10090.ENSMUSP00000000544,10090.ENSMUSP00000002677,10090.ENSMUSP00000002678,10090.ENSMUSP00000005066,10090.ENSMUSP00000006112,10090.ENSMUSP00000006669,10090.ENSMUSP00000018478,10090.ENSMUSP00000020220,10090.ENSMUSP00000021277,10090.ENSMUSP00000024627,10090.ENSMUSP00000024884,10090.ENSMUSP00000025393,10090.ENSMUSP00000027451,10090.ENSMUSP00000027888,10090.ENSMUSP00000028740,10090.ENSMUSP00000028814…	Acvr1b,Axl,Tgfb1,Map2k1,Ephb3,Pdk1,Ksr1,Nuak1,Aurkb,Chd1,Eif2ak2,Smad4,Epha4,Abl2,Ttbk2,Rassf2,Bmp2,Il21,Smad9,Epha7,Ikbkap,Prkcz,Tgfbr3,Flt1,Ret,Tnks,Csnk1g1,Bmpr1a,Tlk1,Ntrk3,Stk32a,Map3k7,Spag9,Tlr4,Camk4,Dclk1,Rictor,Taok1,Ulk3,Scg2,Acvr2a,Prkcb,Bckdk,Ntrk2,ENSMUSG00000061525,Cdk7,Taf1,Ephb2,Prkci,Map3k10,Map3k1,Smad5,Bcl2,Cab39,Nr2c2,Csnk1e,Grm5,Mef2c,Tirap,Creb1
GO:0035108	limb morphogenesis	22	167	0.131737	0.53	6.79e-05	4.16813	10090.ENSMUSP00000001562,10090.ENSMUSP00000021921,10090.ENSMUSP00000021922,10090.ENSMUSP00000022906,10090.ENSMUSP00000025393,10090.ENSMUSP00000025541,10090.ENSMUSP00000028288,10090.ENSMUSP00000028740,10090.ENSMUSP00000030568,10090.ENSMUSP00000033093,10090.ENSMUSP00000034707,10090.ENSMUSP00000035900,10090.ENSMUSP00000040920,10090.ENSMUSP00000043676,10090.ENSMUSP00000045993,10090.ENSMUSP00000059079…	Tulp3,Ptch1,Msx2,Fzd6,Smad4,Gnaq,Notch1,Ttbk2,Sema3c,Bax,Smarca4,Bmpr1a,Hoxa11,Dicer1,Mycn,Chd7,Gja1,Lnp,Sox11,Frem2,Intu,Runx2
GO:0042493	response to drug	67	926	0.0723542	0.27	6.81e-05	4.16685	10090.ENSMUSP00000000312,10090.ENSMUSP00000002677,10090.ENSMUSP00000002678,10090.ENSMUSP00000007012,10090.ENSMUSP00000015484,10090.ENSMUSP00000016673,10090.ENSMUSP00000017881,10090.ENSMUSP00000017920,10090.ENSMUSP00000020102,10090.ENSMUSP00000020308,10090.ENSMUSP00000020706,10090.ENSMUSP00000021921,10090.ENSMUSP00000022629,10090.ENSMUSP00000023099,10090.ENSMUSP00000024721,10090.ENSMUSP00000026845…	Cdh1,Axl,Tgfb1,Sod2,Cybb,Il10,Mmp9,Crk,Slc17a8,Ddit4,Adcy1,Ptch1,Dpysl2,Slc38a2,Rhag,Il6,Gad2,Kynu,Notch1,Grin1,Chrna1,Jag1,Car2,Slc7a11,Slc6a17,Errfi1,Ret,Cd69,Mecp2,Sfrp1,Plekha1,Fkbp1a,Ntrk3,Gata6,Tlr4,Sh3bp1,Kcnj10,Foxo1,Gja1,Klf2,Egr1,Prkcb,Slc6a2,Efna5,Aqp4,Slc1a2,Fxn,Adam9,Slc8a1,Abcc9,Casp3,Adcy6,Slc7a2,Hspa5,Taf1,Tcf3,Sirt1,Ak4,Cbx7,Bcl2,Ndor1,Comt,Gnao1,Stat3,Mef2c,Creb1,Glrx2
GO:0001933	negative regulation of protein phosphorylation	39	426	0.0915493	0.37	6.96e-05	4.15739	10090.ENSMUSP00000002678,10090.ENSMUSP00000004673,10090.ENSMUSP00000020234,10090.ENSMUSP00000020308,10090.ENSMUSP00000021091,10090.ENSMUSP00000025393,10090.ENSMUSP00000025541,10090.ENSMUSP00000026845,10090.ENSMUSP00000027367,10090.ENSMUSP00000028814,10090.ENSMUSP00000028999,10090.ENSMUSP00000030811,10090.ENSMUSP00000030922,10090.ENSMUSP00000031131,10090.ENSMUSP00000033093,10090.ENSMUSP00000033142…	Tgfb1,Ndrg2,Timp3,Ddit4,Pafah1b1,Smad4,Gnaq,Il6,Ctdsp1,Rassf2,Pkia,Errfi1,Prkcz,Uchl1,Bax,Ptpn5,Sfrp1,Fkbp1a,Ntrk3,Ubash3b,Ogt,Tlr4,Foxo1,ENSMUSG00000048581,Lrrc3,Ppap2b,Casp3,Adarb1,Sirt1,Ephb2,Cd300a,Aida,Snx25,Cblb,Fktn,Fam129a,Gpd1l,Lmo3,Ash1l
GO:0050808	synapse organization	23	181	0.127072	0.51	6.96e-05	4.15739	10090.ENSMUSP00000000312,10090.ENSMUSP00000006112,10090.ENSMUSP00000027888,10090.ENSMUSP00000028003,10090.ENSMUSP00000028515,10090.ENSMUSP00000033770,10090.ENSMUSP00000033898,10090.ENSMUSP00000033915,10090.ENSMUSP00000035208,10090.ENSMUSP00000074899,10090.ENSMUSP00000078757,10090.ENSMUSP00000082793,10090.ENSMUSP00000083073,10090.ENSMUSP00000083707,10090.ENSMUSP00000086398,10090.ENSMUSP00000090089…	Cdh1,Ephb3,Abl2,Lmx1a,Chrna1,Mecp2,Col4a1,Gpm6a,Bsn,Nfia,Ntrk2,Nptn,Cadm1,Cntn2,Atp2b2,Ank3,Myh10,Ptprd,L1cam,Ephb2,Myo5a,Bai3,Grm5
GO:0021953	central nervous system neuron differentiation	24	196	0.122449	0.5	7.57e-05	4.1209	10090.ENSMUSP00000001562,10090.ENSMUSP00000003461,10090.ENSMUSP00000006112,10090.ENSMUSP00000010044,10090.ENSMUSP00000021091,10090.ENSMUSP00000021921,10090.ENSMUSP00000023750,10090.ENSMUSP00000025541,10090.ENSMUSP00000027451,10090.ENSMUSP00000027475,10090.ENSMUSP00000028003,10090.ENSMUSP00000043676,10090.ENSMUSP00000046787,10090.ENSMUSP00000050034,10090.ENSMUSP00000078757,10090.ENSMUSP00000083707…	Tulp3,Ogdh,Ephb3,Wnt3a,Pafah1b1,Ptch1,Faim2,Gnaq,Epha4,Gigyf2,Lmx1a,Dicer1,Tbr1,Dclk1,Ntrk2,Cntn2,Dcx,Atp2b2,Adarb1,Slc4a10,Ephb2,Plxna4,Robo2,Prox1
GO:0043010	camera-type eye development	33	331	0.0996979	0.41	7.72e-05	4.11238	10090.ENSMUSP00000001562,10090.ENSMUSP00000002678,10090.ENSMUSP00000020102,10090.ENSMUSP00000024906,10090.ENSMUSP00000028735,10090.ENSMUSP00000029297,10090.ENSMUSP00000031653,10090.ENSMUSP00000032201,10090.ENSMUSP00000033093,10090.ENSMUSP00000033341,10090.ENSMUSP00000033650,10090.ENSMUSP00000033898,10090.ENSMUSP00000033915,10090.ENSMUSP00000034510,10090.ENSMUSP00000034707,10090.ENSMUSP00000034973…	Tulp3,Tgfb1,Slc17a8,Twsg1,Jag1,Slc7a11,Flt1,Ret,Bax,Tub,Rs1,Col4a1,Gpm6a,Pvrl1,Smarca4,Smad3,Ntrk3,Kmt2c,Foxf2,Rorb,Chd7,Gja1,Sos1,Sox11,Ntrk2,Man2a1,Myh10,Ahi1,Ephb2,Tmod1,Arhgef15,Map3k1,Prox1
GO:0043408	regulation of MAPK cascade	55	709	0.077574	0.3	8.25e-05	4.08355	10090.ENSMUSP00000002678,10090.ENSMUSP00000004673,10090.ENSMUSP00000005066,10090.ENSMUSP00000015449,10090.ENSMUSP00000018478,10090.ENSMUSP00000019266,10090.ENSMUSP00000020234,10090.ENSMUSP00000020986,10090.ENSMUSP00000021091,10090.ENSMUSP00000024884,10090.ENSMUSP00000025393,10090.ENSMUSP00000026845,10090.ENSMUSP00000027451,10090.ENSMUSP00000027888,10090.ENSMUSP00000028288,10090.ENSMUSP00000028814…	Tgfb1,Ndrg2,Map2k1,Sash1,Ksr1,Ccl9,Timp3,Dnajc27,Pafah1b1,Eif2ak2,Smad4,Il6,Epha4,Abl2,Notch1,Rassf2,Bmp2,Il1a,Epha7,Errfi1,Prkcz,Uchl1,Flt1,Ret,Ptpn5,Sfrp1,Ntrk3,Map3k7,Spag9,Mfhas1,Tlr4,Foxo1,Taok1,ENSMUSG00000048581,Ntrk2,Adam9,Il11,Tnfaip8l3,Ptpn11,L1cam,Psap,Ephb2,Cd300a,Fbxw7,Map3k10,Aida,Map3k1,Tnfrsf19,Sema4c,Fktn,Lmo3,Grm5,Mef2c,Tirap,Ash1l
GO:0030326	embryonic limb morphogenesis	20	143	0.13986	0.55	8.26e-05	4.08302	10090.ENSMUSP00000001562,10090.ENSMUSP00000021921,10090.ENSMUSP00000021922,10090.ENSMUSP00000022906,10090.ENSMUSP00000025393,10090.ENSMUSP00000025541,10090.ENSMUSP00000028288,10090.ENSMUSP00000028740,10090.ENSMUSP00000033093,10090.ENSMUSP00000034707,10090.ENSMUSP00000035900,10090.ENSMUSP00000040920,10090.ENSMUSP00000043676,10090.ENSMUSP00000045993,10090.ENSMUSP00000059079,10090.ENSMUSP00000064536…	Tulp3,Ptch1,Msx2,Fzd6,Smad4,Gnaq,Notch1,Ttbk2,Bax,Smarca4,Bmpr1a,Hoxa11,Dicer1,Mycn,Chd7,Gja1,Lnp,Frem2,Intu,Runx2
GO:0002682	regulation of immune system process	79	1165	0.0678112	0.24	8.44e-05	4.07366	10090.ENSMUSP00000000450,10090.ENSMUSP00000000544,10090.ENSMUSP00000002677,10090.ENSMUSP00000002678,10090.ENSMUSP00000004829,10090.ENSMUSP00000005839,10090.ENSMUSP00000010044,10090.ENSMUSP00000016673,10090.ENSMUSP00000017881,10090.ENSMUSP00000017920,10090.ENSMUSP00000020974,10090.ENSMUSP00000021784,10090.ENSMUSP00000023673,10090.ENSMUSP00000024706,10090.ENSMUSP00000024884,10090.ENSMUSP00000024906…	Pparg,Acvr1b,Axl,Tgfb1,Cd244,Sh2d1a,Wnt3a,Il10,Mmp9,Crk,Id2,Irf4,Runx1,Pla2g7,Eif2ak2,Twsg1,Il6,Notch1,Jag1,Rassf2,Sppl2a,Il1a,Polr3f,Car2,Il21,Nras,Prkcz,Flt1,Bax,Mpp1,Sfrp1,Smad3,Plekha1,Fkbp1a,Tox,Dicer1,Ubash3b,Mfhas1,Tlr4,Elf1,Plcl2,Clptm1,Cxcr3,Aqp3,Tob2,Gpr17,Acvr2a,Sos1,Prkcb,Cxcl12,Sox11,Cadm1,Ap1g1,Casp3,Slc7a2,Ube2n,Itga4,Ptprd,Tcf3,Sirt1,Prdm1,Csf3r,Cd300a,Cxcr2,Fbxw7,Asxl2,Bcl2,Wdfy1…
GO:0045934	negative regulation of nucleobase-containing compound metabolic process	87	1326	0.0656109	0.23	9.03e-05	4.04431	10090.ENSMUSP00000000450,10090.ENSMUSP00000001975,10090.ENSMUSP00000002678,10090.ENSMUSP00000003870,10090.ENSMUSP00000020308,10090.ENSMUSP00000020974,10090.ENSMUSP00000021277,10090.ENSMUSP00000021921,10090.ENSMUSP00000021922,10090.ENSMUSP00000023673,10090.ENSMUSP00000025350,10090.ENSMUSP00000025393,10090.ENSMUSP00000026703,10090.ENSMUSP00000027146,10090.ENSMUSP00000028100,10090.ENSMUSP00000028288…	Pparg,Nacc1,Tgfb1,Mxi1,Ddit4,Id2,Aurkb,Ptch1,Msx2,Runx1,Dcp2,Smad4,Bach1,Ikzf2,Epc1,Notch1,Bmp2,Pkia,Bhlhe40,Ybx3,Mecp2,Tnks,Sfrp1,Usp2,Smarca4,Smad3,Scai,Aicda,Gata6,Dicer1,Arntl,Foxf2,Rorb,Bend6,Foxo1,Sfmbt1,Tob2,Syncrip,Gja1,Klf2,Nab1,Tbl1xr1,Egr1,Foxk1,Nfia,Fbxw11,Sox11,Ybx1,Ctbp1,Magel2,Otud7b,Elf2,Taf1,Set,Ptbp3,Tcf3,Sirt1,Prdm1,Lrp8,Crebzf,Fbxw7,Map3k10,Zfp354a,Cbx7,Smad5,Cdan1,Asxl2,Lrppr…
GO:0006935	chemotaxis	39	432	0.0902778	0.36	9.17e-05	4.03763	10090.ENSMUSP00000000641,10090.ENSMUSP00000006112,10090.ENSMUSP00000010044,10090.ENSMUSP00000019266,10090.ENSMUSP00000021921,10090.ENSMUSP00000022629,10090.ENSMUSP00000025393,10090.ENSMUSP00000027451,10090.ENSMUSP00000028003,10090.ENSMUSP00000028102,10090.ENSMUSP00000029964,10090.ENSMUSP00000030568,10090.ENSMUSP00000031653,10090.ENSMUSP00000034510,10090.ENSMUSP00000038636,10090.ENSMUSP00000050897…	Sema4f,Ephb3,Wnt3a,Ccl9,Ptch1,Dpysl2,Smad4,Epha4,Lmx1a,Kif5c,Epha7,Sema3c,Flt1,Pvrl1,Trem1,S1pr1,Cxcr3,Scg2,Sema5a,Cxcl12,Efna5,Cntn2,Ank3,Myh10,L1cam,Ephb2,Csf3r,Cxcr2,Spp1,Amot,Sema4c,Plxna4,Robo2,Usp33,Apbb2,Ednrb,Foxp1,Xcr1,Creb1
GO:0042326	negative regulation of phosphorylation	41	466	0.0879828	0.35	9.32e-05	4.03058	10090.ENSMUSP00000002678,10090.ENSMUSP00000004673,10090.ENSMUSP00000020234,10090.ENSMUSP00000020308,10090.ENSMUSP00000021091,10090.ENSMUSP00000025393,10090.ENSMUSP00000025541,10090.ENSMUSP00000026845,10090.ENSMUSP00000027367,10090.ENSMUSP00000028814,10090.ENSMUSP00000028999,10090.ENSMUSP00000030811,10090.ENSMUSP00000030922,10090.ENSMUSP00000031131,10090.ENSMUSP00000033093,10090.ENSMUSP00000033142…	Tgfb1,Ndrg2,Timp3,Ddit4,Pafah1b1,Smad4,Gnaq,Il6,Ctdsp1,Rassf2,Pkia,Errfi1,Prkcz,Uchl1,Bax,Ptpn5,Sfrp1,Fkbp1a,Ntrk3,Ubash3b,Ogt,Tlr4,Midn,Foxo1,ENSMUSG00000048581,Lrrc3,Ppap2b,Casp3,Adarb1,Sirt1,Ephb2,Cd300a,Aida,Snx25,Cblb,Fktn,Fam129a,Gpd1l,Stat3,Lmo3,Ash1l
GO:0045778	positive regulation of ossification	16	95	0.168421	0.63	9.45e-05	4.02457	10090.ENSMUSP00000002678,10090.ENSMUSP00000021922,10090.ENSMUSP00000028735,10090.ENSMUSP00000028836,10090.ENSMUSP00000034973,10090.ENSMUSP00000035900,10090.ENSMUSP00000061390,10090.ENSMUSP00000064536,10090.ENSMUSP00000067305,10090.ENSMUSP00000078070,10090.ENSMUSP00000083725,10090.ENSMUSP00000105502,10090.ENSMUSP00000106846,10090.ENSMUSP00000107848,10090.ENSMUSP00000109202,10090.ENSMUSP00000132547	Tgfb1,Msx2,Jag1,Bmp2,Smad3,Bmpr1a,Tob2,Gja1,Acvr2a,Sox11,Slc8a1,Smad5,Asxl2,Gpm6b,Runx2,Mef2c
GO:0016310	phosphorylation	72	1034	0.0696325	0.25	9.76e-05	4.01055	10090.ENSMUSP00000000544,10090.ENSMUSP00000000642,10090.ENSMUSP00000002677,10090.ENSMUSP00000002678,10090.ENSMUSP00000003461,10090.ENSMUSP00000004378,10090.ENSMUSP00000005066,10090.ENSMUSP00000006112,10090.ENSMUSP00000006669,10090.ENSMUSP00000018478,10090.ENSMUSP00000020220,10090.ENSMUSP00000021277,10090.ENSMUSP00000024627,10090.ENSMUSP00000024884,10090.ENSMUSP00000025393,10090.ENSMUSP00000027451…	Acvr1b,Hk2,Axl,Tgfb1,Ogdh,Eno2,Map2k1,Ephb3,Pdk1,Ksr1,Nuak1,Aurkb,Chd1,Eif2ak2,Smad4,Epha4,Abl2,Ttbk2,Rassf2,Bmp2,Il21,Smad9,Epha7,Ikbkap,Prkcz,Tgfbr3,Flt1,Ret,Mecp2,Tnks,Csnk1g1,Bmpr1a,Tlk1,Ntrk3,Stk32a,Map3k7,Spag9,Tlr4,Itpk1,Camk4,Dclk1,Rictor,Taok1,Ulk3,Scg2,Acvr2a,Pi4k2a,Prkcb,Bckdk,Ntrk2,ENSMUSG00000061525,Fxn,Mpp5,Pgm2l1,Cdk7,Taf1,Ephb2,Ak4,Prkci,Map3k10,Map3k1,Smad5,Bcl2,Ppip5k2,Cab39,Nr2…
GO:0030155	regulation of cell adhesion	50	624	0.0801282	0.31	9.79e-05	4.00922	10090.ENSMUSP00000000312,10090.ENSMUSP00000000329,10090.ENSMUSP00000000590,10090.ENSMUSP00000002678,10090.ENSMUSP00000004829,10090.ENSMUSP00000005066,10090.ENSMUSP00000005532,10090.ENSMUSP00000006112,10090.ENSMUSP00000010044,10090.ENSMUSP00000010195,10090.ENSMUSP00000015100,10090.ENSMUSP00000016673,10090.ENSMUSP00000017920,10090.ENSMUSP00000020220,10090.ENSMUSP00000021606,10090.ENSMUSP00000023673…	Cdh1,Alox12,Rdx,Tgfb1,Cd244,Map2k1,Nid1,Ephb3,Wnt3a,Hyal1,Ppp1cb,Il10,Crk,Nuak1,Atxn3,Runx1,Twsg1,Il6,Abl2,Notch1,Jag1,Bmp2,Il21,Serpini1,Epha7,Prkcz,Ret,Smad3,B4galnt2,Ubash3b,S1pr1,Ppap2b,Sema5a,Cxcl12,Efna5,Adam9,Ank3,Casp3,Ptpn11,Itga4,L1cam,Cd300a,Gpm6b,Spp1,Bcl2,Tpm1,Cblb,Onecut2,Macf1,Rc3h1
GO:0007179	transforming growth factor beta receptor signaling pathway	14	74	0.189189	0.69	0.00011	3.95861	10090.ENSMUSP00000002678,10090.ENSMUSP00000024906,10090.ENSMUSP00000025075,10090.ENSMUSP00000025393,10090.ENSMUSP00000028836,10090.ENSMUSP00000029371,10090.ENSMUSP00000031224,10090.ENSMUSP00000034973,10090.ENSMUSP00000040307,10090.ENSMUSP00000081048,10090.ENSMUSP00000101082,10090.ENSMUSP00000104890,10090.ENSMUSP00000105502,10090.ENSMUSP00000140112	Tgfb1,Twsg1,Bambi,Smad4,Bmp2,Smad9,Tgfbr3,Smad3,Map3k7,Adam9,Sirt1,Map3k1,Smad5,Creb1
GO:0042752	regulation of circadian rhythm	17	108	0.157407	0.61	0.00011	3.95861	10090.ENSMUSP00000000450,10090.ENSMUSP00000015100,10090.ENSMUSP00000020706,10090.ENSMUSP00000020974,10090.ENSMUSP00000022720,10090.ENSMUSP00000026845,10090.ENSMUSP00000032194,10090.ENSMUSP00000034508,10090.ENSMUSP00000041702,10090.ENSMUSP00000046235,10090.ENSMUSP00000047597,10090.ENSMUSP00000075721,10090.ENSMUSP00000075916,10090.ENSMUSP00000079265,10090.ENSMUSP00000113975,10090.ENSMUSP00000135703…	Pparg,Ppp1cb,Adcy1,Id2,Fbxl3,Il6,Bhlhe40,Usp2,Kcna2,Arntl,Rorb,Fbxw11,Crtc1,Magel2,Csnk1e,Prox1,Creb1
GO:0050790	regulation of catalytic activity	122	2057	0.0593097	0.18	0.00011	3.95861	10090.ENSMUSP00000000312,10090.ENSMUSP00000000329,10090.ENSMUSP00000000450,10090.ENSMUSP00000000590,10090.ENSMUSP00000002152,10090.ENSMUSP00000002678,10090.ENSMUSP00000005066,10090.ENSMUSP00000006112,10090.ENSMUSP00000006235,10090.ENSMUSP00000007012,10090.ENSMUSP00000010044,10090.ENSMUSP00000015449,10090.ENSMUSP00000017881,10090.ENSMUSP00000017920,10090.ENSMUSP00000018478,10090.ENSMUSP00000019266…	Cdh1,Alox12,Pparg,Rdx,Bbc3,Tgfb1,Map2k1,Ephb3,Ctsb,Sod2,Wnt3a,Sash1,Mmp9,Crk,Ksr1,Ccl9,Nuak1,Timp3,Srgap1,Adcy1,Pafah1b1,Aurkb,Arhgap31,Eif2ak2,Pmaip1,Gnaq,Il6,Epha4,Abl2,Rgs4,Notch1,Grin1,Rassf2,Bmp2,Pkia,Serpini1,Nsmaf,Epha7,Ikbkap,Errfi1,Prkcz,Ppp2r2c,Uchl1,Flt1,Ret,Bax,Ptpn5,Rp2h,Gla,Tnks,Sfrp1,Smad3,Fkbp1a,Ntrk3,Map3k7,Spag9,Parm1,Zyg11b,Ubash3b,Arrdc4,Antxr1,Gmip,Tlr4,Midn,S1pr1,Rictor,Sh3b…
GO:0065009	regulation of molecular function	169	3081	0.0548523	0.15	0.00011	3.95861	10090.ENSMUSP00000000312,10090.ENSMUSP00000000329,10090.ENSMUSP00000000450,10090.ENSMUSP00000000590,10090.ENSMUSP00000002152,10090.ENSMUSP00000002678,10090.ENSMUSP00000005066,10090.ENSMUSP00000006112,10090.ENSMUSP00000006235,10090.ENSMUSP00000007012,10090.ENSMUSP00000010044,10090.ENSMUSP00000015449,10090.ENSMUSP00000016673,10090.ENSMUSP00000017881,10090.ENSMUSP00000017920,10090.ENSMUSP00000018478…	Cdh1,Alox12,Pparg,Rdx,Bbc3,Tgfb1,Map2k1,Ephb3,Ctsb,Sod2,Wnt3a,Sash1,Il10,Mmp9,Crk,Ksr1,Ccl9,Nuak1,Timp3,Srgap1,Adcy1,Id2,Pafah1b1,Aurkb,Irf4,Ptch1,Msx2,Fzd6,Arhgap31,Klhl24,Eif2ak2,Bambi,Smad4,Pmaip1,Gnaq,Il6,Epha4,Abl2,Rgs4,Notch1,Grin1,Jag1,Ttbk2,Rassf2,Bmp2,Il1a,Pkia,Il21,Serpini1,Nsmaf,Epha7,Ikbkap,Errfi1,Prkcz,Ppp2r2c,Uchl1,Tgfbr3,Flt1,Bhlhe40,Ret,Bax,Ptpn5,Rp2h,Gla,Mecp2,Tnks,Sfrp1,Smarca4,…
GO:0031400	negative regulation of protein modification process	48	595	0.0806723	0.32	0.00013	3.88606	10090.ENSMUSP00000002678,10090.ENSMUSP00000004673,10090.ENSMUSP00000020234,10090.ENSMUSP00000020308,10090.ENSMUSP00000021091,10090.ENSMUSP00000025393,10090.ENSMUSP00000025541,10090.ENSMUSP00000026845,10090.ENSMUSP00000027367,10090.ENSMUSP00000028814,10090.ENSMUSP00000028999,10090.ENSMUSP00000030811,10090.ENSMUSP00000030922,10090.ENSMUSP00000031131,10090.ENSMUSP00000033093,10090.ENSMUSP00000033142…	Tgfb1,Ndrg2,Timp3,Ddit4,Pafah1b1,Smad4,Gnaq,Il6,Ctdsp1,Rassf2,Pkia,Errfi1,Prkcz,Uchl1,Bax,Ptpn5,Mecp2,Sfrp1,Fkbp1a,Ntrk3,Ubash3b,Mfhas1,Ogt,Tlr4,Foxo1,ENSMUSG00000048581,Lrrc3,Ppp1r2,Ppap2b,Ctbp1,Casp3,Adarb1,Taf1,Sirt1,Ephb2,Cd300a,Aida,Oxr1,Snx25,Cblb,Mprip,Fktn,Fam129a,Gpd1l,Rasd2,Lmo3,Jarid2,Ash1l
GO:0048514	blood vessel morphogenesis	37	406	0.091133	0.37	0.00013	3.88606	10090.ENSMUSP00000002678,10090.ENSMUSP00000004343,10090.ENSMUSP00000006112,10090.ENSMUSP00000022189,10090.ENSMUSP00000027438,10090.ENSMUSP00000028288,10090.ENSMUSP00000028735,10090.ENSMUSP00000031224,10090.ENSMUSP00000031653,10090.ENSMUSP00000033093,10090.ENSMUSP00000033898,10090.ENSMUSP00000034707,10090.ENSMUSP00000035900,10090.ENSMUSP00000037719,10090.ENSMUSP00000040307,10090.ENSMUSP00000043676…	Tgfb1,Wars2,Ephb3,Aggf1,Ncl,Notch1,Jag1,Tgfbr3,Flt1,Bax,Col4a1,Smarca4,Bmpr1a,Tgfbi,Map3k7,Dicer1,S1pr1,Cxcr3,Chd7,Scg2,Gja1,Sos1,Sema5a,Cxcl12,Ntrk2,Ubp1,Pkd2,Rtn4,Ppp3r1,Sirt1,Prdm1,Ephb2,Fbxw7,Smad5,Amot,Lemd3,Prox1
GO:0003151	outflow tract morphogenesis	14	76	0.184211	0.67	0.00015	3.82391	10090.ENSMUSP00000021922,10090.ENSMUSP00000025393,10090.ENSMUSP00000028288,10090.ENSMUSP00000028735,10090.ENSMUSP00000030568,10090.ENSMUSP00000031224,10090.ENSMUSP00000034707,10090.ENSMUSP00000035900,10090.ENSMUSP00000041774,10090.ENSMUSP00000043676,10090.ENSMUSP00000045530,10090.ENSMUSP00000078070,10090.ENSMUSP00000112776,10090.ENSMUSP00000132547	Msx2,Smad4,Notch1,Jag1,Sema3c,Tgfbr3,Smarca4,Bmpr1a,Gata6,Dicer1,Npy1r,Sox11,Robo2,Mef2c
GO:0008284	positive regulation of cell population proliferation	65	913	0.0711939	0.26	0.00015	3.82391	10090.ENSMUSP00000000329,10090.ENSMUSP00000001975,10090.ENSMUSP00000002678,10090.ENSMUSP00000004829,10090.ENSMUSP00000010044,10090.ENSMUSP00000010195,10090.ENSMUSP00000016673,10090.ENSMUSP00000017881,10090.ENSMUSP00000020974,10090.ENSMUSP00000022189,10090.ENSMUSP00000025075,10090.ENSMUSP00000025393,10090.ENSMUSP00000025541,10090.ENSMUSP00000026845,10090.ENSMUSP00000028288,10090.ENSMUSP00000028836…	Alox12,Nacc1,Tgfb1,Cd244,Wnt3a,Hyal1,Il10,Mmp9,Id2,Aggf1,Bambi,Smad4,Gnaq,Il6,Notch1,Bmp2,Rprd1b,Il21,Nras,Prkcz,Tgfbr3,Mecp2,Sfrp1,Smarca4,Bmpr1a,Ntrk3,Ptchd2,Fndc3b,Gata6,Kmt2c,Tlr4,Mycn,Eif5a,S1pr1,Rictor,Cxcr3,Scg2,Sema5a,Egr1,Cxcl12,Sox11,Ybx1,Ntrk2,Fxn,Il11,Itga4,Rtn4,E2f3,Tcf3,Sirt1,Cxcr2,Prkci,Bcl2,Runx2,Stxbp4,Stat3,Six2,Ednrb,Lifr,Odc1,Mef2c,Tet1,Foxp1,Tirap,Prox1
GO:0030097	hemopoiesis	48	600	0.08	0.31	0.00015	3.82391	10090.ENSMUSP00000000450,10090.ENSMUSP00000002677,10090.ENSMUSP00000002678,10090.ENSMUSP00000007012,10090.ENSMUSP00000010044,10090.ENSMUSP00000020974,10090.ENSMUSP00000021091,10090.ENSMUSP00000021784,10090.ENSMUSP00000023673,10090.ENSMUSP00000024721,10090.ENSMUSP00000024906,10090.ENSMUSP00000026845,10090.ENSMUSP00000027888,10090.ENSMUSP00000031224,10090.ENSMUSP00000033093,10090.ENSMUSP00000033952…	Pparg,Axl,Tgfb1,Sod2,Wnt3a,Id2,Pafah1b1,Irf4,Runx1,Rhag,Twsg1,Il6,Abl2,Tgfbr3,Bax,Sfrp1,Smarca4,Tox,Hoxb7,Mfhas1,Camk4,Plcl2,Chd7,Klf2,Ppp4r2,Egr1,Pgm3,Sp7,Casp3,Ptpn11,Sirpa,Ptbp3,Tcf3,Sirt1,Smad5,Bcl2,Runx2,Kmt2a,Ank1,Stat3,Rc3h1,Ciapin1,Tcea1,Psmb11,Mef2c,Foxp1,Tirap,Prrc2c
GO:0080134	regulation of response to stress	78	1167	0.066838	0.23	0.00015	3.82391	10090.ENSMUSP00000000329,10090.ENSMUSP00000000450,10090.ENSMUSP00000005066,10090.ENSMUSP00000005839,10090.ENSMUSP00000007012,10090.ENSMUSP00000015449,10090.ENSMUSP00000016673,10090.ENSMUSP00000017920,10090.ENSMUSP00000020220,10090.ENSMUSP00000021091,10090.ENSMUSP00000021606,10090.ENSMUSP00000021784,10090.ENSMUSP00000024757,10090.ENSMUSP00000024884,10090.ENSMUSP00000025399,10090.ENSMUSP00000026845…	Alox12,Pparg,Map2k1,Sh2d1a,Sod2,Sash1,Il10,Crk,Nuak1,Pafah1b1,Atxn3,Irf4,Enpp4,Eif2ak2,Pmaip1,Il6,Epha4,Rassf2,Bmp2,Il1a,Polr3f,Il21,Errfi1,Rint1,Ybx3,Bax,Sfrp1,Smad3,Nt5e,Bmpr1a,Lrig2,Ntrk3,Fam168a,Map3k7,Spag9,Dicer1,Ubash3b,Mcl1,Mfhas1,Ogt,Tlr4,Arntl,Rictor,Foxo1,Yod1,Taok1,Gpr17,Gja1,Ppap2b,Ppp4r2,Cxcl12,Eya3,Cadm1,Gch1,Ap1g1,Slc7a2,Ube2n,Hspa5,Rtn4,Sirt1,Psap,Cd300a,Fbxw7,Map3k10,Aida,Map3k1…
GO:0009791	post-embryonic development	18	125	0.144	0.57	0.00016	3.79588	10090.ENSMUSP00000007012,10090.ENSMUSP00000025541,10090.ENSMUSP00000027475,10090.ENSMUSP00000027888,10090.ENSMUSP00000030029,10090.ENSMUSP00000030568,10090.ENSMUSP00000031653,10090.ENSMUSP00000033093,10090.ENSMUSP00000033770,10090.ENSMUSP00000035375,10090.ENSMUSP00000043676,10090.ENSMUSP00000083725,10090.ENSMUSP00000099796,10090.ENSMUSP00000100038,10090.ENSMUSP00000101129,10090.ENSMUSP00000108371…	Sod2,Gnaq,Gigyf2,Abl2,Invs,Sema3c,Flt1,Bax,Mecp2,Plekha1,Dicer1,Slc8a1,Slc4a10,Aco1,Prdm1,Bcl2,Kmt2a,Ash1l
GO:0044093	positive regulation of molecular function	99	1593	0.0621469	0.2	0.00016	3.79588	10090.ENSMUSP00000000329,10090.ENSMUSP00000000450,10090.ENSMUSP00000002152,10090.ENSMUSP00000002678,10090.ENSMUSP00000005066,10090.ENSMUSP00000010044,10090.ENSMUSP00000015449,10090.ENSMUSP00000016673,10090.ENSMUSP00000017881,10090.ENSMUSP00000019266,10090.ENSMUSP00000020322,10090.ENSMUSP00000021277,10090.ENSMUSP00000021784,10090.ENSMUSP00000023487,10090.ENSMUSP00000024884,10090.ENSMUSP00000025075…	Alox12,Pparg,Bbc3,Tgfb1,Map2k1,Wnt3a,Sash1,Il10,Mmp9,Ccl9,Srgap1,Aurkb,Irf4,Arhgap31,Eif2ak2,Bambi,Pmaip1,Gnaq,Il6,Epha4,Abl2,Rgs4,Grin1,Rassf2,Bmp2,Nsmaf,Prkcz,Tgfbr3,Flt1,Ret,Bax,Rp2h,Tnks,Smarca4,Smad3,Fam115a,Fkbp1a,Ntrk3,Map3k7,Spag9,Parm1,Arrdc4,Antxr1,Gmip,Tlr4,Plcl2,S1pr1,Rictor,Sh3bp1,Higd1a,Taok1,Azin1,Arhgap20,Ppap2b,Egr1,Prkcb,Crtc1,Fxn,Adam9,Pkd2,Gch1,Ank3,Casp3,Tbc1d8b,Srgap2,Tnfaip…
GO:0048732	gland development	40	461	0.0867679	0.35	0.00016	3.79588	10090.ENSMUSP00000000312,10090.ENSMUSP00000000642,10090.ENSMUSP00000002678,10090.ENSMUSP00000005066,10090.ENSMUSP00000006112,10090.ENSMUSP00000007012,10090.ENSMUSP00000010044,10090.ENSMUSP00000016673,10090.ENSMUSP00000020974,10090.ENSMUSP00000021921,10090.ENSMUSP00000021922,10090.ENSMUSP00000023673,10090.ENSMUSP00000024906,10090.ENSMUSP00000025393,10090.ENSMUSP00000026845,10090.ENSMUSP00000028288…	Cdh1,Hk2,Tgfb1,Map2k1,Ephb3,Sod2,Wnt3a,Il10,Id2,Ptch1,Msx2,Runx1,Twsg1,Smad4,Il6,Notch1,Bmp2,Sema3c,Tgfbr3,Sfrp1,Smarca4,Smad3,Bmpr1a,Scd1,Gata6,Gja1,Cadm1,Man2a1,Pkd2,Atp2b2,Psap,Ak4,Sulf2,Cbx7,Bcl2,Onecut2,Jarid2,Prox1,Creb1,Ash1l
GO:2000113	negative regulation of cellular macromolecule biosynthetic process	83	1269	0.0654058	0.22	0.00016	3.79588	10090.ENSMUSP00000000450,10090.ENSMUSP00000001975,10090.ENSMUSP00000002678,10090.ENSMUSP00000003870,10090.ENSMUSP00000020543,10090.ENSMUSP00000020974,10090.ENSMUSP00000021277,10090.ENSMUSP00000021921,10090.ENSMUSP00000021922,10090.ENSMUSP00000023673,10090.ENSMUSP00000024884,10090.ENSMUSP00000025350,10090.ENSMUSP00000025393,10090.ENSMUSP00000026703,10090.ENSMUSP00000027146,10090.ENSMUSP00000027438…	Pparg,Nacc1,Tgfb1,Mxi1,Cpeb4,Id2,Aurkb,Ptch1,Msx2,Runx1,Eif2ak2,Dcp2,Smad4,Bach1,Ikzf2,Ncl,Gigyf2,Epc1,Notch1,Bmp2,Pkia,Bhlhe40,Ybx3,Mecp2,Sfrp1,Usp2,Smarca4,Smad3,Gata6,Dicer1,Arntl,Foxf2,Rorb,Foxo1,Sfmbt1,Syncrip,Gja1,Klf2,Nab1,Tbl1xr1,Egr1,Foxk1,Nfia,Fbxw11,Sox11,Ybx1,Ctbp1,Magel2,Otud7b,Elf2,Ago1,Taf1,Set,Tcf3,Sirt1,Prdm1,Lrp8,Crebzf,Fbxw7,Map3k10,Zfp354a,Cbx7,Smad5,Cdan1,Asxl2,Nr6a1,Runx2,Tc…
GO:0001934	positive regulation of protein phosphorylation	66	937	0.0704376	0.26	0.00017	3.76955	10090.ENSMUSP00000000544,10090.ENSMUSP00000002678,10090.ENSMUSP00000005066,10090.ENSMUSP00000010044,10090.ENSMUSP00000015449,10090.ENSMUSP00000017881,10090.ENSMUSP00000018478,10090.ENSMUSP00000019266,10090.ENSMUSP00000020986,10090.ENSMUSP00000024884,10090.ENSMUSP00000024906,10090.ENSMUSP00000025393,10090.ENSMUSP00000026845,10090.ENSMUSP00000027451,10090.ENSMUSP00000027888,10090.ENSMUSP00000028288…	Acvr1b,Tgfb1,Map2k1,Wnt3a,Sash1,Mmp9,Ksr1,Ccl9,Dnajc27,Eif2ak2,Twsg1,Smad4,Il6,Epha4,Abl2,Notch1,Rassf2,Bmp2,Il1a,Il21,Epha7,Prkcz,Flt1,Ret,Ptpn5,Bmpr1a,Ntrk3,Map3k7,Spag9,Lrrn3,Mfhas1,Ogt,Tlr4,Rictor,Higd1a,Taok1,Ppap2b,Acvr2a,Egr1,Efna5,Ntrk2,Adam9,Nptn,Pkd2,Il11,Tnfaip8l3,Ptpn11,Tcf3,Sirt1,Psap,Lrp8,Fbxw7,Tom1l1,Map3k10,Map3k1,Tnfrsf19,Bcl2,Cab39,Sema4c,Mprip,Fam129a,Ednrb,Grm5,Mef2c,Tirap,Pro…
GO:0003008	system process	92	1454	0.0632737	0.21	0.00017	3.76955	10090.ENSMUSP00000000312,10090.ENSMUSP00000000329,10090.ENSMUSP00000000450,10090.ENSMUSP00000002678,10090.ENSMUSP00000004968,10090.ENSMUSP00000005066,10090.ENSMUSP00000005504,10090.ENSMUSP00000007012,10090.ENSMUSP00000020102,10090.ENSMUSP00000020706,10090.ENSMUSP00000020707,10090.ENSMUSP00000020974,10090.ENSMUSP00000021091,10090.ENSMUSP00000027475,10090.ENSMUSP00000027888,10090.ENSMUSP00000028003…	Cdh1,Alox12,Pparg,Tgfb1,Plod3,Map2k1,Fbxo11,Sod2,Slc17a8,Adcy1,Gabra1,Id2,Pafah1b1,Gigyf2,Abl2,Lmx1a,Grin1,Chrna1,Agtrap,Prkcz,Uchl1,Tgfbr3,Atp2a2,Tub,Rs1,Mecp2,Bace1,Smad3,Lrig2,Kcnj2,Fkbp1a,Kcna2,Gata6,Npy1r,Tlr4,Camk4,Tbr1,Rorb,S1pr1,Kcnj10,Camta1,Aqp3,Chd7,Gprc5c,Scn4b,Gja1,Sema5a,Egr1,Aplp2,Cxcl12,Gria3,Crtc1,Aqp4,Ntrk2,Fxn,Csmd1,Cntn2,Slc8a1,Atp2b2,Gch1,Ank3,Casp3,Map1a,Ccdc78,Adcy6,Adarb1,…
GO:0010629	negative regulation of gene expression	95	1515	0.0627063	0.21	0.00017	3.76955	10090.ENSMUSP00000000312,10090.ENSMUSP00000000450,10090.ENSMUSP00000000544,10090.ENSMUSP00000001975,10090.ENSMUSP00000002678,10090.ENSMUSP00000003870,10090.ENSMUSP00000005066,10090.ENSMUSP00000020543,10090.ENSMUSP00000020974,10090.ENSMUSP00000021277,10090.ENSMUSP00000021921,10090.ENSMUSP00000021922,10090.ENSMUSP00000023673,10090.ENSMUSP00000024884,10090.ENSMUSP00000025350,10090.ENSMUSP00000025393…	Cdh1,Pparg,Acvr1b,Nacc1,Tgfb1,Mxi1,Map2k1,Cpeb4,Id2,Aurkb,Ptch1,Msx2,Runx1,Eif2ak2,Dcp2,Smad4,Bach1,Ikzf2,Ncl,Gigyf2,Epc1,Olfm1,Notch1,Bmp2,Pkia,Tgfbr3,Bhlhe40,Ybx3,Mecp2,Sfrp1,Usp2,Smarca4,Smad3,Gata6,Prdm4,Exosc2,Dicer1,Mycn,Arntl,Foxf2,Rorb,Lsm6,Foxo1,Sfmbt1,Syncrip,Gja1,Klf2,Nab1,Tbl1xr1,Egr1,Foxk1,Nfia,Fbxw11,Sox11,Lin28b,Ybx1,Ctbp1,Magel2,Otud7b,Elf2,Ago1,Taf1,Set,Ptbp3,Tcf3,Sirt1,Prdm1,Lrp…
GO:0050679	positive regulation of epithelial cell proliferation	23	193	0.119171	0.48	0.00017	3.76955	10090.ENSMUSP00000002678,10090.ENSMUSP00000010044,10090.ENSMUSP00000010195,10090.ENSMUSP00000016673,10090.ENSMUSP00000022189,10090.ENSMUSP00000026845,10090.ENSMUSP00000028288,10090.ENSMUSP00000028836,10090.ENSMUSP00000029445,10090.ENSMUSP00000033952,10090.ENSMUSP00000035900,10090.ENSMUSP00000051809,10090.ENSMUSP00000062556,10090.ENSMUSP00000069024,10090.ENSMUSP00000072800,10090.ENSMUSP00000078070…	Tgfb1,Wnt3a,Hyal1,Il10,Aggf1,Il6,Notch1,Bmp2,Nras,Sfrp1,Bmpr1a,Rictor,Scg2,Sema5a,Cxcl12,Sox11,Itga4,Rtn4,Sirt1,Stxbp4,Stat3,Foxp1,Prox1
GO:0003206	cardiac chamber morphogenesis	19	139	0.136691	0.54	0.00018	3.74473	10090.ENSMUSP00000002678,10090.ENSMUSP00000020974,10090.ENSMUSP00000021922,10090.ENSMUSP00000025393,10090.ENSMUSP00000028288,10090.ENSMUSP00000028735,10090.ENSMUSP00000030568,10090.ENSMUSP00000031224,10090.ENSMUSP00000034707,10090.ENSMUSP00000035900,10090.ENSMUSP00000037206,10090.ENSMUSP00000041774,10090.ENSMUSP00000059079,10090.ENSMUSP00000067786,10090.ENSMUSP00000078070,10090.ENSMUSP00000109337…	Tgfb1,Id2,Msx2,Smad4,Notch1,Jag1,Sema3c,Tgfbr3,Smarca4,Bmpr1a,Fkbp1a,Gata6,Chd7,Sos1,Sox11,Tpm1,Robo2,Mef2c,Prox1
GO:0006366	transcription by RNA polymerase II	46	570	0.0807018	0.32	0.00018	3.74473	10090.ENSMUSP00000000450,10090.ENSMUSP00000004051,10090.ENSMUSP00000009550,10090.ENSMUSP00000021784,10090.ENSMUSP00000021922,10090.ENSMUSP00000023673,10090.ENSMUSP00000025393,10090.ENSMUSP00000026703,10090.ENSMUSP00000028003,10090.ENSMUSP00000028288,10090.ENSMUSP00000034927,10090.ENSMUSP00000034973,10090.ENSMUSP00000040121,10090.ENSMUSP00000041774,10090.ENSMUSP00000041942,10090.ENSMUSP00000045993…	Pparg,Hlf,Elk1,Irf4,Msx2,Runx1,Smad4,Bach1,Lmx1a,Notch1,Zic1,Smad3,Hoxb7,Gata6,Prdm4,Mycn,Arntl,Elf1,Tbr1,Foxf2,Neurod6,Rorb,Camta1,Egr1,Nfia,Sp7,Sox11,Ybx1,Cdk7,Taf1,E2f3,Tcf3,Sirt1,Ebf3,Nr6a1,Nr2c2,Runx2,Tcf4,Onecut2,Tbpl1,Stat3,Six2,Nfat5,Med16,Mef2c,Creb1
GO:0018193	peptidyl-amino acid modification	58	789	0.0735108	0.27	0.00018	3.74473	10090.ENSMUSP00000000544,10090.ENSMUSP00000002677,10090.ENSMUSP00000004968,10090.ENSMUSP00000005066,10090.ENSMUSP00000005504,10090.ENSMUSP00000006112,10090.ENSMUSP00000006669,10090.ENSMUSP00000021277,10090.ENSMUSP00000021784,10090.ENSMUSP00000022597,10090.ENSMUSP00000024884,10090.ENSMUSP00000024887,10090.ENSMUSP00000027451,10090.ENSMUSP00000027888,10090.ENSMUSP00000028100,10090.ENSMUSP00000028740…	Acvr1b,Axl,Plod3,Map2k1,Fbxo11,Ephb3,Pdk1,Aurkb,Irf4,Naa16,Eif2ak2,Ndufaf7,Epha4,Abl2,Epc1,Ttbk2,Il21,Epha7,Prkcz,Flt1,Ret,Mecp2,Tnks,St3gal2,Zdhhc7,Smarca4,Csnk1g1,Nktr,Fkbp1a,Ntrk3,Stk32a,Map3k7,Kmt2c,Ogt,Camk4,Ttl,Dclk1,Rictor,Fam86,Prkcb,Ntrk2,ENSMUSG00000061525,Zdhhc20,Epc2,Taf1,Dph6,Uba2,Tcf3,Sirt1,Ephb2,Prkci,Map3k10,Bcl2,Cab39,Kmt2a,Csnk1e,Magt1,Ash1l
GO:0045844	positive regulation of striated muscle tissue development	14	78	0.179487	0.66	0.00018	3.74473	10090.ENSMUSP00000002678,10090.ENSMUSP00000010044,10090.ENSMUSP00000028288,10090.ENSMUSP00000031224,10090.ENSMUSP00000034508,10090.ENSMUSP00000035900,10090.ENSMUSP00000041774,10090.ENSMUSP00000046235,10090.ENSMUSP00000064536,10090.ENSMUSP00000101082,10090.ENSMUSP00000108371,10090.ENSMUSP00000132547,10090.ENSMUSP00000135181,10090.ENSMUSP00000140112	Tgfb1,Wnt3a,Notch1,Tgfbr3,Usp2,Bmpr1a,Gata6,Arntl,Gja1,Sirt1,Bcl2,Mef2c,Foxp1,Creb1
GO:0071417	cellular response to organonitrogen compound	39	448	0.0870536	0.35	0.00018	3.74473	10090.ENSMUSP00000000312,10090.ENSMUSP00000000450,10090.ENSMUSP00000002678,10090.ENSMUSP00000015484,10090.ENSMUSP00000017920,10090.ENSMUSP00000020543,10090.ENSMUSP00000020707,10090.ENSMUSP00000026845,10090.ENSMUSP00000027451,10090.ENSMUSP00000029078,10090.ENSMUSP00000030811,10090.ENSMUSP00000030865,10090.ENSMUSP00000030922,10090.ENSMUSP00000033770,10090.ENSMUSP00000033898,10090.ENSMUSP00000033952…	Cdh1,Pparg,Tgfb1,Cybb,Crk,Cpeb4,Gabra1,Il6,Epha4,Car2,Errfi1,Agtrap,Prkcz,Mecp2,Col4a1,Sfrp1,Tlr4,Ywhag,Sh3bp1,Foxo1,Klf2,Soga1,Irs4,Egr1,Ntrk2,Slc8a1,Pkd2,Casp3,Adcy6,Hspa5,Taf1,Prkci,Myo5a,Stxbp4,Stat3,Grm5,Klf3,Mef2c,Creb1
GO:0010976	positive regulation of neuron projection development	32	333	0.0960961	0.39	0.00019	3.72125	10090.ENSMUSP00000005066,10090.ENSMUSP00000010044,10090.ENSMUSP00000021091,10090.ENSMUSP00000026845,10090.ENSMUSP00000027451,10090.ENSMUSP00000027888,10090.ENSMUSP00000029423,10090.ENSMUSP00000032201,10090.ENSMUSP00000033142,10090.ENSMUSP00000033770,10090.ENSMUSP00000037909,10090.ENSMUSP00000044482,10090.ENSMUSP00000069024,10090.ENSMUSP00000072800,10090.ENSMUSP00000075916,10090.ENSMUSP00000076115…	Map2k1,Wnt3a,Pafah1b1,Il6,Epha4,Abl2,Serpini1,Ret,Ptpn5,Mecp2,Ntrk3,Trak1,Sema5a,Cxcl12,Crtc1,Efna5,Ntrk2,Fxn,Nptn,Dcx,Hspa5,Ptprd,Rtn4,L1cam,Sirt1,Ahi1,Elavl4,Lrp8,Prkci,Syt2,Robo2,Zfyve27
GO:0001101	response to acid chemical	32	334	0.0958084	0.39	0.0002	3.69897	10090.ENSMUSP00000000312,10090.ENSMUSP00000000450,10090.ENSMUSP00000007012,10090.ENSMUSP00000015484,10090.ENSMUSP00000019931,10090.ENSMUSP00000020543,10090.ENSMUSP00000021921,10090.ENSMUSP00000023673,10090.ENSMUSP00000026845,10090.ENSMUSP00000027888,10090.ENSMUSP00000028335,10090.ENSMUSP00000031224,10090.ENSMUSP00000032201,10090.ENSMUSP00000033898,10090.ENSMUSP00000033952,10090.ENSMUSP00000036936…	Cdh1,Pparg,Sod2,Cybb,Lrp11,Cpeb4,Ptch1,Runx1,Il6,Abl2,Grin1,Tgfbr3,Ret,Col4a1,Sfrp1,Scd1,Ntrk3,Tlr4,Rorb,Aqp3,Foxo1,Gja1,Klf2,Egr1,Ntrk2,Slc1a2,Pkd2,Casp3,Adcy6,Mef2c,Foxp1,Creb1
GO:0003006	developmental process involved in reproduction	53	699	0.0758226	0.29	0.0002	3.69897	10090.ENSMUSP00000000312,10090.ENSMUSP00000000450,10090.ENSMUSP00000000544,10090.ENSMUSP00000002677,10090.ENSMUSP00000002678,10090.ENSMUSP00000005066,10090.ENSMUSP00000006235,10090.ENSMUSP00000016673,10090.ENSMUSP00000020350,10090.ENSMUSP00000021091,10090.ENSMUSP00000021921,10090.ENSMUSP00000025393,10090.ENSMUSP00000028288,10090.ENSMUSP00000028882,10090.ENSMUSP00000029371,10090.ENSMUSP00000030551…	Cdh1,Pparg,Acvr1b,Axl,Tgfb1,Map2k1,Ctsb,Il10,Lgr5,Pafah1b1,Ptch1,Smad4,Notch1,Il1a,Smad9,Alpl,Ybx3,Bax,Sfrp1,Plekha1,Bmpr1a,Diap2,Hoxa11,Gata6,Dicer1,Foxf2,Sep15,Aff4,Chd7,Gja1,Acvr2a,Osbp2,Celf1,Cxcl12,Slc8a1,Pkd2,Idh1,Ptpn11,Itga4,Sirt1,Psap,Prdm1,Cbx7,Smad5,Tdrd1,Bcl2,Tbpl1,Zfp568,Ermp1,Nell2,Ash1l,Agfg1,Paqr8
GO:0009314	response to radiation	38	433	0.0877598	0.35	0.0002	3.69897	10090.ENSMUSP00000000450,10090.ENSMUSP00000002152,10090.ENSMUSP00000002678,10090.ENSMUSP00000007012,10090.ENSMUSP00000009550,10090.ENSMUSP00000010195,10090.ENSMUSP00000015100,10090.ENSMUSP00000018985,10090.ENSMUSP00000020974,10090.ENSMUSP00000021277,10090.ENSMUSP00000022720,10090.ENSMUSP00000025399,10090.ENSMUSP00000027888,10090.ENSMUSP00000028335,10090.ENSMUSP00000032194,10090.ENSMUSP00000033093…	Pparg,Bbc3,Tgfb1,Sod2,Elk1,Hyal1,Ppp1cb,Rad51d,Id2,Aurkb,Fbxl3,Pmaip1,Abl2,Grin1,Bhlhe40,Bax,Rs1,Mecp2,Sfrp1,Usp2,Sema5a,Egr1,Crtc1,Slc1a2,Eya3,Uvssa,Casp3,Inip,Hspa5,Taf1,Cds2,Slc4a10,Sirt1,Fbxw7,Bcl2,Kmt2a,Creb1,Cacna1e
GO:0010942	positive regulation of cell death	51	664	0.0768072	0.29	0.00021	3.67778	10090.ENSMUSP00000000329,10090.ENSMUSP00000000450,10090.ENSMUSP00000002152,10090.ENSMUSP00000002678,10090.ENSMUSP00000007012,10090.ENSMUSP00000009550,10090.ENSMUSP00000010044,10090.ENSMUSP00000016673,10090.ENSMUSP00000017881,10090.ENSMUSP00000020234,10090.ENSMUSP00000020308,10090.ENSMUSP00000020484,10090.ENSMUSP00000021922,10090.ENSMUSP00000024884,10090.ENSMUSP00000025393,10090.ENSMUSP00000025399…	Alox12,Pparg,Bbc3,Tgfb1,Sod2,Elk1,Wnt3a,Il10,Mmp9,Timp3,Ddit4,Txnrd1,Msx2,Eif2ak2,Smad4,Pmaip1,Il6,Notch1,Grin1,Pdia3,Rassf2,Bmp2,Zmat3,Nsmaf,Epha7,Ret,Bax,Ptpn5,Sfrp1,Smad3,Ntrk3,Gata6,Mcl1,Tlr4,Mycn,Eif5a,Cxcr3,Foxo1,Egr1,Casp3,Itga4,E2f3,Sirt1,Cxcr2,Fbxw7,Prkci,Map3k10,Apbb2,Mef2c,Foxp1,Creb1
GO:0032535	regulation of cellular component size	33	351	0.0940171	0.38	0.00021	3.67778	10090.ENSMUSP00000000590,10090.ENSMUSP00000000641,10090.ENSMUSP00000004430,10090.ENSMUSP00000010044,10090.ENSMUSP00000021091,10090.ENSMUSP00000022629,10090.ENSMUSP00000028177,10090.ENSMUSP00000029964,10090.ENSMUSP00000032201,10090.ENSMUSP00000037909,10090.ENSMUSP00000045409,10090.ENSMUSP00000046883,10090.ENSMUSP00000049336,10090.ENSMUSP00000051809,10090.ENSMUSP00000052181,10090.ENSMUSP00000069024…	Rdx,Sema4f,Clcn3,Wnt3a,Pafah1b1,Dpysl2,Olfm1,Epha7,Ret,Ntrk3,Ogt,Ttl,Spire1,Rictor,Sh3bp1,Sema5a,Cxcl12,Lima1,Efna5,Magel2,Fxn,Cntn2,Dcx,Atp2b2,Rtn4,L1cam,Tmod1,Map3k1,Tpm1,Plxna4,Rnf6,Zfyve27,Creb1
GO:1902532	negative regulation of intracellular signal transduction	43	521	0.0825336	0.32	0.00021	3.67778	10090.ENSMUSP00000004673,10090.ENSMUSP00000005066,10090.ENSMUSP00000007012,10090.ENSMUSP00000017881,10090.ENSMUSP00000020234,10090.ENSMUSP00000020308,10090.ENSMUSP00000021091,10090.ENSMUSP00000025393,10090.ENSMUSP00000027888,10090.ENSMUSP00000028814,10090.ENSMUSP00000030811,10090.ENSMUSP00000031131,10090.ENSMUSP00000032309,10090.ENSMUSP00000033142,10090.ENSMUSP00000033952,10090.ENSMUSP00000035375…	Ndrg2,Map2k1,Sod2,Mmp9,Timp3,Ddit4,Pafah1b1,Smad4,Abl2,Rassf2,Errfi1,Uchl1,Ybx3,Ptpn5,Sfrp1,Plekha1,Scai,Mcl1,Tlr4,Arntl,Sh3bp1,Foxo1,ENSMUSG00000048581,Lrrc3,Cxcl12,Fbxw11,ENSMUSG00000061525,Pkd2,Otud7b,Arrdc3,Ptprd,Sirt1,Ephb2,Cd300a,Tnfaip1,Aida,Bcl2,Fktn,Mapkap1,Gpd1l,Inpp5e,Lmo3,Ash1l
GO:0010001	glial cell differentiation	21	169	0.12426	0.5	0.00022	3.65758	10090.ENSMUSP00000002678,10090.ENSMUSP00000005066,10090.ENSMUSP00000005256,10090.ENSMUSP00000020974,10090.ENSMUSP00000027888,10090.ENSMUSP00000028288,10090.ENSMUSP00000034707,10090.ENSMUSP00000043676,10090.ENSMUSP00000045770,10090.ENSMUSP00000054356,10090.ENSMUSP00000055000,10090.ENSMUSP00000065719,10090.ENSMUSP00000066696,10090.ENSMUSP00000078070,10090.ENSMUSP00000078757,10090.ENSMUSP00000080683…	Tgfb1,Map2k1,Ndrg1,Id2,Abl2,Notch1,Smarca4,Dicer1,Tlr4,Kcnj10,Adam22,Ppap2b,Nab1,Sox11,Ntrk2,Mpp5,Cntn2,Ptpn11,Ppp3r1,Stat3,Zfp488
GO:0051050	positive regulation of transport	68	987	0.0688956	0.25	0.00022	3.65758	10090.ENSMUSP00000000312,10090.ENSMUSP00000000450,10090.ENSMUSP00000000590,10090.ENSMUSP00000002152,10090.ENSMUSP00000002677,10090.ENSMUSP00000002678,10090.ENSMUSP00000004829,10090.ENSMUSP00000010044,10090.ENSMUSP00000016673,10090.ENSMUSP00000021921,10090.ENSMUSP00000022629,10090.ENSMUSP00000023673,10090.ENSMUSP00000024627,10090.ENSMUSP00000025393,10090.ENSMUSP00000025399,10090.ENSMUSP00000026845…	Cdh1,Pparg,Rdx,Bbc3,Axl,Tgfb1,Cd244,Wnt3a,Il10,Ptch1,Dpysl2,Runx1,Chd1,Smad4,Pmaip1,Il6,Ncl,Abl2,Grin1,Il1a,Car2,Prkcz,Bax,Ptpn5,Tub,Mecp2,Zic1,Fam115a,Kcnj2,Tlr4,Camk4,Cxcr3,Nat8l,Slc35d3,Scn4b,Gja1,Azin1,Acvr2a,Cxcl12,Sox11,Slc1a2,Adam9,Cadm1,Bicd1,Pkd2,Dcx,Atp2b2,Ank3,Ap1g1,Psmd9,Ptpn11,Sirpa,Myh10,Rtn4,Sirt1,Ahi1,Ephb2,Fbxw7,Prkci,Spp1,Kmt2a,Stxbp5l,Rab27b,Gpd1l,Ednrb,Syt7,Nell2,Creb1
GO:0061061	muscle structure development	40	470	0.0851064	0.34	0.00022	3.65758	10090.ENSMUSP00000002678,10090.ENSMUSP00000004051,10090.ENSMUSP00000010044,10090.ENSMUSP00000025393,10090.ENSMUSP00000028100,10090.ENSMUSP00000028288,10090.ENSMUSP00000028515,10090.ENSMUSP00000028836,10090.ENSMUSP00000031131,10090.ENSMUSP00000031224,10090.ENSMUSP00000031423,10090.ENSMUSP00000033770,10090.ENSMUSP00000034508,10090.ENSMUSP00000034707,10090.ENSMUSP00000035900,10090.ENSMUSP00000037206…	Tgfb1,Hlf,Wnt3a,Smad4,Epc1,Notch1,Chrna1,Bmp2,Uchl1,Tgfbr3,Atp2a2,Mecp2,Usp2,Smarca4,Bmpr1a,Fkbp1a,Jph1,Gata6,Spag9,Dicer1,S1pr1,Flnb,Zfp689,Chd7,Egr1,Foxk1,Sox11,Slc8a1,Adarb1,Myh10,Sirt1,Tmod1,Tpm1,Sema4c,Lemd3,Bai3,Ednrb,Mef2c,Foxp1,Prox1
GO:0001649	osteoblast differentiation	15	92	0.163043	0.62	0.00023	3.63827	10090.ENSMUSP00000010044,10090.ENSMUSP00000021922,10090.ENSMUSP00000025393,10090.ENSMUSP00000028288,10090.ENSMUSP00000028836,10090.ENSMUSP00000031224,10090.ENSMUSP00000033952,10090.ENSMUSP00000034973,10090.ENSMUSP00000037627,10090.ENSMUSP00000064536,10090.ENSMUSP00000077596,10090.ENSMUSP00000105502,10090.ENSMUSP00000108367,10090.ENSMUSP00000109202,10090.ENSMUSP00000132547	Wnt3a,Msx2,Smad4,Notch1,Bmp2,Tgfbr3,Sfrp1,Smad3,Trp53inp2,Gja1,Sp7,Smad5,Spp1,Runx2,Mef2c
GO:0008285	negative regulation of cell population proliferation	50	648	0.0771605	0.3	0.00023	3.63827	10090.ENSMUSP00000000312,10090.ENSMUSP00000000450,10090.ENSMUSP00000002678,10090.ENSMUSP00000004673,10090.ENSMUSP00000005066,10090.ENSMUSP00000005256,10090.ENSMUSP00000007012,10090.ENSMUSP00000016673,10090.ENSMUSP00000017881,10090.ENSMUSP00000020974,10090.ENSMUSP00000021921,10090.ENSMUSP00000021922,10090.ENSMUSP00000023673,10090.ENSMUSP00000024884,10090.ENSMUSP00000024906,10090.ENSMUSP00000025393…	Cdh1,Pparg,Tgfb1,Ndrg2,Map2k1,Ndrg1,Sod2,Il10,Mmp9,Id2,Ptch1,Msx2,Runx1,Eif2ak2,Twsg1,Smad4,Pmaip1,Il6,Notch1,Bmp2,Il1a,Tgfbr3,Flt1,Bax,Wdr13,Sfrp1,Smad3,Dicer1,Cxcr3,Tob2,Gja1,Sox11,Intu,Casp3,Adarb1,E2f3,Prdm1,Cd300a,Clmn,Bcl2,Tpm1,Cblb,Kmt2a,Comt,Fktn,Stat3,Rc3h1,Mef2c,Jarid2,Prox1
GO:0030516	regulation of axon extension	15	92	0.163043	0.62	0.00023	3.63827	10090.ENSMUSP00000000641,10090.ENSMUSP00000010044,10090.ENSMUSP00000021091,10090.ENSMUSP00000022629,10090.ENSMUSP00000028177,10090.ENSMUSP00000037909,10090.ENSMUSP00000046883,10090.ENSMUSP00000069024,10090.ENSMUSP00000072800,10090.ENSMUSP00000080081,10090.ENSMUSP00000099907,10090.ENSMUSP00000099935,10090.ENSMUSP00000110748,10090.ENSMUSP00000124293,10090.ENSMUSP00000130684	Sema4f,Wnt3a,Pafah1b1,Dpysl2,Olfm1,Ntrk3,Ttl,Sema5a,Cxcl12,Fxn,Rtn4,L1cam,Plxna4,Rnf6,Zfyve27
GO:0048872	homeostasis of number of cells	26	243	0.106996	0.44	0.00023	3.63827	10090.ENSMUSP00000002677,10090.ENSMUSP00000002678,10090.ENSMUSP00000020974,10090.ENSMUSP00000024721,10090.ENSMUSP00000025399,10090.ENSMUSP00000026845,10090.ENSMUSP00000027475,10090.ENSMUSP00000028288,10090.ENSMUSP00000028814,10090.ENSMUSP00000031224,10090.ENSMUSP00000033093,10090.ENSMUSP00000034707,10090.ENSMUSP00000044135,10090.ENSMUSP00000064823,10090.ENSMUSP00000067786,10090.ENSMUSP00000091238…	Axl,Tgfb1,Id2,Rhag,Pmaip1,Il6,Gigyf2,Notch1,Rassf2,Tgfbr3,Bax,Smarca4,Mfhas1,Klf2,Sos1,Casp3,Ptpn11,Ptbp3,Tcf3,Smad5,Bcl2,Kmt2a,Ank1,Rc3h1,Tcea1,Mef2c
GO:0050772	positive regulation of axonogenesis	15	92	0.163043	0.62	0.00023	3.63827	10090.ENSMUSP00000005066,10090.ENSMUSP00000010044,10090.ENSMUSP00000021091,10090.ENSMUSP00000037909,10090.ENSMUSP00000044482,10090.ENSMUSP00000069024,10090.ENSMUSP00000072800,10090.ENSMUSP00000076115,10090.ENSMUSP00000078757,10090.ENSMUSP00000080081,10090.ENSMUSP00000084570,10090.ENSMUSP00000099907,10090.ENSMUSP00000099935,10090.ENSMUSP00000112776,10090.ENSMUSP00000130684	Map2k1,Wnt3a,Pafah1b1,Ntrk3,Trak1,Sema5a,Cxcl12,Efna5,Ntrk2,Fxn,Dcx,Rtn4,L1cam,Robo2,Zfyve27
GO:2000377	regulation of reactive oxygen species metabolic process	22	184	0.119565	0.49	0.00023	3.63827	10090.ENSMUSP00000000642,10090.ENSMUSP00000002678,10090.ENSMUSP00000004430,10090.ENSMUSP00000007012,10090.ENSMUSP00000016673,10090.ENSMUSP00000026845,10090.ENSMUSP00000028335,10090.ENSMUSP00000033621,10090.ENSMUSP00000034973,10090.ENSMUSP00000040307,10090.ENSMUSP00000045409,10090.ENSMUSP00000045770,10090.ENSMUSP00000045993,10090.ENSMUSP00000047008,10090.ENSMUSP00000055308,10090.ENSMUSP00000064823…	Hk2,Tgfb1,Clcn3,Sod2,Il10,Il6,Grin1,Gla,Smad3,Map3k7,Ogt,Tlr4,Mycn,Eif5a,Foxo1,Klf2,Pkd2,Gch1,Sirt1,Bcl2,Mpv17,Stat3
GO:0071560	cellular response to transforming growth factor beta stimulus	18	130	0.138462	0.55	0.00024	3.61979	10090.ENSMUSP00000002678,10090.ENSMUSP00000017920,10090.ENSMUSP00000023673,10090.ENSMUSP00000024906,10090.ENSMUSP00000025075,10090.ENSMUSP00000025393,10090.ENSMUSP00000028836,10090.ENSMUSP00000029371,10090.ENSMUSP00000031224,10090.ENSMUSP00000033952,10090.ENSMUSP00000034973,10090.ENSMUSP00000040307,10090.ENSMUSP00000081048,10090.ENSMUSP00000101082,10090.ENSMUSP00000104890,10090.ENSMUSP00000105502…	Tgfb1,Crk,Runx1,Twsg1,Bambi,Smad4,Bmp2,Smad9,Tgfbr3,Sfrp1,Smad3,Map3k7,Adam9,Sirt1,Map3k1,Smad5,Mef2c,Creb1
GO:0033554	cellular response to stress	87	1370	0.0635036	0.21	0.00025	3.60206	10090.ENSMUSP00000000642,10090.ENSMUSP00000002152,10090.ENSMUSP00000002677,10090.ENSMUSP00000005066,10090.ENSMUSP00000005256,10090.ENSMUSP00000006669,10090.ENSMUSP00000007012,10090.ENSMUSP00000010807,10090.ENSMUSP00000015484,10090.ENSMUSP00000017881,10090.ENSMUSP00000017920,10090.ENSMUSP00000018985,10090.ENSMUSP00000020220,10090.ENSMUSP00000020308,10090.ENSMUSP00000020543,10090.ENSMUSP00000020974…	Hk2,Bbc3,Axl,Map2k1,Ndrg1,Pdk1,Sod2,Fads1,Cybb,Mmp9,Crk,Rad51d,Nuak1,Ddit4,Cpeb4,Id2,Atxn3,Slc38a2,Sdf2l1,Eif2ak2,Pmaip1,Bach1,Il6,Gigyf2,Notch1,Pdia3,Il1a,Car2,Zmat3,Errfi1,Atp2a2,Ybx3,Bax,Sfrp1,Fbxo22,Plekha1,Tlk1,Gata6,Ap5z1,Spag9,Mcl1,Arntl,Higd1a,Aqp3,Foxo1,Yod1,Taok1,Nrep,Klf2,Susd6,Usp45,Egr1,ENSMUSG00000061525,Fxn,Eya3,Slc8a1,Pkd2,Uvssa,Cdk7,Epc2,Casp3,Inip,Ube2n,Sfr1,Hspa5,Ptpn11,Taf1,Si…
GO:0007178	transmembrane receptor protein serine/threonine kinase signaling pathway	22	186	0.11828	0.48	0.00026	3.58503	10090.ENSMUSP00000000544,10090.ENSMUSP00000002678,10090.ENSMUSP00000010044,10090.ENSMUSP00000021922,10090.ENSMUSP00000024906,10090.ENSMUSP00000025075,10090.ENSMUSP00000025393,10090.ENSMUSP00000028836,10090.ENSMUSP00000029371,10090.ENSMUSP00000031224,10090.ENSMUSP00000034973,10090.ENSMUSP00000035900,10090.ENSMUSP00000037206,10090.ENSMUSP00000040307,10090.ENSMUSP00000067305,10090.ENSMUSP00000069616…	Acvr1b,Tgfb1,Wnt3a,Msx2,Twsg1,Bambi,Smad4,Bmp2,Smad9,Tgfbr3,Smad3,Bmpr1a,Fkbp1a,Map3k7,Acvr2a,Egr1,Adam9,Sirt1,Map3k1,Smad5,Runx2,Creb1
GO:0045937	positive regulation of phosphate metabolic process	71	1051	0.0675547	0.24	0.00026	3.58503	10090.ENSMUSP00000000544,10090.ENSMUSP00000002678,10090.ENSMUSP00000004829,10090.ENSMUSP00000005066,10090.ENSMUSP00000010044,10090.ENSMUSP00000015449,10090.ENSMUSP00000017881,10090.ENSMUSP00000018478,10090.ENSMUSP00000019266,10090.ENSMUSP00000020986,10090.ENSMUSP00000024884,10090.ENSMUSP00000024906,10090.ENSMUSP00000025393,10090.ENSMUSP00000026845,10090.ENSMUSP00000027451,10090.ENSMUSP00000027888…	Acvr1b,Tgfb1,Cd244,Map2k1,Wnt3a,Sash1,Mmp9,Ksr1,Ccl9,Dnajc27,Eif2ak2,Twsg1,Smad4,Il6,Epha4,Abl2,Notch1,Rassf2,Bmp2,Il1a,Il21,Epha7,Prkcz,Flt1,Ret,Ptpn5,Smad3,Bmpr1a,Ntrk3,Map3k7,Spag9,Lrrn3,Mfhas1,Ogt,Tlr4,Rictor,Camta1,Higd1a,Taok1,Ppap2b,Acvr2a,Egr1,Efna5,Ntrk2,Adam9,Nptn,Pkd2,Il11,Tnfaip8l3,Ptpn11,Tcf3,Sirt1,Psap,Cd300a,Lrp8,Fbxw7,Tom1l1,Map3k10,Map3k1,Tnfrsf19,Bcl2,Cab39,Sema4c,Mprip,Fam129a,…
GO:0030902	hindbrain development	21	172	0.122093	0.5	0.00027	3.56864	10090.ENSMUSP00000003461,10090.ENSMUSP00000005066,10090.ENSMUSP00000023750,10090.ENSMUSP00000027888,10090.ENSMUSP00000028003,10090.ENSMUSP00000028335,10090.ENSMUSP00000028740,10090.ENSMUSP00000029371,10090.ENSMUSP00000033770,10090.ENSMUSP00000034707,10090.ENSMUSP00000046787,10090.ENSMUSP00000086398,10090.ENSMUSP00000097747,10090.ENSMUSP00000098333,10090.ENSMUSP00000099671,10090.ENSMUSP00000101164…	Ogdh,Map2k1,Faim2,Abl2,Lmx1a,Grin1,Ttbk2,Smad9,Mecp2,Smarca4,Tbr1,Atp2b2,Hspa5,Ptpn11,Myh10,Ahi1,Bcl2,Nr2c2,Sema4c,Rbfox2,Prox1
GO:0060562	epithelial tube morphogenesis	33	357	0.092437	0.37	0.00027	3.56864	10090.ENSMUSP00000001562,10090.ENSMUSP00000002678,10090.ENSMUSP00000010044,10090.ENSMUSP00000020350,10090.ENSMUSP00000021921,10090.ENSMUSP00000021922,10090.ENSMUSP00000022906,10090.ENSMUSP00000025393,10090.ENSMUSP00000027451,10090.ENSMUSP00000027888,10090.ENSMUSP00000028288,10090.ENSMUSP00000028836,10090.ENSMUSP00000029964,10090.ENSMUSP00000031653,10090.ENSMUSP00000032201,10090.ENSMUSP00000033898…	Tulp3,Tgfb1,Wnt3a,Lgr5,Ptch1,Msx2,Fzd6,Smad4,Epha4,Abl2,Notch1,Bmp2,Epha7,Flt1,Ret,Col4a1,Sfrp1,Smad3,Map3k7,Hoxa11,Dicer1,Mycn,Gja1,Sema5a,Cxcl12,Sox11,Pkd2,Ppp3r1,Ahi1,Cxcr2,Bcl2,Sema4c,Mef2c
GO:0007628	adult walking behavior	10	40	0.25	0.81	0.00028	3.55284	10090.ENSMUSP00000027451,10090.ENSMUSP00000027888,10090.ENSMUSP00000031131,10090.ENSMUSP00000034927,10090.ENSMUSP00000054356,10090.ENSMUSP00000059079,10090.ENSMUSP00000080081,10090.ENSMUSP00000083707,10090.ENSMUSP00000101066,10090.ENSMUSP00000105926	Epha4,Abl2,Uchl1,Zic1,Kcnj10,Chd7,Fxn,Cntn2,Pcdh15,Oxr1
GO:0043496	regulation of protein homodimerization activity	8	23	0.347826	0.95	0.00028	3.55284	10090.ENSMUSP00000033093,10090.ENSMUSP00000042271,10090.ENSMUSP00000097747,10090.ENSMUSP00000099718,10090.ENSMUSP00000104795,10090.ENSMUSP00000108371,10090.ENSMUSP00000132547,10090.ENSMUSP00000135435	Bax,Spag9,Hspa5,Itga4,Aida,Bcl2,Mef2c,Tirap
GO:0001701	in utero embryonic development	37	426	0.0868545	0.35	0.0003	3.52288	10090.ENSMUSP00000000312,10090.ENSMUSP00000000544,10090.ENSMUSP00000004968,10090.ENSMUSP00000005066,10090.ENSMUSP00000010044,10090.ENSMUSP00000016673,10090.ENSMUSP00000021921,10090.ENSMUSP00000023673,10090.ENSMUSP00000025393,10090.ENSMUSP00000025830,10090.ENSMUSP00000027127,10090.ENSMUSP00000028288,10090.ENSMUSP00000028836,10090.ENSMUSP00000031224,10090.ENSMUSP00000032309,10090.ENSMUSP00000032732…	Cdh1,Acvr1b,Plod3,Map2k1,Wnt3a,Il10,Ptch1,Runx1,Smad4,Apba1,Sf3b1,Notch1,Bmp2,Tgfbr3,Ybx3,Apba2,Smarca4,Smad3,Bmpr1a,Gata6,Chd7,Gja1,Klf2,Ybx1,Slc8a1,Man2a1,Pkd2,Rpl7l1,Tanc2,Myh10,Itga4,Prdm1,Amot,Tpm1,Zfp568,Tet1,Foxp1
GO:0009416	response to light stimulus	29	294	0.0986395	0.4	0.0003	3.52288	10090.ENSMUSP00000000450,10090.ENSMUSP00000009550,10090.ENSMUSP00000010195,10090.ENSMUSP00000015100,10090.ENSMUSP00000020974,10090.ENSMUSP00000021277,10090.ENSMUSP00000022720,10090.ENSMUSP00000025399,10090.ENSMUSP00000027888,10090.ENSMUSP00000028335,10090.ENSMUSP00000032194,10090.ENSMUSP00000033093,10090.ENSMUSP00000033650,10090.ENSMUSP00000033770,10090.ENSMUSP00000034508,10090.ENSMUSP00000069024…	Pparg,Elk1,Hyal1,Ppp1cb,Id2,Aurkb,Fbxl3,Pmaip1,Abl2,Grin1,Bhlhe40,Bax,Rs1,Mecp2,Usp2,Sema5a,Crtc1,Slc1a2,Uvssa,Casp3,Taf1,Cds2,Slc4a10,Sirt1,Fbxw7,Bcl2,Kmt2a,Creb1,Cacna1e
GO:0033993	response to lipid	59	825	0.0715152	0.26	0.0003	3.52288	10090.ENSMUSP00000000329,10090.ENSMUSP00000000450,10090.ENSMUSP00000002677,10090.ENSMUSP00000002678,10090.ENSMUSP00000005066,10090.ENSMUSP00000007012,10090.ENSMUSP00000009550,10090.ENSMUSP00000010807,10090.ENSMUSP00000015484,10090.ENSMUSP00000016673,10090.ENSMUSP00000018449,10090.ENSMUSP00000020308,10090.ENSMUSP00000020706,10090.ENSMUSP00000021921,10090.ENSMUSP00000021922,10090.ENSMUSP00000023673…	Alox12,Pparg,Axl,Tgfb1,Map2k1,Sod2,Elk1,Fads1,Cybb,Il10,Prpf8,Ddit4,Adcy1,Ptch1,Msx2,Runx1,Eif2ak2,Il6,Ncl,Abl2,Notch1,Pdia3,Car2,Alpl,Errfi1,Tgfbr3,Atp2a2,Ret,Sfrp1,Scd1,Ntrk3,Aicda,Ogt,Tlr4,Rorb,Aqp3,Foxo1,Gja1,Efna5,Adam9,Gch1,Casp3,Adcy6,Idh1,Tcf3,Spp1,Bcl2,Nr6a1,Nr2c2,Comt,Stat3,Ednrb,Med16,Rbfox2,Mef2c,Foxp1,Tirap,Creb1,Paqr8
GO:1903706	regulation of hemopoiesis	34	377	0.0901857	0.36	0.00032	3.49485	10090.ENSMUSP00000000544,10090.ENSMUSP00000002677,10090.ENSMUSP00000002678,10090.ENSMUSP00000020974,10090.ENSMUSP00000023673,10090.ENSMUSP00000024884,10090.ENSMUSP00000026845,10090.ENSMUSP00000028288,10090.ENSMUSP00000028735,10090.ENSMUSP00000028814,10090.ENSMUSP00000029078,10090.ENSMUSP00000029273,10090.ENSMUSP00000030922,10090.ENSMUSP00000031653,10090.ENSMUSP00000033952,10090.ENSMUSP00000037966…	Acvr1b,Axl,Tgfb1,Id2,Runx1,Eif2ak2,Il6,Notch1,Jag1,Rassf2,Car2,Il21,Prkcz,Flt1,Sfrp1,Tox,Dicer1,Ubash3b,Clptm1,Tob2,Acvr2a,Sos1,Tcf3,Prdm1,Csf3r,Fbxw7,Asxl2,Pus7,Stat3,Rc3h1,Rbfox2,Mef2c,Foxp1,Creb1
GO:0001763	morphogenesis of a branching structure	23	204	0.112745	0.46	0.00033	3.48149	10090.ENSMUSP00000002678,10090.ENSMUSP00000016673,10090.ENSMUSP00000021921,10090.ENSMUSP00000021922,10090.ENSMUSP00000025393,10090.ENSMUSP00000026845,10090.ENSMUSP00000028288,10090.ENSMUSP00000028836,10090.ENSMUSP00000029964,10090.ENSMUSP00000030568,10090.ENSMUSP00000031653,10090.ENSMUSP00000033898,10090.ENSMUSP00000033952,10090.ENSMUSP00000040920,10090.ENSMUSP00000043676,10090.ENSMUSP00000045993…	Tgfb1,Il10,Ptch1,Msx2,Smad4,Il6,Notch1,Bmp2,Epha7,Sema3c,Flt1,Col4a1,Sfrp1,Hoxa11,Dicer1,Mycn,Sema5a,Cxcl12,Pkd2,Ppp3r1,Prdm1,Bcl2,Prox1
GO:0050905	neuromuscular process	17	121	0.140496	0.56	0.00034	3.46852	10090.ENSMUSP00000021091,10090.ENSMUSP00000027475,10090.ENSMUSP00000027888,10090.ENSMUSP00000028335,10090.ENSMUSP00000028515,10090.ENSMUSP00000031131,10090.ENSMUSP00000033770,10090.ENSMUSP00000054804,10090.ENSMUSP00000072428,10090.ENSMUSP00000080081,10090.ENSMUSP00000080751,10090.ENSMUSP00000086398,10090.ENSMUSP00000087405,10090.ENSMUSP00000095976,10090.ENSMUSP00000099671,10090.ENSMUSP00000101066…	Pafah1b1,Gigyf2,Abl2,Grin1,Chrna1,Uchl1,Mecp2,Camta1,Aplp2,Fxn,Csmd1,Atp2b2,Gch1,Adarb1,Myh10,Pcdh15,Rbfox2
GO:0001503	ossification	24	221	0.108597	0.44	0.00038	3.42022	10090.ENSMUSP00000002678,10090.ENSMUSP00000010044,10090.ENSMUSP00000017881,10090.ENSMUSP00000021922,10090.ENSMUSP00000023673,10090.ENSMUSP00000024906,10090.ENSMUSP00000025393,10090.ENSMUSP00000028288,10090.ENSMUSP00000028814,10090.ENSMUSP00000028836,10090.ENSMUSP00000030551,10090.ENSMUSP00000031224,10090.ENSMUSP00000033952,10090.ENSMUSP00000034973,10090.ENSMUSP00000037627,10090.ENSMUSP00000064536…	Tgfb1,Wnt3a,Mmp9,Msx2,Runx1,Twsg1,Smad4,Notch1,Rassf2,Bmp2,Alpl,Tgfbr3,Sfrp1,Smad3,Trp53inp2,Gja1,Nab1,Sp7,Smad5,Gpm6b,Spp1,Bcl2,Runx2,Mef2c
GO:1901214	regulation of neuron death	32	348	0.091954	0.37	0.00039	3.40894	10090.ENSMUSP00000002152,10090.ENSMUSP00000002677,10090.ENSMUSP00000007012,10090.ENSMUSP00000009550,10090.ENSMUSP00000010044,10090.ENSMUSP00000016673,10090.ENSMUSP00000020308,10090.ENSMUSP00000020543,10090.ENSMUSP00000023750,10090.ENSMUSP00000025399,10090.ENSMUSP00000026845,10090.ENSMUSP00000028335,10090.ENSMUSP00000029964,10090.ENSMUSP00000033093,10090.ENSMUSP00000033142,10090.ENSMUSP00000033770…	Bbc3,Axl,Sod2,Elk1,Wnt3a,Il10,Ddit4,Cpeb4,Faim2,Pmaip1,Il6,Grin1,Epha7,Bax,Ptpn5,Mecp2,Mcl1,Tlr4,Egr1,Trim2,Ntrk2,Casp3,Set,Sirt1,Fbxw7,Prkci,Oxr1,Bcl2,Xiap,Stat3,Mef2c,Creb1
GO:0051338	regulation of transferase activity	61	873	0.069874	0.25	0.0004	3.39794	10090.ENSMUSP00000000450,10090.ENSMUSP00000002678,10090.ENSMUSP00000005066,10090.ENSMUSP00000010044,10090.ENSMUSP00000015449,10090.ENSMUSP00000018478,10090.ENSMUSP00000021277,10090.ENSMUSP00000024884,10090.ENSMUSP00000025541,10090.ENSMUSP00000026845,10090.ENSMUSP00000027451,10090.ENSMUSP00000028814,10090.ENSMUSP00000028836,10090.ENSMUSP00000028999,10090.ENSMUSP00000030140,10090.ENSMUSP00000030811…	Pparg,Tgfb1,Map2k1,Wnt3a,Sash1,Ksr1,Aurkb,Eif2ak2,Gnaq,Il6,Epha4,Rassf2,Bmp2,Pkia,Ikbkap,Errfi1,Prkcz,Uchl1,Flt1,Ret,Ptpn5,Tnks,Sfrp1,Ntrk3,Map3k7,Spag9,Parm1,Zyg11b,Ubash3b,Arrdc4,Tlr4,Midn,Higd1a,Taok1,Lrrc3,Egr1,Aplp2,Adam9,Pkd2,Casp3,Adarb1,Tnfaip8l3,Ube2n,Arrdc3,Ptpn11,Tcf3,Sirt1,Ephb2,Cd300a,Lrp8,Fbxw7,Tom1l1,Map3k10,Aida,Map3k1,Cab39,Cblb,Grm5,Mef2c,Tirap,Prox1
GO:0048167	regulation of synaptic plasticity	22	193	0.11399	0.47	0.00042	3.37675	10090.ENSMUSP00000017881,10090.ENSMUSP00000027451,10090.ENSMUSP00000028335,10090.ENSMUSP00000030922,10090.ENSMUSP00000033142,10090.ENSMUSP00000033770,10090.ENSMUSP00000034591,10090.ENSMUSP00000051223,10090.ENSMUSP00000054356,10090.ENSMUSP00000069616,10090.ENSMUSP00000075916,10090.ENSMUSP00000078757,10090.ENSMUSP00000082793,10090.ENSMUSP00000083707,10090.ENSMUSP00000086398,10090.ENSMUSP00000092223…	Mmp9,Epha4,Grin1,Prkcz,Ptpn5,Mecp2,Bace1,Ywhag,Kcnj10,Egr1,Crtc1,Ntrk2,Nptn,Cntn2,Atp2b2,Map1a,Ephb2,Kmt2a,Syt7,Grm5,Mef2c,Creb1
GO:0001936	regulation of endothelial cell proliferation	17	125	0.136	0.54	0.00048	3.31876	10090.ENSMUSP00000000450,10090.ENSMUSP00000016673,10090.ENSMUSP00000022189,10090.ENSMUSP00000028836,10090.ENSMUSP00000029445,10090.ENSMUSP00000031653,10090.ENSMUSP00000051809,10090.ENSMUSP00000052444,10090.ENSMUSP00000062556,10090.ENSMUSP00000064536,10090.ENSMUSP00000069024,10090.ENSMUSP00000072800,10090.ENSMUSP00000099718,10090.ENSMUSP00000101082,10090.ENSMUSP00000120152,10090.ENSMUSP00000132547…	Pparg,Il10,Aggf1,Bmp2,Nras,Flt1,Rictor,Cxcr3,Scg2,Gja1,Sema5a,Cxcl12,Itga4,Sirt1,Stat3,Mef2c,Prox1
GO:0030888	regulation of B cell proliferation	12	64	0.1875	0.68	0.00048	3.31876	10090.ENSMUSP00000010044,10090.ENSMUSP00000016673,10090.ENSMUSP00000029273,10090.ENSMUSP00000045770,10090.ENSMUSP00000091238,10090.ENSMUSP00000100979,10090.ENSMUSP00000101129,10090.ENSMUSP00000102192,10090.ENSMUSP00000108371,10090.ENSMUSP00000124871,10090.ENSMUSP00000132547,10090.ENSMUSP00000135435	Wnt3a,Il10,Il21,Tlr4,Casp3,Tcf3,Prdm1,Cd300a,Bcl2,Rc3h1,Mef2c,Tirap
GO:0001764	neuron migration	18	139	0.129496	0.52	0.0005	3.30103	10090.ENSMUSP00000002677,10090.ENSMUSP00000020308,10090.ENSMUSP00000021091,10090.ENSMUSP00000033093,10090.ENSMUSP00000033915,10090.ENSMUSP00000037909,10090.ENSMUSP00000039711,10090.ENSMUSP00000050034,10090.ENSMUSP00000064536,10090.ENSMUSP00000067241,10090.ENSMUSP00000072800,10090.ENSMUSP00000078757,10090.ENSMUSP00000083707,10090.ENSMUSP00000084570,10090.ENSMUSP00000099671,10090.ENSMUSP00000114699…	Axl,Ddit4,Pafah1b1,Bax,Gpm6a,Ntrk3,Astn1,Dclk1,Gja1,Nav1,Cxcl12,Ntrk2,Cntn2,Dcx,Myh10,Fktn,Apbb2,Mef2c
GO:0030111	regulation of Wnt signaling pathway	27	272	0.0992647	0.41	0.0005	3.30103	10090.ENSMUSP00000000312,10090.ENSMUSP00000010044,10090.ENSMUSP00000020350,10090.ENSMUSP00000022906,10090.ENSMUSP00000025075,10090.ENSMUSP00000025541,10090.ENSMUSP00000027888,10090.ENSMUSP00000028003,10090.ENSMUSP00000028288,10090.ENSMUSP00000028836,10090.ENSMUSP00000030029,10090.ENSMUSP00000033929,10090.ENSMUSP00000033952,10090.ENSMUSP00000034707,10090.ENSMUSP00000034973,10090.ENSMUSP00000046235…	Cdh1,Wnt3a,Lgr5,Fzd6,Bambi,Gnaq,Abl2,Lmx1a,Notch1,Bmp2,Invs,Tnks,Sfrp1,Smarca4,Smad3,Arntl,Foxo1,Ppap2b,Tbl1xr1,Sema5a,Egr1,Spin1,Sulf2,Amer1,Xiap,Csnk1e,Macf1
GO:0030534	adult behavior	20	167	0.11976	0.49	0.00051	3.29243	10090.ENSMUSP00000004430,10090.ENSMUSP00000020974,10090.ENSMUSP00000021091,10090.ENSMUSP00000027451,10090.ENSMUSP00000027475,10090.ENSMUSP00000027888,10090.ENSMUSP00000028335,10090.ENSMUSP00000031131,10090.ENSMUSP00000033770,10090.ENSMUSP00000034927,10090.ENSMUSP00000054356,10090.ENSMUSP00000055000,10090.ENSMUSP00000059079,10090.ENSMUSP00000072800,10090.ENSMUSP00000079100,10090.ENSMUSP00000080081…	Clcn3,Id2,Pafah1b1,Epha4,Gigyf2,Abl2,Grin1,Uchl1,Mecp2,Zic1,Kcnj10,Adam22,Chd7,Cxcl12,Slc1a2,Fxn,Cntn2,Pcdh15,Tmod1,Oxr1
GO:0043085	positive regulation of catalytic activity	79	1239	0.0637611	0.21	0.00052	3.284	10090.ENSMUSP00000000329,10090.ENSMUSP00000000450,10090.ENSMUSP00000002152,10090.ENSMUSP00000002678,10090.ENSMUSP00000005066,10090.ENSMUSP00000010044,10090.ENSMUSP00000015449,10090.ENSMUSP00000019266,10090.ENSMUSP00000020322,10090.ENSMUSP00000021277,10090.ENSMUSP00000023487,10090.ENSMUSP00000024884,10090.ENSMUSP00000025399,10090.ENSMUSP00000025541,10090.ENSMUSP00000027451,10090.ENSMUSP00000027888…	Alox12,Pparg,Bbc3,Tgfb1,Map2k1,Wnt3a,Sash1,Ccl9,Srgap1,Aurkb,Arhgap31,Eif2ak2,Pmaip1,Gnaq,Epha4,Abl2,Rgs4,Grin1,Rassf2,Bmp2,Nsmaf,Prkcz,Flt1,Ret,Bax,Rp2h,Tnks,Smad3,Ntrk3,Map3k7,Spag9,Parm1,Arrdc4,Antxr1,Gmip,Tlr4,S1pr1,Rictor,Sh3bp1,Higd1a,Taok1,Azin1,Arhgap20,Egr1,Fxn,Adam9,Pkd2,Gch1,Casp3,Tbc1d8b,Srgap2,Tnfaip8l3,Ube2n,Arrdc3,Ptpn11,Arhgap11a,Tcf3,Sirt1,Psap,Cd300a,Lrp8,Fbxw7,Tom1l1,Map3k10,Ar…
GO:0001837	epithelial to mesenchymal transition	12	65	0.184615	0.67	0.00053	3.27572	10090.ENSMUSP00000002678,10090.ENSMUSP00000021922,10090.ENSMUSP00000025393,10090.ENSMUSP00000028177,10090.ENSMUSP00000028288,10090.ENSMUSP00000028836,10090.ENSMUSP00000031224,10090.ENSMUSP00000033952,10090.ENSMUSP00000064536,10090.ENSMUSP00000099907,10090.ENSMUSP00000099944,10090.ENSMUSP00000109477	Tgfb1,Msx2,Smad4,Olfm1,Notch1,Bmp2,Tgfbr3,Sfrp1,Gja1,Rtn4,Ppp3r1,Erg
GO:0014070	response to organic cyclic compound	61	883	0.0690827	0.25	0.00053	3.27572	10090.ENSMUSP00000000312,10090.ENSMUSP00000000450,10090.ENSMUSP00000002678,10090.ENSMUSP00000005066,10090.ENSMUSP00000009550,10090.ENSMUSP00000010807,10090.ENSMUSP00000015484,10090.ENSMUSP00000016673,10090.ENSMUSP00000020308,10090.ENSMUSP00000020706,10090.ENSMUSP00000020707,10090.ENSMUSP00000021921,10090.ENSMUSP00000021922,10090.ENSMUSP00000022629,10090.ENSMUSP00000024884,10090.ENSMUSP00000026845…	Cdh1,Pparg,Tgfb1,Map2k1,Elk1,Fads1,Cybb,Il10,Ddit4,Adcy1,Gabra1,Ptch1,Msx2,Dpysl2,Eif2ak2,Il6,Kynu,Notch1,Grin1,Pdia3,Bmp2,Car2,Smad9,Alpl,Errfi1,Mecp2,Sfrp1,Fkbp1a,Ntrk3,Dicer1,Rorb,Sh3bp1,Foxo1,Gja1,Klf2,Egr1,Efna5,Lin28b,Adam9,Slc8a1,Pkd2,Casp3,Adcy6,Idh1,Ago1,Hspa5,Taf1,Smad5,Spp1,Bcl2,Nr6a1,Nr2c2,Comt,Gnao1,Stat3,Ednrb,Med16,Rbfox2,Mef2c,Foxp1,Paqr8
GO:0021954	central nervous system neuron development	14	88	0.159091	0.61	0.00053	3.27572	10090.ENSMUSP00000003461,10090.ENSMUSP00000006112,10090.ENSMUSP00000021091,10090.ENSMUSP00000025541,10090.ENSMUSP00000027451,10090.ENSMUSP00000050034,10090.ENSMUSP00000078757,10090.ENSMUSP00000083707,10090.ENSMUSP00000084570,10090.ENSMUSP00000095976,10090.ENSMUSP00000099796,10090.ENSMUSP00000101472,10090.ENSMUSP00000110748,10090.ENSMUSP00000112776	Ogdh,Ephb3,Pafah1b1,Gnaq,Epha4,Dclk1,Ntrk2,Cntn2,Dcx,Adarb1,Slc4a10,Ephb2,Plxna4,Robo2
GO:0032269	negative regulation of cellular protein metabolic process	68	1020	0.0666667	0.23	0.00053	3.27572	10090.ENSMUSP00000000312,10090.ENSMUSP00000002678,10090.ENSMUSP00000004673,10090.ENSMUSP00000016673,10090.ENSMUSP00000017881,10090.ENSMUSP00000020234,10090.ENSMUSP00000020308,10090.ENSMUSP00000020543,10090.ENSMUSP00000021091,10090.ENSMUSP00000024884,10090.ENSMUSP00000025393,10090.ENSMUSP00000025541,10090.ENSMUSP00000026845,10090.ENSMUSP00000027367,10090.ENSMUSP00000027438,10090.ENSMUSP00000027451…	Cdh1,Tgfb1,Ndrg2,Il10,Mmp9,Timp3,Ddit4,Cpeb4,Pafah1b1,Eif2ak2,Smad4,Gnaq,Il6,Ctdsp1,Ncl,Epha4,Gigyf2,Rassf2,Pkia,Serpini1,Errfi1,Prkcz,Uchl1,Bax,Ptpn5,Mecp2,Sfrp1,Lrig2,Fkbp1a,Ntrk3,Ubash3b,Mfhas1,Ogt,Tlr4,Foxo1,Yod1,ENSMUSG00000048581,Lrrc3,Ppp1r2,Syncrip,Ppap2b,Ctbp1,Casp3,Map1a,Ago1,Adarb1,Taf1,Sirt1,Ephb2,Cd300a,Aida,Oxr1,Snx25,Cblb,Xiap,Mprip,Pus7,Fktn,Fam129a,Gpd1l,Rasd2,Inpp5e,Stat3,Rc3h1,…
GO:0051248	negative regulation of protein metabolic process	71	1079	0.0658017	0.23	0.00053	3.27572	10090.ENSMUSP00000000312,10090.ENSMUSP00000002678,10090.ENSMUSP00000004673,10090.ENSMUSP00000016673,10090.ENSMUSP00000017881,10090.ENSMUSP00000020234,10090.ENSMUSP00000020308,10090.ENSMUSP00000020543,10090.ENSMUSP00000021091,10090.ENSMUSP00000024884,10090.ENSMUSP00000025393,10090.ENSMUSP00000025541,10090.ENSMUSP00000026845,10090.ENSMUSP00000027367,10090.ENSMUSP00000027438,10090.ENSMUSP00000027451…	Cdh1,Tgfb1,Ndrg2,Il10,Mmp9,Timp3,Ddit4,Cpeb4,Pafah1b1,Eif2ak2,Smad4,Gnaq,Il6,Ctdsp1,Ncl,Epha4,Gigyf2,Olfm1,Rassf2,Pkia,Serpini1,Errfi1,Prkcz,Uchl1,Bax,Ptpn5,Mecp2,Sfrp1,Smad3,Lrig2,Fkbp1a,Ntrk3,Ubash3b,Mfhas1,Ogt,Tlr4,Foxo1,Yod1,ENSMUSG00000048581,Lrrc3,Ppp1r2,Syncrip,Azin1,Ppap2b,Ctbp1,Casp3,Map1a,Ago1,Adarb1,Taf1,Sirt1,Ephb2,Cd300a,Aida,Oxr1,Snx25,Cblb,Xiap,Mprip,Pus7,Fktn,Fam129a,Gpd1l,Rasd2,I…
GO:0003205	cardiac chamber development	21	183	0.114754	0.47	0.00056	3.25181	10090.ENSMUSP00000002678,10090.ENSMUSP00000020974,10090.ENSMUSP00000021922,10090.ENSMUSP00000025393,10090.ENSMUSP00000028288,10090.ENSMUSP00000028735,10090.ENSMUSP00000030568,10090.ENSMUSP00000031224,10090.ENSMUSP00000034707,10090.ENSMUSP00000035900,10090.ENSMUSP00000037206,10090.ENSMUSP00000041774,10090.ENSMUSP00000059079,10090.ENSMUSP00000067786,10090.ENSMUSP00000078070,10090.ENSMUSP00000099671…	Tgfb1,Id2,Msx2,Smad4,Notch1,Jag1,Sema3c,Tgfbr3,Smarca4,Bmpr1a,Fkbp1a,Gata6,Chd7,Sos1,Sox11,Myh10,Prdm1,Tpm1,Robo2,Mef2c,Prox1
GO:0051046	regulation of secretion	56	789	0.0709759	0.26	0.00056	3.25181	10090.ENSMUSP00000000450,10090.ENSMUSP00000002678,10090.ENSMUSP00000004829,10090.ENSMUSP00000016673,10090.ENSMUSP00000022629,10090.ENSMUSP00000023673,10090.ENSMUSP00000025393,10090.ENSMUSP00000026845,10090.ENSMUSP00000027438,10090.ENSMUSP00000027888,10090.ENSMUSP00000028288,10090.ENSMUSP00000028882,10090.ENSMUSP00000030797,10090.ENSMUSP00000030922,10090.ENSMUSP00000031423,10090.ENSMUSP00000033634…	Pparg,Tgfb1,Cd244,Il10,Dpysl2,Runx1,Smad4,Il6,Ncl,Abl2,Notch1,Il1a,Vamp3,Prkcz,Atp2a2,Acsl4,Sfrp1,Kcna2,Npy1r,Tlr4,Arntl,Midn,Chd7,Gja1,Acvr2a,Prkcb,Cxcl12,Efna5,Sox11,Ntrk2,Adam9,Cadm1,Ap1g1,Il11,Psmd9,Ptpn11,Rhbdf2,Myh10,Rtn4,Sirt1,Ahi1,Cd300a,Trim9,Spp1,Stxbp5l,Comt,Syt2,Rab27b,Myo5a,Stxbp4,Ednrb,Syt7,Nell2,Mef2c,Creb1,Cacna1e
GO:1903507	negative regulation of nucleic acid-templated transcription	73	1121	0.0651204	0.22	0.00056	3.25181	10090.ENSMUSP00000000450,10090.ENSMUSP00000001975,10090.ENSMUSP00000002678,10090.ENSMUSP00000003870,10090.ENSMUSP00000020974,10090.ENSMUSP00000021277,10090.ENSMUSP00000021921,10090.ENSMUSP00000021922,10090.ENSMUSP00000023673,10090.ENSMUSP00000025393,10090.ENSMUSP00000026703,10090.ENSMUSP00000027146,10090.ENSMUSP00000028100,10090.ENSMUSP00000028288,10090.ENSMUSP00000028836,10090.ENSMUSP00000028999…	Pparg,Nacc1,Tgfb1,Mxi1,Id2,Aurkb,Ptch1,Msx2,Runx1,Smad4,Bach1,Ikzf2,Epc1,Notch1,Bmp2,Pkia,Bhlhe40,Ybx3,Mecp2,Sfrp1,Usp2,Smarca4,Smad3,Scai,Gata6,Dicer1,Arntl,Foxf2,Rorb,Bend6,Foxo1,Sfmbt1,Tob2,Klf2,Nab1,Tbl1xr1,Egr1,Foxk1,Nfia,Fbxw11,Sox11,Ybx1,Ctbp1,Magel2,Otud7b,Elf2,Taf1,Set,Tcf3,Sirt1,Prdm1,Lrp8,Crebzf,Map3k10,Zfp354a,Cbx7,Smad5,Asxl2,Nr6a1,Runx2,Tcf4,Zfp568,Ednrb,Klf3,Rbfox2,Zfp488,Mef2c,Hsb…
GO:0055024	regulation of cardiac muscle tissue development	14	89	0.157303	0.61	0.00057	3.24413	10090.ENSMUSP00000002678,10090.ENSMUSP00000010044,10090.ENSMUSP00000025393,10090.ENSMUSP00000028288,10090.ENSMUSP00000028836,10090.ENSMUSP00000031224,10090.ENSMUSP00000035900,10090.ENSMUSP00000041774,10090.ENSMUSP00000064536,10090.ENSMUSP00000101082,10090.ENSMUSP00000132547,10090.ENSMUSP00000134205,10090.ENSMUSP00000135181,10090.ENSMUSP00000140112	Tgfb1,Wnt3a,Smad4,Notch1,Bmp2,Tgfbr3,Bmpr1a,Gata6,Gja1,Sirt1,Mef2c,Jarid2,Foxp1,Creb1
GO:0070482	response to oxygen levels	29	307	0.0944625	0.38	0.00057	3.24413	10090.ENSMUSP00000002678,10090.ENSMUSP00000005256,10090.ENSMUSP00000006669,10090.ENSMUSP00000007012,10090.ENSMUSP00000015484,10090.ENSMUSP00000020308,10090.ENSMUSP00000020543,10090.ENSMUSP00000023043,10090.ENSMUSP00000025393,10090.ENSMUSP00000026703,10090.ENSMUSP00000028288,10090.ENSMUSP00000028836,10090.ENSMUSP00000030865,10090.ENSMUSP00000031653,10090.ENSMUSP00000033770,10090.ENSMUSP00000033952…	Tgfb1,Ndrg1,Pdk1,Sod2,Cybb,Ddit4,Cpeb4,Adsl,Smad4,Bach1,Notch1,Bmp2,Agtrap,Flt1,Mecp2,Sfrp1,Smad3,Gata6,Higd1a,Aqp3,Foxo1,Egr1,Prkcb,Slc8a1,Casp3,Sirt1,Bcl2,Atp6v1a,Creb1
GO:1901699	cellular response to nitrogen compound	42	530	0.0792453	0.31	0.00057	3.24413	10090.ENSMUSP00000000312,10090.ENSMUSP00000000450,10090.ENSMUSP00000002678,10090.ENSMUSP00000015484,10090.ENSMUSP00000017920,10090.ENSMUSP00000020543,10090.ENSMUSP00000020707,10090.ENSMUSP00000026845,10090.ENSMUSP00000027451,10090.ENSMUSP00000029078,10090.ENSMUSP00000030811,10090.ENSMUSP00000030865,10090.ENSMUSP00000030922,10090.ENSMUSP00000033770,10090.ENSMUSP00000033898,10090.ENSMUSP00000033952…	Cdh1,Pparg,Tgfb1,Cybb,Crk,Cpeb4,Gabra1,Il6,Epha4,Car2,Errfi1,Agtrap,Prkcz,Mecp2,Col4a1,Sfrp1,Dicer1,Tlr4,Ywhag,Sh3bp1,Foxo1,Klf2,Soga1,Irs4,Egr1,Lin28b,Ntrk2,Slc8a1,Pkd2,Casp3,Adcy6,Ago1,Hspa5,Taf1,Prkci,Myo5a,Stxbp4,Stat3,Grm5,Klf3,Mef2c,Creb1
GO:1903530	regulation of secretion by cell	53	733	0.0723056	0.27	0.00057	3.24413	10090.ENSMUSP00000000450,10090.ENSMUSP00000002678,10090.ENSMUSP00000004829,10090.ENSMUSP00000016673,10090.ENSMUSP00000022629,10090.ENSMUSP00000023673,10090.ENSMUSP00000025393,10090.ENSMUSP00000026845,10090.ENSMUSP00000027438,10090.ENSMUSP00000027888,10090.ENSMUSP00000028288,10090.ENSMUSP00000028882,10090.ENSMUSP00000030797,10090.ENSMUSP00000030922,10090.ENSMUSP00000031423,10090.ENSMUSP00000033952…	Pparg,Tgfb1,Cd244,Il10,Dpysl2,Runx1,Smad4,Il6,Ncl,Abl2,Notch1,Il1a,Vamp3,Prkcz,Atp2a2,Sfrp1,Kcna2,Npy1r,Tlr4,Arntl,Midn,Chd7,Gja1,Acvr2a,Prkcb,Cxcl12,Efna5,Sox11,Ntrk2,Adam9,Cadm1,Ap1g1,Il11,Psmd9,Ptpn11,Rhbdf2,Myh10,Rtn4,Sirt1,Ahi1,Cd300a,Trim9,Spp1,Stxbp5l,Syt2,Rab27b,Myo5a,Stxbp4,Syt7,Nell2,Mef2c,Creb1,Cacna1e
GO:0009725	response to hormone	58	829	0.0699638	0.25	0.00058	3.23657	10090.ENSMUSP00000000450,10090.ENSMUSP00000000590,10090.ENSMUSP00000002678,10090.ENSMUSP00000004968,10090.ENSMUSP00000005066,10090.ENSMUSP00000006235,10090.ENSMUSP00000009550,10090.ENSMUSP00000010807,10090.ENSMUSP00000015484,10090.ENSMUSP00000016673,10090.ENSMUSP00000017920,10090.ENSMUSP00000020308,10090.ENSMUSP00000021921,10090.ENSMUSP00000021922,10090.ENSMUSP00000026845,10090.ENSMUSP00000028288…	Pparg,Rdx,Tgfb1,Plod3,Map2k1,Ctsb,Elk1,Fads1,Cybb,Il10,Crk,Ddit4,Ptch1,Msx2,Il6,Notch1,Car2,Alpl,Errfi1,Agtrap,Prkcz,Tgfbr3,Atp2a2,Tub,Sfrp1,Ntrk3,Gata6,Ogt,Eif5a,Rorb,Ywhag,Foxo1,Gja1,Soga1,Irs4,Egr1,Efna5,Adam9,Casp3,Adcy6,Idh1,Ptpn11,Sirt1,Prkci,Spp1,Bcl2,Nr6a1,Nr2c2,Myo5a,Stxbp4,Stat3,Ednrb,Med16,Rbfox2,Mef2c,Foxp1,Creb1,Paqr8
GO:0032870	cellular response to hormone stimulus	41	513	0.079922	0.31	0.00058	3.23657	10090.ENSMUSP00000000450,10090.ENSMUSP00000000590,10090.ENSMUSP00000002678,10090.ENSMUSP00000004968,10090.ENSMUSP00000006235,10090.ENSMUSP00000009550,10090.ENSMUSP00000016673,10090.ENSMUSP00000017920,10090.ENSMUSP00000020308,10090.ENSMUSP00000021922,10090.ENSMUSP00000026845,10090.ENSMUSP00000028288,10090.ENSMUSP00000029078,10090.ENSMUSP00000030811,10090.ENSMUSP00000030865,10090.ENSMUSP00000030922…	Pparg,Rdx,Tgfb1,Plod3,Ctsb,Elk1,Il10,Crk,Ddit4,Msx2,Il6,Notch1,Car2,Errfi1,Agtrap,Prkcz,Sfrp1,Gata6,Eif5a,Rorb,Ywhag,Foxo1,Gja1,Soga1,Irs4,Efna5,Adcy6,Ptpn11,Sirt1,Prkci,Spp1,Nr6a1,Nr2c2,Myo5a,Stxbp4,Stat3,Med16,Rbfox2,Mef2c,Creb1,Paqr8
GO:0045936	negative regulation of phosphate metabolic process	44	567	0.0776014	0.3	0.00058	3.23657	10090.ENSMUSP00000002678,10090.ENSMUSP00000004673,10090.ENSMUSP00000020234,10090.ENSMUSP00000020308,10090.ENSMUSP00000021091,10090.ENSMUSP00000025393,10090.ENSMUSP00000025541,10090.ENSMUSP00000026845,10090.ENSMUSP00000027367,10090.ENSMUSP00000028814,10090.ENSMUSP00000028999,10090.ENSMUSP00000030811,10090.ENSMUSP00000030922,10090.ENSMUSP00000031131,10090.ENSMUSP00000033093,10090.ENSMUSP00000033142…	Tgfb1,Ndrg2,Timp3,Ddit4,Pafah1b1,Smad4,Gnaq,Il6,Ctdsp1,Rassf2,Pkia,Errfi1,Prkcz,Uchl1,Bax,Ptpn5,Sfrp1,Fkbp1a,Ntrk3,Ubash3b,Mfhas1,Ogt,Tlr4,Midn,Foxo1,ENSMUSG00000048581,Lrrc3,Ppp1r2,Ppap2b,Casp3,Adarb1,Sirt1,Ephb2,Cd300a,Aida,Snx25,Cblb,Mprip,Fktn,Fam129a,Gpd1l,Stat3,Lmo3,Ash1l
GO:0051253	negative regulation of RNA metabolic process	77	1204	0.0639535	0.21	0.00058	3.23657	10090.ENSMUSP00000000450,10090.ENSMUSP00000001975,10090.ENSMUSP00000002678,10090.ENSMUSP00000003870,10090.ENSMUSP00000020974,10090.ENSMUSP00000021277,10090.ENSMUSP00000021921,10090.ENSMUSP00000021922,10090.ENSMUSP00000023673,10090.ENSMUSP00000025393,10090.ENSMUSP00000026703,10090.ENSMUSP00000027146,10090.ENSMUSP00000028100,10090.ENSMUSP00000028288,10090.ENSMUSP00000028836,10090.ENSMUSP00000028999…	Pparg,Nacc1,Tgfb1,Mxi1,Id2,Aurkb,Ptch1,Msx2,Runx1,Smad4,Bach1,Ikzf2,Epc1,Notch1,Bmp2,Pkia,Bhlhe40,Ybx3,Mecp2,Sfrp1,Usp2,Smarca4,Smad3,Scai,Gata6,Dicer1,Arntl,Foxf2,Rorb,Bend6,Foxo1,Sfmbt1,Tob2,Syncrip,Klf2,Nab1,Tbl1xr1,Egr1,Foxk1,Nfia,Fbxw11,Sox11,Ybx1,Ctbp1,Magel2,Otud7b,Elf2,Taf1,Set,Ptbp3,Tcf3,Sirt1,Prdm1,Lrp8,Crebzf,Map3k10,Zfp354a,Cbx7,Smad5,Asxl2,Lrpprc,Nr6a1,Runx2,Tcf4,Zfp568,Ednrb,Klf3,Rb…
GO:0060548	negative regulation of cell death	67	1004	0.0667331	0.23	0.00058	3.23657	10090.ENSMUSP00000000329,10090.ENSMUSP00000002677,10090.ENSMUSP00000005066,10090.ENSMUSP00000006235,10090.ENSMUSP00000007012,10090.ENSMUSP00000010044,10090.ENSMUSP00000016673,10090.ENSMUSP00000017881,10090.ENSMUSP00000020543,10090.ENSMUSP00000021277,10090.ENSMUSP00000021922,10090.ENSMUSP00000022597,10090.ENSMUSP00000023750,10090.ENSMUSP00000024884,10090.ENSMUSP00000025393,10090.ENSMUSP00000025541…	Alox12,Axl,Map2k1,Ctsb,Sod2,Wnt3a,Il10,Mmp9,Cpeb4,Aurkb,Msx2,Naa16,Faim2,Eif2ak2,Smad4,Gnaq,Il6,Tmem14a,Ncl,Abl2,Notch1,Grin1,Prkcz,Tgfbr3,Ybx3,Bax,Mecp2,Sfrp1,Smarca4,Smad3,Ntrk3,Map3k7,Gata6,Mcl1,Ogt,Eif5a,Cxcr3,Higd1a,Foxo1,Scg2,Sema5a,Cxcl12,Sox11,Ybx1,Ntrk2,Fxn,Eya3,Casp3,Hspa5,Set,Sirt1,Psap,Ahi1,Cxcr2,Prkci,Oxr1,Spp1,Bcl2,Xiap,Stat3,Apbb2,Ciapin1,Ednrb,Lifr,Mef2c,Foxp1,Creb1
GO:0030099	myeloid cell differentiation	24	229	0.104803	0.43	0.00059	3.22915	10090.ENSMUSP00000000450,10090.ENSMUSP00000002678,10090.ENSMUSP00000020974,10090.ENSMUSP00000021091,10090.ENSMUSP00000021784,10090.ENSMUSP00000023673,10090.ENSMUSP00000024721,10090.ENSMUSP00000031224,10090.ENSMUSP00000034707,10090.ENSMUSP00000040121,10090.ENSMUSP00000044135,10090.ENSMUSP00000046539,10090.ENSMUSP00000064823,10090.ENSMUSP00000091238,10090.ENSMUSP00000098333,10090.ENSMUSP00000099947…	Pparg,Tgfb1,Id2,Pafah1b1,Irf4,Runx1,Rhag,Tgfbr3,Smarca4,Hoxb7,Mfhas1,Camk4,Klf2,Casp3,Ptpn11,Ptbp3,Tcf3,Sirt1,Smad5,Ank1,Tcea1,Mef2c,Foxp1,Tirap
GO:0032880	regulation of protein localization	64	947	0.0675818	0.24	0.0006	3.22185	10090.ENSMUSP00000000312,10090.ENSMUSP00000000590,10090.ENSMUSP00000002152,10090.ENSMUSP00000002678,10090.ENSMUSP00000004829,10090.ENSMUSP00000010044,10090.ENSMUSP00000016673,10090.ENSMUSP00000020986,10090.ENSMUSP00000021921,10090.ENSMUSP00000024627,10090.ENSMUSP00000025243,10090.ENSMUSP00000025399,10090.ENSMUSP00000026845,10090.ENSMUSP00000027036,10090.ENSMUSP00000027438,10090.ENSMUSP00000027888…	Cdh1,Rdx,Bbc3,Tgfb1,Cd244,Wnt3a,Il10,Dnajc27,Ptch1,Chd1,Iws1,Pmaip1,Il6,Lypla1,Ncl,Abl2,Ttbk2,Il1a,Pkia,Prkcz,Ptpn5,Sfrp1,Zic1,Lrig2,Fam115a,Fkbp1a,Trp53inp2,Mfhas1,Ogt,Tlr4,Arntl,Camk4,Midn,Dclk1,Yod1,Slc35d3,Gja1,Efna5,Adam9,Nptn,Cadm1,Bicd1,Otud7b,Ank3,Map1a,Psmd9,Ptpn11,Rhbdf2,Myh10,Rtn4,Sirt1,Ahi1,Ephb2,Fbxw7,Prkci,Gpm6b,Bcl2,Stxbp5l,Csnk1e,Myo5a,Stxbp4,Gpd1l,Syt7,Cacna1e
GO:0003208	cardiac ventricle morphogenesis	13	78	0.166667	0.63	0.00062	3.20761	10090.ENSMUSP00000002678,10090.ENSMUSP00000025393,10090.ENSMUSP00000028288,10090.ENSMUSP00000028735,10090.ENSMUSP00000030568,10090.ENSMUSP00000031224,10090.ENSMUSP00000035900,10090.ENSMUSP00000037206,10090.ENSMUSP00000059079,10090.ENSMUSP00000078070,10090.ENSMUSP00000109337,10090.ENSMUSP00000132547,10090.ENSMUSP00000135703	Tgfb1,Smad4,Notch1,Jag1,Sema3c,Tgfbr3,Bmpr1a,Fkbp1a,Chd7,Sox11,Tpm1,Mef2c,Prox1
GO:0060411	cardiac septum morphogenesis	13	78	0.166667	0.63	0.00062	3.20761	10090.ENSMUSP00000020974,10090.ENSMUSP00000021922,10090.ENSMUSP00000025393,10090.ENSMUSP00000028288,10090.ENSMUSP00000028735,10090.ENSMUSP00000030568,10090.ENSMUSP00000031224,10090.ENSMUSP00000035900,10090.ENSMUSP00000041774,10090.ENSMUSP00000059079,10090.ENSMUSP00000078070,10090.ENSMUSP00000112776,10090.ENSMUSP00000135703	Id2,Msx2,Smad4,Notch1,Jag1,Sema3c,Tgfbr3,Bmpr1a,Gata6,Chd7,Sox11,Robo2,Prox1
GO:0007169	transmembrane receptor protein tyrosine kinase signaling pathway	32	360	0.0888889	0.36	0.00065	3.18709	10090.ENSMUSP00000002678,10090.ENSMUSP00000006112,10090.ENSMUSP00000017920,10090.ENSMUSP00000020308,10090.ENSMUSP00000027451,10090.ENSMUSP00000027475,10090.ENSMUSP00000027888,10090.ENSMUSP00000028814,10090.ENSMUSP00000029964,10090.ENSMUSP00000030922,10090.ENSMUSP00000031653,10090.ENSMUSP00000032201,10090.ENSMUSP00000033898,10090.ENSMUSP00000035375,10090.ENSMUSP00000037909,10090.ENSMUSP00000043865…	Tgfb1,Ephb3,Crk,Ddit4,Epha4,Gigyf2,Abl2,Rassf2,Epha7,Prkcz,Flt1,Ret,Col4a1,Plekha1,Ntrk3,Ubash3b,Foxo1,Soga1,Irs4,Sos1,Efna5,Ntrk2,Casp3,Ptpn11,Ahi1,Ephb2,Tom1l1,Sulf2,Cblb,Stxbp4,Stat3,Zfyve27
GO:0021952	central nervous system projection neuron axonogenesis	8	27	0.296296	0.88	0.00065	3.18709	10090.ENSMUSP00000006112,10090.ENSMUSP00000021091,10090.ENSMUSP00000027451,10090.ENSMUSP00000050034,10090.ENSMUSP00000084570,10090.ENSMUSP00000095976,10090.ENSMUSP00000101472,10090.ENSMUSP00000110748	Ephb3,Pafah1b1,Epha4,Dclk1,Dcx,Adarb1,Ephb2,Plxna4
GO:0060317	cardiac epithelial to mesenchymal transition	8	27	0.296296	0.88	0.00065	3.18709	10090.ENSMUSP00000021922,10090.ENSMUSP00000025393,10090.ENSMUSP00000028177,10090.ENSMUSP00000028288,10090.ENSMUSP00000028836,10090.ENSMUSP00000031224,10090.ENSMUSP00000099907,10090.ENSMUSP00000109477	Msx2,Smad4,Olfm1,Notch1,Bmp2,Tgfbr3,Rtn4,Erg
GO:2000736	regulation of stem cell differentiation	11	56	0.196429	0.7	0.00065	3.18709	10090.ENSMUSP00000010044,10090.ENSMUSP00000024884,10090.ENSMUSP00000028288,10090.ENSMUSP00000028735,10090.ENSMUSP00000030568,10090.ENSMUSP00000041774,10090.ENSMUSP00000041942,10090.ENSMUSP00000043676,10090.ENSMUSP00000077596,10090.ENSMUSP00000113801,10090.ENSMUSP00000120152	Wnt3a,Eif2ak2,Notch1,Jag1,Sema3c,Gata6,Prdm4,Dicer1,Sp7,Pus7,Stat3
GO:1904018	positive regulation of vasculature development	21	186	0.112903	0.46	0.00066	3.18046	10090.ENSMUSP00000000642,10090.ENSMUSP00000007012,10090.ENSMUSP00000010195,10090.ENSMUSP00000015449,10090.ENSMUSP00000015484,10090.ENSMUSP00000016673,10090.ENSMUSP00000017881,10090.ENSMUSP00000022189,10090.ENSMUSP00000023673,10090.ENSMUSP00000028288,10090.ENSMUSP00000028882,10090.ENSMUSP00000029445,10090.ENSMUSP00000031653,10090.ENSMUSP00000041774,10090.ENSMUSP00000052444,10090.ENSMUSP00000069024…	Hk2,Sod2,Hyal1,Sash1,Cybb,Il10,Mmp9,Aggf1,Runx1,Notch1,Il1a,Nras,Flt1,Gata6,Cxcr3,Sema5a,Egr1,Prkcb,Sirt1,Cxcr2,Stat3
GO:0071396	cellular response to lipid	38	464	0.0818966	0.32	0.00067	3.17393	10090.ENSMUSP00000000329,10090.ENSMUSP00000000450,10090.ENSMUSP00000002677,10090.ENSMUSP00000002678,10090.ENSMUSP00000009550,10090.ENSMUSP00000016673,10090.ENSMUSP00000018449,10090.ENSMUSP00000020308,10090.ENSMUSP00000020706,10090.ENSMUSP00000021921,10090.ENSMUSP00000021922,10090.ENSMUSP00000026845,10090.ENSMUSP00000027438,10090.ENSMUSP00000027888,10090.ENSMUSP00000028683,10090.ENSMUSP00000030811…	Alox12,Pparg,Axl,Tgfb1,Elk1,Il10,Prpf8,Ddit4,Adcy1,Ptch1,Msx2,Il6,Ncl,Abl2,Pdia3,Errfi1,Ret,Sfrp1,Ntrk3,Aicda,Ogt,Tlr4,Rorb,Foxo1,Efna5,Adam9,Gch1,Adcy6,Spp1,Nr6a1,Nr2c2,Ednrb,Med16,Rbfox2,Mef2c,Foxp1,Creb1,Paqr8
GO:0030335	positive regulation of cell migration	40	500	0.08	0.31	0.00068	3.16749	10090.ENSMUSP00000000329,10090.ENSMUSP00000000544,10090.ENSMUSP00000000590,10090.ENSMUSP00000002678,10090.ENSMUSP00000005066,10090.ENSMUSP00000007012,10090.ENSMUSP00000010195,10090.ENSMUSP00000015449,10090.ENSMUSP00000017881,10090.ENSMUSP00000017920,10090.ENSMUSP00000024706,10090.ENSMUSP00000028288,10090.ENSMUSP00000028836,10090.ENSMUSP00000028882,10090.ENSMUSP00000030140,10090.ENSMUSP00000030568…	Alox12,Acvr1b,Rdx,Tgfb1,Map2k1,Sod2,Hyal1,Sash1,Mmp9,Crk,Pla2g7,Notch1,Bmp2,Il1a,Ikbkap,Sema3c,Flt1,Ret,Smad3,Ntrk3,Spag9,S1pr1,Ppap2b,Sema5a,Egr1,Cxcl12,Adam9,Slc8a1,Hspa5,Itga4,Rtn4,Sirt1,Cxcr2,Bcl2,Amot,Onecut2,Myo5a,Foxp1,Tirap,Prox1
GO:0043583	ear development	24	232	0.103448	0.42	0.00069	3.16115	10090.ENSMUSP00000000312,10090.ENSMUSP00000002678,10090.ENSMUSP00000010044,10090.ENSMUSP00000020102,10090.ENSMUSP00000020350,10090.ENSMUSP00000021091,10090.ENSMUSP00000022906,10090.ENSMUSP00000028288,10090.ENSMUSP00000028735,10090.ENSMUSP00000028836,10090.ENSMUSP00000034927,10090.ENSMUSP00000037909,10090.ENSMUSP00000043676,10090.ENSMUSP00000059079,10090.ENSMUSP00000086398,10090.ENSMUSP00000088670…	Cdh1,Tgfb1,Wnt3a,Slc17a8,Lgr5,Pafah1b1,Fzd6,Notch1,Jag1,Bmp2,Zic1,Ntrk3,Dicer1,Chd7,Atp2b2,Frem2,Ptpn11,Pcdh15,Ahi1,Ephb2,Bcl2,Mpv17,Six2,Prox1
GO:0001889	liver development	18	144	0.125	0.51	0.0007	3.1549	10090.ENSMUSP00000002678,10090.ENSMUSP00000007012,10090.ENSMUSP00000016673,10090.ENSMUSP00000021921,10090.ENSMUSP00000023673,10090.ENSMUSP00000028288,10090.ENSMUSP00000031224,10090.ENSMUSP00000034707,10090.ENSMUSP00000034973,10090.ENSMUSP00000041774,10090.ENSMUSP00000083073,10090.ENSMUSP00000083928,10090.ENSMUSP00000084041,10090.ENSMUSP00000102559,10090.ENSMUSP00000104872,10090.ENSMUSP00000110798…	Tgfb1,Sod2,Il10,Ptch1,Runx1,Notch1,Tgfbr3,Smarca4,Smad3,Gata6,Cadm1,Man2a1,Pkd2,Ak4,Sulf2,Onecut2,Jarid2,Prox1
GO:0035264	multicellular organism growth	15	104	0.144231	0.57	0.0007	3.1549	10090.ENSMUSP00000025830,10090.ENSMUSP00000027475,10090.ENSMUSP00000027888,10090.ENSMUSP00000032732,10090.ENSMUSP00000035375,10090.ENSMUSP00000043676,10090.ENSMUSP00000043874,10090.ENSMUSP00000064823,10090.ENSMUSP00000067164,10090.ENSMUSP00000067786,10090.ENSMUSP00000079100,10090.ENSMUSP00000095976,10090.ENSMUSP00000098333,10090.ENSMUSP00000099796,10090.ENSMUSP00000101066	Apba1,Gigyf2,Abl2,Apba2,Plekha1,Dicer1,Kmt2c,Klf2,Tbl1xr1,Sos1,Slc1a2,Adarb1,Ptpn11,Slc4a10,Pcdh15
GO:0048568	embryonic organ development	39	484	0.0805785	0.31	0.00073	3.13668	10090.ENSMUSP00000001562,10090.ENSMUSP00000002678,10090.ENSMUSP00000005066,10090.ENSMUSP00000010044,10090.ENSMUSP00000010195,10090.ENSMUSP00000016673,10090.ENSMUSP00000020974,10090.ENSMUSP00000021921,10090.ENSMUSP00000022906,10090.ENSMUSP00000023673,10090.ENSMUSP00000028288,10090.ENSMUSP00000028740,10090.ENSMUSP00000030029,10090.ENSMUSP00000034707,10090.ENSMUSP00000034927,10090.ENSMUSP00000034973…	Tulp3,Tgfb1,Map2k1,Wnt3a,Hyal1,Il10,Id2,Ptch1,Fzd6,Runx1,Notch1,Ttbk2,Invs,Smarca4,Zic1,Smad3,Bmpr1a,Hoxb7,Hoxa11,Mycn,Foxf2,Chd7,Gja1,Sox11,Slc8a1,Pkd2,Atp2b2,Itga4,Pcdh15,Prdm1,Ahi1,Ephb2,Asxl2,Runx2,Kmt2a,Zfp568,Six2,Mef2c,Prox1
GO:0003170	heart valve development	11	57	0.192982	0.69	0.00074	3.13077	10090.ENSMUSP00000002678,10090.ENSMUSP00000025393,10090.ENSMUSP00000028177,10090.ENSMUSP00000028288,10090.ENSMUSP00000028735,10090.ENSMUSP00000028836,10090.ENSMUSP00000035900,10090.ENSMUSP00000101129,10090.ENSMUSP00000109477,10090.ENSMUSP00000112776,10090.ENSMUSP00000132547	Tgfb1,Smad4,Olfm1,Notch1,Jag1,Bmp2,Bmpr1a,Prdm1,Erg,Robo2,Mef2c
GO:0048839	inner ear development	22	203	0.108374	0.44	0.00075	3.12494	10090.ENSMUSP00000000312,10090.ENSMUSP00000002678,10090.ENSMUSP00000010044,10090.ENSMUSP00000020102,10090.ENSMUSP00000020350,10090.ENSMUSP00000021091,10090.ENSMUSP00000022906,10090.ENSMUSP00000028288,10090.ENSMUSP00000028735,10090.ENSMUSP00000028836,10090.ENSMUSP00000034927,10090.ENSMUSP00000037909,10090.ENSMUSP00000043676,10090.ENSMUSP00000059079,10090.ENSMUSP00000086398,10090.ENSMUSP00000088670…	Cdh1,Tgfb1,Wnt3a,Slc17a8,Lgr5,Pafah1b1,Fzd6,Notch1,Jag1,Bmp2,Zic1,Ntrk3,Dicer1,Chd7,Atp2b2,Frem2,Ptpn11,Pcdh15,Ahi1,Ephb2,Mpv17,Prox1
GO:0003279	cardiac septum development	16	118	0.135593	0.54	0.00076	3.11919	10090.ENSMUSP00000020974,10090.ENSMUSP00000021922,10090.ENSMUSP00000025393,10090.ENSMUSP00000028288,10090.ENSMUSP00000028735,10090.ENSMUSP00000030568,10090.ENSMUSP00000031224,10090.ENSMUSP00000034707,10090.ENSMUSP00000035900,10090.ENSMUSP00000041774,10090.ENSMUSP00000059079,10090.ENSMUSP00000078070,10090.ENSMUSP00000099671,10090.ENSMUSP00000101129,10090.ENSMUSP00000112776,10090.ENSMUSP00000135703	Id2,Msx2,Smad4,Notch1,Jag1,Sema3c,Tgfbr3,Smarca4,Bmpr1a,Gata6,Chd7,Sox11,Myh10,Prdm1,Robo2,Prox1
GO:0071773	cellular response to BMP stimulus	15	105	0.142857	0.56	0.00077	3.11351	10090.ENSMUSP00000002678,10090.ENSMUSP00000010044,10090.ENSMUSP00000021922,10090.ENSMUSP00000024906,10090.ENSMUSP00000025393,10090.ENSMUSP00000028836,10090.ENSMUSP00000029371,10090.ENSMUSP00000031224,10090.ENSMUSP00000033952,10090.ENSMUSP00000035900,10090.ENSMUSP00000041774,10090.ENSMUSP00000067305,10090.ENSMUSP00000069616,10090.ENSMUSP00000105502,10090.ENSMUSP00000109202	Tgfb1,Wnt3a,Msx2,Twsg1,Smad4,Bmp2,Smad9,Tgfbr3,Sfrp1,Bmpr1a,Gata6,Acvr2a,Egr1,Smad5,Runx2
GO:0003179	heart valve morphogenesis	10	47	0.212766	0.74	0.00079	3.10237	10090.ENSMUSP00000002678,10090.ENSMUSP00000025393,10090.ENSMUSP00000028177,10090.ENSMUSP00000028288,10090.ENSMUSP00000028735,10090.ENSMUSP00000028836,10090.ENSMUSP00000035900,10090.ENSMUSP00000109477,10090.ENSMUSP00000112776,10090.ENSMUSP00000132547	Tgfb1,Smad4,Olfm1,Notch1,Jag1,Bmp2,Bmpr1a,Erg,Robo2,Mef2c
GO:0090263	positive regulation of canonical Wnt signaling pathway	14	93	0.150538	0.59	0.00081	3.09151	10090.ENSMUSP00000010044,10090.ENSMUSP00000020350,10090.ENSMUSP00000025075,10090.ENSMUSP00000028003,10090.ENSMUSP00000033929,10090.ENSMUSP00000033952,10090.ENSMUSP00000034973,10090.ENSMUSP00000046235,10090.ENSMUSP00000067164,10090.ENSMUSP00000069024,10090.ENSMUSP00000104872,10090.ENSMUSP00000109502,10090.ENSMUSP00000110746,10090.ENSMUSP00000113975	Wnt3a,Lgr5,Bambi,Lmx1a,Tnks,Sfrp1,Smad3,Arntl,Tbl1xr1,Sema5a,Sulf2,Amer1,Xiap,Csnk1e
GO:0043588	skin development	23	220	0.104545	0.43	0.00083	3.08092	10090.ENSMUSP00000000329,10090.ENSMUSP00000000544,10090.ENSMUSP00000005066,10090.ENSMUSP00000020350,10090.ENSMUSP00000022906,10090.ENSMUSP00000023673,10090.ENSMUSP00000025393,10090.ENSMUSP00000028288,10090.ENSMUSP00000028882,10090.ENSMUSP00000030811,10090.ENSMUSP00000034707,10090.ENSMUSP00000036936,10090.ENSMUSP00000043676,10090.ENSMUSP00000052020,10090.ENSMUSP00000067786,10090.ENSMUSP00000088725…	Alox12,Acvr1b,Map2k1,Lgr5,Fzd6,Runx1,Smad4,Notch1,Il1a,Errfi1,Smarca4,Scd1,Dicer1,Flnb,Sos1,Intu,Casp3,Arrdc3,Cbx7,Tnfrsf19,Bcl2,Myo5a,Ash1l
GO:1901652	response to peptide	35	418	0.0837321	0.33	0.00085	3.07058	10090.ENSMUSP00000000450,10090.ENSMUSP00000002678,10090.ENSMUSP00000010807,10090.ENSMUSP00000015484,10090.ENSMUSP00000016673,10090.ENSMUSP00000017920,10090.ENSMUSP00000026845,10090.ENSMUSP00000027451,10090.ENSMUSP00000028288,10090.ENSMUSP00000028735,10090.ENSMUSP00000029078,10090.ENSMUSP00000030811,10090.ENSMUSP00000030865,10090.ENSMUSP00000030922,10090.ENSMUSP00000031224,10090.ENSMUSP00000031423…	Pparg,Tgfb1,Fads1,Cybb,Il10,Crk,Il6,Epha4,Notch1,Jag1,Car2,Errfi1,Agtrap,Prkcz,Tgfbr3,Atp2a2,Ogt,Tlr4,Ywhag,Foxo1,Gja1,Klf2,Soga1,Irs4,Egr1,Adcy6,Sirt1,Prkci,Myo5a,Stxbp4,Stat3,Ednrb,Grm5,Klf3,Creb1
GO:0001501	skeletal system development	37	454	0.0814978	0.32	0.00089	3.05061	10090.ENSMUSP00000001562,10090.ENSMUSP00000002678,10090.ENSMUSP00000010195,10090.ENSMUSP00000017881,10090.ENSMUSP00000021091,10090.ENSMUSP00000021922,10090.ENSMUSP00000023673,10090.ENSMUSP00000025541,10090.ENSMUSP00000028814,10090.ENSMUSP00000028836,10090.ENSMUSP00000029371,10090.ENSMUSP00000030551,10090.ENSMUSP00000033952,10090.ENSMUSP00000034927,10090.ENSMUSP00000034973,10090.ENSMUSP00000035375…	Tulp3,Tgfb1,Hyal1,Mmp9,Pafah1b1,Msx2,Runx1,Gnaq,Rassf2,Bmp2,Smad9,Alpl,Sfrp1,Zic1,Smad3,Plekha1,Bmpr1a,Tgfbi,Hoxb7,Hoxa11,Dicer1,Mycn,Chd7,Nab1,Acvr2a,Sox11,Cadm1,Ptpn11,Sulf2,Smad5,Asxl2,Runx2,Amer1,Six2,Mef2c,Foxp1,Ash1l
GO:0030307	positive regulation of cell growth	20	176	0.113636	0.46	0.00089	3.05061	10090.ENSMUSP00000010044,10090.ENSMUSP00000010195,10090.ENSMUSP00000017920,10090.ENSMUSP00000021091,10090.ENSMUSP00000033634,10090.ENSMUSP00000033770,10090.ENSMUSP00000033952,10090.ENSMUSP00000037909,10090.ENSMUSP00000043519,10090.ENSMUSP00000069024,10090.ENSMUSP00000072800,10090.ENSMUSP00000076115,10090.ENSMUSP00000080081,10090.ENSMUSP00000084570,10090.ENSMUSP00000099907,10090.ENSMUSP00000099935…	Wnt3a,Hyal1,Crk,Pafah1b1,Acsl4,Mecp2,Sfrp1,Ntrk3,Exosc2,Sema5a,Cxcl12,Efna5,Fxn,Dcx,Rtn4,L1cam,Sirt1,Bcl2,Syt2,Zfyve27
GO:0010941	regulation of cell death	97	1640	0.0591463	0.18	0.0009	3.04576	10090.ENSMUSP00000000312,10090.ENSMUSP00000000329,10090.ENSMUSP00000000450,10090.ENSMUSP00000002152,10090.ENSMUSP00000002677,10090.ENSMUSP00000002678,10090.ENSMUSP00000005066,10090.ENSMUSP00000006235,10090.ENSMUSP00000007012,10090.ENSMUSP00000009550,10090.ENSMUSP00000010044,10090.ENSMUSP00000016673,10090.ENSMUSP00000017881,10090.ENSMUSP00000020234,10090.ENSMUSP00000020308,10090.ENSMUSP00000020484…	Cdh1,Alox12,Pparg,Bbc3,Axl,Tgfb1,Map2k1,Ctsb,Sod2,Elk1,Wnt3a,Il10,Mmp9,Timp3,Ddit4,Txnrd1,Cpeb4,Aurkb,Msx2,Naa16,Sdf2l1,Faim2,Eif2ak2,Smad4,Pmaip1,Gnaq,Il6,Tmem14a,Ncl,Abl2,Notch1,Grin1,Pdia3,Rassf2,Bmp2,Zmat3,Nsmaf,Epha7,Prkcz,Tgfbr3,Ret,Ybx3,Bax,Ptpn5,Mecp2,Sfrp1,Smarca4,Smad3,Ntrk3,Map3k7,Gata6,Dicer1,Mcl1,Ogt,Tlr4,Mycn,Eif5a,Cxcr3,Higd1a,Foxo1,Taok1,Scg2,Sema5a,Egr1,Trim2,Cxcl12,Sox11,Ybx1,Nt…
GO:0010243	response to organonitrogen compound	59	867	0.0680507	0.24	0.00095	3.02228	10090.ENSMUSP00000000312,10090.ENSMUSP00000000450,10090.ENSMUSP00000002678,10090.ENSMUSP00000010807,10090.ENSMUSP00000015484,10090.ENSMUSP00000016673,10090.ENSMUSP00000017920,10090.ENSMUSP00000020543,10090.ENSMUSP00000020707,10090.ENSMUSP00000021606,10090.ENSMUSP00000022629,10090.ENSMUSP00000023453,10090.ENSMUSP00000026845,10090.ENSMUSP00000027451,10090.ENSMUSP00000028223,10090.ENSMUSP00000028288…	Cdh1,Pparg,Tgfb1,Fads1,Cybb,Il10,Crk,Cpeb4,Gabra1,Atxn3,Dpysl2,Sdf2l1,Il6,Epha4,Kynu,Notch1,Grin1,Jag1,Car2,Errfi1,Agtrap,Prkcz,Tgfbr3,Atp2a2,Mecp2,Col4a1,Sfrp1,Fkbp1a,Ogt,Tlr4,Mylip,Ywhag,Sh3bp1,Foxo1,Yod1,Gja1,Klf2,Soga1,Irs4,Egr1,Ntrk2,Slc1a2,Slc8a1,Pkd2,Casp3,Adcy6,Hspa5,Taf1,Sirt1,Prkci,Gnao1,Myo5a,Stxbp4,Stat3,Ednrb,Grm5,Klf3,Mef2c,Creb1
GO:0060828	regulation of canonical Wnt signaling pathway	22	207	0.10628	0.43	0.00095	3.02228	10090.ENSMUSP00000000312,10090.ENSMUSP00000010044,10090.ENSMUSP00000020350,10090.ENSMUSP00000022906,10090.ENSMUSP00000025075,10090.ENSMUSP00000025541,10090.ENSMUSP00000028003,10090.ENSMUSP00000028288,10090.ENSMUSP00000028836,10090.ENSMUSP00000030029,10090.ENSMUSP00000033929,10090.ENSMUSP00000033952,10090.ENSMUSP00000034973,10090.ENSMUSP00000046235,10090.ENSMUSP00000055308,10090.ENSMUSP00000067164…	Cdh1,Wnt3a,Lgr5,Fzd6,Bambi,Gnaq,Lmx1a,Notch1,Bmp2,Invs,Tnks,Sfrp1,Smad3,Arntl,Foxo1,Tbl1xr1,Sema5a,Egr1,Sulf2,Amer1,Xiap,Csnk1e
GO:0043065	positive regulation of apoptotic process	45	601	0.0748752	0.28	0.00096	3.01773	10090.ENSMUSP00000000329,10090.ENSMUSP00000000450,10090.ENSMUSP00000002152,10090.ENSMUSP00000002678,10090.ENSMUSP00000007012,10090.ENSMUSP00000010044,10090.ENSMUSP00000016673,10090.ENSMUSP00000017881,10090.ENSMUSP00000020234,10090.ENSMUSP00000021922,10090.ENSMUSP00000024884,10090.ENSMUSP00000025393,10090.ENSMUSP00000025399,10090.ENSMUSP00000026845,10090.ENSMUSP00000028288,10090.ENSMUSP00000028335…	Alox12,Pparg,Bbc3,Tgfb1,Sod2,Wnt3a,Il10,Mmp9,Timp3,Msx2,Eif2ak2,Smad4,Pmaip1,Il6,Notch1,Grin1,Pdia3,Rassf2,Bmp2,Zmat3,Nsmaf,Epha7,Ret,Bax,Sfrp1,Smad3,Ntrk3,Gata6,Mcl1,Tlr4,Eif5a,Cxcr3,Foxo1,Egr1,Casp3,Itga4,E2f3,Sirt1,Cxcr2,Fbxw7,Prkci,Map3k10,Apbb2,Mef2c,Creb1
GO:0001657	ureteric bud development	14	95	0.147368	0.58	0.00097	3.01323	10090.ENSMUSP00000002678,10090.ENSMUSP00000020071,10090.ENSMUSP00000021921,10090.ENSMUSP00000025393,10090.ENSMUSP00000028836,10090.ENSMUSP00000029371,10090.ENSMUSP00000032201,10090.ENSMUSP00000033952,10090.ENSMUSP00000034973,10090.ENSMUSP00000040920,10090.ENSMUSP00000084041,10090.ENSMUSP00000105502,10090.ENSMUSP00000108371,10090.ENSMUSP00000112776	Tgfb1,Sim1,Ptch1,Smad4,Bmp2,Smad9,Ret,Sfrp1,Smad3,Hoxa11,Pkd2,Smad5,Bcl2,Robo2
GO:1901342	regulation of vasculature development	29	319	0.0909091	0.37	0.00097	3.01323	10090.ENSMUSP00000000450,10090.ENSMUSP00000000642,10090.ENSMUSP00000007012,10090.ENSMUSP00000010195,10090.ENSMUSP00000015449,10090.ENSMUSP00000015484,10090.ENSMUSP00000016673,10090.ENSMUSP00000017881,10090.ENSMUSP00000022189,10090.ENSMUSP00000023673,10090.ENSMUSP00000028288,10090.ENSMUSP00000028882,10090.ENSMUSP00000029445,10090.ENSMUSP00000031653,10090.ENSMUSP00000033770,10090.ENSMUSP00000041774…	Pparg,Hk2,Sod2,Hyal1,Sash1,Cybb,Il10,Mmp9,Aggf1,Runx1,Notch1,Il1a,Nras,Flt1,Mecp2,Gata6,Cxcr3,Klf2,Sema5a,Egr1,Prkcb,Ago1,Sirt1,Cxcr2,Fbxw7,Amot,Tcf4,Bai3,Stat3
GO:0033036	macromolecule localization	114	2009	0.0567446	0.16	0.001	3	10090.ENSMUSP00000000312,10090.ENSMUSP00000000450,10090.ENSMUSP00000000590,10090.ENSMUSP00000000642,10090.ENSMUSP00000001562,10090.ENSMUSP00000002099,10090.ENSMUSP00000002678,10090.ENSMUSP00000002837,10090.ENSMUSP00000004968,10090.ENSMUSP00000010044,10090.ENSMUSP00000010536,10090.ENSMUSP00000014694,10090.ENSMUSP00000017751,10090.ENSMUSP00000020864,10090.ENSMUSP00000021091,10090.ENSMUSP00000021277…	Cdh1,Pparg,Rdx,Hk2,Tulp3,Ift46,Tgfb1,Tmed5,Plod3,Wnt3a,Gosr1,Zfyve20,Tns4,Pctp,Pafah1b1,Aurkb,Atxn3,Ptch1,Scamp1,Iws1,Apba1,Abl2,Kif5c,Notch1,Grin1,Zmat3,Ssr3,Snx30,Vamp3,Rint1,Prkcz,Apba2,Bax,Gga2,Tub,Rp2h,Timm17b,Acsl4,Mecp2,Tnks,Pvrl1,Bsn,Plekha1,Tlk1,Trem1,Ap5z1,Fcho2,Zdhhc17,Exosc2,Arrdc4,Tlr4,Arntl,Hook3,Eif5a,Nup133,Spire1,Ywhag,Sprn,Ric3,Rft1,Nup98,Osbp2,Ybx1,Mpp5,Cntn2,Bicd1,Pkd2,Atp9b,A…
GO:0045765	regulation of angiogenesis	27	287	0.0940767	0.38	0.001	3	10090.ENSMUSP00000000450,10090.ENSMUSP00000000642,10090.ENSMUSP00000010195,10090.ENSMUSP00000015449,10090.ENSMUSP00000015484,10090.ENSMUSP00000016673,10090.ENSMUSP00000017881,10090.ENSMUSP00000022189,10090.ENSMUSP00000023673,10090.ENSMUSP00000028288,10090.ENSMUSP00000028882,10090.ENSMUSP00000029445,10090.ENSMUSP00000031653,10090.ENSMUSP00000033770,10090.ENSMUSP00000041774,10090.ENSMUSP00000052444…	Pparg,Hk2,Hyal1,Sash1,Cybb,Il10,Mmp9,Aggf1,Runx1,Notch1,Il1a,Nras,Flt1,Mecp2,Gata6,Cxcr3,Klf2,Sema5a,Prkcb,Ago1,Sirt1,Cxcr2,Fbxw7,Amot,Tcf4,Bai3,Stat3
GO:0030501	positive regulation of bone mineralization	9	39	0.230769	0.77	0.0011	2.95861	10090.ENSMUSP00000002678,10090.ENSMUSP00000028836,10090.ENSMUSP00000034973,10090.ENSMUSP00000035900,10090.ENSMUSP00000067305,10090.ENSMUSP00000083725,10090.ENSMUSP00000106846,10090.ENSMUSP00000107848,10090.ENSMUSP00000132547	Tgfb1,Bmp2,Smad3,Bmpr1a,Acvr2a,Slc8a1,Asxl2,Gpm6b,Mef2c
GO:0036293	response to decreased oxygen levels	27	288	0.09375	0.38	0.0011	2.95861	10090.ENSMUSP00000002678,10090.ENSMUSP00000005256,10090.ENSMUSP00000006669,10090.ENSMUSP00000007012,10090.ENSMUSP00000015484,10090.ENSMUSP00000020308,10090.ENSMUSP00000020543,10090.ENSMUSP00000023043,10090.ENSMUSP00000025393,10090.ENSMUSP00000026703,10090.ENSMUSP00000028288,10090.ENSMUSP00000028836,10090.ENSMUSP00000030865,10090.ENSMUSP00000031653,10090.ENSMUSP00000033770,10090.ENSMUSP00000033952…	Tgfb1,Ndrg1,Pdk1,Sod2,Cybb,Ddit4,Cpeb4,Adsl,Smad4,Bach1,Notch1,Bmp2,Agtrap,Flt1,Mecp2,Sfrp1,Smad3,Gata6,Higd1a,Aqp3,Egr1,Prkcb,Slc8a1,Casp3,Sirt1,Bcl2,Creb1
GO:0040017	positive regulation of locomotion	42	550	0.0763636	0.29	0.0011	2.95861	10090.ENSMUSP00000000329,10090.ENSMUSP00000000544,10090.ENSMUSP00000000590,10090.ENSMUSP00000002678,10090.ENSMUSP00000005066,10090.ENSMUSP00000007012,10090.ENSMUSP00000010195,10090.ENSMUSP00000015449,10090.ENSMUSP00000017881,10090.ENSMUSP00000017920,10090.ENSMUSP00000024706,10090.ENSMUSP00000028288,10090.ENSMUSP00000028836,10090.ENSMUSP00000028882,10090.ENSMUSP00000030140,10090.ENSMUSP00000030568…	Alox12,Acvr1b,Rdx,Tgfb1,Map2k1,Sod2,Hyal1,Sash1,Mmp9,Crk,Pla2g7,Notch1,Bmp2,Il1a,Ikbkap,Sema3c,Flt1,Ret,Smad3,Ntrk3,Spag9,S1pr1,Cxcr3,Scg2,Ppap2b,Sema5a,Egr1,Cxcl12,Adam9,Slc8a1,Hspa5,Itga4,Rtn4,Sirt1,Cxcr2,Bcl2,Amot,Onecut2,Myo5a,Foxp1,Tirap,Prox1
GO:0045859	regulation of protein kinase activity	51	717	0.0711297	0.26	0.0011	2.95861	10090.ENSMUSP00000002678,10090.ENSMUSP00000005066,10090.ENSMUSP00000010044,10090.ENSMUSP00000015449,10090.ENSMUSP00000018478,10090.ENSMUSP00000024884,10090.ENSMUSP00000025541,10090.ENSMUSP00000026845,10090.ENSMUSP00000027451,10090.ENSMUSP00000028814,10090.ENSMUSP00000028836,10090.ENSMUSP00000028999,10090.ENSMUSP00000030140,10090.ENSMUSP00000030811,10090.ENSMUSP00000030922,10090.ENSMUSP00000031131…	Tgfb1,Map2k1,Wnt3a,Sash1,Ksr1,Eif2ak2,Gnaq,Il6,Epha4,Rassf2,Bmp2,Pkia,Ikbkap,Errfi1,Prkcz,Uchl1,Flt1,Ret,Ptpn5,Sfrp1,Ntrk3,Map3k7,Spag9,Ubash3b,Tlr4,Higd1a,Taok1,Lrrc3,Egr1,Aplp2,Adam9,Pkd2,Casp3,Adarb1,Ptpn11,Tcf3,Sirt1,Ephb2,Cd300a,Lrp8,Fbxw7,Tom1l1,Map3k10,Aida,Map3k1,Cab39,Cblb,Grm5,Mef2c,Tirap,Prox1
GO:0051272	positive regulation of cellular component movement	41	533	0.0769231	0.29	0.0011	2.95861	10090.ENSMUSP00000000329,10090.ENSMUSP00000000544,10090.ENSMUSP00000000590,10090.ENSMUSP00000002678,10090.ENSMUSP00000005066,10090.ENSMUSP00000007012,10090.ENSMUSP00000010195,10090.ENSMUSP00000015449,10090.ENSMUSP00000017881,10090.ENSMUSP00000017920,10090.ENSMUSP00000024706,10090.ENSMUSP00000028288,10090.ENSMUSP00000028836,10090.ENSMUSP00000028882,10090.ENSMUSP00000030140,10090.ENSMUSP00000030568…	Alox12,Acvr1b,Rdx,Tgfb1,Map2k1,Sod2,Hyal1,Sash1,Mmp9,Crk,Pla2g7,Notch1,Bmp2,Il1a,Ikbkap,Sema3c,Flt1,Ret,Mecp2,Smad3,Ntrk3,Spag9,S1pr1,Ppap2b,Sema5a,Egr1,Cxcl12,Adam9,Slc8a1,Hspa5,Itga4,Rtn4,Sirt1,Cxcr2,Bcl2,Amot,Onecut2,Myo5a,Foxp1,Tirap,Prox1
GO:0061138	morphogenesis of a branching epithelium	21	194	0.108247	0.44	0.0011	2.95861	10090.ENSMUSP00000002678,10090.ENSMUSP00000016673,10090.ENSMUSP00000021921,10090.ENSMUSP00000021922,10090.ENSMUSP00000025393,10090.ENSMUSP00000026845,10090.ENSMUSP00000028288,10090.ENSMUSP00000028836,10090.ENSMUSP00000030568,10090.ENSMUSP00000031653,10090.ENSMUSP00000033898,10090.ENSMUSP00000033952,10090.ENSMUSP00000040920,10090.ENSMUSP00000043676,10090.ENSMUSP00000045993,10090.ENSMUSP00000069024…	Tgfb1,Il10,Ptch1,Msx2,Smad4,Il6,Notch1,Bmp2,Sema3c,Flt1,Col4a1,Sfrp1,Hoxa11,Dicer1,Mycn,Sema5a,Cxcl12,Pkd2,Ppp3r1,Bcl2,Prox1
GO:0071786	endoplasmic reticulum tubular network organization	6	14	0.428571	1.04	0.0011	2.95861	10090.ENSMUSP00000021466,10090.ENSMUSP00000034431,10090.ENSMUSP00000066891,10090.ENSMUSP00000099907,10090.ENSMUSP00000112662,10090.ENSMUSP00000130684	Atl1,Tmem170,Lnp,Rtn4,Reep1,Zfyve27
GO:0007517	muscle organ development	26	274	0.0948905	0.39	0.0012	2.92082	10090.ENSMUSP00000002678,10090.ENSMUSP00000004051,10090.ENSMUSP00000010044,10090.ENSMUSP00000025393,10090.ENSMUSP00000028288,10090.ENSMUSP00000028515,10090.ENSMUSP00000028836,10090.ENSMUSP00000031224,10090.ENSMUSP00000034508,10090.ENSMUSP00000035900,10090.ENSMUSP00000037206,10090.ENSMUSP00000039072,10090.ENSMUSP00000050897,10090.ENSMUSP00000052020,10090.ENSMUSP00000056610,10090.ENSMUSP00000059079…	Tgfb1,Hlf,Wnt3a,Smad4,Notch1,Chrna1,Bmp2,Tgfbr3,Usp2,Bmpr1a,Fkbp1a,Jph1,S1pr1,Flnb,Zfp689,Chd7,Egr1,Foxk1,Sox11,Adarb1,Sirt1,Tpm1,Lemd3,Mef2c,Foxp1,Prox1
GO:0048635	negative regulation of muscle organ development	11	61	0.180328	0.66	0.0012	2.92082	10090.ENSMUSP00000002678,10090.ENSMUSP00000025393,10090.ENSMUSP00000026845,10090.ENSMUSP00000028836,10090.ENSMUSP00000029445,10090.ENSMUSP00000032309,10090.ENSMUSP00000034508,10090.ENSMUSP00000056744,10090.ENSMUSP00000064536,10090.ENSMUSP00000134205,10090.ENSMUSP00000135181	Tgfb1,Smad4,Il6,Bmp2,Nras,Ybx3,Usp2,Sfmbt1,Gja1,Jarid2,Foxp1
GO:0055025	positive regulation of cardiac muscle tissue development	10	50	0.2	0.71	0.0012	2.92082	10090.ENSMUSP00000002678,10090.ENSMUSP00000010044,10090.ENSMUSP00000028288,10090.ENSMUSP00000031224,10090.ENSMUSP00000035900,10090.ENSMUSP00000041774,10090.ENSMUSP00000101082,10090.ENSMUSP00000132547,10090.ENSMUSP00000135181,10090.ENSMUSP00000140112	Tgfb1,Wnt3a,Notch1,Tgfbr3,Bmpr1a,Gata6,Sirt1,Mef2c,Foxp1,Creb1
GO:0070167	regulation of biomineral tissue development	13	85	0.152941	0.59	0.0012	2.92082	10090.ENSMUSP00000002678,10090.ENSMUSP00000028288,10090.ENSMUSP00000028836,10090.ENSMUSP00000034973,10090.ENSMUSP00000035900,10090.ENSMUSP00000043676,10090.ENSMUSP00000050897,10090.ENSMUSP00000064536,10090.ENSMUSP00000067305,10090.ENSMUSP00000083725,10090.ENSMUSP00000106846,10090.ENSMUSP00000107848,10090.ENSMUSP00000132547	Tgfb1,Notch1,Bmp2,Smad3,Bmpr1a,Dicer1,S1pr1,Gja1,Acvr2a,Slc8a1,Asxl2,Gpm6b,Mef2c
GO:0003231	cardiac ventricle development	17	139	0.122302	0.5	0.0013	2.88606	10090.ENSMUSP00000002678,10090.ENSMUSP00000020974,10090.ENSMUSP00000025393,10090.ENSMUSP00000028288,10090.ENSMUSP00000028735,10090.ENSMUSP00000030568,10090.ENSMUSP00000031224,10090.ENSMUSP00000034707,10090.ENSMUSP00000035900,10090.ENSMUSP00000037206,10090.ENSMUSP00000059079,10090.ENSMUSP00000078070,10090.ENSMUSP00000101129,10090.ENSMUSP00000109337,10090.ENSMUSP00000112776,10090.ENSMUSP00000132547…	Tgfb1,Id2,Smad4,Notch1,Jag1,Sema3c,Tgfbr3,Smarca4,Bmpr1a,Fkbp1a,Chd7,Sox11,Prdm1,Tpm1,Robo2,Mef2c,Prox1
GO:0010770	positive regulation of cell morphogenesis involved in differentiation	19	167	0.113772	0.46	0.0013	2.88606	10090.ENSMUSP00000005066,10090.ENSMUSP00000010044,10090.ENSMUSP00000017920,10090.ENSMUSP00000021091,10090.ENSMUSP00000027451,10090.ENSMUSP00000037909,10090.ENSMUSP00000044482,10090.ENSMUSP00000069024,10090.ENSMUSP00000072800,10090.ENSMUSP00000076115,10090.ENSMUSP00000078757,10090.ENSMUSP00000080081,10090.ENSMUSP00000084570,10090.ENSMUSP00000099898,10090.ENSMUSP00000099907,10090.ENSMUSP00000099935…	Map2k1,Wnt3a,Crk,Pafah1b1,Epha4,Ntrk3,Trak1,Sema5a,Cxcl12,Efna5,Ntrk2,Fxn,Dcx,Ptprd,Rtn4,L1cam,Lrp8,Robo2,Zfyve27
GO:0032872	regulation of stress-activated MAPK cascade	22	213	0.103286	0.42	0.0013	2.88606	10090.ENSMUSP00000005066,10090.ENSMUSP00000015449,10090.ENSMUSP00000021091,10090.ENSMUSP00000024884,10090.ENSMUSP00000027451,10090.ENSMUSP00000028814,10090.ENSMUSP00000028836,10090.ENSMUSP00000028882,10090.ENSMUSP00000033952,10090.ENSMUSP00000040307,10090.ENSMUSP00000042271,10090.ENSMUSP00000044135,10090.ENSMUSP00000045770,10090.ENSMUSP00000055308,10090.ENSMUSP00000055470,10090.ENSMUSP00000103978…	Map2k1,Sash1,Pafah1b1,Eif2ak2,Epha4,Rassf2,Bmp2,Il1a,Sfrp1,Map3k7,Spag9,Mfhas1,Tlr4,Foxo1,Taok1,Map3k10,Aida,Map3k1,Tnfrsf19,Sema4c,Fktn,Tirap
GO:0050864	regulation of B cell activation	16	125	0.128	0.52	0.0013	2.88606	10090.ENSMUSP00000002678,10090.ENSMUSP00000010044,10090.ENSMUSP00000016673,10090.ENSMUSP00000020974,10090.ENSMUSP00000026845,10090.ENSMUSP00000029273,10090.ENSMUSP00000033952,10090.ENSMUSP00000045770,10090.ENSMUSP00000091238,10090.ENSMUSP00000100979,10090.ENSMUSP00000101129,10090.ENSMUSP00000102192,10090.ENSMUSP00000108371,10090.ENSMUSP00000124871,10090.ENSMUSP00000132547,10090.ENSMUSP00000135435	Tgfb1,Wnt3a,Il10,Id2,Il6,Il21,Sfrp1,Tlr4,Casp3,Tcf3,Prdm1,Cd300a,Bcl2,Rc3h1,Mef2c,Tirap
GO:0061383	trabecula morphogenesis	10	51	0.196078	0.7	0.0013	2.88606	10090.ENSMUSP00000021922,10090.ENSMUSP00000028288,10090.ENSMUSP00000031224,10090.ENSMUSP00000033952,10090.ENSMUSP00000034707,10090.ENSMUSP00000035900,10090.ENSMUSP00000037206,10090.ENSMUSP00000050897,10090.ENSMUSP00000059079,10090.ENSMUSP00000067786	Msx2,Notch1,Tgfbr3,Sfrp1,Smarca4,Bmpr1a,Fkbp1a,S1pr1,Chd7,Sos1
GO:2001023	regulation of response to drug	14	98	0.142857	0.56	0.0013	2.88606	10090.ENSMUSP00000016673,10090.ENSMUSP00000023673,10090.ENSMUSP00000031121,10090.ENSMUSP00000033142,10090.ENSMUSP00000041702,10090.ENSMUSP00000059313,10090.ENSMUSP00000070019,10090.ENSMUSP00000072800,10090.ENSMUSP00000098333,10090.ENSMUSP00000099907,10090.ENSMUSP00000101105,10090.ENSMUSP00000110337,10090.ENSMUSP00000127973,10090.ENSMUSP00000135181	Il10,Runx1,Gabra4,Ptpn5,Kcna2,Nat8l,Prkcb,Cxcl12,Ptpn11,Rtn4,Psap,Kmt2a,Syt7,Foxp1
GO:0001666	response to hypoxia	26	278	0.0935252	0.38	0.0014	2.85387	10090.ENSMUSP00000002678,10090.ENSMUSP00000005256,10090.ENSMUSP00000006669,10090.ENSMUSP00000007012,10090.ENSMUSP00000015484,10090.ENSMUSP00000020308,10090.ENSMUSP00000023043,10090.ENSMUSP00000025393,10090.ENSMUSP00000026703,10090.ENSMUSP00000028288,10090.ENSMUSP00000028836,10090.ENSMUSP00000030865,10090.ENSMUSP00000031653,10090.ENSMUSP00000033770,10090.ENSMUSP00000033952,10090.ENSMUSP00000034973…	Tgfb1,Ndrg1,Pdk1,Sod2,Cybb,Ddit4,Adsl,Smad4,Bach1,Notch1,Bmp2,Agtrap,Flt1,Mecp2,Sfrp1,Smad3,Gata6,Higd1a,Aqp3,Egr1,Prkcb,Slc8a1,Casp3,Sirt1,Bcl2,Creb1
GO:0051641	cellular localization	103	1792	0.0574777	0.17	0.0014	2.85387	10090.ENSMUSP00000000312,10090.ENSMUSP00000000590,10090.ENSMUSP00000000642,10090.ENSMUSP00000001562,10090.ENSMUSP00000002099,10090.ENSMUSP00000002152,10090.ENSMUSP00000002678,10090.ENSMUSP00000004430,10090.ENSMUSP00000005066,10090.ENSMUSP00000010044,10090.ENSMUSP00000010536,10090.ENSMUSP00000014694,10090.ENSMUSP00000021091,10090.ENSMUSP00000021277,10090.ENSMUSP00000021921,10090.ENSMUSP00000022629…	Cdh1,Rdx,Hk2,Tulp3,Ift46,Bbc3,Tgfb1,Clcn3,Map2k1,Wnt3a,Gosr1,Zfyve20,Pafah1b1,Aurkb,Ptch1,Dpysl2,Dctn4,Apba1,Abl2,Kif5c,Grin1,Ssr3,Vamp3,Prkcz,Uchl1,Atp2a2,Arl8b,Bax,Gga2,Tub,Timm17b,Tnks,Fbxo22,Bsn,Tlk1,Fkbp1a,Epg5,Ap5z1,Spag9,Fcho2,Exosc2,Trak1,Ogt,Dync1li2,Arntl,Camk4,Hook3,Eif5a,Nup133,Spire1,Ywhag,Sprn,Kcnj10,Ric3,Nup98,Ybx1,Magel2,Mpp5,Cntn2,Slc8a1,Bicd1,Pkd2,Ank3,Ap1g1,Kif1c,Sec31a,Map1a,A…
GO:1903827	regulation of cellular protein localization	38	484	0.0785124	0.3	0.0014	2.85387	10090.ENSMUSP00000000312,10090.ENSMUSP00000000590,10090.ENSMUSP00000002152,10090.ENSMUSP00000002678,10090.ENSMUSP00000010044,10090.ENSMUSP00000020986,10090.ENSMUSP00000024627,10090.ENSMUSP00000025243,10090.ENSMUSP00000025399,10090.ENSMUSP00000026845,10090.ENSMUSP00000027036,10090.ENSMUSP00000028740,10090.ENSMUSP00000028999,10090.ENSMUSP00000033142,10090.ENSMUSP00000034927,10090.ENSMUSP00000035999…	Cdh1,Rdx,Bbc3,Tgfb1,Wnt3a,Dnajc27,Chd1,Iws1,Pmaip1,Il6,Lypla1,Ttbk2,Pkia,Ptpn5,Zic1,Lrig2,Fam115a,Trp53inp2,Mfhas1,Ogt,Camk4,Dclk1,Yod1,Slc35d3,Bicd1,Otud7b,Ank3,Map1a,Ptpn11,Rtn4,Sirt1,Ephb2,Fbxw7,Prkci,Gpm6b,Csnk1e,Myo5a,Gpd1l
GO:0000302	response to reactive oxygen species	21	200	0.105	0.43	0.0015	2.82391	10090.ENSMUSP00000002677,10090.ENSMUSP00000007012,10090.ENSMUSP00000010195,10090.ENSMUSP00000017881,10090.ENSMUSP00000017920,10090.ENSMUSP00000020484,10090.ENSMUSP00000026845,10090.ENSMUSP00000035375,10090.ENSMUSP00000055308,10090.ENSMUSP00000064823,10090.ENSMUSP00000073764,10090.ENSMUSP00000080081,10090.ENSMUSP00000081048,10090.ENSMUSP00000083725,10090.ENSMUSP00000091238,10090.ENSMUSP00000101082…	Axl,Sod2,Hyal1,Mmp9,Crk,Txnrd1,Il6,Plekha1,Foxo1,Klf2,Aldh3a2,Fxn,Adam9,Slc8a1,Casp3,Sirt1,Bcl2,Tpm1,Gnao1,Mpv17,Glrx2
GO:0007413	axonal fasciculation	7	23	0.304348	0.89	0.0015	2.82391	10090.ENSMUSP00000006112,10090.ENSMUSP00000027451,10090.ENSMUSP00000069024,10090.ENSMUSP00000083707,10090.ENSMUSP00000099907,10090.ENSMUSP00000099935,10090.ENSMUSP00000101472	Ephb3,Epha4,Sema5a,Cntn2,Rtn4,L1cam,Ephb2
GO:0022037	metencephalon development	16	127	0.125984	0.51	0.0015	2.82391	10090.ENSMUSP00000003461,10090.ENSMUSP00000005066,10090.ENSMUSP00000023750,10090.ENSMUSP00000027888,10090.ENSMUSP00000028003,10090.ENSMUSP00000028335,10090.ENSMUSP00000028740,10090.ENSMUSP00000033770,10090.ENSMUSP00000086398,10090.ENSMUSP00000097747,10090.ENSMUSP00000098333,10090.ENSMUSP00000099671,10090.ENSMUSP00000108371,10090.ENSMUSP00000109087,10090.ENSMUSP00000110643,10090.ENSMUSP00000135703	Ogdh,Map2k1,Faim2,Abl2,Lmx1a,Grin1,Ttbk2,Mecp2,Atp2b2,Hspa5,Ptpn11,Myh10,Bcl2,Nr2c2,Sema4c,Prox1
GO:0030509	BMP signaling pathway	13	87	0.149425	0.58	0.0015	2.82391	10090.ENSMUSP00000002678,10090.ENSMUSP00000010044,10090.ENSMUSP00000021922,10090.ENSMUSP00000024906,10090.ENSMUSP00000025393,10090.ENSMUSP00000028836,10090.ENSMUSP00000029371,10090.ENSMUSP00000031224,10090.ENSMUSP00000035900,10090.ENSMUSP00000067305,10090.ENSMUSP00000069616,10090.ENSMUSP00000105502,10090.ENSMUSP00000109202	Tgfb1,Wnt3a,Msx2,Twsg1,Smad4,Bmp2,Smad9,Tgfbr3,Bmpr1a,Acvr2a,Egr1,Smad5,Runx2
GO:0033043	regulation of organelle organization	71	1127	0.0629991	0.21	0.0015	2.82391	10090.ENSMUSP00000000590,10090.ENSMUSP00000000642,10090.ENSMUSP00000002099,10090.ENSMUSP00000002152,10090.ENSMUSP00000002678,10090.ENSMUSP00000005066,10090.ENSMUSP00000010044,10090.ENSMUSP00000014694,10090.ENSMUSP00000017881,10090.ENSMUSP00000017920,10090.ENSMUSP00000021091,10090.ENSMUSP00000021277,10090.ENSMUSP00000021922,10090.ENSMUSP00000024627,10090.ENSMUSP00000025243,10090.ENSMUSP00000025350…	Rdx,Hk2,Ift46,Bbc3,Tgfb1,Map2k1,Wnt3a,Zfyve20,Mmp9,Crk,Pafah1b1,Aurkb,Msx2,Chd1,Iws1,Dcp2,Smad4,Pmaip1,Tmem14a,Katnbl1,Ttbk2,Il1a,Bax,Ptpn5,Mecp2,Tnks,Smad3,Tlk1,Ntrk3,Aicda,Rmi2,Tmem135,Ogt,Spire1,S1pr1,Rictor,Sh3bp1,Higd1a,Taok1,Lnp,Afap1,Sema5a,Lima1,Efna5,Ctbp1,Magel2,Fxn,Bicd1,Ube2c,Map1a,Tbc1d8b,Ube2n,Sirt1,Fbxw7,Tmod1,Tom1l1,Arhgef15,Map3k1,Trim9,Asxl2,Gpm6b,Tpm1,Camsap1,Kmt2a,Stxbp6,Ank1,…
GO:0038179	neurotrophin signaling pathway	7	23	0.304348	0.89	0.0015	2.82391	10090.ENSMUSP00000020308,10090.ENSMUSP00000037909,10090.ENSMUSP00000067786,10090.ENSMUSP00000078757,10090.ENSMUSP00000091238,10090.ENSMUSP00000098333,10090.ENSMUSP00000130684	Ddit4,Ntrk3,Sos1,Ntrk2,Casp3,Ptpn11,Zfyve27
GO:0042981	regulation of apoptotic process	88	1476	0.0596206	0.18	0.0015	2.82391	10090.ENSMUSP00000000312,10090.ENSMUSP00000000329,10090.ENSMUSP00000000450,10090.ENSMUSP00000002152,10090.ENSMUSP00000002677,10090.ENSMUSP00000002678,10090.ENSMUSP00000005066,10090.ENSMUSP00000007012,10090.ENSMUSP00000010044,10090.ENSMUSP00000016673,10090.ENSMUSP00000017881,10090.ENSMUSP00000020234,10090.ENSMUSP00000020543,10090.ENSMUSP00000021277,10090.ENSMUSP00000021922,10090.ENSMUSP00000022597…	Cdh1,Alox12,Pparg,Bbc3,Axl,Tgfb1,Map2k1,Sod2,Wnt3a,Il10,Mmp9,Timp3,Cpeb4,Aurkb,Msx2,Naa16,Sdf2l1,Faim2,Eif2ak2,Smad4,Pmaip1,Gnaq,Il6,Tmem14a,Ncl,Abl2,Notch1,Grin1,Pdia3,Rassf2,Bmp2,Zmat3,Nsmaf,Epha7,Prkcz,Tgfbr3,Ret,Ybx3,Bax,Mecp2,Sfrp1,Smarca4,Smad3,Ntrk3,Map3k7,Gata6,Dicer1,Mcl1,Tlr4,Eif5a,Cxcr3,Higd1a,Foxo1,Taok1,Scg2,Sema5a,Egr1,Trim2,Cxcl12,Ybx1,Ntrk2,Fxn,Eya3,Casp3,Tnfaip8l3,Hspa5,Itga4,Set…
GO:0043066	negative regulation of apoptotic process	59	884	0.0667421	0.23	0.0015	2.82391	10090.ENSMUSP00000000329,10090.ENSMUSP00000002677,10090.ENSMUSP00000005066,10090.ENSMUSP00000007012,10090.ENSMUSP00000016673,10090.ENSMUSP00000017881,10090.ENSMUSP00000020543,10090.ENSMUSP00000021277,10090.ENSMUSP00000021922,10090.ENSMUSP00000022597,10090.ENSMUSP00000023750,10090.ENSMUSP00000024884,10090.ENSMUSP00000025541,10090.ENSMUSP00000026845,10090.ENSMUSP00000027065,10090.ENSMUSP00000027438…	Alox12,Axl,Map2k1,Sod2,Il10,Mmp9,Cpeb4,Aurkb,Msx2,Naa16,Faim2,Eif2ak2,Gnaq,Il6,Tmem14a,Ncl,Abl2,Notch1,Grin1,Prkcz,Tgfbr3,Ybx3,Bax,Mecp2,Sfrp1,Smarca4,Smad3,Map3k7,Gata6,Mcl1,Eif5a,Cxcr3,Higd1a,Foxo1,Scg2,Sema5a,Cxcl12,Ybx1,Ntrk2,Fxn,Eya3,Casp3,Hspa5,Set,Sirt1,Ahi1,Cxcr2,Prkci,Oxr1,Spp1,Bcl2,Xiap,Stat3,Apbb2,Ciapin1,Ednrb,Lifr,Mef2c,Foxp1
GO:0061448	connective tissue development	22	215	0.102326	0.42	0.0015	2.82391	10090.ENSMUSP00000002678,10090.ENSMUSP00000010195,10090.ENSMUSP00000020974,10090.ENSMUSP00000021922,10090.ENSMUSP00000023673,10090.ENSMUSP00000028288,10090.ENSMUSP00000028836,10090.ENSMUSP00000029371,10090.ENSMUSP00000035900,10090.ENSMUSP00000037719,10090.ENSMUSP00000040920,10090.ENSMUSP00000043676,10090.ENSMUSP00000045993,10090.ENSMUSP00000067164,10090.ENSMUSP00000069616,10090.ENSMUSP00000096957…	Tgfb1,Hyal1,Id2,Msx2,Runx1,Notch1,Bmp2,Smad9,Bmpr1a,Tgfbi,Hoxa11,Dicer1,Mycn,Tbl1xr1,Egr1,Arrdc3,Sulf2,Smad5,Runx2,Amer1,Six2,Mef2c
GO:1903426	regulation of reactive oxygen species biosynthetic process	13	87	0.149425	0.58	0.0015	2.82391	10090.ENSMUSP00000004430,10090.ENSMUSP00000007012,10090.ENSMUSP00000016673,10090.ENSMUSP00000026845,10090.ENSMUSP00000028335,10090.ENSMUSP00000033621,10090.ENSMUSP00000034973,10090.ENSMUSP00000045409,10090.ENSMUSP00000045770,10090.ENSMUSP00000064823,10090.ENSMUSP00000084041,10090.ENSMUSP00000101082,10090.ENSMUSP00000120152	Clcn3,Sod2,Il10,Il6,Grin1,Gla,Smad3,Ogt,Tlr4,Klf2,Pkd2,Sirt1,Stat3
GO:0031346	positive regulation of cell projection organization	35	435	0.0804598	0.31	0.0016	2.79588	10090.ENSMUSP00000005066,10090.ENSMUSP00000010044,10090.ENSMUSP00000021091,10090.ENSMUSP00000026845,10090.ENSMUSP00000027451,10090.ENSMUSP00000027888,10090.ENSMUSP00000028335,10090.ENSMUSP00000028740,10090.ENSMUSP00000029423,10090.ENSMUSP00000032201,10090.ENSMUSP00000033142,10090.ENSMUSP00000033770,10090.ENSMUSP00000033915,10090.ENSMUSP00000037909,10090.ENSMUSP00000044482,10090.ENSMUSP00000069024…	Map2k1,Wnt3a,Pafah1b1,Il6,Epha4,Abl2,Grin1,Ttbk2,Serpini1,Ret,Ptpn5,Mecp2,Gpm6a,Ntrk3,Trak1,Sema5a,Cxcl12,Crtc1,Efna5,Ntrk2,Fxn,Nptn,Dcx,Hspa5,Ptprd,Rtn4,L1cam,Sirt1,Ahi1,Elavl4,Lrp8,Prkci,Syt2,Robo2,Zfyve27
GO:0045598	regulation of fat cell differentiation	16	129	0.124031	0.5	0.0017	2.76955	10090.ENSMUSP00000000450,10090.ENSMUSP00000002678,10090.ENSMUSP00000007012,10090.ENSMUSP00000010044,10090.ENSMUSP00000020974,10090.ENSMUSP00000021922,10090.ENSMUSP00000028735,10090.ENSMUSP00000028836,10090.ENSMUSP00000033952,10090.ENSMUSP00000034973,10090.ENSMUSP00000041495,10090.ENSMUSP00000046235,10090.ENSMUSP00000055308,10090.ENSMUSP00000101082,10090.ENSMUSP00000106846,10090.ENSMUSP00000140112	Pparg,Tgfb1,Sod2,Wnt3a,Id2,Msx2,Jag1,Bmp2,Sfrp1,Smad3,Fndc3b,Arntl,Foxo1,Sirt1,Asxl2,Creb1
GO:0007422	peripheral nervous system development	11	65	0.169231	0.64	0.0018	2.74473	10090.ENSMUSP00000005256,10090.ENSMUSP00000043676,10090.ENSMUSP00000055000,10090.ENSMUSP00000066696,10090.ENSMUSP00000073764,10090.ENSMUSP00000078757,10090.ENSMUSP00000080683,10090.ENSMUSP00000099944,10090.ENSMUSP00000110748,10090.ENSMUSP00000110798,10090.ENSMUSP00000126057	Ndrg1,Dicer1,Adam22,Nab1,Aldh3a2,Ntrk2,Mpp5,Ppp3r1,Plxna4,Onecut2,Ednrb
GO:0009991	response to extracellular stimulus	38	493	0.0770791	0.3	0.0018	2.74473	10090.ENSMUSP00000000450,10090.ENSMUSP00000002677,10090.ENSMUSP00000002678,10090.ENSMUSP00000007012,10090.ENSMUSP00000010807,10090.ENSMUSP00000015484,10090.ENSMUSP00000017881,10090.ENSMUSP00000019931,10090.ENSMUSP00000020543,10090.ENSMUSP00000023043,10090.ENSMUSP00000023099,10090.ENSMUSP00000024884,10090.ENSMUSP00000026845,10090.ENSMUSP00000028223,10090.ENSMUSP00000028335,10090.ENSMUSP00000028683…	Pparg,Axl,Tgfb1,Sod2,Fads1,Cybb,Mmp9,Lrp11,Cpeb4,Adsl,Slc38a2,Eif2ak2,Il6,Kynu,Grin1,Pdia3,Alpl,Acsl4,Sfrp1,Fbxo22,Tmem135,Sh3bp1,Higd1a,Aqp3,Foxo1,Tbl1xr1,ENSMUSG00000061525,Slc1a2,Slc8a1,Hspa5,Taf1,Sirt1,Spp1,Bcl2,Comt,Usp33,Prox1,Creb1
GO:0045892	negative regulation of transcription, DNA-templated	69	1094	0.0630713	0.21	0.0018	2.74473	10090.ENSMUSP00000000450,10090.ENSMUSP00000001975,10090.ENSMUSP00000002678,10090.ENSMUSP00000003870,10090.ENSMUSP00000020974,10090.ENSMUSP00000021277,10090.ENSMUSP00000021921,10090.ENSMUSP00000021922,10090.ENSMUSP00000023673,10090.ENSMUSP00000025393,10090.ENSMUSP00000026703,10090.ENSMUSP00000027146,10090.ENSMUSP00000028100,10090.ENSMUSP00000028288,10090.ENSMUSP00000028836,10090.ENSMUSP00000028999…	Pparg,Nacc1,Tgfb1,Mxi1,Id2,Aurkb,Ptch1,Msx2,Runx1,Smad4,Bach1,Ikzf2,Epc1,Notch1,Bmp2,Pkia,Bhlhe40,Ybx3,Mecp2,Sfrp1,Usp2,Smarca4,Smad3,Gata6,Dicer1,Arntl,Foxf2,Rorb,Foxo1,Sfmbt1,Klf2,Nab1,Tbl1xr1,Egr1,Foxk1,Nfia,Fbxw11,Sox11,Ybx1,Ctbp1,Magel2,Otud7b,Elf2,Taf1,Set,Tcf3,Sirt1,Prdm1,Lrp8,Crebzf,Map3k10,Zfp354a,Cbx7,Smad5,Asxl2,Nr6a1,Runx2,Tcf4,Zfp568,Ednrb,Klf3,Rbfox2,Zfp488,Mef2c,Ubtf,Jarid2,Foxp1,P…
GO:2000027	regulation of animal organ morphogenesis	21	203	0.103448	0.42	0.0018	2.74473	10090.ENSMUSP00000000312,10090.ENSMUSP00000002678,10090.ENSMUSP00000010044,10090.ENSMUSP00000022906,10090.ENSMUSP00000025393,10090.ENSMUSP00000027888,10090.ENSMUSP00000028288,10090.ENSMUSP00000028836,10090.ENSMUSP00000030568,10090.ENSMUSP00000033093,10090.ENSMUSP00000033952,10090.ENSMUSP00000035900,10090.ENSMUSP00000040121,10090.ENSMUSP00000040920,10090.ENSMUSP00000043676,10090.ENSMUSP00000101164…	Cdh1,Tgfb1,Wnt3a,Fzd6,Smad4,Abl2,Notch1,Bmp2,Sema3c,Bax,Sfrp1,Bmpr1a,Hoxb7,Hoxa11,Dicer1,Ahi1,Sulf2,Bcl2,Runx2,Robo2,Six2
GO:0051100	negative regulation of binding	18	159	0.113208	0.46	0.0019	2.72125	10090.ENSMUSP00000016673,10090.ENSMUSP00000020974,10090.ENSMUSP00000021277,10090.ENSMUSP00000021922,10090.ENSMUSP00000028740,10090.ENSMUSP00000033093,10090.ENSMUSP00000033770,10090.ENSMUSP00000033929,10090.ENSMUSP00000042271,10090.ENSMUSP00000060118,10090.ENSMUSP00000078070,10090.ENSMUSP00000097747,10090.ENSMUSP00000098895,10090.ENSMUSP00000099718,10090.ENSMUSP00000101082,10090.ENSMUSP00000103306…	Il10,Id2,Aurkb,Msx2,Ttbk2,Bax,Mecp2,Tnks,Spag9,Ppp1r2,Sox11,Hspa5,Taf1,Itga4,Sirt1,Fbxw7,Usp33,Csnk1e
GO:0071496	cellular response to external stimulus	27	301	0.089701	0.36	0.0019	2.72125	10090.ENSMUSP00000002677,10090.ENSMUSP00000002678,10090.ENSMUSP00000010807,10090.ENSMUSP00000015484,10090.ENSMUSP00000017881,10090.ENSMUSP00000020543,10090.ENSMUSP00000023099,10090.ENSMUSP00000024884,10090.ENSMUSP00000026845,10090.ENSMUSP00000028683,10090.ENSMUSP00000033952,10090.ENSMUSP00000034859,10090.ENSMUSP00000037192,10090.ENSMUSP00000052181,10090.ENSMUSP00000054881,10090.ENSMUSP00000055110…	Axl,Tgfb1,Fads1,Cybb,Mmp9,Cpeb4,Slc38a2,Eif2ak2,Il6,Pdia3,Sfrp1,Fbxo22,Kcnj2,Sh3bp1,Higd1a,Aqp3,Foxo1,Gja1,ENSMUSG00000061525,Slc1a2,Hspa5,Ptpn11,Taf1,Sirt1,Bcl2,Comt,Usp33
GO:0090092	regulation of transmembrane receptor protein serine/threonine kinase signaling pathway	22	220	0.1	0.41	0.0019	2.72125	10090.ENSMUSP00000000544,10090.ENSMUSP00000002678,10090.ENSMUSP00000021922,10090.ENSMUSP00000024906,10090.ENSMUSP00000025075,10090.ENSMUSP00000025393,10090.ENSMUSP00000028288,10090.ENSMUSP00000028836,10090.ENSMUSP00000031224,10090.ENSMUSP00000033952,10090.ENSMUSP00000034973,10090.ENSMUSP00000035900,10090.ENSMUSP00000037206,10090.ENSMUSP00000041774,10090.ENSMUSP00000058132,10090.ENSMUSP00000067305…	Acvr1b,Tgfb1,Msx2,Twsg1,Bambi,Smad4,Notch1,Bmp2,Tgfbr3,Sfrp1,Smad3,Bmpr1a,Fkbp1a,Gata6,Nrep,Acvr2a,Sox11,Hspa5,Sirt1,Snx25,Onecut2,Lemd3
GO:0008544	epidermis development	23	237	0.0970464	0.4	0.002	2.69897	10090.ENSMUSP00000000544,10090.ENSMUSP00000004968,10090.ENSMUSP00000005066,10090.ENSMUSP00000020350,10090.ENSMUSP00000021091,10090.ENSMUSP00000021921,10090.ENSMUSP00000022906,10090.ENSMUSP00000023673,10090.ENSMUSP00000028288,10090.ENSMUSP00000028735,10090.ENSMUSP00000028882,10090.ENSMUSP00000034707,10090.ENSMUSP00000043676,10090.ENSMUSP00000052020,10090.ENSMUSP00000067786,10090.ENSMUSP00000073764…	Acvr1b,Plod3,Map2k1,Lgr5,Pafah1b1,Ptch1,Fzd6,Runx1,Notch1,Jag1,Il1a,Smarca4,Dicer1,Flnb,Sos1,Aldh3a2,Atp2b2,Intu,Casp3,Pcdh15,Tnfrsf19,Bcl2,Myo5a
GO:0001775	cell activation	41	552	0.0742754	0.28	0.0021	2.67778	10090.ENSMUSP00000002677,10090.ENSMUSP00000002678,10090.ENSMUSP00000004829,10090.ENSMUSP00000005256,10090.ENSMUSP00000010044,10090.ENSMUSP00000020974,10090.ENSMUSP00000021784,10090.ENSMUSP00000022906,10090.ENSMUSP00000025393,10090.ENSMUSP00000026845,10090.ENSMUSP00000027888,10090.ENSMUSP00000029297,10090.ENSMUSP00000033093,10090.ENSMUSP00000034973,10090.ENSMUSP00000037206,10090.ENSMUSP00000037966…	Axl,Tgfb1,Cd244,Ndrg1,Wnt3a,Id2,Irf4,Fzd6,Smad4,Il6,Abl2,Slc7a11,Bax,Smad3,Fkbp1a,Tox,Aicda,Ubash3b,Mfhas1,Tlr4,Camk4,Plcl2,Chd7,Pi4k2a,Egr1,Prkcb,Cxcl12,Adam9,Slc7a2,Tcf3,Cd300a,Cxcr2,Bcl2,Runx2,Cblb,Tcf4,Stat3,Rc3h1,Psmb11,Mef2c,Foxp1
GO:0002262	myeloid cell homeostasis	15	118	0.127119	0.51	0.0021	2.67778	10090.ENSMUSP00000002677,10090.ENSMUSP00000020974,10090.ENSMUSP00000024721,10090.ENSMUSP00000026845,10090.ENSMUSP00000031224,10090.ENSMUSP00000033093,10090.ENSMUSP00000034707,10090.ENSMUSP00000044135,10090.ENSMUSP00000064823,10090.ENSMUSP00000091238,10090.ENSMUSP00000099947,10090.ENSMUSP00000100979,10090.ENSMUSP00000105502,10090.ENSMUSP00000113571,10090.ENSMUSP00000129157	Axl,Id2,Rhag,Il6,Tgfbr3,Bax,Smarca4,Mfhas1,Klf2,Casp3,Ptbp3,Tcf3,Smad5,Ank1,Tcea1
GO:0043549	regulation of kinase activity	53	780	0.0679487	0.24	0.0021	2.67778	10090.ENSMUSP00000002678,10090.ENSMUSP00000005066,10090.ENSMUSP00000010044,10090.ENSMUSP00000015449,10090.ENSMUSP00000018478,10090.ENSMUSP00000024884,10090.ENSMUSP00000025541,10090.ENSMUSP00000026845,10090.ENSMUSP00000027451,10090.ENSMUSP00000028814,10090.ENSMUSP00000028836,10090.ENSMUSP00000028999,10090.ENSMUSP00000030140,10090.ENSMUSP00000030811,10090.ENSMUSP00000030922,10090.ENSMUSP00000031131…	Tgfb1,Map2k1,Wnt3a,Sash1,Ksr1,Eif2ak2,Gnaq,Il6,Epha4,Rassf2,Bmp2,Pkia,Ikbkap,Errfi1,Prkcz,Uchl1,Flt1,Ret,Ptpn5,Sfrp1,Ntrk3,Map3k7,Spag9,Ubash3b,Tlr4,Midn,Higd1a,Taok1,Lrrc3,Egr1,Aplp2,Adam9,Pkd2,Casp3,Adarb1,Tnfaip8l3,Ptpn11,Tcf3,Sirt1,Ephb2,Cd300a,Lrp8,Fbxw7,Tom1l1,Map3k10,Aida,Map3k1,Cab39,Cblb,Grm5,Mef2c,Tirap,Prox1
GO:0060021	roof of mouth development	13	91	0.142857	0.56	0.0021	2.67778	10090.ENSMUSP00000006112,10090.ENSMUSP00000010044,10090.ENSMUSP00000025393,10090.ENSMUSP00000031224,10090.ENSMUSP00000035375,10090.ENSMUSP00000035900,10090.ENSMUSP00000046789,10090.ENSMUSP00000059079,10090.ENSMUSP00000067786,10090.ENSMUSP00000078070,10090.ENSMUSP00000101472,10090.ENSMUSP00000132547,10090.ENSMUSP00000135375	Ephb3,Wnt3a,Smad4,Tgfbr3,Plekha1,Bmpr1a,Foxf2,Chd7,Sos1,Sox11,Ephb2,Mef2c,Bnc2
GO:0008104	protein localization	99	1733	0.0571264	0.17	0.0022	2.65758	10090.ENSMUSP00000000312,10090.ENSMUSP00000000450,10090.ENSMUSP00000000590,10090.ENSMUSP00000000642,10090.ENSMUSP00000001562,10090.ENSMUSP00000002099,10090.ENSMUSP00000002678,10090.ENSMUSP00000002837,10090.ENSMUSP00000004968,10090.ENSMUSP00000010044,10090.ENSMUSP00000010536,10090.ENSMUSP00000014694,10090.ENSMUSP00000017751,10090.ENSMUSP00000021091,10090.ENSMUSP00000021277,10090.ENSMUSP00000021606…	Cdh1,Pparg,Rdx,Hk2,Tulp3,Ift46,Tgfb1,Tmed5,Plod3,Wnt3a,Gosr1,Zfyve20,Tns4,Pafah1b1,Aurkb,Atxn3,Ptch1,Scamp1,Apba1,Abl2,Kif5c,Notch1,Grin1,Zmat3,Ssr3,Snx30,Vamp3,Rint1,Prkcz,Apba2,Bax,Gga2,Tub,Rp2h,Timm17b,Mecp2,Tnks,Pvrl1,Bsn,Plekha1,Tlk1,Trem1,Ap5z1,Fcho2,Zdhhc17,Arrdc4,Tlr4,Arntl,Hook3,Eif5a,Nup133,Spire1,Ywhag,Sprn,Ric3,Nup98,Ybx1,Mpp5,Cntn2,Bicd1,Pkd2,Ank3,Ap1g1,Sec31a,Map1a,Adcy6,Tbc1d8b,Exo…
GO:0031668	cellular response to extracellular stimulus	23	239	0.0962343	0.39	0.0022	2.65758	10090.ENSMUSP00000002677,10090.ENSMUSP00000010807,10090.ENSMUSP00000015484,10090.ENSMUSP00000017881,10090.ENSMUSP00000020543,10090.ENSMUSP00000023099,10090.ENSMUSP00000024884,10090.ENSMUSP00000026845,10090.ENSMUSP00000028683,10090.ENSMUSP00000033952,10090.ENSMUSP00000034859,10090.ENSMUSP00000052181,10090.ENSMUSP00000054881,10090.ENSMUSP00000055110,10090.ENSMUSP00000055308,10090.ENSMUSP00000079030…	Axl,Fads1,Cybb,Mmp9,Cpeb4,Slc38a2,Eif2ak2,Il6,Pdia3,Sfrp1,Fbxo22,Sh3bp1,Higd1a,Aqp3,Foxo1,ENSMUSG00000061525,Slc1a2,Hspa5,Taf1,Sirt1,Bcl2,Comt,Usp33
GO:0040013	negative regulation of locomotion	26	288	0.0902778	0.36	0.0022	2.65758	10090.ENSMUSP00000000450,10090.ENSMUSP00000002678,10090.ENSMUSP00000010044,10090.ENSMUSP00000017920,10090.ENSMUSP00000020322,10090.ENSMUSP00000028177,10090.ENSMUSP00000028288,10090.ENSMUSP00000028735,10090.ENSMUSP00000031224,10090.ENSMUSP00000033770,10090.ENSMUSP00000033952,10090.ENSMUSP00000035900,10090.ENSMUSP00000036379,10090.ENSMUSP00000037194,10090.ENSMUSP00000069024,10090.ENSMUSP00000072800…	Pparg,Tgfb1,Wnt3a,Crk,Srgap1,Olfm1,Notch1,Jag1,Tgfbr3,Mecp2,Sfrp1,Bmpr1a,Fam115a,Scai,Sema5a,Cxcl12,Srgap2,Adarb1,Arrdc3,Cd300a,Bcl2,Tpm1,Robo2,Stat3,Grm5,Mef2c
GO:0043405	regulation of MAP kinase activity	27	304	0.0888158	0.36	0.0022	2.65758	10090.ENSMUSP00000002678,10090.ENSMUSP00000005066,10090.ENSMUSP00000015449,10090.ENSMUSP00000018478,10090.ENSMUSP00000024884,10090.ENSMUSP00000027451,10090.ENSMUSP00000028836,10090.ENSMUSP00000031131,10090.ENSMUSP00000031653,10090.ENSMUSP00000032201,10090.ENSMUSP00000033142,10090.ENSMUSP00000033952,10090.ENSMUSP00000037909,10090.ENSMUSP00000040307,10090.ENSMUSP00000042271,10090.ENSMUSP00000045770…	Tgfb1,Map2k1,Sash1,Ksr1,Eif2ak2,Epha4,Bmp2,Uchl1,Flt1,Ret,Ptpn5,Sfrp1,Ntrk3,Map3k7,Spag9,Tlr4,Taok1,Adam9,Ptpn11,Ephb2,Cd300a,Map3k10,Aida,Map3k1,Grm5,Mef2c,Tirap
GO:0048863	stem cell differentiation	17	147	0.115646	0.47	0.0022	2.65758	10090.ENSMUSP00000021922,10090.ENSMUSP00000025393,10090.ENSMUSP00000028288,10090.ENSMUSP00000028735,10090.ENSMUSP00000030568,10090.ENSMUSP00000032201,10090.ENSMUSP00000033915,10090.ENSMUSP00000033952,10090.ENSMUSP00000035900,10090.ENSMUSP00000043676,10090.ENSMUSP00000077596,10090.ENSMUSP00000078070,10090.ENSMUSP00000103541,10090.ENSMUSP00000109202,10090.ENSMUSP00000126057,10090.ENSMUSP00000132547…	Msx2,Smad4,Notch1,Jag1,Sema3c,Ret,Gpm6a,Sfrp1,Bmpr1a,Dicer1,Sp7,Sox11,Msi2,Runx2,Ednrb,Mef2c,Jarid2
GO:0050877	nervous system process	63	981	0.0642202	0.22	0.0022	2.65758	10090.ENSMUSP00000000312,10090.ENSMUSP00000005504,10090.ENSMUSP00000007012,10090.ENSMUSP00000020102,10090.ENSMUSP00000020706,10090.ENSMUSP00000020707,10090.ENSMUSP00000021091,10090.ENSMUSP00000027475,10090.ENSMUSP00000027888,10090.ENSMUSP00000028003,10090.ENSMUSP00000028335,10090.ENSMUSP00000028515,10090.ENSMUSP00000030922,10090.ENSMUSP00000031131,10090.ENSMUSP00000033341,10090.ENSMUSP00000033650…	Cdh1,Fbxo11,Sod2,Slc17a8,Adcy1,Gabra1,Pafah1b1,Gigyf2,Abl2,Lmx1a,Grin1,Chrna1,Prkcz,Uchl1,Tub,Rs1,Mecp2,Bace1,Lrig2,Kcna2,Npy1r,Tlr4,Camk4,Tbr1,Rorb,S1pr1,Kcnj10,Camta1,Chd7,Gprc5c,Sema5a,Egr1,Aplp2,Cxcl12,Gria3,Crtc1,Aqp4,Ntrk2,Fxn,Csmd1,Cntn2,Atp2b2,Gch1,Ank3,Casp3,Map1a,Adarb1,Myh10,Pcdh15,Ephb2,Elavl4,Gls,Kmt2a,Comt,Myo5a,Bai3,Magt1,Ednrb,Grm5,Rbfox2,Mef2c,Creb1,Cacna1e
GO:0060415	muscle tissue morphogenesis	12	79	0.151899	0.59	0.0022	2.65758	10090.ENSMUSP00000002678,10090.ENSMUSP00000025393,10090.ENSMUSP00000028288,10090.ENSMUSP00000028836,10090.ENSMUSP00000031224,10090.ENSMUSP00000035900,10090.ENSMUSP00000037206,10090.ENSMUSP00000050897,10090.ENSMUSP00000059079,10090.ENSMUSP00000095976,10090.ENSMUSP00000109337,10090.ENSMUSP00000135703	Tgfb1,Smad4,Notch1,Bmp2,Tgfbr3,Bmpr1a,Fkbp1a,S1pr1,Chd7,Adarb1,Tpm1,Prox1
GO:0045685	regulation of glial cell differentiation	12	80	0.15	0.58	0.0024	2.61979	10090.ENSMUSP00000000450,10090.ENSMUSP00000020974,10090.ENSMUSP00000027451,10090.ENSMUSP00000028288,10090.ENSMUSP00000028836,10090.ENSMUSP00000033770,10090.ENSMUSP00000037909,10090.ENSMUSP00000043676,10090.ENSMUSP00000045993,10090.ENSMUSP00000083707,10090.ENSMUSP00000099907,10090.ENSMUSP00000132436	Pparg,Id2,Epha4,Notch1,Bmp2,Mecp2,Ntrk3,Dicer1,Mycn,Cntn2,Rtn4,Zfp488
GO:0048565	digestive tract development	16	134	0.119403	0.49	0.0024	2.61979	10090.ENSMUSP00000000312,10090.ENSMUSP00000002678,10090.ENSMUSP00000006112,10090.ENSMUSP00000020974,10090.ENSMUSP00000028288,10090.ENSMUSP00000033952,10090.ENSMUSP00000034973,10090.ENSMUSP00000041774,10090.ENSMUSP00000043676,10090.ENSMUSP00000046789,10090.ENSMUSP00000078070,10090.ENSMUSP00000101129,10090.ENSMUSP00000101164,10090.ENSMUSP00000108371,10090.ENSMUSP00000125871,10090.ENSMUSP00000126057	Cdh1,Tgfb1,Ephb3,Id2,Notch1,Sfrp1,Smad3,Gata6,Dicer1,Foxf2,Sox11,Prdm1,Ahi1,Bcl2,Six2,Ednrb
GO:0051963	regulation of synapse assembly	13	93	0.139785	0.55	0.0024	2.61979	10090.ENSMUSP00000006112,10090.ENSMUSP00000028335,10090.ENSMUSP00000029964,10090.ENSMUSP00000033770,10090.ENSMUSP00000034510,10090.ENSMUSP00000037909,10090.ENSMUSP00000043818,10090.ENSMUSP00000076115,10090.ENSMUSP00000078757,10090.ENSMUSP00000099898,10090.ENSMUSP00000101472,10090.ENSMUSP00000116231,10090.ENSMUSP00000132547	Ephb3,Grin1,Epha7,Mecp2,Pvrl1,Ntrk3,Lrrn3,Efna5,Ntrk2,Ptprd,Ephb2,Bai3,Mef2c
GO:0060537	muscle tissue development	28	324	0.0864198	0.34	0.0024	2.61979	10090.ENSMUSP00000002678,10090.ENSMUSP00000004051,10090.ENSMUSP00000010044,10090.ENSMUSP00000020974,10090.ENSMUSP00000025393,10090.ENSMUSP00000028288,10090.ENSMUSP00000028515,10090.ENSMUSP00000028836,10090.ENSMUSP00000030568,10090.ENSMUSP00000031224,10090.ENSMUSP00000035900,10090.ENSMUSP00000037206,10090.ENSMUSP00000041774,10090.ENSMUSP00000043676,10090.ENSMUSP00000050897,10090.ENSMUSP00000052020…	Tgfb1,Hlf,Wnt3a,Id2,Smad4,Notch1,Chrna1,Bmp2,Sema3c,Tgfbr3,Bmpr1a,Fkbp1a,Gata6,Dicer1,S1pr1,Flnb,Zfp689,Chd7,Egr1,Sox11,Slc8a1,Pkd2,Myh10,Tpm1,Lemd3,Mef2c,Foxp1,Prox1
GO:0090287	regulation of cellular response to growth factor stimulus	24	257	0.0933852	0.38	0.0024	2.61979	10090.ENSMUSP00000002678,10090.ENSMUSP00000021922,10090.ENSMUSP00000024906,10090.ENSMUSP00000025075,10090.ENSMUSP00000025393,10090.ENSMUSP00000028288,10090.ENSMUSP00000031224,10090.ENSMUSP00000031653,10090.ENSMUSP00000033952,10090.ENSMUSP00000034973,10090.ENSMUSP00000041774,10090.ENSMUSP00000058132,10090.ENSMUSP00000067305,10090.ENSMUSP00000070019,10090.ENSMUSP00000078070,10090.ENSMUSP00000082793…	Tgfb1,Msx2,Twsg1,Bambi,Smad4,Notch1,Tgfbr3,Flt1,Sfrp1,Smad3,Gata6,Nrep,Acvr2a,Prkcb,Sox11,Nptn,Hspa5,Sirt1,Sulf2,Snx25,Runx2,Tcf4,Onecut2,Lemd3
GO:0008038	neuron recognition	8	35	0.228571	0.77	0.0025	2.60206	10090.ENSMUSP00000006112,10090.ENSMUSP00000027451,10090.ENSMUSP00000069024,10090.ENSMUSP00000083707,10090.ENSMUSP00000099907,10090.ENSMUSP00000099935,10090.ENSMUSP00000101472,10090.ENSMUSP00000112776	Ephb3,Epha4,Sema5a,Cntn2,Rtn4,L1cam,Ephb2,Robo2
GO:0014706	striated muscle tissue development	27	308	0.0876623	0.35	0.0025	2.60206	10090.ENSMUSP00000002678,10090.ENSMUSP00000004051,10090.ENSMUSP00000010044,10090.ENSMUSP00000020974,10090.ENSMUSP00000025393,10090.ENSMUSP00000028288,10090.ENSMUSP00000028515,10090.ENSMUSP00000028836,10090.ENSMUSP00000030568,10090.ENSMUSP00000031224,10090.ENSMUSP00000035900,10090.ENSMUSP00000037206,10090.ENSMUSP00000041774,10090.ENSMUSP00000043676,10090.ENSMUSP00000050897,10090.ENSMUSP00000052020…	Tgfb1,Hlf,Wnt3a,Id2,Smad4,Notch1,Chrna1,Bmp2,Sema3c,Tgfbr3,Bmpr1a,Fkbp1a,Gata6,Dicer1,S1pr1,Flnb,Zfp689,Chd7,Egr1,Sox11,Slc8a1,Myh10,Tpm1,Lemd3,Mef2c,Foxp1,Prox1
GO:0051101	regulation of DNA binding	15	120	0.125	0.51	0.0025	2.60206	10090.ENSMUSP00000000450,10090.ENSMUSP00000002678,10090.ENSMUSP00000010044,10090.ENSMUSP00000017881,10090.ENSMUSP00000020974,10090.ENSMUSP00000021784,10090.ENSMUSP00000021922,10090.ENSMUSP00000033929,10090.ENSMUSP00000034707,10090.ENSMUSP00000045770,10090.ENSMUSP00000078070,10090.ENSMUSP00000098895,10090.ENSMUSP00000101082,10090.ENSMUSP00000103306,10090.ENSMUSP00000131966	Pparg,Tgfb1,Wnt3a,Mmp9,Id2,Irf4,Msx2,Tnks,Smarca4,Tlr4,Sox11,Taf1,Sirt1,Fbxw7,Mau2
GO:0055008	cardiac muscle tissue morphogenesis	11	68	0.161765	0.62	0.0025	2.60206	10090.ENSMUSP00000002678,10090.ENSMUSP00000025393,10090.ENSMUSP00000028288,10090.ENSMUSP00000028836,10090.ENSMUSP00000031224,10090.ENSMUSP00000035900,10090.ENSMUSP00000037206,10090.ENSMUSP00000050897,10090.ENSMUSP00000059079,10090.ENSMUSP00000109337,10090.ENSMUSP00000135703	Tgfb1,Smad4,Notch1,Bmp2,Tgfbr3,Bmpr1a,Fkbp1a,S1pr1,Chd7,Tpm1,Prox1
GO:1902533	positive regulation of intracellular signal transduction	60	927	0.0647249	0.22	0.0025	2.60206	10090.ENSMUSP00000002152,10090.ENSMUSP00000002677,10090.ENSMUSP00000002678,10090.ENSMUSP00000005066,10090.ENSMUSP00000015449,10090.ENSMUSP00000018478,10090.ENSMUSP00000019266,10090.ENSMUSP00000020986,10090.ENSMUSP00000024884,10090.ENSMUSP00000025399,10090.ENSMUSP00000026845,10090.ENSMUSP00000027451,10090.ENSMUSP00000027888,10090.ENSMUSP00000028288,10090.ENSMUSP00000028814,10090.ENSMUSP00000028836…	Bbc3,Axl,Tgfb1,Map2k1,Sash1,Ksr1,Ccl9,Dnajc27,Eif2ak2,Pmaip1,Il6,Epha4,Abl2,Notch1,Rassf2,Bmp2,Il1a,Il21,Prkcz,Flt1,Ret,Bax,Ntrk3,Map3k7,Spag9,Mcl1,Mfhas1,Tlr4,Rictor,Cxcr3,Camta1,Taok1,Gpr17,Sos1,F10,Sema5a,Prkcb,Sox11,Ntrk2,Adam9,Pkd2,Il11,Ago1,Tnfaip8l3,Ube2n,Ptpn11,Rtn4,L1cam,Sirt1,Psap,Fbxw7,Map3k10,Map3k1,Tnfrsf19,Sema4c,Rasd2,Rc3h1,Grm5,Mef2c,Tirap
GO:0007568	aging	24	259	0.0926641	0.38	0.0026	2.58503	10090.ENSMUSP00000000329,10090.ENSMUSP00000002152,10090.ENSMUSP00000002678,10090.ENSMUSP00000005066,10090.ENSMUSP00000007012,10090.ENSMUSP00000010807,10090.ENSMUSP00000016673,10090.ENSMUSP00000017881,10090.ENSMUSP00000020974,10090.ENSMUSP00000021277,10090.ENSMUSP00000026845,10090.ENSMUSP00000042783,10090.ENSMUSP00000046235,10090.ENSMUSP00000047008,10090.ENSMUSP00000079100,10090.ENSMUSP00000101082…	Alox12,Bbc3,Tgfb1,Map2k1,Sod2,Fads1,Il10,Mmp9,Id2,Aurkb,Il6,Tmem135,Arntl,Eif5a,Slc1a2,Sirt1,Zfp354a,Bcl2,Gnao1,Stat3,Ednrb,Grm5,Creb1,Glrx2
GO:0016311	dephosphorylation	24	259	0.0926641	0.38	0.0026	2.58503	10090.ENSMUSP00000015100,10090.ENSMUSP00000021450,10090.ENSMUSP00000027367,10090.ENSMUSP00000029180,10090.ENSMUSP00000030551,10090.ENSMUSP00000031003,10090.ENSMUSP00000033142,10090.ENSMUSP00000034992,10090.ENSMUSP00000036656,10090.ENSMUSP00000040416,10090.ENSMUSP00000041395,10090.ENSMUSP00000043618,10090.ENSMUSP00000043865,10090.ENSMUSP00000045803,10090.ENSMUSP00000052181,10090.ENSMUSP00000065719…	Ppp1cb,Sgpp1,Ctdsp1,Rprd1b,Alpl,Ppp2r2c,Ptpn5,Nt5e,Sgpp2,Dlgap5,Ppm1k,Rprd1a,Ubash3b,Ptpn7,Sh3bp1,Ppap2b,Rpap2,Fbxw11,Eya3,Ptpn11,Ptprd,Ppp3r1,Bcl2,Inpp5e
GO:0021510	spinal cord development	14	107	0.130841	0.53	0.0026	2.58503	10090.ENSMUSP00000001562,10090.ENSMUSP00000010044,10090.ENSMUSP00000021921,10090.ENSMUSP00000022629,10090.ENSMUSP00000027475,10090.ENSMUSP00000028288,10090.ENSMUSP00000034927,10090.ENSMUSP00000043676,10090.ENSMUSP00000078070,10090.ENSMUSP00000084041,10090.ENSMUSP00000088725,10090.ENSMUSP00000095976,10090.ENSMUSP00000102343,10090.ENSMUSP00000135181	Tulp3,Wnt3a,Ptch1,Dpysl2,Gigyf2,Notch1,Zic1,Dicer1,Sox11,Pkd2,Intu,Adarb1,Lrp8,Foxp1
GO:0022407	regulation of cell-cell adhesion	30	360	0.0833333	0.33	0.0026	2.58503	10090.ENSMUSP00000000312,10090.ENSMUSP00000000329,10090.ENSMUSP00000000590,10090.ENSMUSP00000002678,10090.ENSMUSP00000004829,10090.ENSMUSP00000005066,10090.ENSMUSP00000006112,10090.ENSMUSP00000010044,10090.ENSMUSP00000016673,10090.ENSMUSP00000023673,10090.ENSMUSP00000024906,10090.ENSMUSP00000026845,10090.ENSMUSP00000027888,10090.ENSMUSP00000028735,10090.ENSMUSP00000028836,10090.ENSMUSP00000029273…	Cdh1,Alox12,Rdx,Tgfb1,Cd244,Map2k1,Ephb3,Wnt3a,Il10,Runx1,Twsg1,Il6,Abl2,Jag1,Bmp2,Il21,Epha7,Prkcz,B4galnt2,Ubash3b,Ppap2b,Cxcl12,Efna5,Ank3,Casp3,Itga4,L1cam,Cd300a,Cblb,Rc3h1
GO:0045665	negative regulation of neuron differentiation	23	243	0.0946502	0.38	0.0027	2.56864	10090.ENSMUSP00000000641,10090.ENSMUSP00000010044,10090.ENSMUSP00000020974,10090.ENSMUSP00000021091,10090.ENSMUSP00000027367,10090.ENSMUSP00000027451,10090.ENSMUSP00000028003,10090.ENSMUSP00000028288,10090.ENSMUSP00000028735,10090.ENSMUSP00000029964,10090.ENSMUSP00000033770,10090.ENSMUSP00000035999,10090.ENSMUSP00000038490,10090.ENSMUSP00000047403,10090.ENSMUSP00000069024,10090.ENSMUSP00000083707…	Sema4f,Wnt3a,Id2,Pafah1b1,Ctdsp1,Epha4,Lmx1a,Notch1,Jag1,Epha7,Mecp2,Lrig2,Ptchd2,Mylip,Sema5a,Cntn2,Adcy6,Rtn4,Ephb2,Ttc3,Rnf6,Ednrb,H2-D1
GO:1901698	response to nitrogen compound	62	971	0.0638517	0.21	0.0027	2.56864	10090.ENSMUSP00000000312,10090.ENSMUSP00000000450,10090.ENSMUSP00000002678,10090.ENSMUSP00000010807,10090.ENSMUSP00000015484,10090.ENSMUSP00000016673,10090.ENSMUSP00000017920,10090.ENSMUSP00000020543,10090.ENSMUSP00000020707,10090.ENSMUSP00000021606,10090.ENSMUSP00000022629,10090.ENSMUSP00000023453,10090.ENSMUSP00000026845,10090.ENSMUSP00000027451,10090.ENSMUSP00000028223,10090.ENSMUSP00000028288…	Cdh1,Pparg,Tgfb1,Fads1,Cybb,Il10,Crk,Cpeb4,Gabra1,Atxn3,Dpysl2,Sdf2l1,Il6,Epha4,Kynu,Notch1,Grin1,Jag1,Car2,Errfi1,Agtrap,Prkcz,Tgfbr3,Atp2a2,Mecp2,Col4a1,Sfrp1,Fkbp1a,Dicer1,Ogt,Tlr4,Mylip,Ywhag,Sh3bp1,Foxo1,Yod1,Gja1,Klf2,Soga1,Irs4,Egr1,Lin28b,Ntrk2,Slc1a2,Slc8a1,Pkd2,Casp3,Adcy6,Ago1,Hspa5,Taf1,Sirt1,Prkci,Gnao1,Myo5a,Stxbp4,Stat3,Ednrb,Grm5,Klf3,Mef2c,Creb1
GO:0010632	regulation of epithelial cell migration	21	212	0.0990566	0.4	0.0028	2.55284	10090.ENSMUSP00000000329,10090.ENSMUSP00000000450,10090.ENSMUSP00000002678,10090.ENSMUSP00000010195,10090.ENSMUSP00000015449,10090.ENSMUSP00000017881,10090.ENSMUSP00000028288,10090.ENSMUSP00000031224,10090.ENSMUSP00000033770,10090.ENSMUSP00000052181,10090.ENSMUSP00000065719,10090.ENSMUSP00000069024,10090.ENSMUSP00000081048,10090.ENSMUSP00000099907,10090.ENSMUSP00000101082,10090.ENSMUSP00000103306…	Alox12,Pparg,Tgfb1,Hyal1,Sash1,Mmp9,Notch1,Tgfbr3,Mecp2,Sh3bp1,Ppap2b,Sema5a,Adam9,Rtn4,Sirt1,Fbxw7,Amot,Macf1,Mef2c,Foxp1,Prox1
GO:0048710	regulation of astrocyte differentiation	8	36	0.222222	0.76	0.0028	2.55284	10090.ENSMUSP00000020974,10090.ENSMUSP00000027451,10090.ENSMUSP00000028288,10090.ENSMUSP00000028836,10090.ENSMUSP00000033770,10090.ENSMUSP00000037909,10090.ENSMUSP00000045993,10090.ENSMUSP00000083707	Id2,Epha4,Notch1,Bmp2,Mecp2,Ntrk3,Mycn,Cntn2
GO:0061384	heart trabecula morphogenesis	8	36	0.222222	0.76	0.0028	2.55284	10090.ENSMUSP00000028288,10090.ENSMUSP00000031224,10090.ENSMUSP00000034707,10090.ENSMUSP00000035900,10090.ENSMUSP00000037206,10090.ENSMUSP00000050897,10090.ENSMUSP00000059079,10090.ENSMUSP00000067786	Notch1,Tgfbr3,Smarca4,Bmpr1a,Fkbp1a,S1pr1,Chd7,Sos1
GO:0021543	pallium development	19	182	0.104396	0.43	0.003	2.52288	10090.ENSMUSP00000003461,10090.ENSMUSP00000010044,10090.ENSMUSP00000021091,10090.ENSMUSP00000023099,10090.ENSMUSP00000028003,10090.ENSMUSP00000028335,10090.ENSMUSP00000033093,10090.ENSMUSP00000037107,10090.ENSMUSP00000043676,10090.ENSMUSP00000046787,10090.ENSMUSP00000047016,10090.ENSMUSP00000074864,10090.ENSMUSP00000078757,10090.ENSMUSP00000084570,10090.ENSMUSP00000091238,10090.ENSMUSP00000095195…	Ogdh,Wnt3a,Pafah1b1,Slc38a2,Lmx1a,Grin1,Bax,Mboat7,Dicer1,Tbr1,Neurod6,Btbd3,Ntrk2,Dcx,Casp3,Srgap2,Rtn4,Lrp8,Prox1
GO:0031647	regulation of protein stability	23	245	0.0938776	0.38	0.003	2.52288	10090.ENSMUSP00000002099,10090.ENSMUSP00000022597,10090.ENSMUSP00000022720,10090.ENSMUSP00000025541,10090.ENSMUSP00000027451,10090.ENSMUSP00000028814,10090.ENSMUSP00000028836,10090.ENSMUSP00000034508,10090.ENSMUSP00000034973,10090.ENSMUSP00000047403,10090.ENSMUSP00000065719,10090.ENSMUSP00000075721,10090.ENSMUSP00000088845,10090.ENSMUSP00000098895,10090.ENSMUSP00000099907,10090.ENSMUSP00000100979…	Ift46,Naa16,Fbxl3,Gnaq,Epha4,Rassf2,Bmp2,Usp2,Smad3,Mylip,Ppap2b,Fbxw11,Cdk7,Taf1,Rtn4,Tcf3,Sirt1,Fbxw7,Bcl2,Usp33,Stxbp4,Apbb2,Creb1
GO:0048738	cardiac muscle tissue development	19	182	0.104396	0.43	0.003	2.52288	10090.ENSMUSP00000002678,10090.ENSMUSP00000010044,10090.ENSMUSP00000020974,10090.ENSMUSP00000025393,10090.ENSMUSP00000028288,10090.ENSMUSP00000028836,10090.ENSMUSP00000031224,10090.ENSMUSP00000035900,10090.ENSMUSP00000037206,10090.ENSMUSP00000041774,10090.ENSMUSP00000043676,10090.ENSMUSP00000050897,10090.ENSMUSP00000059079,10090.ENSMUSP00000083725,10090.ENSMUSP00000099671,10090.ENSMUSP00000109337…	Tgfb1,Wnt3a,Id2,Smad4,Notch1,Bmp2,Tgfbr3,Bmpr1a,Fkbp1a,Gata6,Dicer1,S1pr1,Chd7,Slc8a1,Myh10,Tpm1,Mef2c,Foxp1,Prox1
GO:0071900	regulation of protein serine/threonine kinase activity	34	435	0.0781609	0.3	0.003	2.52288	10090.ENSMUSP00000002678,10090.ENSMUSP00000005066,10090.ENSMUSP00000015449,10090.ENSMUSP00000018478,10090.ENSMUSP00000024884,10090.ENSMUSP00000027451,10090.ENSMUSP00000028836,10090.ENSMUSP00000028999,10090.ENSMUSP00000031131,10090.ENSMUSP00000031653,10090.ENSMUSP00000032201,10090.ENSMUSP00000033142,10090.ENSMUSP00000033952,10090.ENSMUSP00000037909,10090.ENSMUSP00000040307,10090.ENSMUSP00000042271…	Tgfb1,Map2k1,Sash1,Ksr1,Eif2ak2,Epha4,Bmp2,Pkia,Uchl1,Flt1,Ret,Ptpn5,Sfrp1,Ntrk3,Map3k7,Spag9,Tlr4,Higd1a,Taok1,Adam9,Pkd2,Casp3,Ptpn11,Sirt1,Ephb2,Cd300a,Map3k10,Aida,Map3k1,Cab39,Grm5,Mef2c,Tirap,Prox1
GO:0034101	erythrocyte homeostasis	13	96	0.135417	0.54	0.0031	2.50864	10090.ENSMUSP00000002677,10090.ENSMUSP00000020974,10090.ENSMUSP00000024721,10090.ENSMUSP00000031224,10090.ENSMUSP00000034707,10090.ENSMUSP00000044135,10090.ENSMUSP00000064823,10090.ENSMUSP00000091238,10090.ENSMUSP00000099947,10090.ENSMUSP00000100979,10090.ENSMUSP00000105502,10090.ENSMUSP00000113571,10090.ENSMUSP00000129157	Axl,Id2,Rhag,Tgfbr3,Smarca4,Mfhas1,Klf2,Casp3,Ptbp3,Tcf3,Smad5,Ank1,Tcea1
GO:0048511	rhythmic process	25	279	0.0896057	0.36	0.0031	2.50864	10090.ENSMUSP00000000450,10090.ENSMUSP00000002677,10090.ENSMUSP00000004051,10090.ENSMUSP00000015100,10090.ENSMUSP00000020706,10090.ENSMUSP00000020974,10090.ENSMUSP00000022720,10090.ENSMUSP00000028335,10090.ENSMUSP00000032194,10090.ENSMUSP00000034508,10090.ENSMUSP00000035375,10090.ENSMUSP00000037909,10090.ENSMUSP00000045409,10090.ENSMUSP00000046235,10090.ENSMUSP00000047597,10090.ENSMUSP00000069616…	Pparg,Axl,Hlf,Ppp1cb,Adcy1,Id2,Fbxl3,Grin1,Bhlhe40,Usp2,Plekha1,Ntrk3,Ogt,Arntl,Rorb,Egr1,Fbxw11,Crtc1,Ntrk2,Magel2,Sirt1,Kmt2a,Csnk1e,Prox1,Creb1
GO:0070306	lens fiber cell differentiation	7	27	0.259259	0.82	0.0031	2.50864	10090.ENSMUSP00000002678,10090.ENSMUSP00000029297,10090.ENSMUSP00000034707,10090.ENSMUSP00000034973,10090.ENSMUSP00000037909,10090.ENSMUSP00000103402,10090.ENSMUSP00000135703	Tgfb1,Slc7a11,Smarca4,Smad3,Ntrk3,Tmod1,Prox1
GO:0022408	negative regulation of cell-cell adhesion	18	168	0.107143	0.44	0.0032	2.49485	10090.ENSMUSP00000000312,10090.ENSMUSP00000000329,10090.ENSMUSP00000000590,10090.ENSMUSP00000002678,10090.ENSMUSP00000005066,10090.ENSMUSP00000016673,10090.ENSMUSP00000023673,10090.ENSMUSP00000024906,10090.ENSMUSP00000027888,10090.ENSMUSP00000028735,10090.ENSMUSP00000028836,10090.ENSMUSP00000037239,10090.ENSMUSP00000043865,10090.ENSMUSP00000072800,10090.ENSMUSP00000091238,10090.ENSMUSP00000102192…	Cdh1,Alox12,Rdx,Tgfb1,Map2k1,Il10,Runx1,Twsg1,Abl2,Jag1,Bmp2,B4galnt2,Ubash3b,Cxcl12,Casp3,Cd300a,Cblb,Rc3h1
GO:0042476	odontogenesis	14	110	0.127273	0.51	0.0032	2.49485	10090.ENSMUSP00000021922,10090.ENSMUSP00000023611,10090.ENSMUSP00000028836,10090.ENSMUSP00000029078,10090.ENSMUSP00000030551,10090.ENSMUSP00000033093,10090.ENSMUSP00000034510,10090.ENSMUSP00000035900,10090.ENSMUSP00000055110,10090.ENSMUSP00000055308,10090.ENSMUSP00000101768,10090.ENSMUSP00000109202,10090.ENSMUSP00000114144,10090.ENSMUSP00000116028	Msx2,Adamts5,Bmp2,Car2,Alpl,Bax,Pvrl1,Bmpr1a,Aqp3,Foxo1,Csf3r,Runx2,Gnao1,Myo5a
GO:0045766	positive regulation of angiogenesis	18	168	0.107143	0.44	0.0032	2.49485	10090.ENSMUSP00000000642,10090.ENSMUSP00000010195,10090.ENSMUSP00000015449,10090.ENSMUSP00000015484,10090.ENSMUSP00000016673,10090.ENSMUSP00000017881,10090.ENSMUSP00000022189,10090.ENSMUSP00000023673,10090.ENSMUSP00000028882,10090.ENSMUSP00000029445,10090.ENSMUSP00000031653,10090.ENSMUSP00000041774,10090.ENSMUSP00000052444,10090.ENSMUSP00000069024,10090.ENSMUSP00000070019,10090.ENSMUSP00000101082…	Hk2,Hyal1,Sash1,Cybb,Il10,Mmp9,Aggf1,Runx1,Il1a,Nras,Flt1,Gata6,Cxcr3,Sema5a,Prkcb,Sirt1,Cxcr2,Stat3
GO:0048013	ephrin receptor signaling pathway	8	37	0.216216	0.74	0.0032	2.49485	10090.ENSMUSP00000006112,10090.ENSMUSP00000017920,10090.ENSMUSP00000027451,10090.ENSMUSP00000029964,10090.ENSMUSP00000037909,10090.ENSMUSP00000076115,10090.ENSMUSP00000098333,10090.ENSMUSP00000101472	Ephb3,Crk,Epha4,Epha7,Ntrk3,Efna5,Ptpn11,Ephb2
GO:0050807	regulation of synapse organization	19	183	0.103825	0.42	0.0032	2.49485	10090.ENSMUSP00000006112,10090.ENSMUSP00000016673,10090.ENSMUSP00000021091,10090.ENSMUSP00000027451,10090.ENSMUSP00000028335,10090.ENSMUSP00000029964,10090.ENSMUSP00000033770,10090.ENSMUSP00000034510,10090.ENSMUSP00000037109,10090.ENSMUSP00000037909,10090.ENSMUSP00000043818,10090.ENSMUSP00000076115,10090.ENSMUSP00000078757,10090.ENSMUSP00000099898,10090.ENSMUSP00000101472,10090.ENSMUSP00000102343…	Ephb3,Il10,Pafah1b1,Epha4,Grin1,Epha7,Mecp2,Pvrl1,Lzts3,Ntrk3,Lrrn3,Efna5,Ntrk2,Ptprd,Ephb2,Lrp8,Arhgef15,Bai3,Mef2c
GO:0071236	cellular response to antibiotic	15	124	0.120968	0.49	0.0032	2.49485	10090.ENSMUSP00000002677,10090.ENSMUSP00000007012,10090.ENSMUSP00000015484,10090.ENSMUSP00000020706,10090.ENSMUSP00000026845,10090.ENSMUSP00000035375,10090.ENSMUSP00000055308,10090.ENSMUSP00000064823,10090.ENSMUSP00000069616,10090.ENSMUSP00000076115,10090.ENSMUSP00000080081,10090.ENSMUSP00000093939,10090.ENSMUSP00000097747,10090.ENSMUSP00000101082,10090.ENSMUSP00000132547	Axl,Sod2,Cybb,Adcy1,Il6,Plekha1,Foxo1,Klf2,Egr1,Efna5,Fxn,Adcy6,Hspa5,Sirt1,Mef2c
GO:0003229	ventricular cardiac muscle tissue development	10	59	0.169492	0.64	0.0033	2.48149	10090.ENSMUSP00000002678,10090.ENSMUSP00000020974,10090.ENSMUSP00000025393,10090.ENSMUSP00000028288,10090.ENSMUSP00000031224,10090.ENSMUSP00000035900,10090.ENSMUSP00000037206,10090.ENSMUSP00000059079,10090.ENSMUSP00000109337,10090.ENSMUSP00000135703	Tgfb1,Id2,Smad4,Notch1,Tgfbr3,Bmpr1a,Fkbp1a,Chd7,Tpm1,Prox1
GO:0050890	cognition	27	315	0.0857143	0.34	0.0034	2.46852	10090.ENSMUSP00000020706,10090.ENSMUSP00000021091,10090.ENSMUSP00000027888,10090.ENSMUSP00000028003,10090.ENSMUSP00000028335,10090.ENSMUSP00000030922,10090.ENSMUSP00000033770,10090.ENSMUSP00000034591,10090.ENSMUSP00000046539,10090.ENSMUSP00000046787,10090.ENSMUSP00000059079,10090.ENSMUSP00000069616,10090.ENSMUSP00000075916,10090.ENSMUSP00000078757,10090.ENSMUSP00000083707,10090.ENSMUSP00000091238…	Adcy1,Pafah1b1,Abl2,Lmx1a,Grin1,Prkcz,Mecp2,Bace1,Camk4,Tbr1,Chd7,Egr1,Crtc1,Ntrk2,Cntn2,Casp3,Map1a,Ephb2,Elavl4,Kmt2a,Comt,Bai3,Magt1,Grm5,Mef2c,Creb1,Cacna1e
GO:0065003	protein-containing complex assembly	77	1292	0.0595975	0.18	0.0035	2.45593	10090.ENSMUSP00000000312,10090.ENSMUSP00000001975,10090.ENSMUSP00000002678,10090.ENSMUSP00000005066,10090.ENSMUSP00000007012,10090.ENSMUSP00000010044,10090.ENSMUSP00000017881,10090.ENSMUSP00000017920,10090.ENSMUSP00000018449,10090.ENSMUSP00000018985,10090.ENSMUSP00000020484,10090.ENSMUSP00000021466,10090.ENSMUSP00000023043,10090.ENSMUSP00000024887,10090.ENSMUSP00000025393,10090.ENSMUSP00000025541…	Cdh1,Nacc1,Tgfb1,Map2k1,Sod2,Wnt3a,Mmp9,Crk,Prpf8,Rad51d,Txnrd1,Atl1,Adsl,Ndufaf7,Smad4,Gnaq,Apba1,Sf3b1,Olfm1,Grin1,Vamp3,Prkcz,Tgfbr3,Bax,Rs1,Tmem170,Smarca4,Smad3,Lzts3,Kcnj2,Fkbp1a,Diap2,Kcna2,Spag9,Fcho2,Dicer1,Ogt,Dync1li2,Acmsd,Kcnj10,Ric3,Gja1,Nup98,Dnah5,Celf1,Kcns2,Cxcl12,Crtc1,Aqp4,Slc1a2,Oat,Bicd1,Pkd2,Gemin8,Ube2c,Tmcc1,Gch1,Sec31a,Ago1,Exoc8,Psmd9,Taf1,Rtn4,Set,Tnfaip1,Cab39,Gls,Kmt…
GO:0006996	organelle organization	146	2805	0.0520499	0.12	0.0036	2.4437	10090.ENSMUSP00000000642,10090.ENSMUSP00000001520,10090.ENSMUSP00000002099,10090.ENSMUSP00000002152,10090.ENSMUSP00000002837,10090.ENSMUSP00000004430,10090.ENSMUSP00000005066,10090.ENSMUSP00000007012,10090.ENSMUSP00000009102,10090.ENSMUSP00000010536,10090.ENSMUSP00000014694,10090.ENSMUSP00000018985,10090.ENSMUSP00000021091,10090.ENSMUSP00000021277,10090.ENSMUSP00000021466,10090.ENSMUSP00000021606…	Hk2,Afg3l1,Ift46,Bbc3,Tmed5,Clcn3,Map2k1,Sod2,Vps72,Gosr1,Zfyve20,Rad51d,Pafah1b1,Aurkb,Atl1,Atxn3,Irf4,Zmym2,Dpysl2,Klhl24,Chd1,Ndufaf7,Pmaip1,Tmem14a,Abl2,Epc1,Notch1,Ttbk2,Sass6,Snx30,Vamp3,Prkcz,Atp2a2,Bax,Timm17b,Mecp2,Tnks,Sfrp1,Tmem170,Smarca4,Tlk1,Strip2,Trp53inp2,Diap2,Tmem135,Dicer1,Kmt2c,Mcl1,Ogt,Dync1li2,Antxr1,Hook3,Ttl,Sep15,Nup133,Spire1,S1pr1,Rictor,Flnb,Sh3bp1,Taok1,Sfmbt1,Chd7,L…
GO:0010614	negative regulation of cardiac muscle hypertrophy	7	28	0.25	0.81	0.0037	2.4318	10090.ENSMUSP00000025393,10090.ENSMUSP00000028288,10090.ENSMUSP00000030811,10090.ENSMUSP00000034973,10090.ENSMUSP00000055308,10090.ENSMUSP00000134205,10090.ENSMUSP00000135181	Smad4,Notch1,Errfi1,Smad3,Foxo1,Jarid2,Foxp1
GO:0031062	positive regulation of histone methylation	8	38	0.210526	0.73	0.0037	2.4318	10090.ENSMUSP00000025393,10090.ENSMUSP00000033770,10090.ENSMUSP00000045409,10090.ENSMUSP00000101082,10090.ENSMUSP00000106846,10090.ENSMUSP00000110337,10090.ENSMUSP00000133279,10090.ENSMUSP00000134205	Smad4,Mecp2,Ogt,Sirt1,Asxl2,Kmt2a,Tet1,Jarid2
GO:0046677	response to antibiotic	27	317	0.0851735	0.34	0.0037	2.4318	10090.ENSMUSP00000002677,10090.ENSMUSP00000007012,10090.ENSMUSP00000010195,10090.ENSMUSP00000015484,10090.ENSMUSP00000017920,10090.ENSMUSP00000020706,10090.ENSMUSP00000026845,10090.ENSMUSP00000028335,10090.ENSMUSP00000030551,10090.ENSMUSP00000035375,10090.ENSMUSP00000037909,10090.ENSMUSP00000045770,10090.ENSMUSP00000055308,10090.ENSMUSP00000064823,10090.ENSMUSP00000069616,10090.ENSMUSP00000076115…	Axl,Sod2,Hyal1,Cybb,Crk,Adcy1,Il6,Grin1,Alpl,Plekha1,Ntrk3,Tlr4,Foxo1,Klf2,Egr1,Efna5,Fxn,Adam9,Casp3,Adcy6,Hspa5,Sirt1,Bcl2,Gnao1,Stat3,Mef2c,Glrx2
GO:0051147	regulation of muscle cell differentiation	17	155	0.109677	0.45	0.0037	2.4318	10090.ENSMUSP00000002678,10090.ENSMUSP00000007012,10090.ENSMUSP00000010044,10090.ENSMUSP00000025393,10090.ENSMUSP00000028100,10090.ENSMUSP00000028288,10090.ENSMUSP00000028836,10090.ENSMUSP00000033770,10090.ENSMUSP00000034859,10090.ENSMUSP00000047008,10090.ENSMUSP00000072800,10090.ENSMUSP00000078589,10090.ENSMUSP00000101082,10090.ENSMUSP00000108371,10090.ENSMUSP00000132547,10090.ENSMUSP00000135181…	Tgfb1,Sod2,Wnt3a,Smad4,Epc1,Notch1,Bmp2,Mecp2,Fbxo22,Eif5a,Cxcl12,Ybx1,Sirt1,Bcl2,Mef2c,Foxp1,Prox1
GO:0030500	regulation of bone mineralization	11	73	0.150685	0.59	0.0039	2.40894	10090.ENSMUSP00000002678,10090.ENSMUSP00000028836,10090.ENSMUSP00000034973,10090.ENSMUSP00000035900,10090.ENSMUSP00000050897,10090.ENSMUSP00000064536,10090.ENSMUSP00000067305,10090.ENSMUSP00000083725,10090.ENSMUSP00000106846,10090.ENSMUSP00000107848,10090.ENSMUSP00000132547	Tgfb1,Bmp2,Smad3,Bmpr1a,S1pr1,Gja1,Acvr2a,Slc8a1,Asxl2,Gpm6b,Mef2c
GO:0031667	response to nutrient levels	35	461	0.0759219	0.29	0.0039	2.40894	10090.ENSMUSP00000000450,10090.ENSMUSP00000002678,10090.ENSMUSP00000007012,10090.ENSMUSP00000010807,10090.ENSMUSP00000015484,10090.ENSMUSP00000019931,10090.ENSMUSP00000020543,10090.ENSMUSP00000023043,10090.ENSMUSP00000023099,10090.ENSMUSP00000024884,10090.ENSMUSP00000026845,10090.ENSMUSP00000028223,10090.ENSMUSP00000028335,10090.ENSMUSP00000028683,10090.ENSMUSP00000030551,10090.ENSMUSP00000033634…	Pparg,Tgfb1,Sod2,Fads1,Cybb,Lrp11,Cpeb4,Adsl,Slc38a2,Eif2ak2,Il6,Kynu,Grin1,Pdia3,Alpl,Acsl4,Sfrp1,Fbxo22,Tmem135,Sh3bp1,Higd1a,Aqp3,Foxo1,Tbl1xr1,ENSMUSG00000061525,Slc8a1,Hspa5,Taf1,Sirt1,Spp1,Bcl2,Comt,Usp33,Prox1,Creb1
GO:0043523	regulation of neuron apoptotic process	23	251	0.0916335	0.37	0.0039	2.40894	10090.ENSMUSP00000002152,10090.ENSMUSP00000002677,10090.ENSMUSP00000007012,10090.ENSMUSP00000020543,10090.ENSMUSP00000023750,10090.ENSMUSP00000025399,10090.ENSMUSP00000028335,10090.ENSMUSP00000029964,10090.ENSMUSP00000033093,10090.ENSMUSP00000033770,10090.ENSMUSP00000044048,10090.ENSMUSP00000069616,10090.ENSMUSP00000069922,10090.ENSMUSP00000078757,10090.ENSMUSP00000091238,10090.ENSMUSP00000099930…	Bbc3,Axl,Sod2,Cpeb4,Faim2,Pmaip1,Grin1,Epha7,Bax,Mecp2,Mcl1,Egr1,Trim2,Ntrk2,Casp3,Set,Sirt1,Fbxw7,Prkci,Oxr1,Bcl2,Xiap,Mef2c
GO:1901655	cellular response to ketone	13	99	0.131313	0.53	0.0039	2.40894	10090.ENSMUSP00000002678,10090.ENSMUSP00000009550,10090.ENSMUSP00000020308,10090.ENSMUSP00000020706,10090.ENSMUSP00000026845,10090.ENSMUSP00000030811,10090.ENSMUSP00000033952,10090.ENSMUSP00000055308,10090.ENSMUSP00000064823,10090.ENSMUSP00000076115,10090.ENSMUSP00000093939,10090.ENSMUSP00000108367,10090.ENSMUSP00000109989	Tgfb1,Elk1,Ddit4,Adcy1,Il6,Errfi1,Sfrp1,Foxo1,Klf2,Efna5,Adcy6,Spp1,Ndor1
GO:0016358	dendrite development	14	113	0.123894	0.5	0.004	2.39794	10090.ENSMUSP00000006112,10090.ENSMUSP00000027888,10090.ENSMUSP00000033634,10090.ENSMUSP00000033770,10090.ENSMUSP00000044482,10090.ENSMUSP00000049336,10090.ENSMUSP00000050034,10090.ENSMUSP00000074864,10090.ENSMUSP00000084570,10090.ENSMUSP00000095195,10090.ENSMUSP00000101472,10090.ENSMUSP00000102207,10090.ENSMUSP00000102343,10090.ENSMUSP00000130739	Ephb3,Abl2,Acsl4,Mecp2,Trak1,Spire1,Dclk1,Btbd3,Dcx,Srgap2,Ephb2,Elavl4,Lrp8,Rbfox2
GO:0043410	positive regulation of MAPK cascade	37	500	0.074	0.28	0.0041	2.38722	10090.ENSMUSP00000002678,10090.ENSMUSP00000005066,10090.ENSMUSP00000015449,10090.ENSMUSP00000018478,10090.ENSMUSP00000019266,10090.ENSMUSP00000020986,10090.ENSMUSP00000024884,10090.ENSMUSP00000026845,10090.ENSMUSP00000027451,10090.ENSMUSP00000027888,10090.ENSMUSP00000028288,10090.ENSMUSP00000028814,10090.ENSMUSP00000028836,10090.ENSMUSP00000028882,10090.ENSMUSP00000030922,10090.ENSMUSP00000031653…	Tgfb1,Map2k1,Sash1,Ksr1,Ccl9,Dnajc27,Eif2ak2,Il6,Epha4,Abl2,Notch1,Rassf2,Bmp2,Il1a,Prkcz,Flt1,Ret,Ntrk3,Map3k7,Spag9,Mfhas1,Tlr4,Taok1,Ntrk2,Adam9,Il11,Tnfaip8l3,Ptpn11,Psap,Fbxw7,Map3k10,Map3k1,Tnfrsf19,Sema4c,Grm5,Mef2c,Tirap
GO:0007611	learning or memory	25	286	0.0874126	0.35	0.0042	2.37675	10090.ENSMUSP00000020706,10090.ENSMUSP00000021091,10090.ENSMUSP00000027888,10090.ENSMUSP00000028003,10090.ENSMUSP00000028335,10090.ENSMUSP00000030922,10090.ENSMUSP00000033770,10090.ENSMUSP00000034591,10090.ENSMUSP00000046539,10090.ENSMUSP00000046787,10090.ENSMUSP00000069616,10090.ENSMUSP00000075916,10090.ENSMUSP00000078757,10090.ENSMUSP00000083707,10090.ENSMUSP00000091238,10090.ENSMUSP00000092223…	Adcy1,Pafah1b1,Abl2,Lmx1a,Grin1,Prkcz,Mecp2,Bace1,Camk4,Tbr1,Egr1,Crtc1,Ntrk2,Cntn2,Casp3,Map1a,Ephb2,Elavl4,Kmt2a,Comt,Bai3,Grm5,Mef2c,Creb1,Cacna1e
GO:0051090	regulation of DNA-binding transcription factor activity	30	373	0.080429	0.31	0.0042	2.37675	10090.ENSMUSP00000000450,10090.ENSMUSP00000002678,10090.ENSMUSP00000010044,10090.ENSMUSP00000016673,10090.ENSMUSP00000020974,10090.ENSMUSP00000021921,10090.ENSMUSP00000021922,10090.ENSMUSP00000022906,10090.ENSMUSP00000024884,10090.ENSMUSP00000026845,10090.ENSMUSP00000030922,10090.ENSMUSP00000031224,10090.ENSMUSP00000032194,10090.ENSMUSP00000034707,10090.ENSMUSP00000045770,10090.ENSMUSP00000058114…	Pparg,Tgfb1,Wnt3a,Il10,Id2,Ptch1,Msx2,Fzd6,Eif2ak2,Il6,Prkcz,Tgfbr3,Bhlhe40,Smarca4,Tlr4,ENSMUSG00000048581,Ppap2b,Prkcb,Crtc1,Pkd2,Ube2n,Taf1,Tcf3,Sirt1,Lrp8,Crebzf,Prkci,Map3k10,Tirap,Prox1
GO:0031290	retinal ganglion cell axon guidance	6	20	0.3	0.89	0.0043	2.36653	10090.ENSMUSP00000000641,10090.ENSMUSP00000006112,10090.ENSMUSP00000029964,10090.ENSMUSP00000076115,10090.ENSMUSP00000101472,10090.ENSMUSP00000112776	Sema4f,Ephb3,Epha7,Efna5,Ephb2,Robo2
GO:0043153	entrainment of circadian clock by photoperiod	6	20	0.3	0.89	0.0043	2.36653	10090.ENSMUSP00000015100,10090.ENSMUSP00000020974,10090.ENSMUSP00000022720,10090.ENSMUSP00000032194,10090.ENSMUSP00000034508,10090.ENSMUSP00000075916	Ppp1cb,Id2,Fbxl3,Bhlhe40,Usp2,Crtc1
GO:0045321	leukocyte activation	35	464	0.075431	0.29	0.0043	2.36653	10090.ENSMUSP00000002677,10090.ENSMUSP00000002678,10090.ENSMUSP00000004829,10090.ENSMUSP00000005256,10090.ENSMUSP00000020974,10090.ENSMUSP00000021784,10090.ENSMUSP00000026845,10090.ENSMUSP00000027888,10090.ENSMUSP00000033093,10090.ENSMUSP00000034973,10090.ENSMUSP00000037206,10090.ENSMUSP00000037966,10090.ENSMUSP00000040524,10090.ENSMUSP00000044135,10090.ENSMUSP00000045770,10090.ENSMUSP00000046539…	Axl,Tgfb1,Cd244,Ndrg1,Id2,Irf4,Il6,Abl2,Bax,Smad3,Fkbp1a,Tox,Aicda,Mfhas1,Tlr4,Camk4,Plcl2,Chd7,Pi4k2a,Egr1,Prkcb,Cxcl12,Adam9,Slc7a2,Tcf3,Cd300a,Cxcr2,Bcl2,Runx2,Cblb,Stat3,Rc3h1,Psmb11,Mef2c,Foxp1
GO:0060428	lung epithelium development	8	39	0.205128	0.72	0.0043	2.36653	10090.ENSMUSP00000005066,10090.ENSMUSP00000030811,10090.ENSMUSP00000041495,10090.ENSMUSP00000041774,10090.ENSMUSP00000064823,10090.ENSMUSP00000099944,10090.ENSMUSP00000135181,10090.ENSMUSP00000140112	Map2k1,Errfi1,Fndc3b,Gata6,Klf2,Ppp3r1,Foxp1,Creb1
GO:0030218	erythrocyte differentiation	12	87	0.137931	0.55	0.0044	2.35655	10090.ENSMUSP00000020974,10090.ENSMUSP00000024721,10090.ENSMUSP00000031224,10090.ENSMUSP00000034707,10090.ENSMUSP00000044135,10090.ENSMUSP00000064823,10090.ENSMUSP00000091238,10090.ENSMUSP00000099947,10090.ENSMUSP00000100979,10090.ENSMUSP00000105502,10090.ENSMUSP00000113571,10090.ENSMUSP00000129157	Id2,Rhag,Tgfbr3,Smarca4,Mfhas1,Klf2,Casp3,Ptbp3,Tcf3,Smad5,Ank1,Tcea1
GO:0014013	regulation of gliogenesis	15	129	0.116279	0.47	0.0045	2.34679	10090.ENSMUSP00000000450,10090.ENSMUSP00000020974,10090.ENSMUSP00000027451,10090.ENSMUSP00000028288,10090.ENSMUSP00000028836,10090.ENSMUSP00000033770,10090.ENSMUSP00000037909,10090.ENSMUSP00000043676,10090.ENSMUSP00000045993,10090.ENSMUSP00000078070,10090.ENSMUSP00000083707,10090.ENSMUSP00000099907,10090.ENSMUSP00000103884,10090.ENSMUSP00000132436,10090.ENSMUSP00000140112	Pparg,Id2,Epha4,Notch1,Bmp2,Mecp2,Ntrk3,Dicer1,Mycn,Sox11,Cntn2,Rtn4,Prkci,Zfp488,Creb1
GO:0043933	protein-containing complex subunit organization	84	1453	0.0578114	0.17	0.0045	2.34679	10090.ENSMUSP00000000312,10090.ENSMUSP00000001975,10090.ENSMUSP00000002678,10090.ENSMUSP00000004968,10090.ENSMUSP00000005066,10090.ENSMUSP00000007012,10090.ENSMUSP00000009102,10090.ENSMUSP00000010044,10090.ENSMUSP00000017881,10090.ENSMUSP00000017920,10090.ENSMUSP00000018449,10090.ENSMUSP00000018985,10090.ENSMUSP00000020308,10090.ENSMUSP00000020484,10090.ENSMUSP00000021466,10090.ENSMUSP00000023043…	Cdh1,Nacc1,Tgfb1,Plod3,Map2k1,Sod2,Vps72,Wnt3a,Mmp9,Crk,Prpf8,Rad51d,Ddit4,Txnrd1,Atl1,Adsl,Pla2g7,Ndufaf7,Smad4,Gnaq,Apba1,Sf3b1,Olfm1,Grin1,Vamp3,Prkcz,Tgfbr3,Bax,Rs1,Tmem170,Smarca4,Smad3,Lzts3,Kcnj2,Fkbp1a,Epg5,Diap2,Kcna2,Spag9,Fcho2,Dicer1,Ogt,Dync1li2,Nup133,Acmsd,Kcnj10,Ric3,Gja1,Nup98,Dnah5,Celf1,Kcns2,Cxcl12,Crtc1,ENSMUSG00000047635,Aqp4,Slc1a2,Oat,Bicd1,Pkd2,Gemin8,Ube2c,Tmcc1,Gch1,Sec…
GO:0048640	negative regulation of developmental growth	13	101	0.128713	0.52	0.0046	2.33724	10090.ENSMUSP00000000641,10090.ENSMUSP00000010044,10090.ENSMUSP00000021921,10090.ENSMUSP00000029964,10090.ENSMUSP00000033770,10090.ENSMUSP00000033952,10090.ENSMUSP00000064536,10090.ENSMUSP00000069024,10090.ENSMUSP00000080081,10090.ENSMUSP00000099907,10090.ENSMUSP00000124293,10090.ENSMUSP00000134205,10090.ENSMUSP00000135181	Sema4f,Wnt3a,Ptch1,Epha7,Mecp2,Sfrp1,Gja1,Sema5a,Fxn,Rtn4,Rnf6,Jarid2,Foxp1
GO:0048771	tissue remodeling	14	115	0.121739	0.49	0.0046	2.33724	10090.ENSMUSP00000002677,10090.ENSMUSP00000002678,10090.ENSMUSP00000017881,10090.ENSMUSP00000026845,10090.ENSMUSP00000028735,10090.ENSMUSP00000028814,10090.ENSMUSP00000028882,10090.ENSMUSP00000030568,10090.ENSMUSP00000031224,10090.ENSMUSP00000033093,10090.ENSMUSP00000059079,10090.ENSMUSP00000064536,10090.ENSMUSP00000099718,10090.ENSMUSP00000132547	Axl,Tgfb1,Mmp9,Il6,Jag1,Rassf2,Il1a,Sema3c,Tgfbr3,Bax,Chd7,Gja1,Itga4,Mef2c
GO:0001938	positive regulation of endothelial cell proliferation	12	88	0.136364	0.54	0.0047	2.3279	10090.ENSMUSP00000016673,10090.ENSMUSP00000022189,10090.ENSMUSP00000028836,10090.ENSMUSP00000029445,10090.ENSMUSP00000051809,10090.ENSMUSP00000062556,10090.ENSMUSP00000069024,10090.ENSMUSP00000072800,10090.ENSMUSP00000099718,10090.ENSMUSP00000101082,10090.ENSMUSP00000120152,10090.ENSMUSP00000135703	Il10,Aggf1,Bmp2,Nras,Rictor,Scg2,Sema5a,Cxcl12,Itga4,Sirt1,Stat3,Prox1
GO:0010660	regulation of muscle cell apoptotic process	12	88	0.136364	0.54	0.0047	2.3279	10090.ENSMUSP00000000329,10090.ENSMUSP00000000450,10090.ENSMUSP00000007012,10090.ENSMUSP00000025393,10090.ENSMUSP00000041774,10090.ENSMUSP00000043676,10090.ENSMUSP00000047008,10090.ENSMUSP00000100012,10090.ENSMUSP00000101082,10090.ENSMUSP00000102512,10090.ENSMUSP00000108371,10090.ENSMUSP00000126137	Alox12,Pparg,Sod2,Smad4,Gata6,Dicer1,Eif5a,E2f3,Sirt1,Cxcr2,Bcl2,Lifr
GO:0048871	multicellular organismal homeostasis	25	289	0.0865052	0.35	0.0047	2.3279	10090.ENSMUSP00000000312,10090.ENSMUSP00000000329,10090.ENSMUSP00000004430,10090.ENSMUSP00000024721,10090.ENSMUSP00000027475,10090.ENSMUSP00000028288,10090.ENSMUSP00000028882,10090.ENSMUSP00000033093,10090.ENSMUSP00000033341,10090.ENSMUSP00000036936,10090.ENSMUSP00000037627,10090.ENSMUSP00000045770,10090.ENSMUSP00000055110,10090.ENSMUSP00000060589,10090.ENSMUSP00000075916,10090.ENSMUSP00000078088…	Cdh1,Alox12,Clcn3,Rhag,Gigyf2,Notch1,Il1a,Bax,Tub,Scd1,Trp53inp2,Tlr4,Aqp3,Slc35d3,Crtc1,Aqp4,Map1a,Adcy6,Arrdc3,Ptpn11,Pcdh15,Sirt1,Bcl2,Kmt2a,Stat3
GO:0006979	response to oxidative stress	30	377	0.0795756	0.31	0.0048	2.31876	10090.ENSMUSP00000002677,10090.ENSMUSP00000005066,10090.ENSMUSP00000006669,10090.ENSMUSP00000007012,10090.ENSMUSP00000010195,10090.ENSMUSP00000017881,10090.ENSMUSP00000017920,10090.ENSMUSP00000020484,10090.ENSMUSP00000026845,10090.ENSMUSP00000028815,10090.ENSMUSP00000029297,10090.ENSMUSP00000031423,10090.ENSMUSP00000035375,10090.ENSMUSP00000045770,10090.ENSMUSP00000046235,10090.ENSMUSP00000055308…	Axl,Map2k1,Pdk1,Sod2,Hyal1,Mmp9,Crk,Txnrd1,Il6,Slc23a2,Slc7a11,Atp2a2,Plekha1,Tlr4,Arntl,Foxo1,Klf2,Aldh3a2,Fxn,Adam9,Slc8a1,Casp3,Idh1,Sirt1,Oxr1,Bcl2,Tpm1,Gnao1,Mpv17,Glrx2
GO:0010035	response to inorganic substance	37	505	0.0732673	0.27	0.0048	2.31876	10090.ENSMUSP00000000312,10090.ENSMUSP00000000450,10090.ENSMUSP00000002677,10090.ENSMUSP00000007012,10090.ENSMUSP00000015484,10090.ENSMUSP00000017881,10090.ENSMUSP00000017920,10090.ENSMUSP00000019931,10090.ENSMUSP00000020484,10090.ENSMUSP00000020706,10090.ENSMUSP00000020974,10090.ENSMUSP00000021921,10090.ENSMUSP00000026845,10090.ENSMUSP00000028882,10090.ENSMUSP00000029078,10090.ENSMUSP00000033770…	Cdh1,Pparg,Axl,Sod2,Cybb,Mmp9,Crk,Lrp11,Txnrd1,Adcy1,Id2,Ptch1,Il6,Il1a,Car2,Mecp2,Plekha1,Fkbp1a,Foxo1,Cpox,Klf2,Fxn,Adam9,Pkd2,Ank3,Casp3,Sec31a,Hspa5,Aco1,Pcdh15,Sirt1,Bcl2,Kmt2a,Gnao1,Mef2c,Creb1,Glrx2
GO:0045599	negative regulation of fat cell differentiation	9	51	0.176471	0.66	0.0048	2.31876	10090.ENSMUSP00000002678,10090.ENSMUSP00000007012,10090.ENSMUSP00000010044,10090.ENSMUSP00000021922,10090.ENSMUSP00000028735,10090.ENSMUSP00000034973,10090.ENSMUSP00000046235,10090.ENSMUSP00000055308,10090.ENSMUSP00000101082	Tgfb1,Sod2,Wnt3a,Msx2,Jag1,Smad3,Arntl,Foxo1,Sirt1
GO:0021549	cerebellum development	14	116	0.12069	0.49	0.0049	2.3098	10090.ENSMUSP00000003461,10090.ENSMUSP00000005066,10090.ENSMUSP00000023750,10090.ENSMUSP00000027888,10090.ENSMUSP00000028003,10090.ENSMUSP00000028740,10090.ENSMUSP00000033770,10090.ENSMUSP00000086398,10090.ENSMUSP00000097747,10090.ENSMUSP00000098333,10090.ENSMUSP00000099671,10090.ENSMUSP00000109087,10090.ENSMUSP00000110643,10090.ENSMUSP00000135703	Ogdh,Map2k1,Faim2,Abl2,Lmx1a,Ttbk2,Mecp2,Atp2b2,Hspa5,Ptpn11,Myh10,Nr2c2,Sema4c,Prox1
GO:0031669	cellular response to nutrient levels	20	207	0.0966184	0.39	0.0049	2.3098	10090.ENSMUSP00000010807,10090.ENSMUSP00000015484,10090.ENSMUSP00000020543,10090.ENSMUSP00000023099,10090.ENSMUSP00000024884,10090.ENSMUSP00000026845,10090.ENSMUSP00000028683,10090.ENSMUSP00000033952,10090.ENSMUSP00000034859,10090.ENSMUSP00000052181,10090.ENSMUSP00000054881,10090.ENSMUSP00000055110,10090.ENSMUSP00000055308,10090.ENSMUSP00000079030,10090.ENSMUSP00000097747,10090.ENSMUSP00000098895…	Fads1,Cybb,Cpeb4,Slc38a2,Eif2ak2,Il6,Pdia3,Sfrp1,Fbxo22,Sh3bp1,Higd1a,Aqp3,Foxo1,ENSMUSG00000061525,Hspa5,Taf1,Sirt1,Bcl2,Comt,Usp33
GO:0051153	regulation of striated muscle cell differentiation	14	116	0.12069	0.49	0.0049	2.3098	10090.ENSMUSP00000002678,10090.ENSMUSP00000010044,10090.ENSMUSP00000025393,10090.ENSMUSP00000028100,10090.ENSMUSP00000028288,10090.ENSMUSP00000028836,10090.ENSMUSP00000034859,10090.ENSMUSP00000072800,10090.ENSMUSP00000078589,10090.ENSMUSP00000101082,10090.ENSMUSP00000108371,10090.ENSMUSP00000132547,10090.ENSMUSP00000135181,10090.ENSMUSP00000135703	Tgfb1,Wnt3a,Smad4,Epc1,Notch1,Bmp2,Fbxo22,Cxcl12,Ybx1,Sirt1,Bcl2,Mef2c,Foxp1,Prox1
GO:0070372	regulation of ERK1 and ERK2 cascade	25	290	0.0862069	0.34	0.0049	2.3098	10090.ENSMUSP00000002678,10090.ENSMUSP00000004673,10090.ENSMUSP00000005066,10090.ENSMUSP00000019266,10090.ENSMUSP00000020234,10090.ENSMUSP00000020986,10090.ENSMUSP00000025393,10090.ENSMUSP00000026845,10090.ENSMUSP00000027888,10090.ENSMUSP00000028288,10090.ENSMUSP00000028836,10090.ENSMUSP00000028882,10090.ENSMUSP00000029964,10090.ENSMUSP00000030811,10090.ENSMUSP00000030922,10090.ENSMUSP00000044135…	Tgfb1,Ndrg2,Map2k1,Ccl9,Timp3,Dnajc27,Smad4,Il6,Abl2,Notch1,Bmp2,Il1a,Epha7,Errfi1,Prkcz,Mfhas1,Tlr4,ENSMUSG00000048581,Tnfaip8l3,Ptpn11,L1cam,Ephb2,Fbxw7,Lmo3,Tirap
GO:0043409	negative regulation of MAPK cascade	17	161	0.10559	0.43	0.0051	2.29243	10090.ENSMUSP00000004673,10090.ENSMUSP00000020234,10090.ENSMUSP00000021091,10090.ENSMUSP00000025393,10090.ENSMUSP00000030811,10090.ENSMUSP00000031131,10090.ENSMUSP00000033142,10090.ENSMUSP00000033952,10090.ENSMUSP00000045770,10090.ENSMUSP00000055308,10090.ENSMUSP00000058114,10090.ENSMUSP00000101472,10090.ENSMUSP00000102192,10090.ENSMUSP00000104795,10090.ENSMUSP00000114699,10090.ENSMUSP00000125335…	Ndrg2,Timp3,Pafah1b1,Smad4,Errfi1,Uchl1,Ptpn5,Sfrp1,Tlr4,Foxo1,ENSMUSG00000048581,Ephb2,Cd300a,Aida,Fktn,Lmo3,Ash1l
GO:0061326	renal tubule development	12	89	0.134831	0.54	0.0051	2.29243	10090.ENSMUSP00000020350,10090.ENSMUSP00000021921,10090.ENSMUSP00000025393,10090.ENSMUSP00000028288,10090.ENSMUSP00000028735,10090.ENSMUSP00000028836,10090.ENSMUSP00000033898,10090.ENSMUSP00000040920,10090.ENSMUSP00000084041,10090.ENSMUSP00000101164,10090.ENSMUSP00000108371,10090.ENSMUSP00000132547	Lgr5,Ptch1,Smad4,Notch1,Jag1,Bmp2,Col4a1,Hoxa11,Pkd2,Ahi1,Bcl2,Mef2c
GO:0061311	cell surface receptor signaling pathway involved in heart development	6	21	0.285714	0.86	0.0052	2.284	10090.ENSMUSP00000002678,10090.ENSMUSP00000010044,10090.ENSMUSP00000021922,10090.ENSMUSP00000028288,10090.ENSMUSP00000028735,10090.ENSMUSP00000035900	Tgfb1,Wnt3a,Msx2,Notch1,Jag1,Bmpr1a
GO:0006470	protein dephosphorylation	18	177	0.101695	0.42	0.0053	2.27572	10090.ENSMUSP00000015100,10090.ENSMUSP00000027367,10090.ENSMUSP00000029180,10090.ENSMUSP00000031003,10090.ENSMUSP00000033142,10090.ENSMUSP00000040416,10090.ENSMUSP00000041395,10090.ENSMUSP00000043618,10090.ENSMUSP00000043865,10090.ENSMUSP00000045803,10090.ENSMUSP00000052181,10090.ENSMUSP00000070209,10090.ENSMUSP00000075721,10090.ENSMUSP00000080425,10090.ENSMUSP00000098333,10090.ENSMUSP00000099898…	Ppp1cb,Ctdsp1,Rprd1b,Ppp2r2c,Ptpn5,Dlgap5,Ppm1k,Rprd1a,Ubash3b,Ptpn7,Sh3bp1,Rpap2,Fbxw11,Eya3,Ptpn11,Ptprd,Ppp3r1,Bcl2
GO:0055010	ventricular cardiac muscle tissue morphogenesis	9	52	0.173077	0.65	0.0053	2.27572	10090.ENSMUSP00000002678,10090.ENSMUSP00000025393,10090.ENSMUSP00000028288,10090.ENSMUSP00000031224,10090.ENSMUSP00000035900,10090.ENSMUSP00000037206,10090.ENSMUSP00000059079,10090.ENSMUSP00000109337,10090.ENSMUSP00000135703	Tgfb1,Smad4,Notch1,Tgfbr3,Bmpr1a,Fkbp1a,Chd7,Tpm1,Prox1
GO:0072006	nephron development	15	132	0.113636	0.46	0.0054	2.26761	10090.ENSMUSP00000005532,10090.ENSMUSP00000021921,10090.ENSMUSP00000025393,10090.ENSMUSP00000028288,10090.ENSMUSP00000028735,10090.ENSMUSP00000028836,10090.ENSMUSP00000040920,10090.ENSMUSP00000069616,10090.ENSMUSP00000084041,10090.ENSMUSP00000101164,10090.ENSMUSP00000104872,10090.ENSMUSP00000108371,10090.ENSMUSP00000115292,10090.ENSMUSP00000125871,10090.ENSMUSP00000132547	Nid1,Ptch1,Smad4,Notch1,Jag1,Bmp2,Hoxa11,Egr1,Pkd2,Ahi1,Sulf2,Bcl2,Mpv17,Six2,Mef2c
GO:0002931	response to ischemia	8	41	0.195122	0.7	0.0055	2.25964	10090.ENSMUSP00000000642,10090.ENSMUSP00000020543,10090.ENSMUSP00000023750,10090.ENSMUSP00000031131,10090.ENSMUSP00000064536,10090.ENSMUSP00000069616,10090.ENSMUSP00000108371,10090.ENSMUSP00000132547	Hk2,Cpeb4,Faim2,Uchl1,Gja1,Egr1,Bcl2,Mef2c
GO:0033555	multicellular organismal response to stress	12	90	0.133333	0.53	0.0055	2.25964	10090.ENSMUSP00000019931,10090.ENSMUSP00000023673,10090.ENSMUSP00000032201,10090.ENSMUSP00000033770,10090.ENSMUSP00000049336,10090.ENSMUSP00000072709,10090.ENSMUSP00000087405,10090.ENSMUSP00000099432,10090.ENSMUSP00000108371,10090.ENSMUSP00000111272,10090.ENSMUSP00000126057,10090.ENSMUSP00000140937	Lrp11,Runx1,Ret,Mecp2,Spire1,Slc6a2,Gch1,Fbxl20,Bcl2,Comt,Ednrb,Cacna1e
GO:0034446	substrate adhesion-dependent cell spreading	8	41	0.195122	0.7	0.0055	2.25964	10090.ENSMUSP00000002677,10090.ENSMUSP00000006112,10090.ENSMUSP00000030797,10090.ENSMUSP00000033952,10090.ENSMUSP00000041495,10090.ENSMUSP00000045634,10090.ENSMUSP00000095195,10090.ENSMUSP00000099718	Axl,Ephb3,Vamp3,Sfrp1,Fndc3b,Antxr1,Srgap2,Itga4
GO:0099537	trans-synaptic signaling	27	328	0.0823171	0.32	0.0055	2.25964	10090.ENSMUSP00000004430,10090.ENSMUSP00000020707,10090.ENSMUSP00000021091,10090.ENSMUSP00000025830,10090.ENSMUSP00000028335,10090.ENSMUSP00000028515,10090.ENSMUSP00000032732,10090.ENSMUSP00000033770,10090.ENSMUSP00000045530,10090.ENSMUSP00000046358,10090.ENSMUSP00000046539,10090.ENSMUSP00000056990,10090.ENSMUSP00000075687,10090.ENSMUSP00000078757,10090.ENSMUSP00000095976,10090.ENSMUSP00000101472…	Clcn3,Gabra1,Pafah1b1,Apba1,Grin1,Chrna1,Apba2,Mecp2,Npy1r,Dagla,Camk4,Ric3,Gria3,Ntrk2,Adarb1,Ephb2,Lrp8,Trim9,Gls,Syt2,Myo5a,Rasd2,Dlgap2,Sv2b,Syt7,Grm5,Mef2c
GO:0007369	gastrulation	17	163	0.104294	0.43	0.0057	2.24413	10090.ENSMUSP00000010044,10090.ENSMUSP00000017881,10090.ENSMUSP00000020484,10090.ENSMUSP00000024906,10090.ENSMUSP00000025393,10090.ENSMUSP00000033952,10090.ENSMUSP00000034973,10090.ENSMUSP00000035900,10090.ENSMUSP00000040920,10090.ENSMUSP00000041774,10090.ENSMUSP00000065719,10090.ENSMUSP00000067305,10090.ENSMUSP00000100979,10090.ENSMUSP00000108455,10090.ENSMUSP00000118387,10090.ENSMUSP00000119600…	Wnt3a,Mmp9,Txnrd1,Twsg1,Smad4,Sfrp1,Smad3,Bmpr1a,Hoxa11,Gata6,Ppap2b,Acvr2a,Tcf3,Amot,Zfp568,Macf1,Six2
GO:1901653	cellular response to peptide	23	260	0.0884615	0.36	0.0057	2.24413	10090.ENSMUSP00000000450,10090.ENSMUSP00000002678,10090.ENSMUSP00000017920,10090.ENSMUSP00000026845,10090.ENSMUSP00000027451,10090.ENSMUSP00000029078,10090.ENSMUSP00000030811,10090.ENSMUSP00000030865,10090.ENSMUSP00000030922,10090.ENSMUSP00000045770,10090.ENSMUSP00000051223,10090.ENSMUSP00000055308,10090.ENSMUSP00000064823,10090.ENSMUSP00000066556,10090.ENSMUSP00000067085,10090.ENSMUSP00000093939…	Pparg,Tgfb1,Crk,Il6,Epha4,Car2,Errfi1,Agtrap,Prkcz,Tlr4,Ywhag,Foxo1,Klf2,Soga1,Irs4,Adcy6,Prkci,Myo5a,Stxbp4,Stat3,Grm5,Klf3,Creb1
GO:0022414	reproductive process	80	1383	0.0578453	0.17	0.0058	2.23657	10090.ENSMUSP00000000312,10090.ENSMUSP00000000450,10090.ENSMUSP00000000544,10090.ENSMUSP00000002677,10090.ENSMUSP00000002678,10090.ENSMUSP00000005066,10090.ENSMUSP00000006235,10090.ENSMUSP00000016673,10090.ENSMUSP00000017881,10090.ENSMUSP00000018985,10090.ENSMUSP00000020350,10090.ENSMUSP00000021091,10090.ENSMUSP00000021921,10090.ENSMUSP00000023099,10090.ENSMUSP00000025393,10090.ENSMUSP00000025541…	Cdh1,Pparg,Acvr1b,Axl,Tgfb1,Map2k1,Ctsb,Il10,Mmp9,Rad51d,Lgr5,Pafah1b1,Ptch1,Slc38a2,Smad4,Gnaq,Abl2,Notch1,Grin1,Il1a,Smad9,Alpl,Ybx3,Bax,Acsl4,Sfrp1,Plekha1,Bmpr1a,Diap2,Hoxa11,Gata6,Dicer1,Kmt2c,Antxr1,Arntl,Foxf2,Sep15,Spire1,Aff4,Sfmbt1,Chd7,Gja1,Acvr2a,Sos1,Osbp2,Egr1,Dnah5,Celf1,Pgm3,Aplp2,Cxcl12,Cadm1,Slc8a1,Pkd2,Spin1,Idh1,Ptpn11,Itga4,Sirt1,Psap,Prdm1,Cbx7,Smad5,Tdrd1,Bcl2,Nr6a1,Nr2c2,S…
GO:0002062	chondrocyte differentiation	10	65	0.153846	0.6	0.0059	2.22915	10090.ENSMUSP00000002678,10090.ENSMUSP00000021922,10090.ENSMUSP00000023673,10090.ENSMUSP00000028836,10090.ENSMUSP00000035900,10090.ENSMUSP00000037719,10090.ENSMUSP00000104872,10090.ENSMUSP00000109202,10090.ENSMUSP00000125871,10090.ENSMUSP00000132547	Tgfb1,Msx2,Runx1,Bmp2,Bmpr1a,Tgfbi,Sulf2,Runx2,Six2,Mef2c
GO:0051347	positive regulation of transferase activity	40	569	0.0702988	0.26	0.0059	2.22915	10090.ENSMUSP00000002678,10090.ENSMUSP00000005066,10090.ENSMUSP00000010044,10090.ENSMUSP00000015449,10090.ENSMUSP00000021277,10090.ENSMUSP00000024884,10090.ENSMUSP00000027451,10090.ENSMUSP00000028814,10090.ENSMUSP00000028836,10090.ENSMUSP00000030922,10090.ENSMUSP00000031653,10090.ENSMUSP00000032201,10090.ENSMUSP00000033929,10090.ENSMUSP00000037909,10090.ENSMUSP00000040307,10090.ENSMUSP00000042271…	Tgfb1,Map2k1,Wnt3a,Sash1,Aurkb,Eif2ak2,Epha4,Rassf2,Bmp2,Prkcz,Flt1,Ret,Tnks,Ntrk3,Map3k7,Spag9,Parm1,Arrdc4,Tlr4,Higd1a,Taok1,Egr1,Adam9,Pkd2,Tnfaip8l3,Ube2n,Arrdc3,Ptpn11,Tcf3,Sirt1,Lrp8,Fbxw7,Tom1l1,Map3k10,Map3k1,Cab39,Grm5,Mef2c,Tirap,Prox1
GO:1905207	regulation of cardiocyte differentiation	9	53	0.169811	0.64	0.0059	2.22915	10090.ENSMUSP00000002678,10090.ENSMUSP00000010044,10090.ENSMUSP00000025393,10090.ENSMUSP00000028836,10090.ENSMUSP00000030568,10090.ENSMUSP00000041774,10090.ENSMUSP00000101082,10090.ENSMUSP00000132547,10090.ENSMUSP00000135181	Tgfb1,Wnt3a,Smad4,Bmp2,Sema3c,Gata6,Sirt1,Mef2c,Foxp1
GO:0021700	developmental maturation	21	228	0.0921053	0.37	0.006	2.22185	10090.ENSMUSP00000000450,10090.ENSMUSP00000002677,10090.ENSMUSP00000004430,10090.ENSMUSP00000020974,10090.ENSMUSP00000025541,10090.ENSMUSP00000027888,10090.ENSMUSP00000028335,10090.ENSMUSP00000028836,10090.ENSMUSP00000029273,10090.ENSMUSP00000032201,10090.ENSMUSP00000033770,10090.ENSMUSP00000050897,10090.ENSMUSP00000064536,10090.ENSMUSP00000064823,10090.ENSMUSP00000074899,10090.ENSMUSP00000083707…	Pparg,Axl,Clcn3,Id2,Gnaq,Abl2,Grin1,Bmp2,Il21,Ret,Mecp2,S1pr1,Gja1,Klf2,Nfia,Cntn2,Ap1g1,Ptbp3,Runx2,Myo5a,Bai3
GO:0048562	embryonic organ morphogenesis	26	314	0.0828025	0.33	0.0063	2.20066	10090.ENSMUSP00000001562,10090.ENSMUSP00000010044,10090.ENSMUSP00000010195,10090.ENSMUSP00000020974,10090.ENSMUSP00000022906,10090.ENSMUSP00000028288,10090.ENSMUSP00000034707,10090.ENSMUSP00000034927,10090.ENSMUSP00000034973,10090.ENSMUSP00000040121,10090.ENSMUSP00000040920,10090.ENSMUSP00000045993,10090.ENSMUSP00000046789,10090.ENSMUSP00000059079,10090.ENSMUSP00000064536,10090.ENSMUSP00000078070…	Tulp3,Wnt3a,Hyal1,Id2,Fzd6,Notch1,Smarca4,Zic1,Smad3,Hoxb7,Hoxa11,Mycn,Foxf2,Chd7,Gja1,Sox11,Pkd2,Atp2b2,Pcdh15,Ahi1,Ephb2,Asxl2,Runx2,Six2,Mef2c,Prox1
GO:0007183	SMAD protein complex assembly	4	7	0.571429	1.17	0.0064	2.19382	10090.ENSMUSP00000002678,10090.ENSMUSP00000025393,10090.ENSMUSP00000034973,10090.ENSMUSP00000037206	Tgfb1,Smad4,Smad3,Fkbp1a
GO:0042542	response to hydrogen peroxide	14	120	0.116667	0.48	0.0064	2.19382	10090.ENSMUSP00000002677,10090.ENSMUSP00000007012,10090.ENSMUSP00000017920,10090.ENSMUSP00000026845,10090.ENSMUSP00000035375,10090.ENSMUSP00000055308,10090.ENSMUSP00000064823,10090.ENSMUSP00000080081,10090.ENSMUSP00000081048,10090.ENSMUSP00000091238,10090.ENSMUSP00000101082,10090.ENSMUSP00000108371,10090.ENSMUSP00000114144,10090.ENSMUSP00000141022	Axl,Sod2,Crk,Il6,Plekha1,Foxo1,Klf2,Fxn,Adam9,Casp3,Sirt1,Bcl2,Gnao1,Glrx2
GO:0045669	positive regulation of osteoblast differentiation	10	66	0.151515	0.59	0.0064	2.19382	10090.ENSMUSP00000021922,10090.ENSMUSP00000028735,10090.ENSMUSP00000028836,10090.ENSMUSP00000035900,10090.ENSMUSP00000064536,10090.ENSMUSP00000067305,10090.ENSMUSP00000078070,10090.ENSMUSP00000105502,10090.ENSMUSP00000109202,10090.ENSMUSP00000132547	Msx2,Jag1,Bmp2,Bmpr1a,Gja1,Acvr2a,Sox11,Smad5,Runx2,Mef2c
GO:0051129	negative regulation of cellular component organization	45	669	0.0672646	0.24	0.0064	2.19382	10090.ENSMUSP00000000590,10090.ENSMUSP00000000641,10090.ENSMUSP00000002678,10090.ENSMUSP00000010044,10090.ENSMUSP00000021091,10090.ENSMUSP00000025350,10090.ENSMUSP00000025393,10090.ENSMUSP00000027065,10090.ENSMUSP00000027451,10090.ENSMUSP00000028288,10090.ENSMUSP00000028740,10090.ENSMUSP00000029964,10090.ENSMUSP00000030922,10090.ENSMUSP00000033770,10090.ENSMUSP00000033929,10090.ENSMUSP00000035999…	Rdx,Sema4f,Tgfb1,Wnt3a,Pafah1b1,Dcp2,Smad4,Tmem14a,Epha4,Notch1,Ttbk2,Epha7,Prkcz,Mecp2,Tnks,Lrig2,Map3k7,Aicda,Antxr1,Mylip,S1pr1,Higd1a,Taok1,Sema5a,Dnaja4,Lima1,Efna5,Ctbp1,Fxn,Map1a,Adcy6,Rtn4,Sirt1,Ephb2,Cd300a,Tmod1,Tom1l1,Arhgef15,Trim9,Tpm1,Ttc3,Rnf6,Tet1,Jarid2,H2-D1
GO:0033135	regulation of peptidyl-serine phosphorylation	15	135	0.111111	0.45	0.0065	2.18709	10090.ENSMUSP00000002678,10090.ENSMUSP00000010044,10090.ENSMUSP00000020308,10090.ENSMUSP00000026845,10090.ENSMUSP00000028814,10090.ENSMUSP00000032201,10090.ENSMUSP00000033093,10090.ENSMUSP00000037909,10090.ENSMUSP00000045409,10090.ENSMUSP00000046584,10090.ENSMUSP00000051809,10090.ENSMUSP00000078757,10090.ENSMUSP00000092492,10090.ENSMUSP00000108371,10090.ENSMUSP00000117509	Tgfb1,Wnt3a,Ddit4,Il6,Rassf2,Ret,Bax,Ntrk3,Ogt,Plcl2,Rictor,Ntrk2,Il11,Bcl2,Gpd1l
GO:0035904	aorta development	9	54	0.166667	0.63	0.0065	2.18709	10090.ENSMUSP00000028735,10090.ENSMUSP00000034707,10090.ENSMUSP00000035900,10090.ENSMUSP00000059079,10090.ENSMUSP00000084041,10090.ENSMUSP00000099671,10090.ENSMUSP00000101129,10090.ENSMUSP00000112776,10090.ENSMUSP00000135703	Jag1,Smarca4,Bmpr1a,Chd7,Pkd2,Myh10,Prdm1,Robo2,Prox1
GO:0010638	positive regulation of organelle organization	39	554	0.0703971	0.26	0.0066	2.18046	10090.ENSMUSP00000000642,10090.ENSMUSP00000002152,10090.ENSMUSP00000002678,10090.ENSMUSP00000017881,10090.ENSMUSP00000021277,10090.ENSMUSP00000021922,10090.ENSMUSP00000025393,10090.ENSMUSP00000025399,10090.ENSMUSP00000028552,10090.ENSMUSP00000028740,10090.ENSMUSP00000028882,10090.ENSMUSP00000033093,10090.ENSMUSP00000033142,10090.ENSMUSP00000033770,10090.ENSMUSP00000033929,10090.ENSMUSP00000034973…	Hk2,Bbc3,Tgfb1,Mmp9,Aurkb,Msx2,Smad4,Pmaip1,Katnbl1,Ttbk2,Il1a,Bax,Ptpn5,Mecp2,Tnks,Smad3,Ntrk3,Ogt,Spire1,Rictor,Sh3bp1,Lnp,Sema5a,Ctbp1,Magel2,Ube2c,Ube2n,Sirt1,Fbxw7,Arhgef15,Map3k1,Asxl2,Tpm1,Kmt2a,Ank1,Slx1b,Tet1,Jarid2,Prox1
GO:0034405	response to fluid shear stress	7	32	0.21875	0.75	0.0066	2.18046	10090.ENSMUSP00000002678,10090.ENSMUSP00000029078,10090.ENSMUSP00000064536,10090.ENSMUSP00000064823,10090.ENSMUSP00000084041,10090.ENSMUSP00000108367,10090.ENSMUSP00000132547	Tgfb1,Car2,Gja1,Klf2,Pkd2,Spp1,Mef2c
GO:0050869	negative regulation of B cell activation	7	32	0.21875	0.75	0.0066	2.18046	10090.ENSMUSP00000016673,10090.ENSMUSP00000020974,10090.ENSMUSP00000033952,10090.ENSMUSP00000091238,10090.ENSMUSP00000101129,10090.ENSMUSP00000102192,10090.ENSMUSP00000124871	Il10,Id2,Sfrp1,Casp3,Prdm1,Cd300a,Rc3h1
GO:1905209	positive regulation of cardiocyte differentiation	7	32	0.21875	0.75	0.0066	2.18046	10090.ENSMUSP00000002678,10090.ENSMUSP00000010044,10090.ENSMUSP00000030568,10090.ENSMUSP00000041774,10090.ENSMUSP00000101082,10090.ENSMUSP00000132547,10090.ENSMUSP00000135181	Tgfb1,Wnt3a,Sema3c,Gata6,Sirt1,Mef2c,Foxp1
GO:0071702	organic substance transport	95	1716	0.0553613	0.15	0.0067	2.17393	10090.ENSMUSP00000000450,10090.ENSMUSP00000002099,10090.ENSMUSP00000002678,10090.ENSMUSP00000002837,10090.ENSMUSP00000010536,10090.ENSMUSP00000014694,10090.ENSMUSP00000020102,10090.ENSMUSP00000020864,10090.ENSMUSP00000021091,10090.ENSMUSP00000022197,10090.ENSMUSP00000023099,10090.ENSMUSP00000024721,10090.ENSMUSP00000025212,10090.ENSMUSP00000025243,10090.ENSMUSP00000025830,10090.ENSMUSP00000026845…	Pparg,Ift46,Tgfb1,Tmed5,Gosr1,Zfyve20,Slc17a8,Pctp,Pafah1b1,Scamp1,Slc38a2,Rhag,Slc23a1,Iws1,Apba1,Il6,Kif5c,Notch1,Slc23a2,Car2,Zmat3,Slc7a11,Ssr3,Slc6a17,Slc50a1,Snx30,Vamp3,Rint1,Apba2,Gga2,Rp2h,Timm17b,Acsl4,Mecp2,Tnks,Tlk1,Trem1,Ap5z1,Slc22a23,Zdhhc17,Arrdc4,Tlr4,Arntl,Hook3,Eif5a,Nup133,Spire1,Ywhag,Sprn,Kcnj10,Aqp3,Slc17a5,Slc35d3,Rft1,Gja1,Nup98,Osbp2,Slc6a2,Aqp4,Ntrk2,Slc1a2,Atp9b,Ank3,A…
GO:0001974	blood vessel remodeling	8	43	0.186047	0.68	0.0069	2.16115	10090.ENSMUSP00000002677,10090.ENSMUSP00000028735,10090.ENSMUSP00000030568,10090.ENSMUSP00000031224,10090.ENSMUSP00000033093,10090.ENSMUSP00000059079,10090.ENSMUSP00000099718,10090.ENSMUSP00000132547	Axl,Jag1,Sema3c,Tgfbr3,Bax,Chd7,Itga4,Mef2c
GO:0021782	glial cell development	12	93	0.129032	0.52	0.0069	2.16115	10090.ENSMUSP00000002678,10090.ENSMUSP00000005256,10090.ENSMUSP00000020974,10090.ENSMUSP00000043676,10090.ENSMUSP00000045770,10090.ENSMUSP00000054356,10090.ENSMUSP00000055000,10090.ENSMUSP00000078070,10090.ENSMUSP00000080683,10090.ENSMUSP00000083707,10090.ENSMUSP00000099944,10090.ENSMUSP00000132436	Tgfb1,Ndrg1,Id2,Dicer1,Tlr4,Kcnj10,Adam22,Sox11,Mpp5,Cntn2,Ppp3r1,Zfp488
GO:0043434	response to peptide hormone	28	352	0.0795455	0.31	0.0069	2.16115	10090.ENSMUSP00000000450,10090.ENSMUSP00000002678,10090.ENSMUSP00000010807,10090.ENSMUSP00000015484,10090.ENSMUSP00000016673,10090.ENSMUSP00000017920,10090.ENSMUSP00000026845,10090.ENSMUSP00000029078,10090.ENSMUSP00000030811,10090.ENSMUSP00000030865,10090.ENSMUSP00000030922,10090.ENSMUSP00000031224,10090.ENSMUSP00000031423,10090.ENSMUSP00000045409,10090.ENSMUSP00000051223,10090.ENSMUSP00000055308…	Pparg,Tgfb1,Fads1,Cybb,Il10,Crk,Il6,Car2,Errfi1,Agtrap,Prkcz,Tgfbr3,Atp2a2,Ogt,Ywhag,Foxo1,Gja1,Soga1,Irs4,Egr1,Adcy6,Sirt1,Prkci,Myo5a,Stxbp4,Stat3,Ednrb,Creb1
GO:0048813	dendrite morphogenesis	10	67	0.149254	0.58	0.007	2.1549	10090.ENSMUSP00000006112,10090.ENSMUSP00000027888,10090.ENSMUSP00000044482,10090.ENSMUSP00000050034,10090.ENSMUSP00000074864,10090.ENSMUSP00000084570,10090.ENSMUSP00000101472,10090.ENSMUSP00000102207,10090.ENSMUSP00000102343,10090.ENSMUSP00000130739	Ephb3,Abl2,Trak1,Dclk1,Btbd3,Dcx,Ephb2,Elavl4,Lrp8,Rbfox2
GO:0010256	endomembrane system organization	25	300	0.0833333	0.33	0.0071	2.14874	10090.ENSMUSP00000002837,10090.ENSMUSP00000005066,10090.ENSMUSP00000005256,10090.ENSMUSP00000021091,10090.ENSMUSP00000021466,10090.ENSMUSP00000031423,10090.ENSMUSP00000034431,10090.ENSMUSP00000046788,10090.ENSMUSP00000066891,10090.ENSMUSP00000069284,10090.ENSMUSP00000080683,10090.ENSMUSP00000086285,10090.ENSMUSP00000090089,10090.ENSMUSP00000095915,10090.ENSMUSP00000099671,10090.ENSMUSP00000099907…	Tmed5,Map2k1,Ndrg1,Pafah1b1,Atl1,Atp2a2,Tmem170,Hook3,Lnp,Pi4k2a,Mpp5,Tmcc1,Ank3,Exoc8,Myh10,Rtn4,Cdan1,Tor1aip2,Reep1,Lemd3,Tbpl1,Syt7,Zfyve27,Creb1,Agfg1
GO:0018105	peptidyl-serine phosphorylation	18	183	0.0983607	0.4	0.0071	2.14874	10090.ENSMUSP00000006669,10090.ENSMUSP00000021277,10090.ENSMUSP00000028740,10090.ENSMUSP00000030922,10090.ENSMUSP00000033929,10090.ENSMUSP00000034949,10090.ENSMUSP00000038471,10090.ENSMUSP00000046539,10090.ENSMUSP00000050034,10090.ENSMUSP00000051809,10090.ENSMUSP00000070019,10090.ENSMUSP00000079030,10090.ENSMUSP00000098895,10090.ENSMUSP00000103884,10090.ENSMUSP00000103978,10090.ENSMUSP00000108371…	Pdk1,Aurkb,Ttbk2,Prkcz,Tnks,Csnk1g1,Stk32a,Camk4,Dclk1,Rictor,Prkcb,ENSMUSG00000061525,Taf1,Prkci,Map3k10,Bcl2,Cab39,Csnk1e
GO:0045637	regulation of myeloid cell differentiation	19	199	0.0954774	0.39	0.0071	2.14874	10090.ENSMUSP00000000544,10090.ENSMUSP00000020974,10090.ENSMUSP00000023673,10090.ENSMUSP00000028735,10090.ENSMUSP00000028814,10090.ENSMUSP00000029078,10090.ENSMUSP00000033952,10090.ENSMUSP00000043865,10090.ENSMUSP00000061390,10090.ENSMUSP00000067305,10090.ENSMUSP00000100979,10090.ENSMUSP00000101768,10090.ENSMUSP00000103306,10090.ENSMUSP00000106846,10090.ENSMUSP00000120152,10090.ENSMUSP00000130739…	Acvr1b,Id2,Runx1,Jag1,Rassf2,Car2,Sfrp1,Ubash3b,Tob2,Acvr2a,Tcf3,Csf3r,Fbxw7,Asxl2,Stat3,Rbfox2,Mef2c,Foxp1,Creb1
GO:0048546	digestive tract morphogenesis	9	55	0.163636	0.62	0.0072	2.14267	10090.ENSMUSP00000006112,10090.ENSMUSP00000020974,10090.ENSMUSP00000028288,10090.ENSMUSP00000033952,10090.ENSMUSP00000034973,10090.ENSMUSP00000078070,10090.ENSMUSP00000101164,10090.ENSMUSP00000108371,10090.ENSMUSP00000125871	Ephb3,Id2,Notch1,Sfrp1,Smad3,Sox11,Ahi1,Bcl2,Six2
GO:1903428	positive regulation of reactive oxygen species biosynthetic process	9	55	0.163636	0.62	0.0072	2.14267	10090.ENSMUSP00000004430,10090.ENSMUSP00000007012,10090.ENSMUSP00000026845,10090.ENSMUSP00000028335,10090.ENSMUSP00000034973,10090.ENSMUSP00000045409,10090.ENSMUSP00000045770,10090.ENSMUSP00000064823,10090.ENSMUSP00000084041	Clcn3,Sod2,Il6,Grin1,Smad3,Ogt,Tlr4,Klf2,Pkd2
GO:0017015	regulation of transforming growth factor beta receptor signaling pathway	12	94	0.12766	0.51	0.0073	2.13668	10090.ENSMUSP00000002678,10090.ENSMUSP00000025075,10090.ENSMUSP00000025393,10090.ENSMUSP00000031224,10090.ENSMUSP00000034973,10090.ENSMUSP00000058132,10090.ENSMUSP00000078070,10090.ENSMUSP00000097747,10090.ENSMUSP00000101082,10090.ENSMUSP00000106007,10090.ENSMUSP00000110798,10090.ENSMUSP00000113103	Tgfb1,Bambi,Smad4,Tgfbr3,Smad3,Nrep,Sox11,Hspa5,Sirt1,Snx25,Onecut2,Lemd3
GO:0007010	cytoskeleton organization	57	916	0.0622271	0.2	0.0074	2.13077	10090.ENSMUSP00000002099,10090.ENSMUSP00000021091,10090.ENSMUSP00000021277,10090.ENSMUSP00000021606,10090.ENSMUSP00000022511,10090.ENSMUSP00000022629,10090.ENSMUSP00000023509,10090.ENSMUSP00000027888,10090.ENSMUSP00000028740,10090.ENSMUSP00000029571,10090.ENSMUSP00000030922,10090.ENSMUSP00000033770,10090.ENSMUSP00000033929,10090.ENSMUSP00000033952,10090.ENSMUSP00000036477,10090.ENSMUSP00000039334…	Ift46,Pafah1b1,Aurkb,Atxn3,Zmym2,Dpysl2,Klhl24,Abl2,Ttbk2,Sass6,Prkcz,Mecp2,Tnks,Sfrp1,Strip2,Diap2,Dicer1,Dync1li2,Antxr1,Hook3,Ttl,Spire1,S1pr1,Rictor,Flnb,Sh3bp1,Taok1,Nav1,Dnah5,Lima1,Magel2,Cntn2,Bicd1,Ank3,Ap1g1,Map1a,Ccdc78,Srgap2,Sirpa,Myh10,Pcdh15,Arhgef17,Tmod1,Prkci,Tnfaip1,Bcl2,Amot,Tpm1,Camsap1,Usp33,Mapkap1,Haus2,Dnal1,Ablim2,Foxp1,Prox1,Agfg1
GO:0030279	negative regulation of ossification	11	81	0.135802	0.54	0.0077	2.11351	10090.ENSMUSP00000002678,10090.ENSMUSP00000020974,10090.ENSMUSP00000021921,10090.ENSMUSP00000024906,10090.ENSMUSP00000028288,10090.ENSMUSP00000033952,10090.ENSMUSP00000034973,10090.ENSMUSP00000041495,10090.ENSMUSP00000047597,10090.ENSMUSP00000108371,10090.ENSMUSP00000132547	Tgfb1,Id2,Ptch1,Twsg1,Notch1,Sfrp1,Smad3,Fndc3b,Rorb,Bcl2,Mef2c
GO:0030029	actin filament-based process	34	466	0.0729614	0.27	0.0079	2.10237	10090.ENSMUSP00000021091,10090.ENSMUSP00000021606,10090.ENSMUSP00000027888,10090.ENSMUSP00000030922,10090.ENSMUSP00000033952,10090.ENSMUSP00000037192,10090.ENSMUSP00000039334,10090.ENSMUSP00000045634,10090.ENSMUSP00000049336,10090.ENSMUSP00000050897,10090.ENSMUSP00000051809,10090.ENSMUSP00000052020,10090.ENSMUSP00000052181,10090.ENSMUSP00000062507,10090.ENSMUSP00000073371,10090.ENSMUSP00000079265…	Pafah1b1,Atxn3,Abl2,Prkcz,Sfrp1,Kcnj2,Diap2,Antxr1,Spire1,S1pr1,Rictor,Flnb,Sh3bp1,Scn4b,Lima1,Magel2,Srgap2,Sirpa,Myh10,Pcdh15,Arhgef17,Tmod1,Prkci,Tnfaip1,Bcl2,Amot,Tpm1,Myo5a,Mapkap1,Gpd1l,Ablim2,Apbb2,Foxp1,Prox1
GO:0002363	alpha-beta T cell lineage commitment	5	15	0.333333	0.93	0.0082	2.08619	10090.ENSMUSP00000002678,10090.ENSMUSP00000021784,10090.ENSMUSP00000026845,10090.ENSMUSP00000108371,10090.ENSMUSP00000120152	Tgfb1,Irf4,Il6,Bcl2,Stat3
GO:0048011	neurotrophin TRK receptor signaling pathway	5	15	0.333333	0.93	0.0082	2.08619	10090.ENSMUSP00000020308,10090.ENSMUSP00000067786,10090.ENSMUSP00000091238,10090.ENSMUSP00000098333,10090.ENSMUSP00000130684	Ddit4,Sos1,Casp3,Ptpn11,Zfyve27
GO:0002088	lens development in camera-type eye	10	69	0.144928	0.57	0.0084	2.07572	10090.ENSMUSP00000002678,10090.ENSMUSP00000029297,10090.ENSMUSP00000034510,10090.ENSMUSP00000034707,10090.ENSMUSP00000034973,10090.ENSMUSP00000037909,10090.ENSMUSP00000064536,10090.ENSMUSP00000078070,10090.ENSMUSP00000103402,10090.ENSMUSP00000135703	Tgfb1,Slc7a11,Pvrl1,Smarca4,Smad3,Ntrk3,Gja1,Sox11,Tmod1,Prox1
[truncated: 367 more rows]

## Sheet: GO-Molecular Function
#term ID	term description	observed gene count	background gene count	Gene ratio	strength	false discovery rate (FDR)	EnrichScore[-log10(FDR)]	matching proteins in your network (IDs)	matching proteins in your network (labels)
[truncated: 916 more rows]

## Sheet: GO-Cellular Component
#term ID	term description	observed gene count	background gene count	Gene ratio	strength	false discovery rate (FDR)	EnrichScore[-log10(FDR)]	matching proteins in your network (IDs)	matching proteins in your network (labels)
[truncated: 916 more rows]

## Sheet: KEGG Pathways
#term ID	term description	observed gene count	background gene count	Gene ratio	strength	false discovery rate (FDR)	EnrichScore[-log10(FDR)]	matching proteins in your network (IDs)	matching proteins in your network (labels)
[truncated: 39 more rows]
